# Supplementary material for: Widespread stable noncanonical peptides identified by integrated analyses of ribosome profiling and ORF features
Source: Nat Commun. 2024 Mar 2;15:1932. doi: 10.1038/s41467-024-46240-9 (PMC10908861; doi:10.1038/s41467-024-46240-9)
Supplement: Supplementary file 4 — Supplementary Dataset 1 [file 41467_2024_46240_MOESM4_ESM.xlsx]

## Sheet: legend
Supplementary Data 1. The ribosome profiling datasets analyzed in this study. We show the GSE accession numbers of analyzed datasets. For reads showing strong 3-nt periodicity, we show the sample accession number, sample description, fragment size, read number, the fraction of in-frame reads, and adjusted offset distance between read 5’-end to ribosomal A-site.

## Sheet: AllRawReadsAnalyzed
The GEO accession and read counts showing all the datasets we analyzed. one dataset can contain multiple ribosome profiling samples.
Species	GSE_ID	Read#
human	GSE101760	196327644
human	GSE103308	237026604
human	GSE105082	545576192
human	GSE35469	50602500
human	GSE37744	33139155
human	GSE42509	181379936
human	GSE45785	172128978
human	GSE48785	136291862
human	GSE48933	96019849
human	GSE49339	62214275
human	GSE51424	115423450
human	GSE52809	20711469
human	GSE52976	11029803
human	GSE55195	44624041
human	GSE56148	1007620
human	GSE56924	500175047
human	GSE58207	111020200
human	GSE59095	327307207
human	GSE59815	73409117
human	GSE59816	51472308
human	GSE59817	390886807
human	GSE59818	160398089
human	GSE59819	93804297
human	GSE59820	130194176
human	GSE60040	585609415
human	GSE60095	197608140
human	GSE60426	63437771
human	GSE61012	18032289
human	GSE61375	730600079
human	GSE61742	1519929591
human	GSE62247	271611795
human	GSE63591	245720801
human	GSE64962	210459116
human	GSE65778	191245351
human	GSE65885	76247284
human	GSE66927	150280558
human	GSE67902	545417807
human	GSE68008	61073448
human	GSE69047	128620700
human	GSE69602	106555266
human	GSE69906	194677203
human	GSE69921	67280749
human	GSE69922	125256488
human	GSE69923	95205596
human	GSE70211	125728861
human	GSE70802	121449781
human	GSE71763	67622352
human	GSE71808	89582465
human	GSE73136	29638847
human	GSE73565	197719218
human	GSE74365	172943535
human	GSE74510	222110703
human	GSE74512	226828342
human	GSE75290	7874736
human	GSE75947	34808445
human	GSE78961	706211009
human	GSE79664	961307895
human	GSE80156	31378694
human	GSE81802	105418527
human	GSE82232	259121542
human	GSE85864	473866310
human	GSE86214	108967824
human	GSE87328	339083955
human	GSE89183	50277201
human	GSE93133	13951980
human	GSE94454	443569706
human	GSE94460	73384818
human	GSE94613	267405117
human	GSE97140	37198091
human	GSE97384	29475030
human	GSE143263	2494570972
human	GSE131650	435429158
human	GSE129061	357590184
human	GSE125218	1430663599
human	E-MTAB-7247	1851967813
mouse	GSE100332	169218804
mouse	GSE100739	109984634
mouse	GSE102890	414577226
mouse	GSE107826	146981675
mouse	GSE41246	58307422
mouse	GSE50983	72827207
mouse	GSE51424	260025449
mouse	GSE52809	191800377
mouse	GSE53743	444322400
mouse	GSE60095	321786279
mouse	GSE60426	1397177591
mouse	GSE60930	19989632
mouse	GSE62134	320223968
mouse	GSE66054	58699770
mouse	GSE67305	517648230
mouse	GSE68265	778890753
mouse	GSE69699	8320601
mouse	GSE69800	185473729
mouse	GSE70159	157474073
mouse	GSE71333	69647959
mouse	GSE72064	381146874
mouse	GSE72066	63538969
mouse	GSE72851	102858319
mouse	GSE73369	86947801
mouse	GSE74139	783363906
mouse	GSE74537	162112285
mouse	GSE74683	57923617
mouse	GSE80156	78325334
mouse	GSE81283	715402272
mouse	GSE82220	91940687
mouse	GSE83332	759478745
mouse	GSE83351	66087453
mouse	GSE83684	103798043
mouse	GSE84112	151239700
mouse	GSE86110	826295210
mouse	GSE89011	121622594
mouse	GSE89108	97082899
mouse	GSE89184	403961210
mouse	GSE94385	115291822
mouse	GSE96998	82139494
mouse	GSE99585	405375278
mouse	GSE99787	156250905
mouse	E-MTAB-7247	2759671291
worm	GSE80133	1232425967
yeast	GSE115160	188242234
zebrafish	GSE34743	129993356
zebrafish	GSE47558	73153337
zebrafish	GSE53693	1800433622

## Sheet: ReadsWithStrongPeriodicity
The ribosome profiling reads showing stong 3-nt periodicity across canonical protein-coding regions. These reads were used to identify genome-wide translated ORFs.
Species	GSE_ID	Sample_ID	Cell/tissue type	Fragment Size	Read Number	In-frame Reads%	Offset (read 5'-end to A-site)	Sample Description
human	GSE101760	GSM2714725	A549	27	796739	0.63984	15	RPF control rep2
human	GSE101760	GSM2714725	A549	29	1363252	0.65113	15	RPF control rep2
human	GSE101760	GSM2714725	A549	30	1836097	0.76709	15	RPF control rep2
human	GSE101760	GSM2714725	A549	31	1189273	0.66243	15	RPF control rep2
human	GSE101760	GSM2714727	A549	29	1774421	0.7347	15	RPF mock rep2
human	GSE101760	GSM2714727	A549	30	1799870	0.74514	15	RPF mock rep2
human	GSE101760	GSM2714737	A549	26	332617	0.61462	15	RPF PR8[delta]NS1 rep1
human	GSE101760	GSM2714737	A549	28	828360	0.70108	15	RPF PR8[delta]NS1 rep1
human	GSE101760	GSM2714737	A549	29	1214964	0.81677	15	RPF PR8[delta]NS1 rep1
human	GSE101760	GSM2714737	A549	30	769015	0.70934	15	RPF PR8[delta]NS1 rep1
human	GSE103308	GSM2760247	Muscle	28	3202027	0.62534	15	Mock,1.75 h, RPF
human	GSE103308	GSM2760247	Muscle	29	6062780	0.74102	15	Mock,1.75 h, RPF
human	GSE103308	GSM2760247	Muscle	30	4291813	0.67768	15	Mock,1.75 h, RPF
human	GSE103308	GSM2760253	Muscle	28	3668045	0.72469	15	Infect, 3.5 h, RPF, rep1
human	GSE103308	GSM2760253	Muscle	29	5765511	0.79843	15	Infect, 3.5 h, RPF, rep1
human	GSE103308	GSM2760253	Muscle	30	2563402	0.69201	15	Infect, 3.5 h, RPF, rep1
human	GSE103308	GSM2760255	Muscle	28	7338187	0.76245	15	Mock,6.25 h, RPF, rep1
human	GSE103308	GSM2760255	Muscle	29	9546844	0.8112	15	Mock,6.25 h, RPF, rep1
human	GSE103308	GSM2760255	Muscle	30	3280294	0.73475	15	Mock,6.25 h, RPF, rep1
human	GSE103308	GSM2760263	Muscle	28	1014704	0.66342	15	Mock,6.25 h, RPF, rep2
human	GSE103308	GSM2760263	Muscle	29	875318	0.71328	15	Mock,6.25 h, RPF, rep2
human	GSE103308	GSM2760263	Muscle	30	298473	0.60769	15	Mock,6.25 h, RPF, rep2
human	GSE105082	GSM2817682	HeLa	26	273375	0.61003	15	RPF-sc-3
human	GSE105082	GSM2817682	HeLa	28	2134382	0.7647	15	RPF-sc-3
human	GSE105082	GSM2817682	HeLa	29	2857804	0.80863	15	RPF-sc-3
human	GSE105082	GSM2817682	HeLa	30	1190950	0.6633	15	RPF-sc-3
human	GSE105082	GSM2817683	HeLa	28	2941357	0.72884	15	RPF-sc-4
human	GSE105082	GSM2817683	HeLa	29	4390922	0.81018	15	RPF-sc-4
human	GSE105082	GSM2817683	HeLa	30	2050054	0.68076	15	RPF-sc-4
human	GSE105082	GSM2817686	HeLa	28	2985655	0.75811	15	RPF-DHX36-3
human	GSE105082	GSM2817686	HeLa	29	3727732	0.80549	15	RPF-DHX36-3
human	GSE105082	GSM2817686	HeLa	30	1423708	0.66746	15	RPF-DHX36-3
human	GSE42509	GSM1047584	Fibroblast	29	2326114	0.66508	15	C1.rp
human	GSE51424	GSM1495248	BrainTumor	25	235745	0.65352	12	TumorHumanRiboProfilingB
human	GSE51424	GSM1495248	BrainTumor	27	1046489	0.64234	14	TumorHumanRiboProfilingB
human	GSE51424	GSM1495248	BrainTumor	28	2788770	0.78104	15	TumorHumanRiboProfilingB
human	GSE51424	GSM1495248	BrainTumor	29	2850567	0.68323	16	TumorHumanRiboProfilingB
human	GSE51424	GSM1495248	BrainTumor	31	178526	0.65382	17	TumorHumanRiboProfilingB
human	GSE56924	GSM1371467	U2OS	28	841648	0.7185	15	Bmal1_kd_ribo_profile_CT00_rep1
human	GSE56924	GSM1371467	U2OS	30	659235	0.70553	16	Bmal1_kd_ribo_profile_CT00_rep1
human	GSE56924	GSM1371468	U2OS	28	1260767	0.72007	15	Bmal1_kd_ribo_profile_CT02_rep1
human	GSE56924	GSM1371468	U2OS	30	712735	0.69798	16	Bmal1_kd_ribo_profile_CT02_rep1
human	GSE56924	GSM1371469	U2OS	28	1107000	0.73885	15	Bmal1_kd_ribo_profile_CT04_rep1
human	GSE56924	GSM1371469	U2OS	29	1337394	0.6285	16	Bmal1_kd_ribo_profile_CT04_rep1
human	GSE56924	GSM1371469	U2OS	30	605338	0.70656	16	Bmal1_kd_ribo_profile_CT04_rep1
human	GSE56924	GSM1371470	U2OS	28	1076979	0.72311	15	Bmal1_kd_ribo_profile_CT06_rep1
human	GSE56924	GSM1371470	U2OS	30	891743	0.71433	16	Bmal1_kd_ribo_profile_CT06_rep1
human	GSE56924	GSM1371471	U2OS	28	1000885	0.72499	15	Bmal1_kd_ribo_profile_CT08_rep1
human	GSE56924	GSM1371471	U2OS	30	742013	0.70792	16	Bmal1_kd_ribo_profile_CT08_rep1
human	GSE56924	GSM1371476	U2OS	28	1189332	0.7176	15	Bmal1_kd_ribo_profile_CT18_rep1
human	GSE56924	GSM1371476	U2OS	30	792617	0.71881	16	Bmal1_kd_ribo_profile_CT18_rep1
human	GSE56924	GSM1371477	U2OS	28	1188038	0.72284	15	Bmal1_kd_ribo_profile_CT20_rep1
human	GSE56924	GSM1371477	U2OS	30	870185	0.71421	16	Bmal1_kd_ribo_profile_CT20_rep1
human	GSE56924	GSM1371478	U2OS	28	974890	0.71418	15	Bmal1_kd_ribo_profile_CT22_rep1
human	GSE56924	GSM1371478	U2OS	30	724014	0.70876	16	Bmal1_kd_ribo_profile_CT22_rep1
human	GSE56924	GSM1371479	U2OS	28	1184164	0.76558	15	Bmal1_kd_ribo_profile_CT00_rep2
human	GSE56924	GSM1371479	U2OS	30	586651	0.70987	16	Bmal1_kd_ribo_profile_CT00_rep2
human	GSE56924	GSM1371480	U2OS	28	1461482	0.75378	15	Bmal1_kd_ribo_profile_CT02_rep2
human	GSE56924	GSM1371480	U2OS	30	755699	0.71137	16	Bmal1_kd_ribo_profile_CT02_rep2
human	GSE56924	GSM1371481	U2OS	28	1058783	0.78262	15	Bmal1_kd_ribo_profile_CT04_rep2
human	GSE56924	GSM1371481	U2OS	30	455185	0.73192	16	Bmal1_kd_ribo_profile_CT04_rep2
human	GSE56924	GSM1371486	U2OS	28	1467832	0.76171	15	Bmal1_kd_ribo_profile_CT14_rep2
human	GSE56924	GSM1371486	U2OS	30	888361	0.71567	16	Bmal1_kd_ribo_profile_CT14_rep2
human	GSE56924	GSM1371487	U2OS	28	1415736	0.74397	15	Bmal1_kd_ribo_profile_CT16_rep2
human	GSE56924	GSM1371487	U2OS	30	1074586	0.69224	16	Bmal1_kd_ribo_profile_CT16_rep2
human	GSE56924	GSM1371488	U2OS	28	1156692	0.74464	15	Bmal1_kd_ribo_profile_CT18_rep2
human	GSE56924	GSM1371488	U2OS	30	964488	0.69334	16	Bmal1_kd_ribo_profile_CT18_rep2
human	GSE56924	GSM1371489	U2OS	28	939388	0.74864	15	Bmal1_kd_ribo_profile_CT20_rep2
human	GSE56924	GSM1371489	U2OS	30	546297	0.71334	16	Bmal1_kd_ribo_profile_CT20_rep2
human	GSE56924	GSM1371490	U2OS	28	1349043	0.73137	15	Bmal1_kd_ribo_profile_CT22_rep2
human	GSE56924	GSM1371490	U2OS	30	966560	0.68441	16	Bmal1_kd_ribo_profile_CT22_rep2
human	GSE58207	GSM1403307	HCT116	26	790844	0.6713	15	Cycloheximide treated HCT116
human	GSE58207	GSM1403307	HCT116	29	8697653	0.80092	15	Cycloheximide treated HCT116
human	GSE58207	GSM1403307	HCT116	30	2220133	0.7715	15	Cycloheximide treated HCT116
human	GSE58207	GSM1403307	HCT116	31	472702	0.70117	15	Cycloheximide treated HCT116
human	GSE58207	GSM1403307	HCT116	32	318639	0.65355	15	Cycloheximide treated HCT116
human	GSE58207	GSM1403307	HCT116	33	163702	0.65007	15	Cycloheximide treated HCT116
human	GSE58207	GSM1403307	HCT116	34	107867	0.68335	15	Cycloheximide treated HCT116
human	GSE59095	GSM1427362	HEK293T	28	742258	0.70061	15	vector control Ribo-seq
human	GSE59095	GSM1427362	HEK293T	29	858935	0.80555	15	vector control Ribo-seq
human	GSE59095	GSM1427363	HEK293T	26	328577	0.62846	15	WT DDX3X Ribo-seq
human	GSE59095	GSM1427363	HEK293T	28	998826	0.69987	15	WT DDX3X Ribo-seq
human	GSE59095	GSM1427363	HEK293T	29	1213807	0.79307	15	WT DDX3X Ribo-seq
human	GSE59817	GSM1446851	MCF10A	29	4338461	0.65635	15	MCF10A TGFb 2 batch1 RP
human	GSE59820	GSM1446874	Kidney	29	1382561	0.68649	15	Kidney normal tissue 1 RP
human	GSE59820	GSM1446874	Kidney	30	718776	0.69496	15	Kidney normal tissue 1 RP
human	GSE59820	GSM1446879	Kidney	29	2623607	0.7662	15	Kidney tumor tissue 4 RP
human	GSE59820	GSM1446879	Kidney	30	1454700	0.74114	15	Kidney tumor tissue 4 RP
human	GSE61742	GSM1513189	Lymphoblastoid	28	2538537	0.71787	14	GM18499
human	GSE61742	GSM1513189	Lymphoblastoid	29	4588629	0.68957	14	GM18499
human	GSE61742	GSM1513189	Lymphoblastoid	31	832067	0.65602	15	GM18499
human	GSE62247	GSM1523624	ESC	26	451946	0.64915	15	ribo_hES_shControl_replicate1
human	GSE62247	GSM1523624	ESC	28	2111458	0.79857	15	ribo_hES_shControl_replicate1
human	GSE62247	GSM1523624	ESC	29	2375222	0.82394	15	ribo_hES_shControl_replicate1
human	GSE62247	GSM1523629	ESC	25	248714	0.62928	12	ribo_ND1_shKBTBD8_replicate1
human	GSE62247	GSM1523629	ESC	26	526110	0.64818	15	ribo_ND1_shKBTBD8_replicate1
human	GSE62247	GSM1523629	ESC	28	1225321	0.7445	15	ribo_ND1_shKBTBD8_replicate1
human	GSE62247	GSM1523629	ESC	29	1449325	0.82696	15	ribo_ND1_shKBTBD8_replicate1
human	GSE62247	GSM1523630	ESC	25	184167	0.61079	12	ribo_ND3_shKBTBD8_replicate1
human	GSE62247	GSM1523630	ESC	26	359819	0.63586	15	ribo_ND3_shKBTBD8_replicate1
human	GSE62247	GSM1523630	ESC	28	781184	0.75332	15	ribo_ND3_shKBTBD8_replicate1
human	GSE62247	GSM1523630	ESC	29	1001542	0.84328	15	ribo_ND3_shKBTBD8_replicate1
human	GSE62247	GSM1523631	ESC	25	208883	0.65898	12	ribo_ND6_shKBTBD8_replicate1
human	GSE62247	GSM1523631	ESC	26	326284	0.62621	15	ribo_ND6_shKBTBD8_replicate1
human	GSE62247	GSM1523631	ESC	28	1001692	0.81596	15	ribo_ND6_shKBTBD8_replicate1
human	GSE62247	GSM1523631	ESC	29	905454	0.80394	15	ribo_ND6_shKBTBD8_replicate1
human	GSE62247	GSM1523632	ESC	25	142625	0.61661	12	ribo_hES_shControl_replicate2
human	GSE62247	GSM1523632	ESC	26	231267	0.66631	15	ribo_hES_shControl_replicate2
human	GSE62247	GSM1523632	ESC	27	381573	0.64793	15	ribo_hES_shControl_replicate2
human	GSE62247	GSM1523632	ESC	28	559367	0.69792	15	ribo_hES_shControl_replicate2
human	GSE62247	GSM1523632	ESC	29	967985	0.85513	15	ribo_hES_shControl_replicate2
human	GSE62247	GSM1523632	ESC	30	530752	0.69168	15	ribo_hES_shControl_replicate2
human	GSE62247	GSM1523633	ESC	26	150836	0.67466	15	ribo_ND1_shControl_replicate2
human	GSE62247	GSM1523633	ESC	28	367970	0.6512	15	ribo_ND1_shControl_replicate2
human	GSE62247	GSM1523633	ESC	29	665439	0.8406	15	ribo_ND1_shControl_replicate2
human	GSE62247	GSM1523633	ESC	30	406501	0.66568	15	ribo_ND1_shControl_replicate2
human	GSE62247	GSM1523634	ESC	26	286717	0.65792	15	ribo_ND3_shControl_replicate2
human	GSE62247	GSM1523634	ESC	28	749287	0.67964	15	ribo_ND3_shControl_replicate2
human	GSE62247	GSM1523634	ESC	29	1262030	0.84141	15	ribo_ND3_shControl_replicate2
human	GSE62247	GSM1523634	ESC	30	803186	0.67566	15	ribo_ND3_shControl_replicate2
human	GSE63591	GSM1553250	HeLa	26	110398	0.63521	15	Ribosome profiling rep1-SiYTHDF1_1-RPF
human	GSE63591	GSM1553250	HeLa	28	518252	0.74432	15	Ribosome profiling rep1-SiYTHDF1_1-RPF
human	GSE63591	GSM1553250	HeLa	29	1110969	0.8266	15	Ribosome profiling rep1-SiYTHDF1_1-RPF
human	GSE63591	GSM1553250	HeLa	30	547879	0.71794	15	Ribosome profiling rep1-SiYTHDF1_1-RPF
human	GSE64962	GSM1585212	Fibroblast	25	324677	0.64737	12	5_corr d-leucine rep1 RPF
human	GSE64962	GSM1585212	Fibroblast	28	2870371	0.85976	15	5_corr d-leucine rep1 RPF
human	GSE64962	GSM1585212	Fibroblast	29	2382750	0.87907	15	5_corr d-leucine rep1 RPF
human	GSE64962	GSM1585212	Fibroblast	30	449726	0.66765	15	5_corr d-leucine rep1 RPF
human	GSE64962	GSM1585213	Fibroblast	25	354864	0.64324	12	6_corr l-leucine rep1 RPF
human	GSE64962	GSM1585213	Fibroblast	28	2655327	0.83869	15	6_corr l-leucine rep1 RPF
human	GSE64962	GSM1585213	Fibroblast	29	2397757	0.86863	15	6_corr l-leucine rep1 RPF
human	GSE64962	GSM1585213	Fibroblast	30	502028	0.6447	15	6_corr l-leucine rep1 RPF
human	GSE64962	GSM1585222	Fibroblast	25	109786	0.72317	12	5_corr d-leucine rep2 RPF
human	GSE64962	GSM1585222	Fibroblast	28	801045	0.91287	15	5_corr d-leucine rep2 RPF
human	GSE64962	GSM1585222	Fibroblast	29	316385	0.87244	15	5_corr d-leucine rep2 RPF
human	GSE64962	GSM1585223	Fibroblast	28	629997	0.85164	15	6_corr l-leucine rep2 RPF
human	GSE64962	GSM1585223	Fibroblast	29	589069	0.89259	15	6_corr l-leucine rep2 RPF
human	GSE64962	GSM1585223	Fibroblast	30	140110	0.68482	15	6_corr l-leucine rep2 RPF
human	GSE64962	GSM1585224	Fibroblast	25	139091	0.70691	12	7_corr d-leucine rep2 RPF
human	GSE64962	GSM1585224	Fibroblast	28	781380	0.90437	15	7_corr d-leucine rep2 RPF
human	GSE64962	GSM1585224	Fibroblast	29	313083	0.86566	15	7_corr d-leucine rep2 RPF
human	GSE64962	GSM1585225	Fibroblast	25	174241	0.68535	12	8_corr l-leucine rep2 RPF
human	GSE64962	GSM1585225	Fibroblast	28	855995	0.87614	15	8_corr l-leucine rep2 RPF
human	GSE64962	GSM1585225	Fibroblast	29	354988	0.89386	15	8_corr l-leucine rep2 RPF
human	GSE64962	GSM1585227	Fibroblast	28	566592	0.88431	15	10_mut l-leucine rep2 RPF
human	GSE64962	GSM1585227	Fibroblast	29	211942	0.79686	15	10_mut l-leucine rep2 RPF
human	GSE64962	GSM1585242	Fibroblast	28	833257	0.75062	15	9_mut d-leucine rep3 RPF
human	GSE64962	GSM1585242	Fibroblast	29	1160027	0.82412	15	9_mut d-leucine rep3 RPF
human	GSE64962	GSM1585242	Fibroblast	30	578658	0.67994	15	9_mut d-leucine rep3 RPF
human	GSE64962	GSM1585243	Fibroblast	28	769947	0.68441	15	10_mut l-leucine rep3 RPF
human	GSE64962	GSM1585243	Fibroblast	29	1266819	0.78584	15	10_mut l-leucine rep3 RPF
human	GSE64962	GSM1585243	Fibroblast	30	792171	0.66802	15	10_mut l-leucine rep3 RPF
human	GSE64962	GSM1585244	Fibroblast	28	960364	0.69271	15	11_mut d-leucine rep3 RPF
human	GSE64962	GSM1585244	Fibroblast	29	1366584	0.79081	15	11_mut d-leucine rep3 RPF
human	GSE64962	GSM1585244	Fibroblast	30	781720	0.66609	15	11_mut d-leucine rep3 RPF
human	GSE64962	GSM1585245	Fibroblast	25	113915	0.6377	12	12_mut l-leucine rep3 RPF
human	GSE64962	GSM1585245	Fibroblast	28	1186083	0.84491	15	12_mut l-leucine rep3 RPF
human	GSE64962	GSM1585245	Fibroblast	29	1257008	0.85407	15	12_mut l-leucine rep3 RPF
human	GSE64962	GSM1585245	Fibroblast	30	412167	0.68592	15	12_mut l-leucine rep3 RPF
human	GSE65885	GSM1608276	MCF10AERSrc	28	1732081	0.90923	15	ERSrcEtOH01hr_chx_rep2
human	GSE65885	GSM1608276	MCF10AERSrc	29	519570	0.87972	15	ERSrcEtOH01hr_chx_rep2
human	GSE65885	GSM1608277	MCF10AERSrc	28	1432613	0.90822	15	ERSrcEtOH04hr_chx_rep2
human	GSE65885	GSM1608277	MCF10AERSrc	29	492405	0.8802	15	ERSrcEtOH04hr_chx_rep2
human	GSE65885	GSM1608285	Fibroblast	28	511963	0.80307	15	EH_chx_rep1
human	GSE65885	GSM1608285	Fibroblast	30	200599	0.67878	16	EH_chx_rep1
human	GSE65885	GSM1608286	Fibroblast	28	884135	0.76224	15	EL_chx_rep1
human	GSE65885	GSM1608286	Fibroblast	30	459861	0.71378	16	EL_chx_rep1
human	GSE65885	GSM1608287	Fibroblast	28	886146	0.7477	15	ELR_chx_rep1
human	GSE65885	GSM1608287	Fibroblast	30	413598	0.71441	16	ELR_chx_rep1
human	GSE65885	GSM1608292	Fibroblast	28	733336	0.76174	15	EL_chx_rep2
human	GSE65885	GSM1608292	Fibroblast	30	372530	0.71274	16	EL_chx_rep2
human	GSE65885	GSM1608293	Fibroblast	28	624401	0.74775	15	ELR_chx_rep2
human	GSE65885	GSM1608293	Fibroblast	30	291055	0.71073	16	ELR_chx_rep2
human	GSE67902	GSM1657724	RPE1	28	1925452	0.60936	15	Ribosome footprints from M cells, pretreated with cycloheximide_1
human	GSE67902	GSM1657724	RPE1	29	3295309	0.71109	15	Ribosome footprints from M cells, pretreated with cycloheximide_1
human	GSE67902	GSM1657724	RPE1	30	2983953	0.64798	15	Ribosome footprints from M cells, pretreated with cycloheximide_1
human	GSE69923	GSM1712843	MCF7	26	242291	0.64482	15	MCF7 control batch7 RP
human	GSE69923	GSM1712843	MCF7	27	471512	0.65027	15	MCF7 control batch7 RP
human	GSE69923	GSM1712843	MCF7	28	838715	0.6738	15	MCF7 control batch7 RP
human	GSE69923	GSM1712843	MCF7	29	1505909	0.77659	15	MCF7 control batch7 RP
human	GSE69923	GSM1712843	MCF7	30	1109662	0.74911	15	MCF7 control batch7 RP
human	GSE69923	GSM1712844	T47D	29	1890776	0.64971	15	T47D control batch7 RP
human	GSE69923	GSM1712844	T47D	30	3021478	0.70757	15	T47D control batch7 RP
human	GSE69923	GSM1712847	MCF7	29	1461562	0.68209	15	MCF7 Glutamine starvation batch7 RP
human	GSE69923	GSM1712847	MCF7	30	1996038	0.68684	15	MCF7 Glutamine starvation batch7 RP
human	GSE70211	GSM1720815	HEK293T	28	706695	0.76043	15	ribo_DMSO_replicate4 [Sample 13]
human	GSE70211	GSM1720815	HEK293T	29	1176999	0.70154	15	ribo_DMSO_replicate4 [Sample 13]
human	GSE70211	GSM1720815	HEK293T	30	731159	0.63839	16	ribo_DMSO_replicate4 [Sample 13]
human	GSE70211	GSM1720816	HEK293T	28	420332	0.79432	15	ribo_Hipp001 [Sample 14]
human	GSE70211	GSM1720816	HEK293T	29	825168	0.8749	15	ribo_Hipp001 [Sample 14]
human	GSE71763	GSM1844757	CHL1	30	1798192	0.6795	16	CHL-1 untreated
human	GSE71763	GSM1844758	CHL1	29	1839255	0.67759	15	CHL-1 untreated - rRNA removed
human	GSE73136	GSM1887643	HEK293	28	4169771	0.65162	15	ribosome profiling
human	GSE73136	GSM1887643	HEK293	29	8374003	0.78476	15	ribosome profiling
human	GSE73136	GSM1887643	HEK293	30	4737528	0.66898	15	ribosome profiling
human	GSE78961	GSM2082521	ESC	28	2336219	0.67548	15	Ribosome protected fragments (RPF) of TSC2+
human	GSE78961	GSM2082521	ESC	29	2952161	0.81755	15	Ribosome protected fragments (RPF) of TSC2+
human	GSE78961	GSM2082521	ESC	30	1154409	0.74023	15	Ribosome protected fragments (RPF) of TSC2+
human	GSE78961	GSM2082526	ESC	28	3070233	0.7037	15	Ribosome protected fragments (RPF) of TSC2-
human	GSE78961	GSM2082526	ESC	29	4281119	0.8276	15	Ribosome protected fragments (RPF) of TSC2-
human	GSE78961	GSM2082526	ESC	30	1691047	0.78848	15	Ribosome protected fragments (RPF) of TSC2-
human	GSE78961	GSM2082526	ESC	31	417179	0.6727	15	Ribosome protected fragments (RPF) of TSC2-
human	GSE78961	GSM2082527	ESC	29	3770541	0.73463	15	Ribosome protected fragments (RPF) of TSC2+
human	GSE78961	GSM2082527	ESC	30	2785906	0.71276	15	Ribosome protected fragments (RPF) of TSC2+
human	GSE78961	GSM2082529	ESC	29	3742179	0.69743	15	Ribosome protected fragments (RPF) of TSC2+
human	GSE78961	GSM2082529	ESC	30	3025308	0.69472	15	Ribosome protected fragments (RPF) of TSC2+
human	GSE78961	GSM2082531	ESC	28	2866298	0.68645	15	Ribosome protected fragments (RPF) of TSC2-
human	GSE78961	GSM2082531	ESC	29	4073699	0.82586	15	Ribosome protected fragments (RPF) of TSC2-
human	GSE78961	GSM2082531	ESC	30	1627704	0.7971	15	Ribosome protected fragments (RPF) of TSC2-
human	GSE78961	GSM2082531	ESC	31	514251	0.6881	15	Ribosome protected fragments (RPF) of TSC2-
human	GSE78961	GSM2082533	Neuron	28	1338079	0.6604	15	Ribosome protected fragments (RPF) of TSC2+
human	GSE78961	GSM2082533	Neuron	29	1779832	0.79244	15	Ribosome protected fragments (RPF) of TSC2+
human	GSE78961	GSM2082533	Neuron	30	813404	0.74259	15	Ribosome protected fragments (RPF) of TSC2+
human	GSE78961	GSM2082534	Neuron	29	3602382	0.72761	15	Ribosome protected fragments (RPF) of TSC2+
human	GSE78961	GSM2082534	Neuron	30	2482579	0.70055	15	Ribosome protected fragments (RPF) of TSC2+
human	GSE78961	GSM2082541	Neuron	28	2564600	0.66906	15	Ribosome protected fragments (RPF) of TSC2+
human	GSE78961	GSM2082541	Neuron	29	3648076	0.78751	15	Ribosome protected fragments (RPF) of TSC2+
human	GSE78961	GSM2082541	Neuron	30	1997558	0.73643	15	Ribosome protected fragments (RPF) of TSC2+
human	GSE78961	GSM2082549	Neuron	28	2316576	0.72738	15	Ribosome protected fragments (RPF) of TSC2+
human	GSE78961	GSM2082549	Neuron	29	3055825	0.82895	15	Ribosome protected fragments (RPF) of TSC2+
human	GSE78961	GSM2082549	Neuron	30	1360244	0.77921	15	Ribosome protected fragments (RPF) of TSC2+
human	GSE78961	GSM2082549	Neuron	31	273890	0.6343	15	Ribosome protected fragments (RPF) of TSC2+
human	GSE78961	GSM2082550	Neuron	29	4209127	0.73407	15	Ribosome protected fragments (RPF) of TSC2+
human	GSE78961	GSM2082550	Neuron	30	3261811	0.68479	15	Ribosome protected fragments (RPF) of TSC2+
human	GSE78961	GSM2082553	Neuron	28	1553661	0.70704	15	Ribosome protected fragments (RPF) of TSC2+
human	GSE78961	GSM2082553	Neuron	29	2228007	0.82454	15	Ribosome protected fragments (RPF) of TSC2+
human	GSE78961	GSM2082553	Neuron	30	1079928	0.78186	15	Ribosome protected fragments (RPF) of TSC2+
human	GSE78961	GSM2082553	Neuron	31	245415	0.6459	15	Ribosome protected fragments (RPF) of TSC2+
human	GSE78961	GSM2082554	Neuron	28	2849686	0.60754	15	Ribosome protected fragments (RPF) of TSC2+
human	GSE78961	GSM2082554	Neuron	29	4435993	0.75325	15	Ribosome protected fragments (RPF) of TSC2+
human	GSE78961	GSM2082554	Neuron	30	2995952	0.70728	15	Ribosome protected fragments (RPF) of TSC2+
human	GSE78961	GSM2082561	Neuron	28	2056787	0.78459	15	Ribosome protected fragments (RPF) of TSC2-
human	GSE78961	GSM2082561	Neuron	29	2265785	0.87697	15	Ribosome protected fragments (RPF) of TSC2-
human	GSE78961	GSM2082561	Neuron	30	638605	0.8219	15	Ribosome protected fragments (RPF) of TSC2-
human	GSE78961	GSM2082561	Neuron	31	167412	0.71683	15	Ribosome protected fragments (RPF) of TSC2-
human	GSE78961	GSM2082562	Neuron	28	1456058	0.77864	15	Ribosome protected fragments (RPF) of TSC2-
human	GSE78961	GSM2082562	Neuron	29	1569287	0.87319	15	Ribosome protected fragments (RPF) of TSC2-
human	GSE78961	GSM2082562	Neuron	30	479620	0.8236	15	Ribosome protected fragments (RPF) of TSC2-
human	GSE78961	GSM2082562	Neuron	31	145336	0.70145	15	Ribosome protected fragments (RPF) of TSC2-
human	GSE78961	GSM2082569	Neuron	28	1895433	0.79861	15	Ribosome protected fragments (RPF) of TSC2-
human	GSE78961	GSM2082569	Neuron	29	1630197	0.86818	15	Ribosome protected fragments (RPF) of TSC2-
human	GSE78961	GSM2082569	Neuron	30	350417	0.779	15	Ribosome protected fragments (RPF) of TSC2-
human	GSE78961	GSM2082570	Neuron	28	2008774	0.75769	15	Ribosome protected fragments (RPF) of TSC2-
human	GSE78961	GSM2082570	Neuron	29	2412914	0.86415	15	Ribosome protected fragments (RPF) of TSC2-
human	GSE78961	GSM2082570	Neuron	30	601102	0.81036	15	Ribosome protected fragments (RPF) of TSC2-
human	GSE78961	GSM2082570	Neuron	31	154945	0.65498	15	Ribosome protected fragments (RPF) of TSC2-
human	GSE78961	GSM2082573	Neuron	28	2424099	0.74947	15	Ribosome protected fragments (RPF) of TSC2-
human	GSE78961	GSM2082573	Neuron	29	3139436	0.87091	15	Ribosome protected fragments (RPF) of TSC2-
human	GSE78961	GSM2082573	Neuron	30	1066835	0.82097	15	Ribosome protected fragments (RPF) of TSC2-
human	GSE78961	GSM2082573	Neuron	31	258867	0.68686	15	Ribosome protected fragments (RPF) of TSC2-
human	GSE78961	GSM2082574	Neuron	28	2022742	0.77987	15	Ribosome protected fragments (RPF) of TSC2-
human	GSE78961	GSM2082574	Neuron	29	2273539	0.87331	15	Ribosome protected fragments (RPF) of TSC2-
human	GSE78961	GSM2082574	Neuron	30	617394	0.81205	15	Ribosome protected fragments (RPF) of TSC2-
human	GSE78961	GSM2082574	Neuron	31	157081	0.69158	15	Ribosome protected fragments (RPF) of TSC2-
human	GSE80156	GSM2113580	HEK293	25	455834	0.67343	12	Ribo-Seq (HEK293 cells)
human	GSE80156	GSM2113580	HEK293	26	1058066	0.69484	15	Ribo-Seq (HEK293 cells)
human	GSE80156	GSM2113580	HEK293	27	1957909	0.75102	15	Ribo-Seq (HEK293 cells)
human	GSE80156	GSM2113580	HEK293	28	2358563	0.74433	15	Ribo-Seq (HEK293 cells)
human	GSE89183	GSM2360175	Erythroid	26	192243	0.60248	15	CD34_shRPL5_RPF_1
human	GSE89183	GSM2360175	Erythroid	29	921092	0.7813	15	CD34_shRPL5_RPF_1
human	GSE89183	GSM2360175	Erythroid	30	457365	0.72763	15	CD34_shRPL5_RPF_1
human	GSE94454	GSM2475997	Huh7	25	184130	0.61863	12	1.5 uM PF-067446846, 10 min, rep 1
human	GSE94454	GSM2475997	Huh7	28	2279835	0.83704	15	1.5 uM PF-067446846, 10 min, rep 1
human	GSE94454	GSM2475997	Huh7	29	1669618	0.66234	16	1.5 uM PF-067446846, 10 min, rep 1
human	GSE94454	GSM2475997	Huh7	30	298392	0.72488	16	1.5 uM PF-067446846, 10 min, rep 1
human	GSE94454	GSM2475998	Huh7	25	247663	0.65095	12	1.5 uM PF-067446846, 10 min, rep 2
human	GSE94454	GSM2475998	Huh7	28	3597369	0.85975	15	1.5 uM PF-067446846, 10 min, rep 2
human	GSE94454	GSM2475998	Huh7	30	539915	0.6738	16	1.5 uM PF-067446846, 10 min, rep 2
human	GSE94454	GSM2475999	Huh7	27	1239876	0.61245	14	1.5 uM PF-067446846, 10 min, rep 3
human	GSE94454	GSM2475999	Huh7	28	3449858	0.87268	15	1.5 uM PF-067446846, 10 min, rep 3
human	GSE94454	GSM2475999	Huh7	29	1803225	0.67308	16	1.5 uM PF-067446846, 10 min, rep 3
human	GSE94454	GSM2476004	Huh7	28	4068241	0.8641	15	vehicle, 10 min rep 2
human	GSE94454	GSM2476004	Huh7	30	1240798	0.65251	16	vehicle, 10 min rep 2
human	GSE94454	GSM2476005	Huh7	25	153014	0.65937	12	vehicle, 10 min rep 3
human	GSE94454	GSM2476005	Huh7	27	1527816	0.63049	14	vehicle, 10 min rep 3
human	GSE94454	GSM2476005	Huh7	28	2979273	0.84755	15	vehicle, 10 min rep 3
human	GSE94454	GSM2476005	Huh7	29	1429522	0.77806	16	vehicle, 10 min rep 3
human	GSE94454	GSM2476006	Huh7	25	173692	0.64219	12	1.5 uM PF-067446846, 60 min, rep 1
human	GSE94454	GSM2476006	Huh7	28	7785115	0.86483	15	1.5 uM PF-067446846, 60 min, rep 1
human	GSE94454	GSM2476006	Huh7	30	1599359	0.68047	16	1.5 uM PF-067446846, 60 min, rep 1
human	GSE94454	GSM2476007	Huh7	25	115031	0.69189	12	1.5 uM PF-067446846, 60 min, rep 2
human	GSE94454	GSM2476007	Huh7	28	2629749	0.87084	15	1.5 uM PF-067446846, 60 min, rep 2
human	GSE94454	GSM2476007	Huh7	30	261267	0.62404	16	1.5 uM PF-067446846, 60 min, rep 2
human	GSE94454	GSM2476008	Huh7	25	202010	0.6669	12	1.5 uM PF-067446846, 60 min, rep 3
human	GSE94454	GSM2476008	Huh7	27	1913643	0.62815	14	1.5 uM PF-067446846, 60 min, rep 3
human	GSE94454	GSM2476008	Huh7	28	3958153	0.85549	15	1.5 uM PF-067446846, 60 min, rep 3
human	GSE94454	GSM2476008	Huh7	29	1745549	0.75441	16	1.5 uM PF-067446846, 60 min, rep 3
human	GSE94454	GSM2476009	Huh7	28	4293574	0.84785	15	0.3 uM PF-067446846, 60 min, rep 1
human	GSE94454	GSM2476009	Huh7	30	1219122	0.72574	16	0.3 uM PF-067446846, 60 min, rep 1
human	GSE94454	GSM2476014	Huh7	25	239013	0.68877	12	vehicle, 60 min rep 3
human	GSE94454	GSM2476014	Huh7	27	1611697	0.61764	14	vehicle, 60 min rep 3
human	GSE94454	GSM2476014	Huh7	28	3349640	0.84987	15	vehicle, 60 min rep 3
human	GSE94454	GSM2476014	Huh7	29	1778152	0.78464	16	vehicle, 60 min rep 3
human	GSE94454	GSM2476015	Huh7	28	2575861	0.7571	15	1.5 uM PF-067446846, 60 min, rep 4 -riboseq
human	GSE94454	GSM2476015	Huh7	30	2069991	0.71644	16	1.5 uM PF-067446846, 60 min, rep 4 -riboseq
human	GSE94454	GSM2476017	Huh7	28	3289569	0.79182	15	1.5 uM PF-067446846, 60 min, rep 5 -riboseq
human	GSE94454	GSM2476017	Huh7	30	1950796	0.70942	16	1.5 uM PF-067446846, 60 min, rep 5 -riboseq
human	GSE94460	GSM2476121	HEK293	28	2366673	0.60142	15	HEK293 RPF Rep1
human	GSE94460	GSM2476121	HEK293	29	5121061	0.76476	15	HEK293 RPF Rep1
human	GSE94460	GSM2476121	HEK293	30	5395435	0.72089	15	HEK293 RPF Rep1
human	GSE94460	GSM2476122	HEK293	28	2099600	0.71414	15	HEK293 RPF Rep2
human	GSE94460	GSM2476122	HEK293	29	3684953	0.84042	15	HEK293 RPF Rep2
human	GSE94460	GSM2476122	HEK293	30	2319128	0.72111	15	HEK293 RPF Rep2
human	GSE143263	GSM4255699	HCT116	28	11822192	0.83942	15	HCT116_CHX-
human	GSE143263	GSM4255699	HCT116	29	14703419	0.84706	15	HCT116_CHX-
human	GSE143263	GSM4255699	HCT116	30	4378571	0.70838	15	HCT116_CHX-
human	GSE143263	GSM4255698	HCT116	25	414076	0.61707	12	HCT116_CHX+
human	GSE143263	GSM4255698	HCT116	28	8216436	0.81723	15	HCT116_CHX+
human	GSE143263	GSM4255698	HCT116	29	8136288	0.80023	15	HCT116_CHX+
human	GSE143263	GSM4255698	HCT116	30	2233439	0.68151	15	HCT116_CHX+
human	GSE143263	GSM4255698	HCT116	31	411157	0.63245	15	HCT116_CHX+
human	GSE143263	GSM4255697	A375	28	2962392	0.63183	15	A375
human	GSE143263	GSM4255697	A375	29	6098240	0.79992	15	A375
human	GSE143263	GSM4255697	A375	30	5044501	0.71243	15	A375
human	GSE143263	GSM4255694	Bcell	29	6027345	0.76112	15	B721.221_A3303
human	GSE143263	GSM4255694	Bcell	30	4195587	0.72845	15	B721.221_A3303
human	GSE131650	GSM3791727	iPSC	29	3809866	0.82103	15	iPSC ribosome profiling, no drug treatment, replicate 3
human	GSE131650	GSM3791727	iPSC	30	5721247	0.71466	15	iPSC ribosome profiling, no drug treatment, replicate 3
human	GSE131650	GSM3791726	iPSC	29	3948969	0.81747	15	iPSC ribosome profiling, no drug treatment, replicate 2
human	GSE131650	GSM3791726	iPSC	30	6378669	0.72291	15	iPSC ribosome profiling, no drug treatment, replicate 2
human	GSE131650	GSM3791725	iPSC	29	5217490	0.82081	15	iPSC ribosome profiling, no drug treatment, replicate 1
human	GSE131650	GSM3791725	iPSC	30	7395160	0.7144	15	iPSC ribosome profiling, no drug treatment, replicate 1
human	GSE129061	GSM3692343	HepG2	29	12027533	0.76777	15	HepG2_rep2
human	GSE129061	GSM3692343	HepG2	30	10794619	0.72714	15	HepG2_rep2
human	GSE129061	GSM3692342	HepG2	29	14071485	0.77442	15	HepG2_rep1
human	GSE129061	GSM3692342	HepG2	30	13798951	0.72867	15	HepG2_rep1
human	GSE129061	GSM3692341	K562	26	775775	0.64129	15	K562_rep2
human	GSE129061	GSM3692341	K562	28	10160795	0.7602	15	K562_rep2
human	GSE129061	GSM3692341	K562	29	9396483	0.87195	15	K562_rep2
human	GSE129061	GSM3692341	K562	30	1503134	0.75404	15	K562_rep2
human	GSE129061	GSM3692340	K562	26	809623	0.66023	15	K562_rep1
human	GSE129061	GSM3692340	K562	28	11101798	0.72745	15	K562_rep1
human	GSE129061	GSM3692340	K562	29	12314008	0.86237	15	K562_rep1
human	GSE129061	GSM3692340	K562	30	2253239	0.74564	15	K562_rep1
human	GSE125218	GSM3566412	K562	25	350725	0.66437	12	K562_Ribo_HiRes_rep3
human	GSE125218	GSM3566412	K562	28	3417807	0.86739	15	K562_Ribo_HiRes_rep3
human	GSE125218	GSM3566412	K562	29	2376869	0.8953	15	K562_Ribo_HiRes_rep3
human	GSE125218	GSM3566412	K562	30	659792	0.77792	15	K562_Ribo_HiRes_rep3
human	GSE125218	GSM3566412	K562	31	235939	0.66793	15	K562_Ribo_HiRes_rep3
human	GSE125218	GSM3566411	K562	27	591207	0.65043	14	K562_Ribo_HiRes_rep2
human	GSE125218	GSM3566411	K562	28	1361012	0.91688	15	K562_Ribo_HiRes_rep2
human	GSE125218	GSM3566411	K562	29	256558	0.71597	15	K562_Ribo_HiRes_rep2
human	GSE125218	GSM3566410	K562	25	171759	0.74656	12	K562_Ribo_HiRes_rep1
human	GSE125218	GSM3566410	K562	28	1560586	0.89552	15	K562_Ribo_HiRes_rep1
human	GSE125218	GSM3566410	K562	29	526665	0.83808	15	K562_Ribo_HiRes_rep1
human	GSE125218	GSM3566410	K562	30	133779	0.61324	15	K562_Ribo_HiRes_rep1
human	GSE125218	GSM3566410	K562	31	111347	0.61343	15	K562_Ribo_HiRes_rep1
human	GSE125218	GSM3566409	HeLa	25	744955	0.70533	12	HeLa-S3_Ribo_HiRes_rep2
human	GSE125218	GSM3566409	HeLa	28	4960693	0.86738	15	HeLa-S3_Ribo_HiRes_rep2
human	GSE125218	GSM3566409	HeLa	29	3187729	0.88546	15	HeLa-S3_Ribo_HiRes_rep2
human	GSE125218	GSM3566409	HeLa	30	456862	0.70121	15	HeLa-S3_Ribo_HiRes_rep2
human	GSE125218	GSM3566409	HeLa	31	100163	0.70778	15	HeLa-S3_Ribo_HiRes_rep2
human	GSE125218	GSM3566405	HEK293T	25	435761	0.70169	12	293T_Ribo_TG_rep2
human	GSE125218	GSM3566405	HEK293T	28	2440402	0.87676	15	293T_Ribo_TG_rep2
human	GSE125218	GSM3566405	HEK293T	29	765852	0.60622	15	293T_Ribo_TG_rep2
human	GSE125218	GSM3566404	HEK293T	25	189797	0.67435	12	293T_Ribo_TG_rep1
human	GSE125218	GSM3566404	HEK293T	28	1185079	0.85813	15	293T_Ribo_TG_rep1
human	GSE125218	GSM3566404	HEK293T	29	446247	0.69781	15	293T_Ribo_TG_rep1
human	GSE125218	GSM3566403	HEK293T	25	522274	0.71562	12	293T_Ribo_TM_rep2
human	GSE125218	GSM3566403	HEK293T	27	1600465	0.62228	14	293T_Ribo_TM_rep2
human	GSE125218	GSM3566403	HEK293T	28	2895119	0.88585	15	293T_Ribo_TM_rep2
human	GSE125218	GSM3566403	HEK293T	29	764227	0.6085	15	293T_Ribo_TM_rep2
human	GSE125218	GSM3566402	HEK293T	25	256363	0.7122	12	293T_Ribo_TM_rep1
human	GSE125218	GSM3566402	HEK293T	28	2300406	0.86247	15	293T_Ribo_TM_rep1
human	GSE125218	GSM3566402	HEK293T	29	796032	0.68322	15	293T_Ribo_TM_rep1
human	GSE125218	GSM3566401	HEK293T	25	966486	0.74993	12	293T_Ribo_DMSO_rep2
human	GSE125218	GSM3566401	HEK293T	27	2139367	0.63198	14	293T_Ribo_DMSO_rep2
human	GSE125218	GSM3566401	HEK293T	28	3867965	0.89765	15	293T_Ribo_DMSO_rep2
human	GSE125218	GSM3566401	HEK293T	29	1022639	0.65784	15	293T_Ribo_DMSO_rep2
human	GSE125218	GSM3566400	HEK293T	28	1119726	0.8736	15	293T_Ribo_DMSO_rep1
human	GSE125218	GSM3566400	HEK293T	29	426309	0.72628	15	293T_Ribo_DMSO_rep1
human	GSE125218	GSM3566399	HEK293T	25	629561	0.7462	12	293T_Ribo_HiRes
human	GSE125218	GSM3566399	HEK293T	28	5793661	0.89257	15	293T_Ribo_HiRes
human	GSE125218	GSM3566399	HEK293T	29	1705044	0.67251	15	293T_Ribo_HiRes
human	GSE125218	GSM3566408	HeLa	25	196280	0.68866	12	HeLa-S3_Ribo_HiRes_rep1
human	GSE125218	GSM3566408	HeLa	28	2932225	0.88199	15	HeLa-S3_Ribo_HiRes_rep1
human	GSE125218	GSM3566408	HeLa	29	1351576	0.84064	15	HeLa-S3_Ribo_HiRes_rep1
human	GSE125218	GSM3566408	HeLa	30	198972	0.62312	15	HeLa-S3_Ribo_HiRes_rep1
human	E-MTAB-7247	ERS2758382	Testis	27	2936190	0.61262	15	human_testis_ribo_3
human	E-MTAB-7247	ERS2758382	Testis	29	8654731	0.71106	15	human_testis_ribo_3
human	E-MTAB-7247	ERS2758382	Testis	30	7966823	0.65638	15	human_testis_ribo_3
human	E-MTAB-7247	ERS2758381	Testis	28	12692222	0.74458	15	human_testis_ribo_2
human	E-MTAB-7247	ERS2758381	Testis	29	11175172	0.7357	15	human_testis_ribo_2
human	E-MTAB-7247	ERS2758380	Testis	28	6704461	0.69274	15	human_testis_ribo_1
human	E-MTAB-7247	ERS2758380	Testis	29	12211959	0.75156	15	human_testis_ribo_1
human	E-MTAB-7247	ERS2758380	Testis	30	4641037	0.60642	15	human_testis_ribo_1
human	E-MTAB-7247	ERS2758376	Liver	29	13899468	0.76479	15	human_liver_ribo_3
human	E-MTAB-7247	ERS2758376	Liver	30	21429944	0.76151	15	human_liver_ribo_3
human	E-MTAB-7247	ERS2758376	Liver	32	2426808	0.63141	16	human_liver_ribo_3
human	E-MTAB-7247	ERS2758375	Liver	29	22346372	0.78361	15	human_liver_ribo_2
human	E-MTAB-7247	ERS2758375	Liver	30	11565711	0.74113	15	human_liver_ribo_2
human	E-MTAB-7247	ERS2758374	Liver	29	10597296	0.8329	15	human_liver_ribo_1
human	E-MTAB-7247	ERS2758374	Liver	30	9342318	0.77771	15	human_liver_ribo_1
human	E-MTAB-7247	ERS2758374	Liver	31	2316381	0.62386	15	human_liver_ribo_1
human	E-MTAB-7247	ERS2758370	Brain	28	6452959	0.60566	15	human_brain_ribo_3
human	E-MTAB-7247	ERS2758370	Brain	29	15866603	0.713	15	human_brain_ribo_3
human	E-MTAB-7247	ERS2758370	Brain	30	6745560	0.66589	15	human_brain_ribo_3
human	E-MTAB-7247	ERS2758369	Brain	28	12104229	0.74391	15	human_brain_ribo_2
human	E-MTAB-7247	ERS2758369	Brain	29	12139418	0.83483	15	human_brain_ribo_2
human	E-MTAB-7247	ERS2758369	Brain	30	2823203	0.78098	15	human_brain_ribo_2
human	E-MTAB-7247	ERS2758369	Brain	31	600188	0.7406	15	human_brain_ribo_2
human	E-MTAB-7247	ERS2758368	Brain	25	935445	0.70778	12	human_brain_ribo_1
human	E-MTAB-7247	ERS2758368	Brain	28	18786528	0.83307	15	human_brain_ribo_1
human	E-MTAB-7247	ERS2758368	Brain	29	5131992	0.75474	15	human_brain_ribo_1
human	E-MTAB-7247	ERS2758368	Brain	30	1222706	0.60104	15	human_brain_ribo_1
mouse	GSE100739	GSM2692350	Macrophage	25	451466	0.70548	12	ribosome profiling 0h
mouse	GSE100739	GSM2692350	Macrophage	27	2790921	0.66786	15	ribosome profiling 0h
mouse	GSE100739	GSM2692350	Macrophage	28	16265880	0.88533	15	ribosome profiling 0h
mouse	GSE100739	GSM2692350	Macrophage	29	12907124	0.88716	15	ribosome profiling 0h
mouse	GSE100739	GSM2692350	Macrophage	30	2014810	0.72333	15	ribosome profiling 0h
mouse	GSE100739	GSM2692350	Macrophage	31	325715	0.63901	15	ribosome profiling 0h
mouse	GSE100739	GSM2692351	Macrophage	25	262418	0.68489	12	ribosome profiling 12h
mouse	GSE100739	GSM2692351	Macrophage	26	548742	0.61963	15	ribosome profiling 12h
mouse	GSE100739	GSM2692351	Macrophage	27	1910935	0.60367	15	ribosome profiling 12h
mouse	GSE100739	GSM2692351	Macrophage	28	11609666	0.84856	15	ribosome profiling 12h
mouse	GSE100739	GSM2692351	Macrophage	29	13216983	0.89611	15	ribosome profiling 12h
mouse	GSE100739	GSM2692351	Macrophage	30	2549644	0.73783	15	ribosome profiling 12h
mouse	GSE100739	GSM2692351	Macrophage	31	288911	0.60109	15	ribosome profiling 12h
mouse	GSE100739	GSM2692351	Macrophage	32	114966	0.62649	15	ribosome profiling 12h
mouse	GSE102890	GSM2747838	Liver	29	131899	0.61986	15	Ribosome Profiling H19:H391
mouse	GSE102890	GSM2747838	Liver	30	393636	0.67533	15	Ribosome Profiling H19:H391
mouse	GSE102890	GSM2747838	Liver	32	490965	0.67308	16	Ribosome Profiling H19:H391
mouse	GSE102890	GSM2747838	Liver	33	215736	0.64651	16	Ribosome Profiling H19:H391
mouse	GSE102890	GSM2747839	Liver	29	266765	0.62836	15	Ribosome Profiling SECIS1 deletion2
mouse	GSE102890	GSM2747839	Liver	30	992788	0.71883	15	Ribosome Profiling SECIS1 deletion2
mouse	GSE102890	GSM2747839	Liver	33	991642	0.64446	16	Ribosome Profiling SECIS1 deletion2
mouse	GSE102890	GSM2747839	Liver	34	438861	0.67286	16	Ribosome Profiling SECIS1 deletion2
mouse	GSE102890	GSM2747840	Liver	29	238172	0.67696	15	Ribosome Profiling SECIS1 deletion3
mouse	GSE102890	GSM2747840	Liver	30	1112536	0.77352	15	Ribosome Profiling SECIS1 deletion3
mouse	GSE102890	GSM2747840	Liver	33	1016116	0.62125	16	Ribosome Profiling SECIS1 deletion3
mouse	GSE102890	GSM2747840	Liver	34	433097	0.66516	16	Ribosome Profiling SECIS1 deletion3
mouse	GSE102890	GSM2747841	Liver	30	353612	0.73296	15	Ribosome Profiling SECIS1 WT1
mouse	GSE102890	GSM2747841	Liver	34	980860	0.62177	16	Ribosome Profiling SECIS1 WT1
mouse	GSE102890	GSM2747842	Liver	29	160136	0.69235	15	Ribosome Profiling SECIS1 WT2
mouse	GSE102890	GSM2747842	Liver	30	716699	0.78725	15	Ribosome Profiling SECIS1 WT2
mouse	GSE102890	GSM2747842	Liver	33	771545	0.60242	16	Ribosome Profiling SECIS1 WT2
mouse	GSE102890	GSM2747842	Liver	34	342080	0.65829	16	Ribosome Profiling SECIS1 WT2
mouse	GSE102890	GSM2747843	Liver	30	397992	0.80863	15	Ribosome Profiling SECIS1 WT3
mouse	GSE102890	GSM2747850	Liver	30	466537	0.69343	15	Ribosome Profiling SECIS2 WT1
mouse	GSE102890	GSM2747850	Liver	34	956261	0.60757	16	Ribosome Profiling SECIS2 WT1
mouse	GSE102890	GSM2747851	Liver	29	131411	0.81584	15	Ribosome Profiling SECIS2 WT2
mouse	GSE102890	GSM2747851	Liver	30	495559	0.77527	15	Ribosome Profiling SECIS2 WT2
mouse	GSE102890	GSM2747852	Liver	30	1940427	0.70729	15	Ribosome Profiling SECIS2 WT3
mouse	GSE102890	GSM2747852	Liver	33	234776	0.61136	16	Ribosome Profiling SECIS2 WT3
mouse	GSE102890	GSM2747854	Liver	29	290738	0.74679	15	Ribosome Profiling SECIS2 deletion2
mouse	GSE102890	GSM2747854	Liver	30	1127841	0.78197	15	Ribosome Profiling SECIS2 deletion2
mouse	GSE102890	GSM2747854	Liver	33	558372	0.66455	16	Ribosome Profiling SECIS2 deletion2
mouse	GSE102890	GSM2747854	Liver	34	161751	0.67307	16	Ribosome Profiling SECIS2 deletion2
mouse	GSE102890	GSM2747855	Liver	29	635416	0.754	15	Ribosome Profiling SECIS2 deletion3
mouse	GSE102890	GSM2747855	Liver	30	2483435	0.79647	15	Ribosome Profiling SECIS2 deletion3
mouse	GSE102890	GSM2747855	Liver	33	1121928	0.63416	16	Ribosome Profiling SECIS2 deletion3
mouse	GSE102890	GSM2747855	Liver	34	360459	0.661	16	Ribosome Profiling SECIS2 deletion3
mouse	GSE41246	GSM1012165	Heart	29	3017270	0.68986	15	9071X2_Heart_RPF
mouse	GSE41246	GSM1012165	Heart	30	10033403	0.74419	15	9071X2_Heart_RPF
mouse	GSE41246	GSM1012165	Heart	32	819751	0.67824	16	9071X2_Heart_RPF
mouse	GSE41246	GSM1012167	Muscle	29	1865274	0.64927	15	9071X4_TA_RPF
mouse	GSE41246	GSM1012167	Muscle	30	6299083	0.68342	15	9071X4_TA_RPF
mouse	GSE41246	GSM1012167	Muscle	32	5691252	0.72553	16	9071X4_TA_RPF
mouse	GSE50983	GSM1234248	Testis	28	435578	0.64713	15	ribo_wt_a
mouse	GSE50983	GSM1234248	Testis	30	569973	0.70879	16	ribo_wt_a
mouse	GSE50983	GSM1234252	Testis	28	343512	0.74014	15	ribo_wt_b
mouse	GSE50983	GSM1234252	Testis	30	273582	0.70904	16	ribo_wt_b
mouse	GSE50983	GSM1234253	Testis	28	229405	0.6783	15	ribo_ko_b
mouse	GSE50983	GSM1234253	Testis	30	189163	0.69714	16	ribo_ko_b
mouse	GSE51424	GSM1245215	Brain	29	2784179	0.82409	15	Normal Homogenate Profiling B
mouse	GSE51424	GSM1245215	Brain	31	1209864	0.61163	16	Normal Homogenate Profiling B
mouse	GSE51424	GSM1245216	Brain	29	649497	0.86833	15	Normal Homogenate Profiling C
mouse	GSE51424	GSM1245216	Brain	30	542243	0.76727	15	Normal Homogenate Profiling C
mouse	GSE51424	GSM1245224	BrainTumor	28	129076	0.69161	15	Tumor Homogenate Profiling B
mouse	GSE51424	GSM1245225	BrainTumor	28	164004	0.66123	15	Tumor Homogenate Profiling C
mouse	GSE51424	GSM1495246	Brain	27	626647	0.62117	14	NormalHumanRiboProfilingC
mouse	GSE51424	GSM1495246	Brain	28	1398251	0.78311	15	NormalHumanRiboProfilingC
mouse	GSE51424	GSM1495246	Brain	30	454153	0.71763	16	NormalHumanRiboProfilingC
mouse	GSE51424	GSM1495247	BrainTumor	28	778975	0.71874	15	TumorHumanRiboProfilingA
mouse	GSE51424	GSM1495247	BrainTumor	30	469874	0.70554	16	TumorHumanRiboProfilingA
mouse	GSE51424	GSM1495248	BrainTumor	27	401618	0.65098	14	TumorHumanRiboProfilingB
mouse	GSE51424	GSM1495248	BrainTumor	28	608709	0.78643	15	TumorHumanRiboProfilingB
mouse	GSE51424	GSM1495248	BrainTumor	29	373613	0.60398	16	TumorHumanRiboProfilingB
mouse	GSE52809	GSM1276540	Liver	29	711829	0.60774	15	Liver_RPF
mouse	GSE52809	GSM1276540	Liver	30	1313513	0.76729	15	Liver_RPF
mouse	GSE52809	GSM1276540	Liver	31	1860577	0.63892	15	Liver_RPF
mouse	GSE60426	GSM1479604	Liver	30	1289318	0.73906	15	miR-122 knockout mouse liver RPF
mouse	GSE60426	GSM1479604	Liver	31	2813695	0.61846	15	miR-122 knockout mouse liver RPF
mouse	GSE62134	GSM1520214	Bcell	29	487000	0.79122	15	WT_Ex vivo1 [Ribo-Seq]
mouse	GSE62134	GSM1520214	Bcell	30	397382	0.66286	15	WT_Ex vivo1 [Ribo-Seq]
mouse	GSE67305	GSM1644076	Liver	29	686884	0.87394	15	RP_ZT0_1; ZT0, ribosome footprint, rep1
mouse	GSE67305	GSM1644076	Liver	30	957856	0.85146	15	RP_ZT0_1; ZT0, ribosome footprint, rep1
mouse	GSE67305	GSM1644077	Liver	26	356711	0.65844	15	RP_ZT0_2; ZT0, ribosome footprint, rep2
mouse	GSE67305	GSM1644077	Liver	29	5750428	0.89307	15	RP_ZT0_2; ZT0, ribosome footprint, rep2
mouse	GSE67305	GSM1644077	Liver	30	5900600	0.83994	15	RP_ZT0_2; ZT0, ribosome footprint, rep2
mouse	GSE67305	GSM1644078	Liver	26	380955	0.60259	15	RP_ZT2_1; ZT2, ribosome footprint, rep1
mouse	GSE67305	GSM1644078	Liver	27	511550	0.61872	15	RP_ZT2_1; ZT2, ribosome footprint, rep1
mouse	GSE67305	GSM1644078	Liver	29	3616823	0.8532	15	RP_ZT2_1; ZT2, ribosome footprint, rep1
mouse	GSE67305	GSM1644078	Liver	30	5958220	0.82577	15	RP_ZT2_1; ZT2, ribosome footprint, rep1
mouse	GSE67305	GSM1644079	Liver	26	175212	0.61444	15	RP_ZT2_2; ZT2, ribosome footprint, rep2
mouse	GSE67305	GSM1644079	Liver	29	2474244	0.87168	15	RP_ZT2_2; ZT2, ribosome footprint, rep2
mouse	GSE67305	GSM1644079	Liver	30	3325713	0.81521	15	RP_ZT2_2; ZT2, ribosome footprint, rep2
mouse	GSE67305	GSM1644080	Liver	26	240528	0.60543	15	RP_ZT4_1; ZT4, ribosome footprint, rep1
mouse	GSE67305	GSM1644080	Liver	27	349948	0.61321	15	RP_ZT4_1; ZT4, ribosome footprint, rep1
mouse	GSE67305	GSM1644080	Liver	29	2655986	0.86565	15	RP_ZT4_1; ZT4, ribosome footprint, rep1
mouse	GSE67305	GSM1644080	Liver	30	3852934	0.83288	15	RP_ZT4_1; ZT4, ribosome footprint, rep1
mouse	GSE67305	GSM1644081	Liver	29	855239	0.87487	15	RP_ZT4_2; ZT4, ribosome footprint, rep2
mouse	GSE67305	GSM1644081	Liver	30	869566	0.83211	15	RP_ZT4_2; ZT4, ribosome footprint, rep2
mouse	GSE67305	GSM1644082	Liver	29	832909	0.8864	15	RP_ZT6_1; ZT6, ribosome footprint, rep1
mouse	GSE67305	GSM1644082	Liver	30	727802	0.80553	15	RP_ZT6_1; ZT6, ribosome footprint, rep1
mouse	GSE67305	GSM1644083	Liver	26	368917	0.6684	15	RP_ZT6_2; ZT6, ribosome footprint, rep2
mouse	GSE67305	GSM1644083	Liver	29	6339404	0.89869	15	RP_ZT6_2; ZT6, ribosome footprint, rep2
mouse	GSE67305	GSM1644083	Liver	30	5918235	0.81137	15	RP_ZT6_2; ZT6, ribosome footprint, rep2
mouse	GSE67305	GSM1644084	Liver	26	376822	0.65996	15	RP_ZT8_1; ZT8, ribosome footprint, rep1
mouse	GSE67305	GSM1644084	Liver	29	6081145	0.90218	15	RP_ZT8_1; ZT8, ribosome footprint, rep1
mouse	GSE67305	GSM1644084	Liver	30	5840485	0.81011	15	RP_ZT8_1; ZT8, ribosome footprint, rep1
mouse	GSE67305	GSM1644085	Liver	27	114600	0.69139	15	RP_ZT8_2; ZT8, ribosome footprint, rep2
mouse	GSE67305	GSM1644085	Liver	29	730901	0.88059	15	RP_ZT8_2; ZT8, ribosome footprint, rep2
mouse	GSE67305	GSM1644085	Liver	30	817824	0.88688	15	RP_ZT8_2; ZT8, ribosome footprint, rep2
mouse	GSE67305	GSM1644085	Liver	31	141508	0.64461	15	RP_ZT8_2; ZT8, ribosome footprint, rep2
mouse	GSE67305	GSM1644086	Liver	27	100119	0.66881	15	RPZT10_1; ZT10, ribosome footprint, rep1
mouse	GSE67305	GSM1644086	Liver	28	209371	0.62798	15	RPZT10_1; ZT10, ribosome footprint, rep1
mouse	GSE67305	GSM1644086	Liver	29	813615	0.89319	15	RPZT10_1; ZT10, ribosome footprint, rep1
mouse	GSE67305	GSM1644086	Liver	30	699305	0.88075	15	RPZT10_1; ZT10, ribosome footprint, rep1
mouse	GSE67305	GSM1644087	Liver	29	4568549	0.81865	15	RPZT10_2; ZT10, ribosome footprint, rep2
mouse	GSE67305	GSM1644087	Liver	30	8488991	0.81194	15	RPZT10_2; ZT10, ribosome footprint, rep2
mouse	GSE67305	GSM1644087	Liver	32	837584	0.64427	16	RPZT10_2; ZT10, ribosome footprint, rep2
mouse	GSE67305	GSM1644088	Liver	26	327870	0.64869	15	RPZT12_1; ZT12, ribosome footprint, rep1
mouse	GSE67305	GSM1644088	Liver	29	4350956	0.89791	15	RPZT12_1; ZT12, ribosome footprint, rep1
mouse	GSE67305	GSM1644088	Liver	30	4075512	0.82932	15	RPZT12_1; ZT12, ribosome footprint, rep1
mouse	GSE67305	GSM1644089	Liver	26	161838	0.66966	15	RPZT12_2; ZT12, ribosome footprint, rep2
mouse	GSE67305	GSM1644089	Liver	28	677260	0.62965	15	RPZT12_2; ZT12, ribosome footprint, rep2
mouse	GSE67305	GSM1644089	Liver	29	2584319	0.90722	15	RPZT12_2; ZT12, ribosome footprint, rep2
mouse	GSE67305	GSM1644089	Liver	30	1750787	0.82092	15	RPZT12_2; ZT12, ribosome footprint, rep2
mouse	GSE67305	GSM1644090	Liver	26	203850	0.6501	15	RPZT14_1; ZT14, ribosome footprint, rep1
mouse	GSE67305	GSM1644090	Liver	29	2116275	0.88789	15	RPZT14_1; ZT14, ribosome footprint, rep1
mouse	GSE67305	GSM1644090	Liver	30	2190828	0.8344	15	RPZT14_1; ZT14, ribosome footprint, rep1
mouse	GSE67305	GSM1644091	Liver	29	1018442	0.90209	15	RPZT14_2; ZT14, ribosome footprint, rep2
mouse	GSE67305	GSM1644091	Liver	30	838915	0.82085	15	RPZT14_2; ZT14, ribosome footprint, rep2
mouse	GSE67305	GSM1644092	Liver	26	110451	0.64247	15	RPZT16_1; ZT16, ribosome footprint, rep1
mouse	GSE67305	GSM1644092	Liver	29	1402175	0.88702	15	RPZT16_1; ZT16, ribosome footprint, rep1
mouse	GSE67305	GSM1644092	Liver	30	1393481	0.81831	15	RPZT16_1; ZT16, ribosome footprint, rep1
mouse	GSE67305	GSM1644093	Liver	26	452447	0.64746	15	RPZT16_2; ZT16, ribosome footprint, rep2
mouse	GSE67305	GSM1644093	Liver	29	5765091	0.88696	15	RPZT16_2; ZT16, ribosome footprint, rep2
mouse	GSE67305	GSM1644093	Liver	30	5714841	0.8276	15	RPZT16_2; ZT16, ribosome footprint, rep2
mouse	GSE67305	GSM1644094	Liver	26	545614	0.70172	15	RPZT18_1; ZT18, ribosome footprint, rep1
mouse	GSE67305	GSM1644094	Liver	28	1967611	0.61217	15	RPZT18_1; ZT18, ribosome footprint, rep1
mouse	GSE67305	GSM1644094	Liver	29	7449551	0.91333	15	RPZT18_1; ZT18, ribosome footprint, rep1
mouse	GSE67305	GSM1644094	Liver	30	5260687	0.82599	15	RPZT18_1; ZT18, ribosome footprint, rep1
mouse	GSE67305	GSM1644095	Liver	29	770175	0.90063	15	RPZT18_2; ZT18, ribosome footprint, rep2
mouse	GSE67305	GSM1644095	Liver	30	682843	0.82449	15	RPZT18_2; ZT18, ribosome footprint, rep2
mouse	GSE67305	GSM1644096	Liver	29	484164	0.887	15	RPZT20_1; ZT20, ribosome footprint, rep1
mouse	GSE67305	GSM1644096	Liver	30	576483	0.81534	15	RPZT20_1; ZT20, ribosome footprint, rep1
mouse	GSE67305	GSM1644097	Liver	26	341463	0.6632	15	RPZT20_2; ZT20, ribosome footprint, rep2
mouse	GSE67305	GSM1644097	Liver	29	5030900	0.89569	15	RPZT20_2; ZT20, ribosome footprint, rep2
mouse	GSE67305	GSM1644097	Liver	30	5221302	0.83315	15	RPZT20_2; ZT20, ribosome footprint, rep2
mouse	GSE67305	GSM1644098	Liver	26	474067	0.69162	15	RPZT22_1; ZT22, ribosome footprint, rep1
mouse	GSE67305	GSM1644098	Liver	28	2025610	0.61907	15	RPZT22_1; ZT22, ribosome footprint, rep1
mouse	GSE67305	GSM1644098	Liver	29	8083401	0.91275	15	RPZT22_1; ZT22, ribosome footprint, rep1
mouse	GSE67305	GSM1644098	Liver	30	5695843	0.81289	15	RPZT22_1; ZT22, ribosome footprint, rep1
mouse	GSE67305	GSM1644099	Liver	26	455318	0.69605	15	RPZT22_2; ZT22, ribosome footprint, rep2
mouse	GSE67305	GSM1644099	Liver	29	6297314	0.90032	15	RPZT22_2; ZT22, ribosome footprint, rep2
mouse	GSE67305	GSM1644099	Liver	30	4813548	0.80774	15	RPZT22_2; ZT22, ribosome footprint, rep2
mouse	GSE70159	GSM1717851	Liver	27	118663	0.61962	14	RibosomeProfiling_Liver_Se0_mouse1.1
mouse	GSE70159	GSM1717851	Liver	28	743192	0.8475	15	RibosomeProfiling_Liver_Se0_mouse1.1
mouse	GSE70159	GSM1717851	Liver	29	460654	0.94129	15	RibosomeProfiling_Liver_Se0_mouse1.1
mouse	GSE70159	GSM1717852	Liver	26	104225	0.66826	13	RibosomeProfiling_Liver_Se0_mouse2.1
mouse	GSE70159	GSM1717852	Liver	27	374132	0.7617	14	RibosomeProfiling_Liver_Se0_mouse2.1
mouse	GSE70159	GSM1717852	Liver	28	720522	0.91449	15	RibosomeProfiling_Liver_Se0_mouse2.1
mouse	GSE70159	GSM1717853	Liver	26	129778	0.6413	13	RibosomeProfiling_Liver_Se0.1_mouse4.1
mouse	GSE70159	GSM1717853	Liver	27	484223	0.77545	14	RibosomeProfiling_Liver_Se0.1_mouse4.1
mouse	GSE70159	GSM1717853	Liver	28	774956	0.91737	15	RibosomeProfiling_Liver_Se0.1_mouse4.1
mouse	GSE70159	GSM1717854	Liver	26	133980	0.62156	13	RibosomeProfiling_Liver_Se0.1_mouse5.1
mouse	GSE70159	GSM1717854	Liver	27	677229	0.76763	14	RibosomeProfiling_Liver_Se0.1_mouse5.1
mouse	GSE70159	GSM1717854	Liver	28	1266630	0.91983	15	RibosomeProfiling_Liver_Se0.1_mouse5.1
mouse	GSE70159	GSM1717855	Liver	28	417663	0.85288	15	RibosomeProfiling_Liver_Se0_mouse1.2
mouse	GSE70159	GSM1717855	Liver	29	266168	0.94505	15	RibosomeProfiling_Liver_Se0_mouse1.2
mouse	GSE70159	GSM1717856	Liver	26	109328	0.64996	13	RibosomeProfiling_Liver_Se0_mouse2.2
mouse	GSE70159	GSM1717856	Liver	27	399786	0.75724	14	RibosomeProfiling_Liver_Se0_mouse2.2
mouse	GSE70159	GSM1717856	Liver	28	803636	0.91678	15	RibosomeProfiling_Liver_Se0_mouse2.2
mouse	GSE70159	GSM1717857	Liver	26	214098	0.64742	13	RibosomeProfiling_Liver_Se0.1_mouse4.2
mouse	GSE70159	GSM1717857	Liver	27	818202	0.77574	14	RibosomeProfiling_Liver_Se0.1_mouse4.2
mouse	GSE70159	GSM1717857	Liver	28	1370604	0.91869	15	RibosomeProfiling_Liver_Se0.1_mouse4.2
mouse	GSE70159	GSM1717858	Liver	27	504406	0.76824	14	RibosomeProfiling_Liver_Se0.1_mouse5.2
mouse	GSE70159	GSM1717858	Liver	28	992864	0.92608	15	RibosomeProfiling_Liver_Se0.1_mouse5.2
mouse	GSE72064	GSM1853983	Hippocampus	28	351464	0.71424	15	RPF control rep1
mouse	GSE72064	GSM1853983	Hippocampus	29	1322892	0.89564	15	RPF control rep1
mouse	GSE72064	GSM1853983	Hippocampus	30	1665009	0.84551	15	RPF control rep1
mouse	GSE72064	GSM1853983	Hippocampus	31	681825	0.66121	15	RPF control rep1
mouse	GSE72064	GSM1853984	Hippocampus	27	152880	0.61006	15	RPF 5min rep1
mouse	GSE72064	GSM1853984	Hippocampus	28	480112	0.71232	15	RPF 5min rep1
mouse	GSE72064	GSM1853984	Hippocampus	29	1754156	0.89881	15	RPF 5min rep1
mouse	GSE72064	GSM1853984	Hippocampus	30	2054831	0.85598	15	RPF 5min rep1
mouse	GSE72064	GSM1853984	Hippocampus	31	762345	0.68861	15	RPF 5min rep1
mouse	GSE72064	GSM1853985	Hippocampus	27	125711	0.60346	15	RPF 10min rep1
mouse	GSE72064	GSM1853985	Hippocampus	28	463844	0.7204	15	RPF 10min rep1
mouse	GSE72064	GSM1853985	Hippocampus	29	1828815	0.89759	15	RPF 10min rep1
mouse	GSE72064	GSM1853985	Hippocampus	30	2203718	0.85533	15	RPF 10min rep1
mouse	GSE72064	GSM1853985	Hippocampus	31	844195	0.6814	15	RPF 10min rep1
mouse	GSE72064	GSM1853986	Hippocampus	28	271410	0.72913	15	RPF 30min rep1
mouse	GSE72064	GSM1853986	Hippocampus	29	1081221	0.89424	15	RPF 30min rep1
mouse	GSE72064	GSM1853986	Hippocampus	30	1291331	0.85236	15	RPF 30min rep1
mouse	GSE72064	GSM1853986	Hippocampus	31	489560	0.67947	15	RPF 30min rep1
mouse	GSE72064	GSM1853987	Hippocampus	28	265904	0.72007	15	RPF 4hr rep1
mouse	GSE72064	GSM1853987	Hippocampus	29	1050140	0.89375	15	RPF 4hr rep1
mouse	GSE72064	GSM1853987	Hippocampus	30	1257929	0.85134	15	RPF 4hr rep1
mouse	GSE72064	GSM1853987	Hippocampus	31	490745	0.66895	15	RPF 4hr rep1
mouse	GSE72064	GSM1853993	Hippocampus	27	638240	0.60666	15	RPF control rep2
mouse	GSE72064	GSM1853993	Hippocampus	28	1113321	0.63252	15	RPF control rep2
mouse	GSE72064	GSM1853993	Hippocampus	29	2445532	0.85539	15	RPF control rep2
mouse	GSE72064	GSM1853993	Hippocampus	30	3465753	0.81521	15	RPF control rep2
mouse	GSE72064	GSM1853993	Hippocampus	31	1995165	0.64375	15	RPF control rep2
mouse	GSE72064	GSM1853994	Hippocampus	27	251761	0.61017	15	RPF 5min rep2
mouse	GSE72064	GSM1853994	Hippocampus	28	422036	0.65723	15	RPF 5min rep2
mouse	GSE72064	GSM1853994	Hippocampus	29	938556	0.85718	15	RPF 5min rep2
mouse	GSE72064	GSM1853994	Hippocampus	30	1289992	0.82541	15	RPF 5min rep2
mouse	GSE72064	GSM1853994	Hippocampus	31	691198	0.65715	15	RPF 5min rep2
mouse	GSE72064	GSM1853995	Hippocampus	27	216167	0.61358	15	RPF 10min rep2
mouse	GSE72064	GSM1853995	Hippocampus	28	442483	0.64684	15	RPF 10min rep2
mouse	GSE72064	GSM1853995	Hippocampus	29	789940	0.86196	15	RPF 10min rep2
mouse	GSE72064	GSM1853995	Hippocampus	30	985383	0.82487	15	RPF 10min rep2
mouse	GSE72064	GSM1853995	Hippocampus	31	525570	0.64958	15	RPF 10min rep2
mouse	GSE72064	GSM1853996	Hippocampus	27	138274	0.62465	15	RPF 30min rep2
mouse	GSE72064	GSM1853996	Hippocampus	28	228891	0.64612	15	RPF 30min rep2
mouse	GSE72064	GSM1853996	Hippocampus	29	515810	0.8569	15	RPF 30min rep2
mouse	GSE72064	GSM1853996	Hippocampus	30	718806	0.81816	15	RPF 30min rep2
mouse	GSE72064	GSM1853996	Hippocampus	31	399067	0.65021	15	RPF 30min rep2
mouse	GSE72064	GSM1853997	Hippocampus	27	139931	0.63323	15	RPF 4hr rep2
mouse	GSE72064	GSM1853997	Hippocampus	28	216808	0.63699	15	RPF 4hr rep2
mouse	GSE72064	GSM1853997	Hippocampus	29	441762	0.84561	15	RPF 4hr rep2
mouse	GSE72064	GSM1853997	Hippocampus	30	590841	0.81483	15	RPF 4hr rep2
mouse	GSE72064	GSM1853997	Hippocampus	31	334054	0.63695	15	RPF 4hr rep2
mouse	GSE72064	GSM1854003	Hippocampus	28	406267	0.71789	15	RPF control rep3
mouse	GSE72064	GSM1854003	Hippocampus	29	1304558	0.9005	15	RPF control rep3
mouse	GSE72064	GSM1854003	Hippocampus	30	1248716	0.85461	15	RPF control rep3
mouse	GSE72064	GSM1854003	Hippocampus	31	430195	0.69552	15	RPF control rep3
mouse	GSE72064	GSM1854004	Hippocampus	28	431479	0.73408	15	RPF 5min rep3
mouse	GSE72064	GSM1854004	Hippocampus	29	1299426	0.90316	15	RPF 5min rep3
mouse	GSE72064	GSM1854004	Hippocampus	30	1200212	0.86102	15	RPF 5min rep3
mouse	GSE72064	GSM1854004	Hippocampus	31	388573	0.70824	15	RPF 5min rep3
mouse	GSE72064	GSM1854005	Hippocampus	28	334547	0.71948	15	RPF 10min rep3
mouse	GSE72064	GSM1854005	Hippocampus	29	1037590	0.90253	15	RPF 10min rep3
mouse	GSE72064	GSM1854005	Hippocampus	30	967606	0.85921	15	RPF 10min rep3
mouse	GSE72064	GSM1854005	Hippocampus	31	313047	0.70635	15	RPF 10min rep3
mouse	GSE72064	GSM1854006	Hippocampus	28	310431	0.71447	15	RPF 30min rep3
mouse	GSE72064	GSM1854006	Hippocampus	29	995642	0.89656	15	RPF 30min rep3
mouse	GSE72064	GSM1854006	Hippocampus	30	969149	0.85438	15	RPF 30min rep3
mouse	GSE72064	GSM1854006	Hippocampus	31	334747	0.69276	15	RPF 30min rep3
mouse	GSE72064	GSM1854007	Hippocampus	28	169389	0.69513	15	RPF 4hr rep3
mouse	GSE72064	GSM1854007	Hippocampus	29	522048	0.89301	15	RPF 4hr rep3
mouse	GSE72064	GSM1854007	Hippocampus	30	562246	0.84705	15	RPF 4hr rep3
mouse	GSE72064	GSM1854007	Hippocampus	31	220153	0.68088	15	RPF 4hr rep3
mouse	GSE72064	GSM1854013	Hippocampus	26	306699	0.61757	15	RPF primary culture
mouse	GSE72064	GSM1854013	Hippocampus	28	7728472	0.78395	15	RPF primary culture
mouse	GSE72064	GSM1854013	Hippocampus	29	12058169	0.86946	15	RPF primary culture
mouse	GSE72064	GSM1854013	Hippocampus	30	3341138	0.79244	15	RPF primary culture
mouse	GSE72064	GSM1854013	Hippocampus	31	811068	0.64934	15	RPF primary culture
mouse	GSE72064	GSM1854013	Hippocampus	32	423510	0.63571	15	RPF primary culture
mouse	GSE72064	GSM1854013	Hippocampus	33	538709	0.64575	15	RPF primary culture
mouse	GSE72064	GSM1914373	ESC	26	401454	0.6509	15	A3-1 RPF
mouse	GSE72064	GSM1914373	ESC	27	1623650	0.64574	15	A3-1 RPF
mouse	GSE72064	GSM1914373	ESC	28	3743512	0.74075	15	A3-1 RPF
mouse	GSE72064	GSM1914373	ESC	29	6955607	0.83181	15	A3-1 RPF
mouse	GSE72064	GSM1914373	ESC	30	4528514	0.69397	15	A3-1 RPF
mouse	GSE72066	GSM1854031	SkinPapilloma	27	852560	0.70702	14	Ribosome profile WT1
mouse	GSE72066	GSM1854031	SkinPapilloma	28	446423	0.66303	15	Ribosome profile WT1
mouse	GSE72066	GSM1854031	SkinPapilloma	29	514493	0.67587	15	Ribosome profile WT1
mouse	GSE72066	GSM1854032	SkinPapilloma	27	775883	0.66808	14	Ribosome profile WT2
mouse	GSE72066	GSM1854032	SkinPapilloma	28	403486	0.65172	15	Ribosome profile WT2
mouse	GSE72066	GSM1854033	SkinPapilloma	27	514162	0.66178	14	Ribosome profile WT3
mouse	GSE72066	GSM1854033	SkinPapilloma	28	383329	0.67927	15	Ribosome profile WT3
mouse	GSE72066	GSM1854033	SkinPapilloma	29	701341	0.74043	15	Ribosome profile WT3
mouse	GSE72066	GSM1854034	SkinPapilloma	27	223536	0.66658	14	Ribosome profile NSun2 -
mouse	GSE72066	GSM1854034	SkinPapilloma	28	207192	0.79718	15	Ribosome profile NSun2 -
mouse	GSE72851	GSM1873376	ESC	25	220419	0.69157	12	ART_seq_KO_rep1
mouse	GSE72851	GSM1873376	ESC	28	1540720	0.81008	15	ART_seq_KO_rep1
mouse	GSE72851	GSM1873377	ESC	28	586160	0.80463	15	ART_seq_KO_rep2
mouse	GSE72851	GSM1873378	ESC	25	153365	0.69608	12	ART_seq_WT_rep1
mouse	GSE72851	GSM1873378	ESC	28	866703	0.8251	15	ART_seq_WT_rep1
mouse	GSE72851	GSM1873378	ESC	29	113622	0.60727	15	ART_seq_WT_rep1
mouse	GSE72851	GSM1873379	ESC	25	119934	0.7037	12	ART_seq_WT_rep2
mouse	GSE72851	GSM1873379	ESC	28	712388	0.8315	15	ART_seq_WT_rep2
mouse	GSE73369	GSM1891964	ESC	26	321965	0.73504	15	RPF-siGFP
mouse	GSE73369	GSM1891964	ESC	27	1523833	0.70864	15	RPF-siGFP
mouse	GSE73369	GSM1891964	ESC	28	3039431	0.8412	15	RPF-siGFP
mouse	GSE73369	GSM1891964	ESC	29	3603711	0.89949	15	RPF-siGFP
mouse	GSE73369	GSM1891964	ESC	30	1638397	0.82836	15	RPF-siGFP
mouse	GSE73369	GSM1891964	ESC	31	378416	0.72067	15	RPF-siGFP
mouse	GSE73369	GSM1891964	ESC	32	130656	0.6443	15	RPF-siGFP
mouse	GSE73369	GSM1891965	ESC	27	134370	0.724	15	RPF-siNC
mouse	GSE73369	GSM1891965	ESC	28	232702	0.80626	15	RPF-siNC
mouse	GSE73369	GSM1891965	ESC	29	310282	0.88177	15	RPF-siNC
mouse	GSE73369	GSM1891965	ESC	30	177541	0.83292	15	RPF-siNC
mouse	GSE73369	GSM1891966	ESC	27	110458	0.71132	15	RPF-Lipo
mouse	GSE73369	GSM1891966	ESC	28	214200	0.8202	15	RPF-Lipo
mouse	GSE73369	GSM1891966	ESC	29	277385	0.89411	15	RPF-Lipo
mouse	GSE73369	GSM1891966	ESC	30	144217	0.81101	15	RPF-Lipo
mouse	GSE73369	GSM1891967	ESC	26	125728	0.73526	15	RPF-siKrr1-1
mouse	GSE73369	GSM1891967	ESC	27	411053	0.71185	15	RPF-siKrr1-1
mouse	GSE73369	GSM1891967	ESC	28	765911	0.81504	15	RPF-siKrr1-1
mouse	GSE73369	GSM1891967	ESC	29	1034593	0.89239	15	RPF-siKrr1-1
mouse	GSE73369	GSM1891967	ESC	30	546854	0.83434	15	RPF-siKrr1-1
mouse	GSE73369	GSM1891967	ESC	31	137661	0.71071	15	RPF-siKrr1-1
mouse	GSE73369	GSM1891968	ESC	27	424445	0.72874	15	RPF-siKrr1-2
mouse	GSE73369	GSM1891968	ESC	28	761052	0.77174	15	RPF-siKrr1-2
mouse	GSE73369	GSM1891968	ESC	29	1068434	0.8606	15	RPF-siKrr1-2
mouse	GSE73369	GSM1891968	ESC	30	779792	0.81301	15	RPF-siKrr1-2
mouse	GSE73369	GSM1891968	ESC	31	268982	0.67958	15	RPF-siKrr1-2
mouse	GSE74139	GSM1911096	Dendrtic	29	708291	0.69042	15	BMDC footprints, no drug treatment, 0.5 h LPS
mouse	GSE74139	GSM1911099	Dendrtic	29	2082171	0.73277	15	BMDC footprints, no drug treatment, 4 h LPS
mouse	GSE74139	GSM1911100	Dendrtic	29	1716001	0.71616	15	BMDC footprints, no drug treatment, 6 h LPS
mouse	GSE74139	GSM1911100	Dendrtic	30	5137331	0.61664	15	BMDC footprints, no drug treatment, 6 h LPS
mouse	GSE74139	GSM1911101	Dendrtic	28	725127	0.61219	15	BMDC footprints, no drug treatment, 8 h LPS
mouse	GSE74139	GSM1911101	Dendrtic	29	2881183	0.73598	15	BMDC footprints, no drug treatment, 8 h LPS
mouse	GSE74139	GSM1911101	Dendrtic	31	4438680	0.63691	16	BMDC footprints, no drug treatment, 8 h LPS
mouse	GSE80156	GSM2113581	MEF	25	648784	0.72254	12	Ribo-Seq (MEF cells)
mouse	GSE80156	GSM2113581	MEF	26	1135631	0.74964	15	Ribo-Seq (MEF cells)
mouse	GSE80156	GSM2113581	MEF	27	1931813	0.78419	15	Ribo-Seq (MEF cells)
mouse	GSE80156	GSM2113581	MEF	28	2746994	0.77395	15	Ribo-Seq (MEF cells)
mouse	GSE80156	GSM2113583	MEF	25	171290	0.68714	12	Ribo-Seq (MEF cells, mutant 18S rRNA)
mouse	GSE80156	GSM2113583	MEF	26	314061	0.68617	15	Ribo-Seq (MEF cells, mutant 18S rRNA)
mouse	GSE80156	GSM2113583	MEF	27	522928	0.76158	15	Ribo-Seq (MEF cells, mutant 18S rRNA)
mouse	GSE80156	GSM2113583	MEF	28	567300	0.76135	15	Ribo-Seq (MEF cells, mutant 18S rRNA)
mouse	GSE81283	GSM2149102	Kidney	29	1555639	0.76672	15	RP_ZT0_1; ZT0, ribosome footprint, rep1
mouse	GSE81283	GSM2149102	Kidney	30	3256433	0.73565	15	RP_ZT0_1; ZT0, ribosome footprint, rep1
mouse	GSE81283	GSM2149103	Kidney	27	786437	0.60451	15	RP_ZT0_2; ZT0, ribosome footprint, rep2
mouse	GSE81283	GSM2149103	Kidney	29	3156934	0.79223	15	RP_ZT0_2; ZT0, ribosome footprint, rep2
mouse	GSE81283	GSM2149103	Kidney	30	3633882	0.74596	15	RP_ZT0_2; ZT0, ribosome footprint, rep2
mouse	GSE81283	GSM2149104	Kidney	27	1088051	0.61605	15	RP_ZT2_1; ZT2, ribosome footprint, rep1
mouse	GSE81283	GSM2149104	Kidney	29	5507595	0.80938	15	RP_ZT2_1; ZT2, ribosome footprint, rep1
mouse	GSE81283	GSM2149104	Kidney	30	7760588	0.73891	15	RP_ZT2_1; ZT2, ribosome footprint, rep1
mouse	GSE81283	GSM2149105	Kidney	27	489597	0.62185	15	RP_ZT2_2; ZT2, ribosome footprint, rep2
mouse	GSE81283	GSM2149105	Kidney	29	2686572	0.81857	15	RP_ZT2_2; ZT2, ribosome footprint, rep2
mouse	GSE81283	GSM2149105	Kidney	30	3275767	0.77406	15	RP_ZT2_2; ZT2, ribosome footprint, rep2
mouse	GSE81283	GSM2149106	Kidney	27	989650	0.60933	15	RP_ZT4_1; ZT4, ribosome footprint, rep1
mouse	GSE81283	GSM2149106	Kidney	29	5039019	0.83515	15	RP_ZT4_1; ZT4, ribosome footprint, rep1
mouse	GSE81283	GSM2149106	Kidney	30	4813005	0.76714	15	RP_ZT4_1; ZT4, ribosome footprint, rep1
mouse	GSE81283	GSM2149107	Kidney	27	618667	0.62166	15	RP_ZT4_2; ZT4, ribosome footprint, rep2
mouse	GSE81283	GSM2149107	Kidney	29	3511026	0.81119	15	RP_ZT4_2; ZT4, ribosome footprint, rep2
mouse	GSE81283	GSM2149107	Kidney	30	5412810	0.77002	15	RP_ZT4_2; ZT4, ribosome footprint, rep2
mouse	GSE81283	GSM2149108	Kidney	27	1373282	0.61714	15	RP_ZT6_1; ZT6, ribosome footprint, rep1
mouse	GSE81283	GSM2149108	Kidney	29	4651641	0.80503	15	RP_ZT6_1; ZT6, ribosome footprint, rep1
mouse	GSE81283	GSM2149108	Kidney	30	5676932	0.76271	15	RP_ZT6_1; ZT6, ribosome footprint, rep1
mouse	GSE81283	GSM2149109	Kidney	26	191078	0.62903	15	RP_ZT6_2; ZT6, ribosome footprint, rep2
mouse	GSE81283	GSM2149109	Kidney	27	214243	0.62648	15	RP_ZT6_2; ZT6, ribosome footprint, rep2
mouse	GSE81283	GSM2149109	Kidney	29	864296	0.83021	15	RP_ZT6_2; ZT6, ribosome footprint, rep2
mouse	GSE81283	GSM2149109	Kidney	30	881031	0.79536	15	RP_ZT6_2; ZT6, ribosome footprint, rep2
mouse	GSE81283	GSM2149110	Kidney	26	109870	0.62895	15	RP_ZT8_1; ZT8, ribosome footprint, rep1
mouse	GSE81283	GSM2149110	Kidney	27	124452	0.61903	15	RP_ZT8_1; ZT8, ribosome footprint, rep1
mouse	GSE81283	GSM2149110	Kidney	29	523351	0.82244	15	RP_ZT8_1; ZT8, ribosome footprint, rep1
mouse	GSE81283	GSM2149110	Kidney	30	517259	0.76732	15	RP_ZT8_1; ZT8, ribosome footprint, rep1
mouse	GSE81283	GSM2149111	Kidney	26	425322	0.6175	15	RP_ZT8_2; ZT8, ribosome footprint, rep2
mouse	GSE81283	GSM2149111	Kidney	28	1009330	0.62678	15	RP_ZT8_2; ZT8, ribosome footprint, rep2
mouse	GSE81283	GSM2149111	Kidney	29	3344412	0.83063	15	RP_ZT8_2; ZT8, ribosome footprint, rep2
mouse	GSE81283	GSM2149111	Kidney	30	3239778	0.77588	15	RP_ZT8_2; ZT8, ribosome footprint, rep2
mouse	GSE81283	GSM2149112	Kidney	28	2467964	0.64061	15	RPZT10_1; ZT10, ribosome footprint, rep1
mouse	GSE81283	GSM2149112	Kidney	29	7088576	0.81789	15	RPZT10_1; ZT10, ribosome footprint, rep1
mouse	GSE81283	GSM2149112	Kidney	30	6453118	0.7549	15	RPZT10_1; ZT10, ribosome footprint, rep1
mouse	GSE81283	GSM2149113	Kidney	26	232713	0.6381	15	RPZT10_2; ZT10, ribosome footprint, rep2
mouse	GSE81283	GSM2149113	Kidney	28	761515	0.63306	15	RPZT10_2; ZT10, ribosome footprint, rep2
mouse	GSE81283	GSM2149113	Kidney	29	3069130	0.85059	15	RPZT10_2; ZT10, ribosome footprint, rep2
mouse	GSE81283	GSM2149113	Kidney	30	2596448	0.76792	15	RPZT10_2; ZT10, ribosome footprint, rep2
mouse	GSE81283	GSM2149114	Kidney	28	1517516	0.65469	15	RPZT12_1; ZT12, ribosome footprint, rep1
mouse	GSE81283	GSM2149114	Kidney	29	4067403	0.81406	15	RPZT12_1; ZT12, ribosome footprint, rep1
mouse	GSE81283	GSM2149114	Kidney	30	4665546	0.76301	15	RPZT12_1; ZT12, ribosome footprint, rep1
mouse	GSE81283	GSM2149115	Kidney	28	1858859	0.70475	15	RPZT12_2; ZT12, ribosome footprint, rep2
mouse	GSE81283	GSM2149115	Kidney	29	3215664	0.76729	15	RPZT12_2; ZT12, ribosome footprint, rep2
mouse	GSE81283	GSM2149115	Kidney	30	4005519	0.72984	15	RPZT12_2; ZT12, ribosome footprint, rep2
mouse	GSE81283	GSM2149116	Kidney	28	267060	0.6238	15	RPZT14_1; ZT14, ribosome footprint, rep1
mouse	GSE81283	GSM2149116	Kidney	29	784745	0.83778	15	RPZT14_1; ZT14, ribosome footprint, rep1
mouse	GSE81283	GSM2149116	Kidney	30	763147	0.77334	15	RPZT14_1; ZT14, ribosome footprint, rep1
mouse	GSE81283	GSM2149117	Kidney	26	434486	0.60907	15	RPZT14_2; ZT14, ribosome footprint, rep2
mouse	GSE81283	GSM2149117	Kidney	27	542519	0.61982	15	RPZT14_2; ZT14, ribosome footprint, rep2
mouse	GSE81283	GSM2149117	Kidney	28	924105	0.61026	15	RPZT14_2; ZT14, ribosome footprint, rep2
mouse	GSE81283	GSM2149117	Kidney	29	3462429	0.8426	15	RPZT14_2; ZT14, ribosome footprint, rep2
mouse	GSE81283	GSM2149117	Kidney	30	3752984	0.78715	15	RPZT14_2; ZT14, ribosome footprint, rep2
mouse	GSE81283	GSM2149118	Kidney	28	1398376	0.65294	15	RPZT16_1; ZT16, ribosome footprint, rep1
mouse	GSE81283	GSM2149118	Kidney	29	3477274	0.82038	15	RPZT16_1; ZT16, ribosome footprint, rep1
mouse	GSE81283	GSM2149118	Kidney	30	3902914	0.77267	15	RPZT16_1; ZT16, ribosome footprint, rep1
mouse	GSE81283	GSM2149119	Kidney	26	576754	0.60981	15	RPZT16_2; ZT16, ribosome footprint, rep2
mouse	GSE81283	GSM2149119	Kidney	29	5630788	0.82585	15	RPZT16_2; ZT16, ribosome footprint, rep2
mouse	GSE81283	GSM2149119	Kidney	30	5172838	0.72407	15	RPZT16_2; ZT16, ribosome footprint, rep2
mouse	GSE81283	GSM2149120	Kidney	28	165387	0.60768	15	RPZT18_1; ZT18, ribosome footprint, rep1
mouse	GSE81283	GSM2149120	Kidney	29	648069	0.84972	15	RPZT18_1; ZT18, ribosome footprint, rep1
mouse	GSE81283	GSM2149120	Kidney	30	735150	0.79435	15	RPZT18_1; ZT18, ribosome footprint, rep1
mouse	GSE81283	GSM2149121	Kidney	27	102674	0.61095	15	RPZT18_2; ZT18, ribosome footprint, rep2
mouse	GSE81283	GSM2149121	Kidney	28	169372	0.60808	15	RPZT18_2; ZT18, ribosome footprint, rep2
mouse	GSE81283	GSM2149121	Kidney	29	620773	0.85494	15	RPZT18_2; ZT18, ribosome footprint, rep2
mouse	GSE81283	GSM2149121	Kidney	30	619387	0.77864	15	RPZT18_2; ZT18, ribosome footprint, rep2
mouse	GSE81283	GSM2149122	Kidney	27	382116	0.61159	15	RPZT20_1; ZT20, ribosome footprint, rep1
mouse	GSE81283	GSM2149122	Kidney	29	2642856	0.83458	15	RPZT20_1; ZT20, ribosome footprint, rep1
mouse	GSE81283	GSM2149122	Kidney	30	3859752	0.80626	15	RPZT20_1; ZT20, ribosome footprint, rep1
mouse	GSE81283	GSM2149123	Kidney	27	708721	0.6183	15	RPZT20_2; ZT20, ribosome footprint, rep2
mouse	GSE81283	GSM2149123	Kidney	29	3814798	0.83169	15	RPZT20_2; ZT20, ribosome footprint, rep2
mouse	GSE81283	GSM2149123	Kidney	30	5065236	0.79272	15	RPZT20_2; ZT20, ribosome footprint, rep2
mouse	GSE81283	GSM2149125	Kidney	28	1102968	0.6319	15	RPZT22_2; ZT22, ribosome footprint, rep2
mouse	GSE81283	GSM2149125	Kidney	29	3750999	0.84057	15	RPZT22_2; ZT22, ribosome footprint, rep2
mouse	GSE81283	GSM2149125	Kidney	30	4176786	0.78608	15	RPZT22_2; ZT22, ribosome footprint, rep2
mouse	GSE83332	GSM2199581	Skin	28	823881	0.69399	15	Rib.prof. WT P4 in vivo rep 0
mouse	GSE83332	GSM2199581	Skin	29	2365432	0.74207	15	Rib.prof. WT P4 in vivo rep 0
mouse	GSE83332	GSM2199581	Skin	30	3231932	0.60449	15	Rib.prof. WT P4 in vivo rep 0
mouse	GSE83332	GSM2199581	Skin	32	814167	0.65253	16	Rib.prof. WT P4 in vivo rep 0
mouse	GSE83332	GSM2199581	Skin	33	236219	0.62187	16	Rib.prof. WT P4 in vivo rep 0
mouse	GSE83332	GSM2199591	Keratinocytes	29	2043969	0.80045	15	Rib.prof. WT_invitro_nd_1
mouse	GSE83332	GSM2199591	Keratinocytes	30	2097311	0.65171	15	Rib.prof. WT_invitro_nd_1
mouse	GSE83332	GSM2199592	Keratinocytes	25	148020	0.69545	12	Rib.prof. WT_invitro_CHX_1
mouse	GSE83332	GSM2199592	Keratinocytes	28	1197443	0.84899	15	Rib.prof. WT_invitro_CHX_1
mouse	GSE83332	GSM2199592	Keratinocytes	29	707373	0.85225	15	Rib.prof. WT_invitro_CHX_1
mouse	GSE83332	GSM2199593	Keratinocytes	28	2131076	0.71097	15	Rib.prof. WT_invitro_nd_2
mouse	GSE83332	GSM2199593	Keratinocytes	29	3030247	0.79707	15	Rib.prof. WT_invitro_nd_2
mouse	GSE83332	GSM2199593	Keratinocytes	30	2056408	0.70453	15	Rib.prof. WT_invitro_nd_2
mouse	GSE83332	GSM2199597	Keratinocytes	29	1765519	0.67599	15	Rib.prof. SOX2_invitro_nd_2
mouse	GSE83332	GSM2199597	Keratinocytes	30	2169521	0.60894	15	Rib.prof. SOX2_invitro_nd_2
mouse	GSE83332	GSM2199597	Keratinocytes	32	603443	0.62795	16	Rib.prof. SOX2_invitro_nd_2
mouse	GSE83351	GSM2200062	Th1	26	342590	0.67686	15	RP 0.5h_rep1
mouse	GSE83351	GSM2200062	Th1	27	564810	0.63852	15	RP 0.5h_rep1
mouse	GSE83351	GSM2200062	Th1	28	882762	0.74067	15	RP 0.5h_rep1
mouse	GSE83351	GSM2200062	Th1	29	1170024	0.869	15	RP 0.5h_rep1
mouse	GSE83351	GSM2200062	Th1	30	555362	0.79498	15	RP 0.5h_rep1
mouse	GSE83351	GSM2200063	Th1	26	302670	0.67269	15	RP 1h_rep1
mouse	GSE83351	GSM2200063	Th1	27	601266	0.64532	15	RP 1h_rep1
mouse	GSE83351	GSM2200063	Th1	28	1101604	0.74409	15	RP 1h_rep1
mouse	GSE83351	GSM2200063	Th1	29	1528564	0.86779	15	RP 1h_rep1
mouse	GSE83351	GSM2200063	Th1	30	758977	0.79644	15	RP 1h_rep1
mouse	GSE83351	GSM2200066	Th1	26	157800	0.6328	15	RP 0h_rep2
mouse	GSE83351	GSM2200066	Th1	27	228224	0.67413	15	RP 0h_rep2
mouse	GSE83351	GSM2200066	Th1	28	308801	0.66816	15	RP 0h_rep2
mouse	GSE83351	GSM2200066	Th1	29	476907	0.82653	15	RP 0h_rep2
mouse	GSE83351	GSM2200066	Th1	30	370205	0.79608	15	RP 0h_rep2
mouse	GSE83351	GSM2200067	Th1	26	335283	0.67256	15	RP 1h_rep2
mouse	GSE83351	GSM2200067	Th1	27	483682	0.6238	15	RP 1h_rep2
mouse	GSE83351	GSM2200067	Th1	28	782410	0.77228	15	RP 1h_rep2
mouse	GSE83351	GSM2200067	Th1	29	1071787	0.88408	15	RP 1h_rep2
mouse	GSE83351	GSM2200067	Th1	30	419726	0.79007	15	RP 1h_rep2
mouse	GSE83351	GSM2200068	Th1	25	167918	0.61411	12	RP 4h_rep2
mouse	GSE83351	GSM2200068	Th1	26	226088	0.67082	15	RP 4h_rep2
mouse	GSE83351	GSM2200068	Th1	27	357526	0.66616	15	RP 4h_rep2
mouse	GSE83351	GSM2200068	Th1	28	565050	0.75125	15	RP 4h_rep2
mouse	GSE83351	GSM2200068	Th1	29	719260	0.8624	15	RP 4h_rep2
mouse	GSE83351	GSM2200068	Th1	30	347686	0.79064	15	RP 4h_rep2
mouse	GSE84112	GSM2227367	Liver	29	167820	0.668	15	Secisbp2 wild type Rep1 (ribo-seq)
mouse	GSE84112	GSM2227367	Liver	30	643097	0.79421	15	Secisbp2 wild type Rep1 (ribo-seq)
mouse	GSE84112	GSM2227367	Liver	31	1160659	0.61285	15	Secisbp2 wild type Rep1 (ribo-seq)
mouse	GSE84112	GSM2227367	Liver	33	582009	0.60605	16	Secisbp2 wild type Rep1 (ribo-seq)
mouse	GSE84112	GSM2227367	Liver	34	196541	0.63824	16	Secisbp2 wild type Rep1 (ribo-seq)
mouse	GSE84112	GSM2227368	Liver	29	237755	0.72271	15	Secisbp2 wild type Rep2 (ribo-seq)
mouse	GSE84112	GSM2227368	Liver	30	928397	0.80569	15	Secisbp2 wild type Rep2 (ribo-seq)
mouse	GSE84112	GSM2227368	Liver	33	436171	0.63362	16	Secisbp2 wild type Rep2 (ribo-seq)
mouse	GSE84112	GSM2227368	Liver	34	101861	0.6427	16	Secisbp2 wild type Rep2 (ribo-seq)
mouse	GSE84112	GSM2227369	Liver	29	414293	0.84988	15	Secisbp2 knockout Rep1 (ribo-seq)
mouse	GSE84112	GSM2227369	Liver	30	1005050	0.81673	15	Secisbp2 knockout Rep1 (ribo-seq)
mouse	GSE84112	GSM2227370	Liver	29	150563	0.77549	15	Secisbp2 knockout Rep2 (ribo-seq)
mouse	GSE84112	GSM2227370	Liver	30	540569	0.79494	15	Secisbp2 knockout Rep2 (ribo-seq)
mouse	GSE84112	GSM2227370	Liver	33	200378	0.63639	16	Secisbp2 knockout Rep2 (ribo-seq)
mouse	GSE84112	GSM2227372	Liver	30	263400	0.76851	15	Trsp wild type Rep2 (ribo-seq)
mouse	GSE84112	GSM2227373	Liver	29	231179	0.74717	15	Trsp wild type Rep3 (ribo-seq)
mouse	GSE84112	GSM2227373	Liver	30	902498	0.78201	15	Trsp wild type Rep3 (ribo-seq)
mouse	GSE84112	GSM2227373	Liver	33	464016	0.66767	16	Trsp wild type Rep3 (ribo-seq)
mouse	GSE84112	GSM2227373	Liver	34	158969	0.71971	16	Trsp wild type Rep3 (ribo-seq)
mouse	GSE84112	GSM2227374	Liver	29	134846	0.77973	15	Trsp knockout Rep1 (ribo-seq)
mouse	GSE84112	GSM2227374	Liver	30	500400	0.79685	15	Trsp knockout Rep1 (ribo-seq)
mouse	GSE84112	GSM2227374	Liver	33	214012	0.67617	16	Trsp knockout Rep1 (ribo-seq)
mouse	GSE86110	GSM2293751	MEF	27	475843	0.61934	15	A01-2-Ribo-MEF-ICOS-CDS+Dox
mouse	GSE86110	GSM2293751	MEF	28	828585	0.61988	15	A01-2-Ribo-MEF-ICOS-CDS+Dox
mouse	GSE86110	GSM2293751	MEF	29	1304656	0.76526	15	A01-2-Ribo-MEF-ICOS-CDS+Dox
mouse	GSE86110	GSM2293751	MEF	30	919116	0.75077	15	A01-2-Ribo-MEF-ICOS-CDS+Dox
mouse	GSE86110	GSM2293752	MEF	29	1133129	0.78508	15	A01-3-Ribo-MEF-ICOS-CDS+Dox
mouse	GSE86110	GSM2293752	MEF	30	926344	0.7617	15	A01-3-Ribo-MEF-ICOS-CDS+Dox
mouse	GSE86110	GSM2293754	MEF	25	140361	0.60453	12	A02-2-Ribo-MEF-ICOS-CDS-noDox
mouse	GSE86110	GSM2293754	MEF	26	182390	0.63955	15	A02-2-Ribo-MEF-ICOS-CDS-noDox
mouse	GSE86110	GSM2293754	MEF	28	1195598	0.79394	15	A02-2-Ribo-MEF-ICOS-CDS-noDox
mouse	GSE86110	GSM2293754	MEF	29	1544205	0.87375	15	A02-2-Ribo-MEF-ICOS-CDS-noDox
mouse	GSE86110	GSM2293754	MEF	30	566429	0.78595	15	A02-2-Ribo-MEF-ICOS-CDS-noDox
mouse	GSE86110	GSM2293755	MEF	26	276473	0.654	15	A02-3-Ribo-MEF-ICOS-CDS-noDox
mouse	GSE86110	GSM2293755	MEF	28	1905567	0.72327	15	A02-3-Ribo-MEF-ICOS-CDS-noDox
mouse	GSE86110	GSM2293755	MEF	29	3328366	0.85909	15	A02-3-Ribo-MEF-ICOS-CDS-noDox
mouse	GSE86110	GSM2293755	MEF	30	1564632	0.77354	15	A02-3-Ribo-MEF-ICOS-CDS-noDox
mouse	GSE86110	GSM2293758	MEF	26	474932	0.62828	15	A03-3-Ribo-MEF-ICOS-FL+Dox
mouse	GSE86110	GSM2293758	MEF	28	2559999	0.66936	15	A03-3-Ribo-MEF-ICOS-FL+Dox
mouse	GSE86110	GSM2293758	MEF	29	5578257	0.8273	15	A03-3-Ribo-MEF-ICOS-FL+Dox
mouse	GSE86110	GSM2293758	MEF	30	3606473	0.74256	15	A03-3-Ribo-MEF-ICOS-FL+Dox
mouse	GSE86110	GSM2293760	MEF	25	138471	0.60619	12	A04-2-Ribo-MEF-ICOS-FL-noDox
mouse	GSE86110	GSM2293760	MEF	26	163437	0.64145	15	A04-2-Ribo-MEF-ICOS-FL-noDox
mouse	GSE86110	GSM2293760	MEF	28	1283318	0.80528	15	A04-2-Ribo-MEF-ICOS-FL-noDox
mouse	GSE86110	GSM2293760	MEF	29	1611581	0.86052	15	A04-2-Ribo-MEF-ICOS-FL-noDox
mouse	GSE86110	GSM2293760	MEF	30	422903	0.72473	15	A04-2-Ribo-MEF-ICOS-FL-noDox
mouse	GSE86110	GSM2293761	MEF	26	247966	0.63384	15	A04-3-Ribo-MEF-ICOS-FL-noDox
mouse	GSE86110	GSM2293761	MEF	28	1837290	0.74298	15	A04-3-Ribo-MEF-ICOS-FL-noDox
mouse	GSE86110	GSM2293761	MEF	29	2952730	0.84686	15	A04-3-Ribo-MEF-ICOS-FL-noDox
mouse	GSE86110	GSM2293761	MEF	30	1327761	0.74334	15	A04-3-Ribo-MEF-ICOS-FL-noDox
mouse	GSE86110	GSM2293763	MEF	26	151998	0.64496	15	A05-2-Ribo-MEF-ICOS-Nfkbid+Dox
mouse	GSE86110	GSM2293763	MEF	27	340443	0.649	15	A05-2-Ribo-MEF-ICOS-Nfkbid+Dox
mouse	GSE86110	GSM2293763	MEF	28	1050565	0.77431	15	A05-2-Ribo-MEF-ICOS-Nfkbid+Dox
mouse	GSE86110	GSM2293763	MEF	29	1560402	0.84668	15	A05-2-Ribo-MEF-ICOS-Nfkbid+Dox
mouse	GSE86110	GSM2293763	MEF	30	698220	0.76917	15	A05-2-Ribo-MEF-ICOS-Nfkbid+Dox
mouse	GSE86110	GSM2293764	MEF	26	372712	0.6329	15	A05-3-Ribo-MEF-ICOS-Nfkbid+Dox
mouse	GSE86110	GSM2293764	MEF	28	2296049	0.68761	15	A05-3-Ribo-MEF-ICOS-Nfkbid+Dox
mouse	GSE86110	GSM2293764	MEF	29	5700295	0.84019	15	A05-3-Ribo-MEF-ICOS-Nfkbid+Dox
mouse	GSE86110	GSM2293764	MEF	30	3458670	0.74137	15	A05-3-Ribo-MEF-ICOS-Nfkbid+Dox
mouse	GSE86110	GSM2293768	MEF	27	904656	0.61485	15	A07-1-Ribo-MEF-ICOS-Cot+Dox
mouse	GSE86110	GSM2293768	MEF	28	2447469	0.67779	15	A07-1-Ribo-MEF-ICOS-Cot+Dox
mouse	GSE86110	GSM2293768	MEF	29	4283276	0.81467	15	A07-1-Ribo-MEF-ICOS-Cot+Dox
mouse	GSE86110	GSM2293768	MEF	30	2927565	0.75494	15	A07-1-Ribo-MEF-ICOS-Cot+Dox
mouse	GSE86110	GSM2293769	MEF	26	423452	0.62613	15	A07-2-Ribo-MEF-ICOS-Cot+Dox
mouse	GSE86110	GSM2293769	MEF	28	2970228	0.68635	15	A07-2-Ribo-MEF-ICOS-Cot+Dox
mouse	GSE86110	GSM2293769	MEF	29	4733081	0.84371	15	A07-2-Ribo-MEF-ICOS-Cot+Dox
mouse	GSE86110	GSM2293769	MEF	30	2580852	0.78047	15	A07-2-Ribo-MEF-ICOS-Cot+Dox
mouse	GSE86110	GSM2293770	MEF	25	173577	0.62444	12	A08-1-Ribo-MEF-ICOS-Cot-noDox
mouse	GSE86110	GSM2293770	MEF	26	198359	0.66548	15	A08-1-Ribo-MEF-ICOS-Cot-noDox
mouse	GSE86110	GSM2293770	MEF	28	956139	0.7989	15	A08-1-Ribo-MEF-ICOS-Cot-noDox
mouse	GSE86110	GSM2293770	MEF	29	1167801	0.86594	15	A08-1-Ribo-MEF-ICOS-Cot-noDox
mouse	GSE86110	GSM2293770	MEF	30	328070	0.73645	15	A08-1-Ribo-MEF-ICOS-Cot-noDox
mouse	GSE86110	GSM2293771	MEF	26	372395	0.64214	15	A08-2-Ribo-MEF-ICOS-Cot-noDox
mouse	GSE86110	GSM2293771	MEF	28	2247205	0.77949	15	A08-2-Ribo-MEF-ICOS-Cot-noDox
mouse	GSE86110	GSM2293771	MEF	29	2600582	0.87052	15	A08-2-Ribo-MEF-ICOS-Cot-noDox
mouse	GSE86110	GSM2293771	MEF	30	864853	0.75486	15	A08-2-Ribo-MEF-ICOS-Cot-noDox
mouse	GSE86110	GSM2293772	MEF	26	258642	0.62881	15	A09-1-Ribo-MEF-ICOS-Nfkbiz+Dox
mouse	GSE86110	GSM2293772	MEF	27	442909	0.61865	15	A09-1-Ribo-MEF-ICOS-Nfkbiz+Dox
mouse	GSE86110	GSM2293772	MEF	28	630153	0.68157	15	A09-1-Ribo-MEF-ICOS-Nfkbiz+Dox
mouse	GSE86110	GSM2293772	MEF	29	745962	0.82681	15	A09-1-Ribo-MEF-ICOS-Nfkbiz+Dox
mouse	GSE86110	GSM2293772	MEF	30	402714	0.77554	15	A09-1-Ribo-MEF-ICOS-Nfkbiz+Dox
mouse	GSE86110	GSM2293773	MEF	27	428156	0.60128	15	A09-2-Ribo-MEF-ICOS-Nfkbiz+Dox
mouse	GSE86110	GSM2293773	MEF	28	951118	0.60591	15	A09-2-Ribo-MEF-ICOS-Nfkbiz+Dox
mouse	GSE86110	GSM2293773	MEF	29	1482436	0.765	15	A09-2-Ribo-MEF-ICOS-Nfkbiz+Dox
mouse	GSE86110	GSM2293773	MEF	30	1226033	0.74619	15	A09-2-Ribo-MEF-ICOS-Nfkbiz+Dox
mouse	GSE86110	GSM2293774	MEF	25	166239	0.62902	12	A10-1-Ribo-MEF-ICOS-Nfkbiz-noDox
mouse	GSE86110	GSM2293774	MEF	26	206942	0.6351	15	A10-1-Ribo-MEF-ICOS-Nfkbiz-noDox
mouse	GSE86110	GSM2293774	MEF	28	1664104	0.82612	15	A10-1-Ribo-MEF-ICOS-Nfkbiz-noDox
mouse	GSE86110	GSM2293774	MEF	29	1791187	0.88079	15	A10-1-Ribo-MEF-ICOS-Nfkbiz-noDox
mouse	GSE86110	GSM2293774	MEF	30	485074	0.74861	15	A10-1-Ribo-MEF-ICOS-Nfkbiz-noDox
mouse	GSE86110	GSM2293775	MEF	26	364046	0.62277	15	A10-2-Ribo-MEF-ICOS-Nfkbiz-noDox
mouse	GSE86110	GSM2293775	MEF	28	3003728	0.7459	15	A10-2-Ribo-MEF-ICOS-Nfkbiz-noDox
mouse	GSE86110	GSM2293775	MEF	29	4185176	0.8562	15	A10-2-Ribo-MEF-ICOS-Nfkbiz-noDox
mouse	GSE86110	GSM2293775	MEF	30	1804232	0.74304	15	A10-2-Ribo-MEF-ICOS-Nfkbiz-noDox
mouse	GSE86110	GSM2293803	MEF	26	118119	0.60973	15	A11-2-Ribo-MEF-ICOS-CDS-noTam
mouse	GSE86110	GSM2293803	MEF	28	1036949	0.66655	15	A11-2-Ribo-MEF-ICOS-CDS-noTam
mouse	GSE86110	GSM2293803	MEF	29	2566749	0.80328	15	A11-2-Ribo-MEF-ICOS-CDS-noTam
mouse	GSE86110	GSM2293803	MEF	30	1583361	0.6775	15	A11-2-Ribo-MEF-ICOS-CDS-noTam
mouse	GSE86110	GSM2293805	MEF	26	142281	0.66527	15	A12-2-Ribo-MEF-ICOS-CDS+Tam
mouse	GSE86110	GSM2293805	MEF	28	974061	0.66148	15	A12-2-Ribo-MEF-ICOS-CDS+Tam
mouse	GSE86110	GSM2293805	MEF	29	5199549	0.8565	15	A12-2-Ribo-MEF-ICOS-CDS+Tam
mouse	GSE86110	GSM2293805	MEF	30	3601268	0.7394	15	A12-2-Ribo-MEF-ICOS-CDS+Tam
mouse	GSE86110	GSM2293809	MEF	26	239868	0.60381	15	A14-2-Ribo-MEF-ICOS-FL+Tam
mouse	GSE86110	GSM2293809	MEF	28	1638315	0.64841	15	A14-2-Ribo-MEF-ICOS-FL+Tam
mouse	GSE86110	GSM2293809	MEF	29	4488138	0.82017	15	A14-2-Ribo-MEF-ICOS-FL+Tam
mouse	GSE86110	GSM2293809	MEF	30	3384521	0.71533	15	A14-2-Ribo-MEF-ICOS-FL+Tam
mouse	GSE86110	GSM2293810	MEF	27	277221	0.6179	15	A15-1-Ribo-MEF-ICOS-Nfkbid-noTam
mouse	GSE86110	GSM2293810	MEF	28	1088519	0.81624	15	A15-1-Ribo-MEF-ICOS-Nfkbid-noTam
mouse	GSE86110	GSM2293810	MEF	29	1738997	0.88396	15	A15-1-Ribo-MEF-ICOS-Nfkbid-noTam
mouse	GSE86110	GSM2293810	MEF	30	606199	0.75902	15	A15-1-Ribo-MEF-ICOS-Nfkbid-noTam
mouse	GSE86110	GSM2293811	MEF	28	606476	0.69999	15	A15-2-Ribo-MEF-Nfkbid-noTam
mouse	GSE86110	GSM2293811	MEF	29	1311074	0.81895	15	A15-2-Ribo-MEF-Nfkbid-noTam
mouse	GSE86110	GSM2293811	MEF	30	828024	0.71309	15	A15-2-Ribo-MEF-Nfkbid-noTam
mouse	GSE86110	GSM2293812	MEF	27	189252	0.60929	15	A16-1-Ribo-MEF-ICOS-Nfkbid+Tam
mouse	GSE86110	GSM2293812	MEF	28	698020	0.81825	15	A16-1-Ribo-MEF-ICOS-Nfkbid+Tam
mouse	GSE86110	GSM2293812	MEF	29	900023	0.85938	15	A16-1-Ribo-MEF-ICOS-Nfkbid+Tam
mouse	GSE86110	GSM2293812	MEF	30	330328	0.72468	15	A16-1-Ribo-MEF-ICOS-Nfkbid+Tam
mouse	GSE86110	GSM2293813	MEF	26	198112	0.65269	15	A16-2-Ribo-MEF-Nfkbid+Tam
mouse	GSE86110	GSM2293813	MEF	28	1934490	0.77249	15	A16-2-Ribo-MEF-Nfkbid+Tam
mouse	GSE86110	GSM2293813	MEF	29	3827412	0.85421	15	A16-2-Ribo-MEF-Nfkbid+Tam
mouse	GSE86110	GSM2293813	MEF	30	1535817	0.72379	15	A16-2-Ribo-MEF-Nfkbid+Tam
mouse	GSE86110	GSM2293814	MEF	28	628561	0.74918	15	A17-1-Ribo-MEF-ICOS-Nfkbiz-noTam
mouse	GSE86110	GSM2293814	MEF	29	1646922	0.861	15	A17-1-Ribo-MEF-ICOS-Nfkbiz-noTam
mouse	GSE86110	GSM2293814	MEF	30	904995	0.71963	15	A17-1-Ribo-MEF-ICOS-Nfkbiz-noTam
mouse	GSE86110	GSM2293817	MEF	28	2448410	0.7346	15	A18-2-Ribo-MEF-Nfkbiz+Tam
mouse	GSE86110	GSM2293817	MEF	29	5925542	0.834	15	A18-2-Ribo-MEF-Nfkbiz+Tam
mouse	GSE86110	GSM2293817	MEF	30	3471856	0.71472	15	A18-2-Ribo-MEF-Nfkbiz+Tam
mouse	GSE86110	GSM2293833	CD4Tcell	25	166031	0.76028	12	A19-1-Ribo-Tcells+Mepa
mouse	GSE86110	GSM2293833	CD4Tcell	28	918622	0.87462	15	A19-1-Ribo-Tcells+Mepa
mouse	GSE86110	GSM2293833	CD4Tcell	29	378239	0.84445	15	A19-1-Ribo-Tcells+Mepa
mouse	GSE86110	GSM2293833	CD4Tcell	30	125757	0.66505	15	A19-1-Ribo-Tcells+Mepa
mouse	GSE86110	GSM2293834	CD4Tcell	28	1389350	0.84318	15	A19-2-Ribo-Tcells+Mepa
mouse	GSE86110	GSM2293834	CD4Tcell	29	681681	0.85508	15	A19-2-Ribo-Tcells+Mepa
mouse	GSE86110	GSM2293837	CD4Tcell	25	185565	0.75735	12	A20-1-Ribo-Tcells-noMepa
mouse	GSE86110	GSM2293837	CD4Tcell	28	2029967	0.86555	15	A20-1-Ribo-Tcells-noMepa
mouse	GSE86110	GSM2293837	CD4Tcell	29	1187907	0.85671	15	A20-1-Ribo-Tcells-noMepa
mouse	GSE86110	GSM2293837	CD4Tcell	30	238199	0.6487	15	A20-1-Ribo-Tcells-noMepa
mouse	GSE86110	GSM2293838	CD4Tcell	25	200701	0.67801	12	A20-2-Ribo-Tcells-noMepa
mouse	GSE86110	GSM2293838	CD4Tcell	28	2456404	0.82534	15	A20-2-Ribo-Tcells-noMepa
mouse	GSE86110	GSM2293838	CD4Tcell	29	1551797	0.86741	15	A20-2-Ribo-Tcells-noMepa
mouse	GSE86110	GSM2293838	CD4Tcell	30	325070	0.6104	15	A20-2-Ribo-Tcells-noMepa
mouse	GSE86110	GSM2293839	CD4Tcell	25	198797	0.64286	12	A20-3-Ribo-Tcells-noMepa
mouse	GSE86110	GSM2293839	CD4Tcell	28	1281167	0.82335	15	A20-3-Ribo-Tcells-noMepa
mouse	GSE86110	GSM2293839	CD4Tcell	29	879278	0.84948	15	A20-3-Ribo-Tcells-noMepa
mouse	GSE86110	GSM2293839	CD4Tcell	30	237199	0.63844	15	A20-3-Ribo-Tcells-noMepa
mouse	GSE86110	GSM2293840	CD4Tcell	28	933342	0.82799	15	A20-4-Ribo-Tcells-noMepa
mouse	GSE86110	GSM2293840	CD4Tcell	29	1106830	0.86261	15	A20-4-Ribo-Tcells-noMepa
mouse	GSE86110	GSM2293840	CD4Tcell	30	252104	0.64052	15	A20-4-Ribo-Tcells-noMepa
mouse	GSE89011	GSM2357212	ESC	26	424638	0.62291	15	WT RPF rep1
mouse	GSE89011	GSM2357212	ESC	27	793870	0.6633	15	WT RPF rep1
mouse	GSE89011	GSM2357212	ESC	28	1290986	0.71414	15	WT RPF rep1
mouse	GSE89011	GSM2357212	ESC	29	1562701	0.7971	15	WT RPF rep1
mouse	GSE89011	GSM2357212	ESC	30	768994	0.68788	15	WT RPF rep1
mouse	GSE89011	GSM2357222	ESC	26	278388	0.61848	15	Nat1-
mouse	GSE89011	GSM2357222	ESC	27	587395	0.60188	15	Nat1-
mouse	GSE89011	GSM2357222	ESC	28	1129070	0.64997	15	Nat1-
mouse	GSE89011	GSM2357222	ESC	29	1759198	0.78876	15	Nat1-
mouse	GSE89011	GSM2357222	ESC	30	960418	0.66348	15	Nat1-
mouse	GSE89184	GSM2360187	Macrophage	28	2350500	0.83567	15	RVKB007A_flaA
mouse	GSE89184	GSM2360188	Macrophage	28	1475532	0.76246	15	RVKB007B_dotflaA
mouse	GSE89184	GSM2360189	Macrophage	28	1655038	0.84848	15	RVKB007C_7flaA
mouse	GSE89184	GSM2360190	Macrophage	28	1267597	0.81701	15	RVKB008A_flaA_WT
mouse	GSE89184	GSM2360191	Macrophage	28	1597874	0.80325	15	RVKB008B_dotflaA_WT
mouse	GSE89184	GSM2360192	Macrophage	28	598028	0.74095	15	RKVB008C_flaA_Myd88
mouse	GSE89184	GSM2360198	Macrophage	28	2184402	0.82405	15	RVKB016A_uninf
mouse	GSE89184	GSM2360198	Macrophage	30	1156301	0.66831	16	RVKB016A_uninf
mouse	GSE89184	GSM2360200	Macrophage	28	1588555	0.81495	15	RVKB016C_flaA
mouse	GSE89184	GSM2360200	Macrophage	30	494584	0.6813	16	RVKB016C_flaA
mouse	GSE89184	GSM2360202	Macrophage	28	866893	0.78037	15	RVKB017A_dotflaA
mouse	GSE89184	GSM2360202	Macrophage	29	1243792	0.61806	15	RVKB017A_dotflaA
mouse	GSE89184	GSM2360202	Macrophage	30	681487	0.71117	16	RVKB017A_dotflaA
mouse	GSE89184	GSM2360204	Macrophage	28	1506710	0.76226	15	RVKB017C_7flaA
mouse	GSE89184	GSM2360204	Macrophage	29	2640699	0.61719	15	RVKB017C_7flaA
mouse	GSE89184	GSM2360204	Macrophage	30	1849258	0.71279	16	RVKB017C_7flaA
mouse	GSE89184	GSM2360210	Macrophage	28	1112924	0.80753	15	RVKB019A_uninf_Myd88
mouse	GSE89184	GSM2360210	Macrophage	29	1610567	0.70685	15	RVKB019A_uninf_Myd88
mouse	GSE89184	GSM2360211	Macrophage	28	1365749	0.85722	15	RVKB019B_flaA_Myd88
mouse	GSE89184	GSM2360211	Macrophage	30	251001	0.63467	16	RVKB019B_flaA_Myd88
mouse	GSE89184	GSM2360212	Macrophage	28	385139	0.76428	15	RVKB019C_dotflaA_Myd88
mouse	GSE89184	GSM2360212	Macrophage	30	349322	0.6833	16	RVKB019C_dotflaA_Myd88
mouse	GSE89184	GSM2360213	Macrophage	28	1391390	0.77898	15	RVKB020A_uninf_WT
mouse	GSE89184	GSM2360213	Macrophage	30	1162179	0.6746	16	RVKB020A_uninf_WT
mouse	GSE89184	GSM2360214	Macrophage	25	112389	0.64106	12	RVKB020B_flaA_WT
mouse	GSE89184	GSM2360214	Macrophage	28	2567341	0.81097	15	RVKB020B_flaA_WT
mouse	GSE89184	GSM2360214	Macrophage	30	1015534	0.67288	16	RVKB020B_flaA_WT
mouse	GSE89184	GSM2360215	Macrophage	25	103010	0.63657	12	RVKB020C_dotflaA_WT
mouse	GSE89184	GSM2360215	Macrophage	28	1920520	0.85735	15	RVKB020C_dotflaA_WT
mouse	GSE89184	GSM2360215	Macrophage	29	1822691	0.81447	15	RVKB020C_dotflaA_WT
mouse	GSE99585	GSM2648077	Muscle	32	3563175	0.69926	16	Ribosome_profiling_muscle_control1
mouse	GSE99585	GSM2648078	Muscle	32	2294631	0.70962	16	Ribosome_profiling_muscle_control2
mouse	GSE99585	GSM2648079	Muscle	32	12518898	0.68267	16	Ribosome_profiling_muscle_control3
mouse	GSE99585	GSM2648080	Muscle	32	4902299	0.72052	16	Ribosome_profiling_muscle_control4
mouse	GSE99585	GSM2648081	Muscle	32	3196820	0.7385	16	Ribosome_profiling_muscle_control5
mouse	GSE99585	GSM2648082	Muscle	30	2589841	0.60054	15	Ribosome_profiling_muscle_Leu1
mouse	GSE99585	GSM2648082	Muscle	32	3751057	0.70744	16	Ribosome_profiling_muscle_Leu1
mouse	GSE99585	GSM2648083	Muscle	32	3180431	0.70881	16	Ribosome_profiling_muscle_Leu2
mouse	GSE99585	GSM2648084	Muscle	32	3647896	0.69663	16	Ribosome_profiling_muscle_Leu3
mouse	GSE99585	GSM2648085	Muscle	30	6547202	0.60782	15	Ribosome_profiling_muscle_Leu4
mouse	GSE99585	GSM2648085	Muscle	32	3885625	0.7467	16	Ribosome_profiling_muscle_Leu4
mouse	GSE99585	GSM2648086	Muscle	25	193022	0.61088	12	Ribosome_profiling_muscle_Leu5
mouse	GSE99585	GSM2648086	Muscle	29	3336407	0.65928	15	Ribosome_profiling_muscle_Leu5
mouse	GSE99585	GSM2648086	Muscle	30	7204500	0.65173	15	Ribosome_profiling_muscle_Leu5
mouse	GSE99585	GSM2648086	Muscle	32	1922530	0.75228	16	Ribosome_profiling_muscle_Leu5
mouse	GSE99585	GSM2648087	Muscle	29	1705163	0.68437	15	Ribosome_profiling_muscle_Leu6
mouse	GSE99585	GSM2648087	Muscle	30	3711072	0.65524	15	Ribosome_profiling_muscle_Leu6
mouse	GSE99585	GSM2648087	Muscle	32	931130	0.75245	16	Ribosome_profiling_muscle_Leu6
mouse	GSE99787	GSM2652244	Macrophage	26	538933	0.67854	13	BMDM_R0A
mouse	GSE99787	GSM2652244	Macrophage	27	1368919	0.86709	14	BMDM_R0A
mouse	GSE99787	GSM2652244	Macrophage	29	222589	0.74425	15	BMDM_R0A
mouse	GSE99787	GSM2652245	Macrophage	27	469866	0.76218	14	BMDM_R0B
mouse	GSE99787	GSM2652245	Macrophage	29	146910	0.75621	15	BMDM_R0B
mouse	GSE99787	GSM2652246	Macrophage	25	141857	0.66553	12	BMDM_R1A
mouse	GSE99787	GSM2652246	Macrophage	26	342656	0.74539	13	BMDM_R1A
mouse	GSE99787	GSM2652246	Macrophage	27	710814	0.89977	14	BMDM_R1A
mouse	GSE99787	GSM2652246	Macrophage	28	387292	0.78296	15	BMDM_R1A
mouse	GSE99787	GSM2652248	Macrophage	25	210349	0.61052	12	BMDM_R2A
mouse	GSE99787	GSM2652248	Macrophage	26	445582	0.71539	13	BMDM_R2A
mouse	GSE99787	GSM2652248	Macrophage	27	1074997	0.87233	14	BMDM_R2A
mouse	GSE99787	GSM2652248	Macrophage	28	785582	0.73675	15	BMDM_R2A
mouse	GSE99787	GSM2652249	Macrophage	27	469919	0.77926	14	BMDM_R2B
mouse	GSE99787	GSM2652249	Macrophage	28	388236	0.62857	15	BMDM_R2B
mouse	GSE99787	GSM2652249	Macrophage	29	104660	0.72666	15	BMDM_R2B
mouse	GSE99787	GSM2652250	Macrophage	25	344507	0.60322	12	BMDM_R4A
mouse	GSE99787	GSM2652250	Macrophage	26	647364	0.67854	13	BMDM_R4A
mouse	GSE99787	GSM2652250	Macrophage	27	1806524	0.85816	14	BMDM_R4A
mouse	GSE99787	GSM2652250	Macrophage	28	1685801	0.73472	15	BMDM_R4A
mouse	GSE99787	GSM2652250	Macrophage	29	401831	0.66488	15	BMDM_R4A
mouse	GSE99787	GSM2652252	Macrophage	26	458759	0.66557	13	BMDM_R6A
mouse	GSE99787	GSM2652252	Macrophage	27	1090983	0.85139	14	BMDM_R6A
mouse	GSE99787	GSM2652252	Macrophage	28	886975	0.77422	15	BMDM_R6A
mouse	GSE99787	GSM2652252	Macrophage	29	160849	0.62069	15	BMDM_R6A
mouse	GSE99787	GSM2652253	Macrophage	27	584240	0.78837	14	BMDM_R6B
mouse	GSE99787	GSM2652253	Macrophage	28	482286	0.64389	15	BMDM_R6B
mouse	GSE99787	GSM2652253	Macrophage	29	124340	0.70146	15	BMDM_R6B
mouse	E-MTAB-7247	ERS2758418	Testis	29	18931964	0.77421	15	mouse_testis_ribo_3
mouse	E-MTAB-7247	ERS2758418	Testis	30	13870151	0.72676	15	mouse_testis_ribo_3
mouse	E-MTAB-7247	ERS2758417	Testis	29	8487460	0.7999	15	mouse_testis_ribo_2
mouse	E-MTAB-7247	ERS2758417	Testis	30	4641220	0.758	15	mouse_testis_ribo_2
mouse	E-MTAB-7247	ERS2758416	Testis	26	2061017	0.64811	15	mouse_testis_ribo_1
mouse	E-MTAB-7247	ERS2758416	Testis	28	6888807	0.68803	15	mouse_testis_ribo_1
mouse	E-MTAB-7247	ERS2758416	Testis	29	14586336	0.85454	15	mouse_testis_ribo_1
mouse	E-MTAB-7247	ERS2758416	Testis	30	6346586	0.77736	15	mouse_testis_ribo_1
mouse	E-MTAB-7247	ERS4192395	Spermatozoa	25	873926	0.68735	12	mouse_spermatozoa_ribo_2
mouse	E-MTAB-7247	ERS4192395	Spermatozoa	27	8147431	0.60413	14	mouse_spermatozoa_ribo_2
mouse	E-MTAB-7247	ERS4192395	Spermatozoa	28	18821728	0.86187	15	mouse_spermatozoa_ribo_2
mouse	E-MTAB-7247	ERS4192395	Spermatozoa	29	2581353	0.78857	15	mouse_spermatozoa_ribo_2
mouse	E-MTAB-7247	ERS4192395	Spermatozoa	30	1054457	0.71638	15	mouse_spermatozoa_ribo_2
mouse	E-MTAB-7247	ERS4192394	Spermatozoa	25	1377169	0.81589	12	mouse_spermatozoa_ribo_1
mouse	E-MTAB-7247	ERS4192394	Spermatozoa	27	12772130	0.6208	14	mouse_spermatozoa_ribo_1
mouse	E-MTAB-7247	ERS4192394	Spermatozoa	28	52969928	0.93231	15	mouse_spermatozoa_ribo_1
mouse	E-MTAB-7247	ERS4192394	Spermatozoa	29	3639318	0.68085	15	mouse_spermatozoa_ribo_1
mouse	E-MTAB-7247	ERS4192391	Spermatocytes	28	4170631	0.61007	15	mouse_spermatocytes_ribo_2
mouse	E-MTAB-7247	ERS4192391	Spermatocytes	29	11481533	0.84038	15	mouse_spermatocytes_ribo_2
mouse	E-MTAB-7247	ERS4192391	Spermatocytes	30	8166909	0.75287	15	mouse_spermatocytes_ribo_2
mouse	E-MTAB-7247	ERS4192390	Spermatocytes	29	17539013	0.80654	15	mouse_spermatocytes_ribo_1
mouse	E-MTAB-7247	ERS4192390	Spermatocytes	30	13454780	0.77257	15	mouse_spermatocytes_ribo_1
mouse	E-MTAB-7247	ERS4192387	RoundSpermatids	28	3909660	0.61455	15	mouse_roundSpermatids_ribo_2
mouse	E-MTAB-7247	ERS4192387	RoundSpermatids	29	8597804	0.77142	15	mouse_roundSpermatids_ribo_2
mouse	E-MTAB-7247	ERS4192387	RoundSpermatids	30	4248728	0.70596	15	mouse_roundSpermatids_ribo_2
mouse	E-MTAB-7247	ERS4192386	RoundSpermatids	28	6516414	0.61032	15	mouse_roundSpermatids_ribo_1
mouse	E-MTAB-7247	ERS4192386	RoundSpermatids	29	11746700	0.79576	15	mouse_roundSpermatids_ribo_1
mouse	E-MTAB-7247	ERS4192386	RoundSpermatids	30	6176732	0.72597	15	mouse_roundSpermatids_ribo_1
mouse	E-MTAB-7247	ERS2758463	Liver	26	1321087	0.68964	15	mouse_liver_ribo_5
mouse	E-MTAB-7247	ERS2758463	Liver	29	15885910	0.92375	15	mouse_liver_ribo_5
mouse	E-MTAB-7247	ERS2758463	Liver	30	10859516	0.89449	15	mouse_liver_ribo_5
mouse	E-MTAB-7247	ERS2758463	Liver	31	1564632	0.63862	15	mouse_liver_ribo_5
mouse	E-MTAB-7247	ERS2758462	Liver	26	994669	0.7237	15	mouse_liver_ribo_4
mouse	E-MTAB-7247	ERS2758462	Liver	28	3206064	0.66183	15	mouse_liver_ribo_4
mouse	E-MTAB-7247	ERS2758462	Liver	29	14105329	0.93765	15	mouse_liver_ribo_4
mouse	E-MTAB-7247	ERS2758462	Liver	30	7957143	0.89336	15	mouse_liver_ribo_4
mouse	E-MTAB-7247	ERS2758462	Liver	31	1003136	0.64413	15	mouse_liver_ribo_4
mouse	E-MTAB-7247	ERS2758412	Liver	26	1737721	0.64899	15	mouse_liver_ribo_3
mouse	E-MTAB-7247	ERS2758412	Liver	28	18323024	0.78792	15	mouse_liver_ribo_3
mouse	E-MTAB-7247	ERS2758412	Liver	29	24279516	0.92407	15	mouse_liver_ribo_3
mouse	E-MTAB-7247	ERS2758412	Liver	30	3478148	0.77421	15	mouse_liver_ribo_3
mouse	E-MTAB-7247	ERS2758412	Liver	31	433201	0.60662	15	mouse_liver_ribo_3
mouse	E-MTAB-7247	ERS2758411	Liver	26	888034	0.64507	15	mouse_liver_ribo_2
mouse	E-MTAB-7247	ERS2758411	Liver	28	9046099	0.77956	15	mouse_liver_ribo_2
mouse	E-MTAB-7247	ERS2758411	Liver	29	18177535	0.91973	15	mouse_liver_ribo_2
mouse	E-MTAB-7247	ERS2758411	Liver	30	4794552	0.83491	15	mouse_liver_ribo_2
mouse	E-MTAB-7247	ERS2758411	Liver	31	560599	0.68119	15	mouse_liver_ribo_2
mouse	E-MTAB-7247	ERS2758411	Liver	32	154795	0.60953	15	mouse_liver_ribo_2
mouse	E-MTAB-7247	ERS2758410	Liver	26	2960392	0.69453	15	mouse_liver_ribo_1
mouse	E-MTAB-7247	ERS2758410	Liver	28	8662123	0.71191	15	mouse_liver_ribo_1
mouse	E-MTAB-7247	ERS2758410	Liver	29	14284709	0.92173	15	mouse_liver_ribo_1
mouse	E-MTAB-7247	ERS2758410	Liver	30	2807133	0.85115	15	mouse_liver_ribo_1
mouse	E-MTAB-7247	ERS2758410	Liver	31	315874	0.65566	15	mouse_liver_ribo_1
mouse	E-MTAB-7247	ERS4192383	ElongatingSpermatids	25	705683	0.64886	12	mouse_elongatingSpermatids_ribo_2
mouse	E-MTAB-7247	ERS4192383	ElongatingSpermatids	28	14041152	0.79053	15	mouse_elongatingSpermatids_ribo_2
mouse	E-MTAB-7247	ERS4192383	ElongatingSpermatids	29	6583590	0.72822	15	mouse_elongatingSpermatids_ribo_2
mouse	E-MTAB-7247	ERS4192383	ElongatingSpermatids	30	924596	0.71167	15	mouse_elongatingSpermatids_ribo_2
mouse	E-MTAB-7247	ERS4192383	ElongatingSpermatids	31	318541	0.61388	15	mouse_elongatingSpermatids_ribo_2
mouse	E-MTAB-7247	ERS4192382	ElongatingSpermatids	25	731022	0.65892	12	mouse_elongatingSpermatids_ribo_1
mouse	E-MTAB-7247	ERS4192382	ElongatingSpermatids	28	19974007	0.8119	15	mouse_elongatingSpermatids_ribo_1
mouse	E-MTAB-7247	ERS4192382	ElongatingSpermatids	29	9478473	0.75712	15	mouse_elongatingSpermatids_ribo_1
mouse	E-MTAB-7247	ERS4192382	ElongatingSpermatids	30	1192336	0.70984	15	mouse_elongatingSpermatids_ribo_1
mouse	E-MTAB-7247	ERS4192382	ElongatingSpermatids	31	343075	0.64297	15	mouse_elongatingSpermatids_ribo_1
mouse	E-MTAB-7247	ERS2758406	Brain	28	13352744	0.82527	15	mouse_brain_ribo_3
mouse	E-MTAB-7247	ERS2758406	Brain	29	14914290	0.90222	15	mouse_brain_ribo_3
mouse	E-MTAB-7247	ERS2758406	Brain	30	2694082	0.78772	15	mouse_brain_ribo_3
mouse	E-MTAB-7247	ERS2758406	Brain	31	504632	0.62374	15	mouse_brain_ribo_3
mouse	E-MTAB-7247	ERS2758405	Brain	26	841217	0.61001	15	mouse_brain_ribo_2
mouse	E-MTAB-7247	ERS2758405	Brain	28	8752294	0.81436	15	mouse_brain_ribo_2
mouse	E-MTAB-7247	ERS2758405	Brain	29	14387789	0.86769	15	mouse_brain_ribo_2
mouse	E-MTAB-7247	ERS2758405	Brain	30	3962289	0.73153	15	mouse_brain_ribo_2
mouse	E-MTAB-7247	ERS2758404	Brain	28	15269973	0.81936	15	mouse_brain_ribo_1
mouse	E-MTAB-7247	ERS2758404	Brain	29	17063496	0.88646	15	mouse_brain_ribo_1
mouse	E-MTAB-7247	ERS2758404	Brain	30	3933542	0.77183	15	mouse_brain_ribo_1
worm	GSE80133	GSM2113350	WholeWorm18h	28	2381778	0.70261	15	Footprint_let-7(n2853)_18hr
worm	GSE80133	GSM2113350	WholeWorm18h	29	5427017	0.75523	15	Footprint_let-7(n2853)_18hr
worm	GSE80133	GSM2113350	WholeWorm18h	33	156535	0.64968	16	Footprint_let-7(n2853)_18hr
worm	GSE80133	GSM2113351	WholeWorm20h	28	4640211	0.73995	15	Footprint_let-7(n2853)_20hr
worm	GSE80133	GSM2113351	WholeWorm20h	29	10455490	0.78679	15	Footprint_let-7(n2853)_20hr
worm	GSE80133	GSM2113352	WholeWorm22h	28	4549361	0.73701	15	Footprint_let-7(n2853)_22hr
worm	GSE80133	GSM2113352	WholeWorm22h	29	10183937	0.77141	15	Footprint_let-7(n2853)_22hr
worm	GSE80133	GSM2113352	WholeWorm22h	33	187038	0.63313	16	Footprint_let-7(n2853)_22hr
worm	GSE80133	GSM2113353	WholeWorm24h	28	3054580	0.71233	15	Footprint_let-7(n2853)_24hr
worm	GSE80133	GSM2113353	WholeWorm24h	29	8311774	0.76843	15	Footprint_let-7(n2853)_24hr
worm	GSE80133	GSM2113353	WholeWorm24h	32	933784	0.60042	16	Footprint_let-7(n2853)_24hr
worm	GSE80133	GSM2113354	WholeWorm26h	28	2567545	0.66754	15	Footprint_let-7(n2853)_26hr
worm	GSE80133	GSM2113354	WholeWorm26h	29	6592350	0.74468	15	Footprint_let-7(n2853)_26hr
worm	GSE80133	GSM2113355	WholeWorm28h	28	2134308	0.65779	15	Footprint_let-7(n2853)_28hr
worm	GSE80133	GSM2113355	WholeWorm28h	29	6170354	0.72975	15	Footprint_let-7(n2853)_28hr
worm	GSE80133	GSM2113355	WholeWorm28h	32	1089255	0.60308	16	Footprint_let-7(n2853)_28hr
worm	GSE80133	GSM2113355	WholeWorm28h	33	158805	0.64722	16	Footprint_let-7(n2853)_28hr
worm	GSE80133	GSM2113356	WholeWorm30h	28	3024865	0.69947	15	Footprint_let-7(n2853)_30hr
worm	GSE80133	GSM2113356	WholeWorm30h	29	8498128	0.75302	15	Footprint_let-7(n2853)_30hr
worm	GSE80133	GSM2113356	WholeWorm30h	32	886922	0.61437	16	Footprint_let-7(n2853)_30hr
worm	GSE80133	GSM2113356	WholeWorm30h	33	109821	0.66985	16	Footprint_let-7(n2853)_30hr
worm	GSE80133	GSM2113357	WholeWorm32h	28	3809288	0.68658	15	Footprint_let-7(n2853)_32hr
worm	GSE80133	GSM2113357	WholeWorm32h	29	10727018	0.74796	15	Footprint_let-7(n2853)_32hr
worm	GSE80133	GSM2113357	WholeWorm32h	32	1514425	0.60862	16	Footprint_let-7(n2853)_32hr
worm	GSE80133	GSM2113357	WholeWorm32h	33	194693	0.66345	16	Footprint_let-7(n2853)_32hr
worm	GSE80133	GSM2113358	WholeWorm34h	28	3368692	0.6887	15	Footprint_let-7(n2853)_34hr
worm	GSE80133	GSM2113358	WholeWorm34h	29	9461118	0.7472	15	Footprint_let-7(n2853)_34hr
worm	GSE80133	GSM2113358	WholeWorm34h	32	1085071	0.60426	16	Footprint_let-7(n2853)_34hr
worm	GSE80133	GSM2113358	WholeWorm34h	33	147444	0.67878	16	Footprint_let-7(n2853)_34hr
worm	GSE80133	GSM2113359	WholeWorm36h	28	2271308	0.65149	15	Footprint_let-7(n2853)_36hr
worm	GSE80133	GSM2113359	WholeWorm36h	29	7054941	0.73165	15	Footprint_let-7(n2853)_36hr
worm	GSE80133	GSM2113359	WholeWorm36h	33	522457	0.64172	16	Footprint_let-7(n2853)_36hr
worm	GSE80133	GSM2113360	WholeWorm18h	29	2458566	0.68817	15	Footprint_N2_18hr
worm	GSE80133	GSM2113360	WholeWorm18h	33	464111	0.64696	16	Footprint_N2_18hr
worm	GSE80133	GSM2113362	WholeWorm22h	29	1034413	0.63226	15	Footprint_N2_22hr
worm	GSE80133	GSM2113362	WholeWorm22h	34	182903	0.67097	16	Footprint_N2_22hr
worm	GSE80133	GSM2113364	WholeWorm26h	28	658973	0.60703	15	Footprint_N2_26hr
worm	GSE80133	GSM2113364	WholeWorm26h	29	1775060	0.71318	15	Footprint_N2_26hr
worm	GSE80133	GSM2113365	WholeWorm28h	29	1265268	0.6268	15	Footprint_N2_28hr
worm	GSE80133	GSM2113365	WholeWorm28h	33	676923	0.60518	16	Footprint_N2_28hr
worm	GSE80133	GSM2113365	WholeWorm28h	34	159863	0.62593	16	Footprint_N2_28hr
worm	GSE80133	GSM2113366	WholeWorm30h	29	1660765	0.66528	15	Footprint_N2_30hr
worm	GSE80133	GSM2113366	WholeWorm30h	34	176871	0.61509	16	Footprint_N2_30hr
worm	GSE80133	GSM2113367	WholeWorm32h	29	1375477	0.65797	15	Footprint_N2_32hr
worm	GSE80133	GSM2113367	WholeWorm32h	34	213128	0.61357	16	Footprint_N2_32hr
worm	GSE80133	GSM2113368	WholeWorm34h	29	2055159	0.66158	15	Footprint_N2_34hr
worm	GSE80133	GSM2113368	WholeWorm34h	33	612656	0.6037	16	Footprint_N2_34hr
worm	GSE80133	GSM2113368	WholeWorm34h	34	133382	0.62535	16	Footprint_N2_34hr
worm	GSE80133	GSM2113369	WholeWorm36h	29	2023909	0.67442	15	Footprint_N2_36hr
worm	GSE80133	GSM2113369	WholeWorm36h	34	157107	0.6194	16	Footprint_N2_36hr
worm	GSE80133	GSM2113370	WholeWorm38h	29	1654080	0.64919	15	Footprint_N2_38hr
worm	GSE80133	GSM2113370	WholeWorm38h	33	465257	0.6368	16	Footprint_N2_38hr
worm	GSE80133	GSM2113371	WholeWorm18h	29	2287586	0.69429	15	Footprint_lin-41(xe11)_18hr
worm	GSE80133	GSM2113371	WholeWorm18h	33	414874	0.64232	16	Footprint_lin-41(xe11)_18hr
worm	GSE80133	GSM2113372	WholeWorm20h	29	2640206	0.66087	15	Footprint_lin-41(xe11)_20hr
worm	GSE80133	GSM2113372	WholeWorm20h	33	492672	0.64583	16	Footprint_lin-41(xe11)_20hr
worm	GSE80133	GSM2113373	WholeWorm22h	29	1947568	0.6553	15	Footprint_lin-41(xe11)_22hr
worm	GSE80133	GSM2113373	WholeWorm22h	33	301014	0.63402	16	Footprint_lin-41(xe11)_22hr
worm	GSE80133	GSM2113374	WholeWorm24h	29	1177245	0.6297	15	Footprint_lin-41(xe11)_24hr
worm	GSE80133	GSM2113374	WholeWorm24h	33	805689	0.60681	16	Footprint_lin-41(xe11)_24hr
worm	GSE80133	GSM2113374	WholeWorm24h	34	161437	0.65195	16	Footprint_lin-41(xe11)_24hr
worm	GSE80133	GSM2113375	WholeWorm26h	29	2051990	0.66112	15	Footprint_lin-41(xe11)_26hr
worm	GSE80133	GSM2113375	WholeWorm26h	33	364540	0.60829	16	Footprint_lin-41(xe11)_26hr
worm	GSE80133	GSM2113376	WholeWorm28h	29	1788365	0.67253	15	Footprint_lin-41(xe11)_28hr
worm	GSE80133	GSM2113376	WholeWorm28h	33	529921	0.60192	16	Footprint_lin-41(xe11)_28hr
worm	GSE80133	GSM2113376	WholeWorm28h	34	136587	0.62674	16	Footprint_lin-41(xe11)_28hr
worm	GSE80133	GSM2113377	WholeWorm30h	29	1518806	0.68473	15	Footprint_lin-41(xe11)_30hr
worm	GSE80133	GSM2113378	WholeWorm32h	29	1044109	0.66829	15	Footprint_lin-41(xe11)_32hr
worm	GSE80133	GSM2113378	WholeWorm32h	34	282897	0.61505	16	Footprint_lin-41(xe11)_32hr
worm	GSE80133	GSM2113379	WholeWorm34h	29	1460039	0.62793	15	Footprint_lin-41(xe11)_34hr
worm	GSE80133	GSM2113379	WholeWorm34h	33	704075	0.61118	16	Footprint_lin-41(xe11)_34hr
worm	GSE80133	GSM2113379	WholeWorm34h	34	150723	0.66154	16	Footprint_lin-41(xe11)_34hr
worm	GSE80133	GSM2113380	WholeWorm36h	29	2541910	0.65916	15	Footprint_lin-41(xe11)_36hr
worm	GSE80133	GSM2113380	WholeWorm36h	33	391796	0.64709	16	Footprint_lin-41(xe11)_36hr
worm	GSE80133	GSM2113381	WholeWorm38h	29	2126881	0.66346	15	Footprint_lin-41(xe11)_38hr
worm	GSE80133	GSM2113381	WholeWorm38h	33	296676	0.6478	16	Footprint_lin-41(xe11)_38hr
worm	GSE80133	GSM2113382	WholeWorm18h	29	1946534	0.64926	15	Footprint_lin-41(xe11);let-7(n2853)_18hr
worm	GSE80133	GSM2113382	WholeWorm18h	33	684100	0.62227	16	Footprint_lin-41(xe11);let-7(n2853)_18hr
worm	GSE80133	GSM2113382	WholeWorm18h	34	111261	0.66566	16	Footprint_lin-41(xe11);let-7(n2853)_18hr
worm	GSE80133	GSM2113383	WholeWorm20h	29	1789798	0.63304	15	Footprint_lin-41(xe11);let-7(n2853)_20hr
worm	GSE80133	GSM2113383	WholeWorm20h	33	585995	0.63521	16	Footprint_lin-41(xe11);let-7(n2853)_20hr
worm	GSE80133	GSM2113383	WholeWorm20h	34	112830	0.63332	16	Footprint_lin-41(xe11);let-7(n2853)_20hr
worm	GSE80133	GSM2113385	WholeWorm24h	29	1482926	0.63711	15	Footprint_lin-41(xe11);let-7(n2853)_24hr
worm	GSE80133	GSM2113385	WholeWorm24h	33	1249102	0.60074	16	Footprint_lin-41(xe11);let-7(n2853)_24hr
worm	GSE80133	GSM2113385	WholeWorm24h	34	221697	0.6507	16	Footprint_lin-41(xe11);let-7(n2853)_24hr
worm	GSE80133	GSM2113386	WholeWorm26h	29	1510902	0.70185	15	Footprint_lin-41(xe11);let-7(n2853)_26hr
worm	GSE80133	GSM2113387	WholeWorm28h	29	2074815	0.66968	15	Footprint_lin-41(xe11);let-7(n2853)_28hr
worm	GSE80133	GSM2113387	WholeWorm28h	33	707175	0.62511	16	Footprint_lin-41(xe11);let-7(n2853)_28hr
worm	GSE80133	GSM2113387	WholeWorm28h	34	150198	0.63935	16	Footprint_lin-41(xe11);let-7(n2853)_28hr
worm	GSE80133	GSM2113388	WholeWorm30h	29	1593836	0.70331	15	Footprint_lin-41(xe11);let-7(n2853)_30hr
worm	GSE80133	GSM2113389	WholeWorm32h	29	1183083	0.66634	15	Footprint_lin-41(xe11);let-7(n2853)_32hr
worm	GSE80133	GSM2113390	WholeWorm34h	29	2405112	0.6462	15	Footprint_lin-41(xe11);let-7(n2853)_34hr
worm	GSE80133	GSM2113390	WholeWorm34h	33	556864	0.63483	16	Footprint_lin-41(xe11);let-7(n2853)_34hr
worm	GSE80133	GSM2113391	WholeWorm36h	29	2016884	0.65484	15	Footprint_lin-41(xe11);let-7(n2853)_36hr
worm	GSE80133	GSM2113391	WholeWorm36h	33	602504	0.61322	16	Footprint_lin-41(xe11);let-7(n2853)_36hr
yeast	GSE115160	GSM3168380	WholeCells	25	509402	0.78747	12	WT_CHX1
yeast	GSE115160	GSM3168380	WholeCells	26	655592	0.61333	13	WT_CHX1
yeast	GSE115160	GSM3168380	WholeCells	27	2040645	0.70822	14	WT_CHX1
yeast	GSE115160	GSM3168380	WholeCells	28	10002252	0.93764	15	WT_CHX1
yeast	GSE115160	GSM3168380	WholeCells	29	10309320	0.85817	16	WT_CHX1
yeast	GSE115160	GSM3168380	WholeCells	30	4037916	0.69269	17	WT_CHX1
yeast	GSE115160	GSM3168381	WholeCells	25	270300	0.83715	12	WT_CHX2
yeast	GSE115160	GSM3168381	WholeCells	26	433362	0.66649	13	WT_CHX2
yeast	GSE115160	GSM3168381	WholeCells	27	1666700	0.73188	14	WT_CHX2
yeast	GSE115160	GSM3168381	WholeCells	28	6084843	0.93262	15	WT_CHX2
yeast	GSE115160	GSM3168381	WholeCells	29	5148856	0.92753	16	WT_CHX2
yeast	GSE115160	GSM3168381	WholeCells	30	1208242	0.82206	17	WT_CHX2
yeast	GSE115160	GSM3168384	WholeCells	25	164088	0.73315	12	vector_CHX
yeast	GSE115160	GSM3168384	WholeCells	27	1276496	0.76176	14	vector_CHX
yeast	GSE115160	GSM3168384	WholeCells	28	2055721	0.92629	15	vector_CHX
yeast	GSE115160	GSM3168384	WholeCells	29	1172560	0.95109	16	vector_CHX
yeast	GSE115160	GSM3168384	WholeCells	30	146273	0.87326	17	vector_CHX
yeast	GSE115160	GSM3168385	WholeCells	25	566415	0.75798	12	eRF1 depletion CHX replicate 1
yeast	GSE115160	GSM3168385	WholeCells	26	748460	0.65103	13	eRF1 depletion CHX replicate 1
yeast	GSE115160	GSM3168385	WholeCells	27	1878269	0.71633	14	eRF1 depletion CHX replicate 1
yeast	GSE115160	GSM3168385	WholeCells	28	7624354	0.9191	15	eRF1 depletion CHX replicate 1
yeast	GSE115160	GSM3168385	WholeCells	29	8532374	0.86168	16	eRF1 depletion CHX replicate 1
yeast	GSE115160	GSM3168385	WholeCells	30	3420695	0.71347	17	eRF1 depletion CHX replicate 1
yeast	GSE115160	GSM3168386	WholeCells	25	429572	0.82761	12	eRF1 depletion CHX replicate 2
yeast	GSE115160	GSM3168386	WholeCells	26	549035	0.70827	13	eRF1 depletion CHX replicate 2
yeast	GSE115160	GSM3168386	WholeCells	27	1408088	0.71703	14	eRF1 depletion CHX replicate 2
yeast	GSE115160	GSM3168386	WholeCells	28	4515453	0.90819	15	eRF1 depletion CHX replicate 2
yeast	GSE115160	GSM3168386	WholeCells	29	4794576	0.91167	16	eRF1 depletion CHX replicate 2
yeast	GSE115160	GSM3168386	WholeCells	30	1447981	0.83808	17	eRF1 depletion CHX replicate 2
zebrafish	GSE47558	GSM1152437	Embryo2h	28	456978	0.74221	15	WT ribosome protected fragments for Ribosome Profiling
zebrafish	GSE47558	GSM1152437	Embryo2h	29	1011219	0.87596	15	WT ribosome protected fragments for Ribosome Profiling
zebrafish	GSE47558	GSM1152437	Embryo2h	30	860430	0.63508	15	WT ribosome protected fragments for Ribosome Profiling
zebrafish	GSE47558	GSM1152439	Embryo2h	26	271431	0.64315	15	Nanog + SoxB1 ribosome protected fragments for Ribosome Profiling
zebrafish	GSE47558	GSM1152439	Embryo2h	28	513482	0.60544	15	Nanog + SoxB1 ribosome protected fragments for Ribosome Profiling
zebrafish	GSE47558	GSM1152439	Embryo2h	29	1335684	0.86822	15	Nanog + SoxB1 ribosome protected fragments for Ribosome Profiling
zebrafish	GSE47558	GSM1152439	Embryo2h	30	1722400	0.79142	15	Nanog + SoxB1 ribosome protected fragments for Ribosome Profiling
zebrafish	GSE47558	GSM1152439	Embryo2h	31	579784	0.67258	15	Nanog + SoxB1 ribosome protected fragments for Ribosome Profiling
zebrafish	GSE53693	GSM1299080	Embryo5h	27	886685	0.72254	14	5h RPFs column replicate 1 run 1
zebrafish	GSE53693	GSM1299080	Embryo5h	28	2444772	0.89523	15	5h RPFs column replicate 1 run 1
zebrafish	GSE53693	GSM1299080	Embryo5h	29	1225654	0.75376	15	5h RPFs column replicate 1 run 1
zebrafish	GSE53693	GSM1299080	Embryo5h	31	217025	0.61392	15	5h RPFs column replicate 1 run 1
zebrafish	GSE53693	GSM1299080	Embryo5h	34	412751	0.63202	15	5h RPFs column replicate 1 run 1
zebrafish	GSE53693	GSM1299081	Embryo5h	27	960610	0.72239	14	5h RPFs column replicate 2 run 1
zebrafish	GSE53693	GSM1299081	Embryo5h	28	2907121	0.89998	15	5h RPFs column replicate 2 run 1
zebrafish	GSE53693	GSM1299081	Embryo5h	29	1811780	0.78433	15	5h RPFs column replicate 2 run 1
zebrafish	GSE53693	GSM1299082	Embryo5h	27	346873	0.69582	14	5h RPFs sucrose replicate 1
zebrafish	GSE53693	GSM1299082	Embryo5h	28	1372723	0.89411	15	5h RPFs sucrose replicate 1
zebrafish	GSE53693	GSM1299082	Embryo5h	29	805770	0.69815	15	5h RPFs sucrose replicate 1
zebrafish	GSE53693	GSM1299083	Embryo5h	27	440499	0.68525	14	5h RPFs sucrose replicate 2
zebrafish	GSE53693	GSM1299083	Embryo5h	28	803729	0.86178	15	5h RPFs sucrose replicate 2
zebrafish	GSE53693	GSM1299083	Embryo5h	29	408401	0.69186	15	5h RPFs sucrose replicate 2
zebrafish	GSE53693	GSM1299085	Embryo5h	27	1118296	0.7275	14	5h RPFs column replicate 1 run 2
zebrafish	GSE53693	GSM1299085	Embryo5h	28	3126501	0.89668	15	5h RPFs column replicate 1 run 2
zebrafish	GSE53693	GSM1299085	Embryo5h	29	1600497	0.75756	15	5h RPFs column replicate 1 run 2
zebrafish	GSE53693	GSM1299085	Embryo5h	31	285552	0.61301	15	5h RPFs column replicate 1 run 2
zebrafish	GSE53693	GSM1299086	Embryo5h	25	158452	0.7232	12	5h RPFs column replicate 2 run 2
zebrafish	GSE53693	GSM1299086	Embryo5h	27	1354043	0.71927	14	5h RPFs column replicate 2 run 2
zebrafish	GSE53693	GSM1299086	Embryo5h	28	4071157	0.90182	15	5h RPFs column replicate 2 run 2
zebrafish	GSE53693	GSM1299086	Embryo5h	29	2599917	0.79259	15	5h RPFs column replicate 2 run 2
zebrafish	GSE53693	GSM1299091	Embryo12h	28	1445437	0.88766	15	12h RPFs run 1
zebrafish	GSE53693	GSM1299091	Embryo12h	29	677250	0.82574	15	12h RPFs run 1
zebrafish	GSE53693	GSM1299092	Embryo12h	25	190771	0.73709	12	12h RPFs run 2
zebrafish	GSE53693	GSM1299092	Embryo12h	28	3238372	0.88043	15	12h RPFs run 2
zebrafish	GSE53693	GSM1299092	Embryo12h	29	1435056	0.81051	15	12h RPFs run 2
zebrafish	GSE53693	GSM1299093	Embryo24h	25	563418	0.60157	12	24h RPFs run 1
zebrafish	GSE53693	GSM1299093	Embryo24h	28	1438553	0.7708	15	24h RPFs run 1
zebrafish	GSE53693	GSM1299093	Embryo24h	29	947994	0.84653	15	24h RPFs run 1
zebrafish	GSE53693	GSM1299094	Embryo48h	25	582452	0.64305	12	48h RPFs run 1
zebrafish	GSE53693	GSM1299094	Embryo48h	28	2074382	0.8308	15	48h RPFs run 1
zebrafish	GSE53693	GSM1299094	Embryo48h	29	1081351	0.88622	15	48h RPFs run 1
zebrafish	GSE53693	GSM1299094	Embryo48h	30	290897	0.63787	15	48h RPFs run 1
zebrafish	GSE53693	GSM1299095	Embryo5h	27	336663	0.72525	14	5h RPFs column replicate 1 run 3
zebrafish	GSE53693	GSM1299095	Embryo5h	28	926413	0.89555	15	5h RPFs column replicate 1 run 3
zebrafish	GSE53693	GSM1299095	Embryo5h	29	466047	0.75009	15	5h RPFs column replicate 1 run 3
zebrafish	GSE53693	GSM1299096	Embryo5h	27	406200	0.72424	14	5h RPFs column replicate 2 run 3
zebrafish	GSE53693	GSM1299096	Embryo5h	28	1235397	0.89937	15	5h RPFs column replicate 2 run 3
zebrafish	GSE53693	GSM1299096	Embryo5h	29	769442	0.77947	15	5h RPFs column replicate 2 run 3
zebrafish	GSE53693	GSM1299102	Embryo12h	25	1205032	0.73124	12	12h RPFs run 3
zebrafish	GSE53693	GSM1299102	Embryo12h	28	20143547	0.88064	15	12h RPFs run 3
zebrafish	GSE53693	GSM1299102	Embryo12h	29	8790603	0.80739	15	12h RPFs run 3
zebrafish	GSE53693	GSM1299103	Embryo24h	25	6684201	0.60152	12	24h RPFs run 2
zebrafish	GSE53693	GSM1299103	Embryo24h	28	16862185	0.76975	15	24h RPFs run 2
zebrafish	GSE53693	GSM1299103	Embryo24h	29	11153225	0.84334	15	24h RPFs run 2
zebrafish	GSE53693	GSM1299104	Embryo48h	25	5811676	0.64644	12	48h RPFs run 2
zebrafish	GSE53693	GSM1299104	Embryo48h	28	20548089	0.83266	15	48h RPFs run 2
zebrafish	GSE53693	GSM1299104	Embryo48h	29	10755457	0.88874	15	48h RPFs run 2
zebrafish	GSE53693	GSM1299104	Embryo48h	30	2863596	0.63718	15	48h RPFs run 2
zebrafish	GSE53693	GSM1299105	Embryo2h	28	4892810	0.73633	15	2h RPFs run 2
zebrafish	GSE53693	GSM1299105	Embryo2h	29	10716068	0.87519	15	2h RPFs run 2
zebrafish	GSE53693	GSM1299105	Embryo2h	30	9166460	0.65391	15	2h RPFs run 2
zebrafish	GSE53693	GSM1299107	Embryo2h	28	887606	0.73318	15	2h RPFs run 1
zebrafish	GSE53693	GSM1299107	Embryo2h	29	2188132	0.87546	15	2h RPFs run 1
zebrafish	GSE53693	GSM1299107	Embryo2h	30	1934673	0.68528	15	2h RPFs run 1
zebrafish	GSE53693	GSM1299109	Embryo2h	28	939008	0.73162	15	2h RPFs run 3
zebrafish	GSE53693	GSM1299109	Embryo2h	29	2244965	0.87628	15	2h RPFs run 3
zebrafish	GSE53693	GSM1299109	Embryo2h	30	1976942	0.6513	15	2h RPFs run 3
