# Supplementary material for: Widespread stable noncanonical peptides identified by integrated analyses of ribosome profiling and ORF features
Source: Nat Commun. 2024 Mar 2;15:1932. doi: 10.1038/s41467-024-46240-9 (PMC10908861; doi:10.1038/s41467-024-46240-9)
Supplement: Supplementary file 5 — Supplementary Dataset 2 [file 41467_2024_46240_MOESM5_ESM.xlsx]

## Sheet: legend
Supplementary Data 2. The RibORF model parameters and associated AUROC values used to identify translated ORFs using different ribosome profiling datasets.

## Sheet: Sheet1
Species	Accession_CellTissue	ReadNum	AUROC
human	GSE89183_Erythroid	1570700	0.973042
human	GSE63591_HeLa	2287498	0.996429
human	GSE42509_Fibroblast	2326114	0.941517
human	GSE71763_CHL1	3637447	0.964298
human	GSE70211_HEK293T	3860353	0.994427
human	GSE59095_HEK293T	4142403	0.966067
human	GSE65885_MCF10AERSrc	4176669	0.994569
human	GSE59817_MCF10A	4338461	0.996945
human	GSE69923_T47D	4912254	0.994628
human	GSE65885_Fibroblast	5377624	0.995786
human	GSE80156_HEK293	5830372	0.992156
human	GSE59820_Kidney	6179644	0.991148
human	GSE51424_BrainTumor	7100097	0.956625
human	GSE69923_MCF7	7625689	0.997501
human	GSE61742_Lymphoblastoid	7959233	0.991161
human	GSE67902_RPE1	8204714	0.98712
human	GSE143263_Bcell	10222932	0.976406
human	GSE125218_K562	11754045	0.994174
human	GSE101760_A549	11904608	0.988825
human	GSE58207_HCT116	12771540	0.992639
human	GSE143263_A375	14105133	0.995818
human	GSE125218_HeLa	14129455	0.992387
human	GSE73136_HEK293	17281302	0.995302
human	GSE62247_ESC	20662656	0.990412
human	GSE94460_HEK293	20986850	0.995213
human	GSE105082_HeLa	23975939	0.997062
human	GSE64962_Fibroblast	29399924	0.996177
human	GSE56924_U2OS	32245760	0.996729
human	GSE125218_HEK293T	32268782	0.993931
human	GSE131650_iPSC	32471401	0.993953
human	GSE78961_ESC	38308253	0.992635
human	GSE103308_Muscle	47907398	0.996088
human	GSE129061_K562	48314855	0.99124
human	GSE143263_HCT116	50315578	0.995821
human	GSE129061_HepG2	50692588	0.995441
human	E-MTAB-7247_Testis	66982595	0.993123
human	GSE94454_Huh7	69469528	0.996698
human	GSE78961_Neuron	77885290	0.99497
human	E-MTAB-7247_Brain	82808831	0.989157
human	E-MTAB-7247_Liver	93924298	0.995257
human	Merged	990318813	0.995721
mouse	GSE62134_Bcell	884382	0.995956
mouse	GSE50983_Testis	2041213	0.991582
mouse	GSE51424_BrainTumor	2925869	0.968828
mouse	GSE52809_Liver	3885919	0.993465
mouse	GSE60426_Liver	4103013	0.99172
mouse	GSE72851_ESC	4313311	0.997427
mouse	GSE72066_SkinPapilloma	5022405	0.9884
mouse	GSE83332_Skin	7471631	0.995418
mouse	GSE51424_Brain	7664834	0.989595
mouse	GSE80156_MEF	8038801	0.991631
mouse	GSE89011_ESC	9555658	0.995579
mouse	GSE84112_Liver	9634483	0.994694
mouse	GSE70159_Liver	11884939	0.995818
mouse	GSE41246_Muscle	13855609	0.991253
mouse	GSE41246_Heart	13870424	0.980876
mouse	GSE83351_Th1	14826982	0.991163
mouse	GSE99787_Macrophage	16483620	0.994945
mouse	GSE86110_CD4Tcell	16724007	0.991241
mouse	GSE72064_ESC	17252737	0.993849
mouse	GSE74139_Dendrtic	17688784	0.990401
mouse	GSE83332_Keratinocytes	17950330	0.996162
mouse	GSE73369_ESC	18562069	0.993358
mouse	GSE102890_Liver	21410048	0.990011
mouse	GSE89184_Macrophage	38327006	0.994508
mouse	E-MTAB-7247_RoundSpermatids	41196038	0.983061
mouse	E-MTAB-7247_ElongatingSpermatids	54292475	0.988251
mouse	E-MTAB-7247_Spermatocytes	54812866	0.986747
mouse	GSE100739_Macrophage	65258181	0.992639
mouse	GSE99585_Muscle	69081699	0.990452
mouse	E-MTAB-7247_Testis	75813541	0.992355
mouse	GSE72064_Hippocampus	79479164	0.996015
mouse	E-MTAB-7247_Brain	95676348	0.992947
mouse	E-MTAB-7247_Spermatozoa	102237440	0.996039
mouse	GSE86110_MEF	160614006	0.993783
mouse	E-MTAB-7247_Liver	167800941	0.995832
mouse	GSE67305_Liver	174238715	0.996899
mouse	GSE81283_Kidney	178383383	0.994146
mouse	Merged	1603262871	0.99381
worm	GSE80133_WholeWorm38h	4542894	0.98963
worm	GSE80133_WholeWorm26h	15521360	0.991397
worm	GSE80133_WholeWorm18h	16332362	0.992729
worm	GSE80133_WholeWorm28h	17041837	0.991321
worm	GSE80133_WholeWorm24h	17398234	0.99366
worm	GSE80133_WholeWorm30h	17470014	0.991493
worm	GSE80133_WholeWorm36h	17582816	0.99077
worm	GSE80133_WholeWorm22h	18386234	0.994184
worm	GSE80133_WholeWorm32h	20344118	0.995002
worm	GSE80133_WholeWorm20h	20717202	0.994492
worm	GSE80133_WholeWorm34h	22140335	0.989508
worm	Merged	187477406	0.991525
yeast	GSE115160_WholeCells	83097840	0.995838
zebrafish	GSE47558_Embryo2h	6751408	0.988373
zebrafish	GSE53693_Embryo5h	33498970	0.994942
zebrafish	GSE53693_Embryo2h	34946664	0.950743
zebrafish	GSE53693_Embryo12h	37126068	0.985766
zebrafish	GSE53693_Embryo24h	37649576	0.94476
zebrafish	GSE53693_Embryo48h	44007900	0.988618
zebrafish	Merged	193980586	0.987517
