# Supplementary material for: Widespread stable noncanonical peptides identified by integrated analyses of ribosome profiling and ORF features
Source: Nat Commun. 2024 Mar 2;15:1932. doi: 10.1038/s41467-024-46240-9 (PMC10908861; doi:10.1038/s41467-024-46240-9)
Supplement: Supplementary file 6 — Supplementary Dataset 3 [file 41467_2024_46240_MOESM6_ESM.xlsx]

## Sheet: legend
Supplementary Data 3. RibORF-identified genome-wide translated ORFs across different species. The ORF structure is presented in the Bed format. The genomic coordinates were based on the following genome assembly: human (hg38) and mouse (mm10), zebrafish (GRCz11), worm (WBcel235), and yeast (sacCer3).

## Sheet: human
chr7	127588498	127591299	ENST00000000233.10:chr7:+|6|1032:89:632|canonical|ATG	0	+	127588498	127591299	0	6	67,81,110,72,126,87,	0,584,986,1567,2464,2714,
chr12	8941817	8946404	ENST00000000412.8:chr12:-|13|2450:160:994|canonical|ATG	0	-	8941817	8946404	0	6	123,127,131,110,167,176,	0,598,1587,1983,3600,4411,
chr11	64305558	64305603	ENST00000000442.11:chr11:+|2|2274:36:81|uORF|ATG	0	+	64305558	64305603	0	1	45,	0,
chr12	2794999	2795068	ENST00000001008.6:chr12:+|2|3715:31:100|uORF|GTG	0	+	2794999	2795068	0	1	69,	0,
chr12	2795139	2803258	ENST00000001008.6:chr12:+|7|3715:171:1551|canonical|ATG	0	+	2795139	2803258	0	10	105,145,143,121,157,91,84,186,240,108,	0,1998,2589,3566,3948,4710,4899,5252,5977,8011,
chr2	72132226	72147834	ENST00000001146.7:chr2:-|1|4556:29:1568|canonical|ATG	0	-	72132226	72147834	0	6	393,285,156,276,225,204,	0,796,2534,2917,11762,15404,
chr2	37231705	37248350	ENST00000002125.9:chr2:+|3|2184:49:1375|canonical|ATG	0	+	37231705	37248350	0	10	55,161,81,111,214,59,111,144,174,216,	0,400,4390,6051,9872,10929,12157,14346,15750,16429,
chr6	143511482	143511491	ENST00000002165.11:chr6:-|21|2385:230:239|iORF|GTG	0	-	143511482	143511491	0	1	9,	0,
chr6	143507377	143507392	ENST00000002165.11:chr6:-|30|2385:343:358|iORF|ATG	0	-	143507377	143507392	0	1	15,	0,
chr6	143495706	143511634	ENST00000002165.11:chr6:-|4|2385:87:1491|canonical|ATG	0	-	143495706	143511634	0	7	141,109,191,211,340,188,224,	0,1682,6225,6648,8206,11530,15704,
chr16	90009420	90019447	ENST00000002501.11:chr16:-|2|2056:10:157|ouORF|ATG	0	-	90009420	90019447	0	2	10,137,	0,9890,
chr16	90006334	90019341	ENST00000002501.11:chr16:-|9|2056:116:593|canonical|ATG	0	-	90006334	90019341	0	4	158,141,147,31,	0,2449,2949,12976,
chr4	11400110	11428758	ENST00000002596.6:chr4:-|12|7160:137:200|uORF|ATG	0	-	11400110	11428758	0	2	3,60,	0,28588,
chr4	11399081	11400005	ENST00000002596.6:chr4:-|27|7160:305:1229|canonical|ATG	0	-	11399081	11400005	0	1	924,	0,
chr4	11428744	11428885	ENST00000002596.6:chr4:-|2|7160:10:151|uORF|CTG	0	-	11428744	11428885	0	1	141,	0,
chr3	50159622	50188115	ENST00000002829.8:chr3:+|15|3607:290:2648|canonical|ATG	0	+	50159622	50188115	0	18	112,161,63,120,93,94,120,140,115,70,145,223,89,42,158,68,134,411,	0,14170,14429,14608,15473,17145,22661,23021,23281,23563,23797,24969,25820,26043,26266,26658,26990,28082,
chr7	117480094	117667108	ENST00000003084.11:chr7:+|4|6070:71:4514|canonical|ATG	0	+	117480094	117667108	0	27	53,111,109,216,90,164,126,247,93,183,192,95,87,724,129,38,251,80,151,228,101,249,156,90,173,106,201,	0,24158,28939,50804,54181,55153,56453,60005,61921,68546,79369,107644,110258,111839,114835,122731,123437,126579,130424,131486,134518,147427,162343,172747,184593,185364,186813,
chr7	92113664	92134364	ENST00000003100.13:chr7:-|11|3155:114:1644|canonical|ATG	0	-	92113664	92134364	0	10	179,169,96,196,120,175,127,177,99,192,	0,3379,4855,9455,10069,12588,13840,15215,18109,20508,
chr11	113799239	113875501	ENST00000003302.8:chr11:-|6|4669:70:3304|canonical|ATG	0	-	113799239	113875501	0	25	176,196,124,80,79,179,96,140,192,229,71,209,180,96,128,149,77,74,138,87,160,106,133,78,57,	0,2243,3918,4558,5433,5628,7249,9058,9823,13036,14645,15934,18418,24365,27993,29957,31627,32680,34180,35009,41358,42423,53261,55018,76205,
chr1	24401433	24401442	ENST00000374409.5:chr1:-|19|2804:202:211|uORF|ATG	0	-	24401433	24401442	0	1	9,	0,
chr1	24401389	24401416	ENST00000374409.5:chr1:-|20|2804:228:255|uORF|ATG	0	-	24401389	24401416	0	1	27,	0,
chr1	24469472	24469529	ENST00000003912.7:chr1:+|190|5481:1978:2035|dORF|ATG	0	+	24469472	24469529	0	1	57,	0,
chr1	24419547	24433112	ENST00000003912.7:chr1:+|35|5481:360:462|uORF|ATG	0	+	24419547	24433112	0	2	93,9,	0,13556,
chr8	17538824	17565146	ENST00000004531.14:chr8:+|4|7560:49:2146|canonical|ATG	0	+	17538824	17565146	0	12	98,398,156,166,134,223,140,103,206,167,109,197,	0,4493,5626,9853,11476,12939,15735,19470,21503,23119,24778,26125,
chr19	35755521	35757008	ENST00000004982.6:chr19:-|3|1460:22:505|canonical|ATG	0	-	35755521	35757008	0	3	162,123,198,	0,250,1289,
chr11	3359117	3379040	ENST00000005082.13:chr11:-|6|2021:77:1898|canonical|ATG	0	-	3359117	3379040	0	5	1448,147,96,127,3,	0,2625,11857,12459,19920,
chr7	95585579	95585618	ENST00000005178.6:chr7:-|109|3601:1482:1521|dORF|ACG	0	-	95585579	95585618	0	1	39,	0,
chr7	95585640	95596293	ENST00000005178.6:chr7:-|9|3601:224:1460|canonical|ATG	0	-	95585640	95596293	0	11	141,114,111,99,77,78,87,185,72,142,130,	0,1369,1777,2086,3999,6347,6870,7119,8058,9382,10523,
chr7	75769692	75772173	ENST00000394905.2:chr7:-|22|703:262:544|truncation|ATG	0	-	75769692	75772173	0	3	97,115,70,	0,2196,2411,
chr11	17494331	17544307	ENST00000005226.12:chr11:-|9|3241:110:2810|canonical|ATG	0	-	17494331	17544307	0	27	45,109,56,110,100,54,42,51,120,483,117,153,50,125,66,143,57,60,85,95,58,25,109,139,144,68,36,	0,1237,2426,3830,6719,7150,7607,10315,11498,15024,16073,17570,21909,26538,27014,28452,28879,29087,30119,32015,32421,32684,32891,36822,37067,38923,49940,
chr7	39686667	39706245	ENST00000005257.7:chr7:+|11|2787:292:913|canonical|ATG	0	+	39686667	39706245	0	4	114,209,175,123,	0,3714,10017,19455,
chr7	39623571	39686652	ENST00000005257.7:chr7:+|1|2787:1:277|uORF|GTG	0	+	39623571	39686652	0	2	254,22,	0,63059,
chr7	39696804	39696816	ENST00000005257.7:chr7:+|43|2787:735:747|iORF|GTG	0	+	39696804	39696816	0	1	12,	0,
chr7	39696840	39696849	ENST00000005257.7:chr7:+|48|2787:771:780|iORF|ACG	0	+	39696840	39696849	0	1	9,	0,
chr7	39706371	39706485	ENST00000005257.7:chr7:+|65|2787:1039:1153|dORF|ATG	0	+	39706371	39706485	0	1	114,	0,
chr7	39623809	39686641	ENST00000005257.7:chr7:+|6|2787:239:266|uORF|CTG	0	+	39623809	39686641	0	2	16,11,	0,62821,
chr7	39623819	39686681	ENST00000005257.7:chr7:+|7|2787:249:306|ouORF|GTG	0	+	39623819	39686681	0	2	6,51,	0,62811,
chr7	98293520	98400852	ENST00000005260.9:chr7:-|11|3645:239:1775|canonical|ATG	0	-	98293520	98400852	0	14	76,38,181,78,208,148,168,153,138,72,62,87,76,51,	0,553,10675,12918,14168,16924,18576,21939,23698,26537,26716,61521,68836,107281,
chr16	24256517	24256562	ENST00000005284.4:chr16:+|14|1917:184:229|uORF|ATG	0	+	24256517	24256562	0	1	45,	0,
chr16	24256754	24361863	ENST00000005284.4:chr16:+|28|1917:421:1369|canonical|ATG	0	+	24256754	24361863	0	4	211,84,141,512,	0,89979,98078,104597,
chr16	24256762	24256768	ENST00000005284.4:chr16:+|30|1917:429:435|iORF|GTG	0	+	24256762	24256768	0	1	6,	0,
chr11	60924633	60936907	ENST00000005286.8:chr11:+|11|3480:154:3229|canonical|ATG	0	+	60924633	60936907	0	11	100,215,219,332,150,199,144,203,277,192,1044,	0,2570,3007,3995,5876,7052,7350,8908,9854,10618,11230,
chr11	60924572	60924599	ENST00000453848.7:chr11:+|8|3498:114:141|uORF|ATG	0	+	60924572	60924599	0	1	27,	0,
chr17	7225864	7234262	ENST00000005340.10:chr17:-|16|2989:256:2467|canonical|ATG	0	-	7225864	7234262	0	15	449,219,180,132,129,68,77,140,70,91,136,110,146,70,194,	0,556,1225,1539,1790,2112,3104,3270,3513,3723,3943,4181,4420,4863,8204,
chr17	7234251	7234452	ENST00000005340.10:chr17:-|5|2989:66:267|ouORF|TTG	0	-	7234251	7234452	0	1	201,	0,
chr17	7234306	7234390	ENST00000005340.10:chr17:-|7|2989:128:212|uORF|TTG	0	-	7234306	7234390	0	1	84,	0,
chr12	47663504	47702840	ENST00000005386.8:chr12:-|11|4339:86:2084|canonical|ATG	0	-	47663504	47702840	0	16	86,101,98,187,239,102,71,122,128,126,71,122,128,123,141,153,	0,3475,4249,5411,6602,15988,16199,18191,23275,24371,25620,27013,32771,34092,37959,39183,
chr2	158101890	158101914	ENST00000005756.5:chr2:+|1|2406:16:40|uORF|ATG	0	+	158101890	158101914	0	1	24,	0,
chr16	2817268	2821605	ENST00000005995.8:chr16:+|1|1091:33:978|canonical|ATG	0	+	2817268	2821605	0	6	64,27,166,293,155,240,	0,161,532,1408,3686,4097,
chr7	27185151	27185187	ENST00000006015.4:chr7:-|4|2669:46:82|uORF|ATG	0	-	27185151	27185187	0	1	36,	0,
chr7	27182795	27185144	ENST00000006015.4:chr7:-|6|2669:89:1031|canonical|ATG	0	-	27182795	27185144	0	2	233,709,	0,1640,
chr16	57372568	57383032	ENST00000006053.7:chr16:+|7|3285:80:1274|canonical|ATG	0	+	57372568	57383032	0	3	70,121,1003,	0,7065,9461,
chr19	45163191	45178218	ENST00000006275.8:chr19:-|2|805:20:542|canonical|ATG	0	-	45163191	45178218	0	6	32,94,84,118,68,126,	0,724,972,1661,1935,14901,
chr17	50547208	50555662	ENST00000006658.11:chr17:+|2|2634:36:2445|canonical|ATG	0	+	50547208	50555662	0	17	77,48,171,65,155,144,202,131,105,75,210,193,169,212,200,81,171,	0,511,1074,1345,1601,1834,2077,2776,2999,3327,3499,3789,4302,4760,7042,8023,8283,
chr19	41677411	41688165	ENST00000006724.7:chr19:-|13|2489:203:1001|canonical|ATG	0	-	41677411	41688165	0	4	92,279,363,64,	0,6373,9447,10690,
chr17	63929225	63932261	ENST00000006750.8:chr17:-|7|1246:71:761|canonical|ATG	0	-	63929225	63932261	0	6	99,42,119,312,51,67,	0,208,544,848,2109,2969,
chr7	75879082	75888349	ENST00000006777.11:chr7:+|3|1721:50:1145|canonical|ATG	0	+	75879082	75888349	0	4	178,408,151,358,	0,2746,4615,8909,
chr16	785949	787737	ENST00000561734.5:chr16:-|23|2159:245:1184|canonical|ATG	0	-	785949	787737	0	5	428,102,103,124,182,	0,877,1127,1404,1606,
chr16	1349436	1351804	ENST00000007390.3:chr16:-|4|1210:75:1014|canonical|ATG	0	-	1349436	1351804	0	6	172,64,177,194,220,112,	0,452,621,1370,1942,2256,
chr19	35775658	35788429	ENST00000007510.9:chr19:+|8|4352:96:3960|canonical|ATG	0	+	35775658	35788429	0	21	6,98,85,81,138,93,123,78,67,60,153,103,145,83,108,146,154,146,75,660,1262,	0,1986,2165,2621,2805,3373,4552,4762,4923,5098,5261,5491,6714,6938,7103,8513,9294,9530,9750,10754,11509,
chr16	23596292	23596313	ENST00000007516.8:chr16:-|1|665:4:25|uORF|GTG	0	-	23596292	23596313	0	1	21,	0,
chr16	23581033	23582297	ENST00000007516.8:chr16:-|44|665:484:646|odORF|ATG	0	-	23581033	23582297	0	2	140,22,	0,1242,
chr16	23581019	23581037	ENST00000007516.8:chr16:-|66|665:642:660|dORF|TTG	0	-	23581019	23581037	0	1	18,	0,
chr17	7288787	7294500	ENST00000007699.10:chr17:-|10|1654:140:1235|canonical|ATG	0	-	7288787	7294500	0	8	51,196,104,285,90,34,64,271,	0,742,1180,1463,2305,3238,4687,5442,
chr17	7290513	7290519	ENST00000007699.10:chr17:-|42|1654:615:621|iORF|ATG	0	-	7290513	7290519	0	1	6,	0,
chr17	50056439	50089265	ENST00000007722.11:chr17:+|1|3665:1:3202|canonical|ATG	0	+	50056439	50089265	0	25	206,128,80,250,87,208,197,89,137,87,68,137,150,98,148,69,80,78,103,183,123,114,99,126,156,	0,7637,8088,11616,14404,14871,15546,17476,17704,18008,19019,19159,19886,20144,20534,20939,21606,21767,22384,22636,22995,23822,24870,31304,32670,
chr6	50715541	50772864	ENST00000008391.4:chr6:+|59|2058:996:1890|truncation|ATG	0	+	50715541	50772864	0	7	72,61,166,119,142,114,220,	0,3548,13314,13652,29565,35669,57103,
chr1	231338383	231351606	ENST00000008440.9:chr1:+|11|1667:129:753|canonical|ATG	0	+	231338383	231351606	0	3	221,100,303,	0,1385,12920,
chr12	107093196	107093238	ENST00000008527.10:chr12:-|12|2987:312:354|uORF|ATG	0	-	107093196	107093238	0	1	42,	0,
chr12	107092995	107093019	ENST00000008527.10:chr12:-|21|2987:531:555|uORF|ATG	0	-	107092995	107093019	0	1	24,	0,
chr12	106992786	107092961	ENST00000008527.10:chr12:-|24|2987:589:2350|canonical|ATG	0	-	106992786	107092961	0	12	104,72,93,203,152,312,141,89,185,143,109,158,	0,178,4507,4701,5128,6764,7155,8493,8977,12319,29297,100017,
chr12	107093015	107093339	ENST00000008527.10:chr12:-|5|2987:211:535|uORF|GTG	0	-	107093015	107093339	0	1	324,	0,
chr1	209594983	209612875	ENST00000009105.5:chr1:+|18|2612:246:1677|canonical|ATG	0	+	209594983	209612875	0	11	92,129,75,139,124,76,113,79,88,425,91,	0,4999,8230,10552,11336,12874,13996,14867,16481,16808,17801,
chr12	6200405	6200486	ENST00000538834.6:chr12:+|8|1432:221:302|uORF|CTG	0	+	6200405	6200486	0	1	81,	0,
chr12	6200499	6237828	ENST00000382518.6:chr12:+|22|1566:437:1124|canonical|ATG	0	+	6200499	6237828	0	8	66,109,98,75,99,90,84,66,	0,24926,32132,32912,34729,34976,35692,37263,
chr5	150412855	150412879	ENST00000009530.13:chr5:-|2|1653:32:56|uORF|GTG	0	-	150412855	150412879	0	1	24,	0,
chr5	150402239	150412749	ENST00000009530.13:chr5:-|9|1653:162:1053|canonical|ATG	0	-	150402239	150412749	0	9	11,63,192,88,96,63,80,173,125,	0,323,881,2440,2845,4019,4641,4912,10385,
chr8	56073089	56074383	ENST00000009589.8:chr8:-|9|519:124:484|canonical|ATG	0	-	56073089	56074383	0	4	183,74,100,3,	0,605,970,1291,
chr12	4607384	4610181	ENST00000540757.6:chr12:+|99|3272:1173:1203|iORF|TTG	0	+	4607384	4610181	0	2	3,27,	0,2770,
chr12	4591180	4613753	ENST00000540757.6:chr12:+|14|3272:161:1724|canonical|ATG	0	+	4591180	4613753	0	11	118,164,137,141,139,82,173,61,130,176,242,	0,1821,4968,5408,7847,8526,13733,16146,18974,21362,22331,
chr1	27726080	27760581	ENST00000010299.10:chr1:+|2|1050:25:1051|canonical|ATG	0	+	27726080	27760581	0	10	81,65,102,55,153,158,87,136,102,87,	0,1391,4151,6522,7950,18573,22987,29114,33445,34414,
chr7	130380520	130388011	ENST00000011292.8:chr7:+|2|1384:28:1288|canonical|ATG	0	+	130380520	130388011	0	10	65,82,234,102,102,111,91,200,85,188,	0,577,1109,1587,2870,3163,4015,4625,5318,7303,
chr7	106091804	106112529	ENST00000011473.6:chr7:-|4|2127:48:828|canonical|ATG	0	-	106091804	106112529	0	6	135,189,208,125,72,51,	0,1144,5885,7353,20335,20674,
chr6	13622361	13711505	ENST00000011619.6:chr6:-|10|3384:331:2521|canonical|ATG	0	-	13622361	13711505	0	14	131,112,152,122,148,191,109,113,185,23,168,53,112,571,	0,3291,10008,12069,15446,17201,18837,20117,22183,30297,34747,36418,74423,88573,
chr6	13711517	13711718	ENST00000011619.6:chr6:-|1|3384:118:319|uORF|ACG	0	-	13711517	13711718	0	1	201,	0,
chr12	6818886	6819405	ENST00000011653.9:chr12:+|125|3049:1521:1656|odORF|GTG	0	+	6818886	6819405	0	2	28,107,	0,412,
chr12	6800138	6819329	ENST00000011653.9:chr12:+|15|3049:203:1580|canonical|ATG	0	+	6800138	6819329	0	9	49,165,159,234,348,201,122,68,31,	0,168,14003,14620,15917,16991,18282,18708,19160,
chr12	6819688	6819871	ENST00000011653.9:chr12:+|160|3049:1939:2122|dORF|ATG	0	+	6819688	6819871	0	1	183,	0,
chr3	42594429	42594531	ENST00000011691.6:chr3:+|17|2697:193:295|odORF|ATG	0	+	42594429	42594531	0	1	102,	0,
chr3	42594563	42594569	ENST00000011691.6:chr3:+|27|2697:327:333|dORF|ATG	0	+	42594563	42594569	0	1	6,	0,
chr3	42594584	42594626	ENST00000011691.6:chr3:+|28|2697:348:390|dORF|ATG	0	+	42594584	42594626	0	1	42,	0,
chr3	42594659	42594665	ENST00000011691.6:chr3:+|36|2697:423:429|dORF|ATG	0	+	42594659	42594665	0	1	6,	0,
chr3	42594693	42594699	ENST00000011691.6:chr3:+|39|2697:457:463|dORF|ATG	0	+	42594693	42594699	0	1	6,	0,
chr3	42594770	42594782	ENST00000011691.6:chr3:+|44|2697:534:546|dORF|ATG	0	+	42594770	42594782	0	1	12,	0,
chr3	42590897	42594509	ENST00000011691.6:chr3:+|4|2697:39:273|canonical|ATG	0	+	42590897	42594509	0	3	69,77,88,	0,627,3524,
chr3	42594892	42594904	ENST00000011691.6:chr3:+|56|2697:656:668|dORF|ATG	0	+	42594892	42594904	0	1	12,	0,
chr3	42594932	42594947	ENST00000011691.6:chr3:+|62|2697:696:711|dORF|ATG	0	+	42594932	42594947	0	1	15,	0,
chr3	42594943	42594970	ENST00000011691.6:chr3:+|64|2697:707:734|dORF|CTG	0	+	42594943	42594970	0	1	27,	0,
chr3	42591537	42591549	ENST00000011691.6:chr3:+|9|2697:121:133|iORF|ATG	0	+	42591537	42591549	0	1	12,	0,
chr12	3077442	3201221	ENST00000011898.10:chr12:+|3|4322:65:188|ouORF|CTG	0	+	3077442	3201221	0	3	11,67,45,	0,6210,123734,
chr12	3201193	3283116	ENST00000011898.10:chr12:+|9|4322:160:880|canonical|ATG	0	+	3201193	3283116	0	7	63,192,75,102,132,84,72,	0,77227,77798,79188,80004,80540,81851,
chr19	45692703	45703049	ENST00000012049.10:chr19:+|3|2125:39:1188|canonical|ATG	0	+	45692703	45703049	0	7	207,144,282,153,100,117,146,	0,709,2733,5843,6097,9094,10200,
chr19	45695686	45695701	ENST00000012049.10:chr19:+|63|2125:640:655|iORF|TTG	0	+	45695686	45695701	0	1	15,	0,
chr6	142836990	142944896	ENST00000012134.7:chr6:-|6|9755:136:289|uORF|ATG	0	-	142836990	142944896	0	2	57,96,	0,107810,
chr19	46347096	46390346	ENST00000012443.9:chr19:+|2|2139:11:1511|canonical|ATG	0	+	46347096	46390346	0	13	121,242,148,122,66,99,106,143,88,41,179,82,63,	0,6651,28507,29356,36314,36683,37707,39996,40269,41311,41456,42954,43187,
chr17	51154373	51161845	ENST00000336097.7:chr17:+|20|986:237:771|canonical|ATG	0	+	51154373	51161845	0	5	71,130,102,113,118,	0,1277,5606,6786,7354,
chr14	93207291	93227035	ENST00000013070.11:chr14:+|4|3494:37:1315|canonical|ATG	0	+	93207291	93227035	0	11	150,134,61,96,54,106,209,150,163,62,93,	0,2532,3356,4740,7637,7884,11235,11920,12957,15021,19651,
chr14	50532450	50532522	ENST00000013125.9:chr14:-|10|4354:88:160|uORF|GTG	0	-	50532450	50532522	0	1	72,	0,
chr14	50532443	50532467	ENST00000013125.9:chr14:-|13|4354:143:167|uORF|ACG	0	-	50532443	50532467	0	1	24,	0,
chr14	50532102	50532135	ENST00000013125.9:chr14:-|18|4354:234:267|uORF|ATG	0	-	50532102	50532135	0	1	33,	0,
chr14	50532077	50532113	ENST00000013125.9:chr14:-|20|4354:256:292|uORF|GTG	0	-	50532077	50532113	0	1	36,	0,
chr14	50420018	50532049	ENST00000013125.9:chr14:-|25|4354:320:2861|canonical|ATG	0	-	50420018	50532049	0	32	88,56,71,93,69,178,104,59,115,3,61,80,85,42,98,154,43,68,59,79,117,82,63,132,73,43,48,56,65,91,58,108,	0,3102,5888,8643,9173,14375,14943,17457,17875,18073,19994,20343,22713,23710,23920,25022,26060,27395,28755,36497,42646,44033,46564,48632,55058,56109,56240,62342,65559,66085,84781,111923,
chr7	30752150	30755851	ENST00000013222.5:chr7:+|1|2559:17:809|canonical|ATG	0	+	30752150	30755851	0	3	154,208,430,	0,1580,3271,
chr19	45413547	45423374	ENST00000013807.9:chr19:-|22|1278:193:1165|canonical|ATG	0	-	45413547	45423374	0	8	198,72,100,77,100,104,216,105,	0,415,1313,3273,5550,6776,7630,9722,
chr19	45423454	45423490	ENST00000013807.9:chr19:-|8|1278:77:113|uORF|ATG	0	-	45423454	45423490	0	1	36,	0,
chr12	12908249	12912539	ENST00000014914.6:chr12:+|9|6582:111:1185|canonical|ATG	0	+	12908249	12912539	0	3	922,59,93,	0,3834,4197,
chr12	12975307	13000114	ENST00000014930.9:chr12:-|14|1159:152:722|canonical|ATG	0	-	12975307	13000114	0	4	172,181,139,78,	0,11844,13969,24729,
chr10	99714545	99714590	ENST00000016171.6:chr10:-|127|5030:1308:1353|odORF|ATG	0	-	99714545	99714590	0	1	45,	0,
chr10	99732021	99732114	ENST00000016171.6:chr10:-|1|5030:14:107|ouORF|TTG	0	-	99732021	99732114	0	1	93,	0,
chr10	99714586	99732049	ENST00000016171.6:chr10:-|8|5030:79:1312|canonical|ATG	0	-	99714586	99732049	0	9	132,114,155,82,168,187,123,182,90,	0,1761,3759,6400,9369,12381,12854,14966,17373,
chr17	50346140	50360291	ENST00000017003.7:chr17:+|1|3507:16:2614|canonical|ATG	0	+	50346140	50360291	0	11	135,493,176,203,81,217,177,263,196,334,323,	0,7489,8267,8713,9360,9640,9944,10370,10916,12066,13828,
chrX	48476600	48477973	ENST00000019019.6:chrX:+|24|1986:275:356|uORF|ATG	0	+	48476600	48477973	0	2	68,13,	0,1360,
chrX	48478047	48483018	ENST00000019019.6:chrX:+|41|1986:430:1414|canonical|ATG	0	+	48478047	48483018	0	11	121,70,91,79,53,54,103,84,98,198,33,	0,401,569,990,3103,3241,3378,3584,4361,4549,4938,
chr2	119440116	119524226	ENST00000019103.8:chr2:-|14|1854:258:1581|canonical|ATG	0	-	119440116	119524226	0	13	141,42,127,92,70,61,154,133,98,104,108,121,72,	0,1441,6642,8572,11893,13170,21730,24006,25672,33336,38694,54311,84038,
chr10	102403199	102417023	ENST00000406432.5:chr10:-|12|3861:219:3279|truncation|ATG	0	-	102403199	102417023	0	16	231,144,145,158,71,191,44,90,59,113,81,195,429,367,103,639,	0,642,1383,1698,1983,2146,4023,7658,7858,8507,8947,9181,10569,11663,12817,13185,
chr10	102417111	102418783	ENST00000020673.6:chr10:-|1|3824:3:96|uORF|ACG	0	-	102417111	102418783	0	2	10,83,	0,1589,
chr10	102417052	102417106	ENST00000406432.5:chr10:-|6|3861:136:190|uORF|ATG	0	-	102417052	102417106	0	1	54,	0,
chr11	45240368	45240386	ENST00000020926.8:chr11:-|427|5165:5081:5099|dORF|ATG	0	-	45240368	45240386	0	1	18,	0,
chr11	45244051	45286207	ENST00000020926.8:chr11:-|8|5165:135:1416|canonical|ATG	0	-	45244051	45286207	0	6	305,130,302,135,226,183,	0,2331,8369,10218,11614,41973,
chr8	48918806	48921265	ENST00000020945.4:chr8:-|11|2180:165:972|canonical|ATG	0	-	48918806	48921265	0	3	182,546,79,	0,1089,2380,
chr8	42394211	42405462	ENST00000022615.9:chr8:+|6|1418:92:944|canonical|ATG	0	+	42394211	42405462	0	8	67,50,153,53,228,151,58,92,	0,872,4500,5439,7576,9099,10655,11159,
chr8	42405468	42405534	ENST00000022615.9:chr8:+|88|1418:950:1016|dORF|TTG	0	+	42405468	42405534	0	1	66,	0,
chr20	56468697	56518265	ENST00000023939.8:chr20:+|15|1745:114:1125|canonical|ATG	0	+	56468697	56518265	0	10	69,90,95,94,140,79,114,55,96,179,	0,3628,4603,5980,8287,15413,44617,48237,48408,49389,
chr20	56468603	56468684	ENST00000023939.8:chr20:+|4|1745:20:101|uORF|ACG	0	+	56468603	56468684	0	1	81,	0,
chr8	141211441	141228266	ENST00000024061.7:chr8:-|30|3546:309:2706|canonical|ATG	0	-	141211441	141228266	0	8	256,353,212,100,1019,180,189,88,	0,762,4317,5648,6569,8208,10135,16737,
chr8	52623781	52685469	ENST00000025008.10:chr8:-|33|6636:528:5313|canonical|ATG	0	-	52623781	52685469	0	22	78,71,137,59,48,55,241,109,166,1901,127,104,62,82,187,185,171,430,203,171,127,71,	0,935,4250,6688,11139,12233,18569,18922,21920,32226,34216,35091,36814,37144,37313,37753,44239,50063,52587,59767,60105,61617,
chr13	42300925	42300931	ENST00000025301.4:chr13:+|195|9915:2356:2362|iORF|ATG	0	+	42300925	42300931	0	1	6,	0,
chr13	42286348	42319228	ENST00000025301.4:chr13:+|19|9915:177:5883|canonical|ATG	0	+	42286348	42319228	0	11	51,117,48,135,265,4501,156,84,47,161,141,	0,6036,9346,10699,12184,13014,22105,26698,27545,31179,32739,
chr13	42272158	42272185	ENST00000025301.4:chr13:+|2|9915:8:35|uORF|TTG	0	+	42272158	42272185	0	1	27,	0,
chr13	42302668	42302674	ENST00000025301.4:chr13:+|330|9915:4099:4105|iORF|CTG	0	+	42302668	42302674	0	1	6,	0,
chr13	42298554	42298563	ENST00000025301.4:chr13:+|49|9915:550:559|iORF|GTG	0	+	42298554	42298563	0	1	9,	0,
chr13	42320582	42320618	ENST00000025301.4:chr13:+|589|9915:7237:7273|dORF|GTG	0	+	42320582	42320618	0	1	36,	0,
chr13	42272195	42286012	ENST00000025301.4:chr13:+|6|9915:45:105|uORF|ATG	0	+	42272195	42286012	0	2	33,27,	0,13790,
chr12	15882507	15882603	ENST00000419869.7:chr12:+|12|1874:122:218|uORF|TTG	0	+	15882507	15882603	0	1	96,	0,
chr12	15882618	15882717	ENST00000419869.7:chr12:+|20|1874:233:332|ouORF|CTG	0	+	15882618	15882717	0	1	99,	0,
chr12	15882707	15902978	ENST00000025399.10:chr12:+|25|1442:315:1407|canonical|ATG	0	+	15882707	15902978	0	11	112,39,136,82,73,97,138,137,150,66,62,	0,375,833,7220,7889,11339,12651,15174,17196,18239,20209,
chr12	15882404	15882425	ENST00000419869.7:chr12:+|2|1874:19:40|uORF|ATG	0	+	15882404	15882425	0	1	21,	0,
chr12	15889953	15889962	ENST00000419869.7:chr12:+|55|1874:596:605|iORF|ATG	0	+	15889953	15889962	0	1	9,	0,
chr12	15894092	15894104	ENST00000419869.7:chr12:+|72|1874:771:783|iORF|GTG	0	+	15894092	15894104	0	1	12,	0,
chr12	15882428	15882551	ENST00000419869.7:chr12:+|8|1874:43:166|uORF|GTG	0	+	15882428	15882551	0	1	123,	0,
chr16	574074	583634	ENST00000026218.9:chr16:+|2|2846:89:2372|canonical|ATG	0	+	574074	583634	0	9	689,132,121,127,154,112,81,115,752,	0,1764,2059,4304,4710,4994,6108,6783,8808,
chr5	177600187	177604486	ENST00000029410.10:chr5:+|3|1698:57:438|ouORF|ATG	0	+	177600187	177604486	0	2	73,308,	0,3991,
chr5	177600210	177609695	ENST00000029410.10:chr5:+|5|1698:80:1064|canonical|ATG	0	+	177600210	177609695	0	6	50,363,226,84,105,156,	0,3968,7091,8328,8699,9329,
chr14	69399369	69458593	ENST00000031146.8:chr14:+|54|5192:679:1405|canonical|ATG	0	+	69399369	69458593	0	6	96,109,69,86,135,231,	0,24724,53871,55442,56362,58993,
chr5	137940224	138019111	ENST00000033079.7:chr5:-|27|5465:453:3201|canonical|ATG	0	-	137940224	138019111	0	21	124,102,164,84,96,84,230,82,130,211,148,49,65,133,156,42,158,142,178,213,157,	0,1719,2650,2908,5677,6003,8730,12403,13111,13941,19391,19941,22180,45032,47236,48049,66765,70783,71543,78077,78730,
chr19	5917399	5917582	ENST00000340578.10:chr19:-|137|3233:1790:1973|dORF|CTG	0	-	5917399	5917582	0	1	183,	0,
chr19	5917609	5978082	ENST00000034275.12:chr19:-|1|1762:5:1505|canonical|ATG	0	-	5917609	5978082	0	16	44,187,143,121,110,103,79,104,120,128,93,66,87,37,56,22,	0,184,886,3591,5584,6202,7217,8024,10358,13794,14842,15804,24011,24189,40308,60451,
chr7	151234011	151238681	ENST00000035307.7:chr7:+|136|3989:1530:3849|canonical|ATG	0	+	151234011	151238681	0	4	263,565,183,1308,	0,1036,2396,3362,
chr7	151232764	151232908	ENST00000035307.7:chr7:+|20|3989:283:427|uORF|ATG	0	+	151232764	151232908	0	1	144,	0,
chr7	151232986	151233004	ENST00000035307.7:chr7:+|38|3989:505:523|uORF|CTG	0	+	151232986	151233004	0	1	18,	0,
chr7	151233014	151233092	ENST00000035307.7:chr7:+|40|3989:533:611|uORF|GTG	0	+	151233014	151233092	0	1	78,	0,
chr7	151233034	151233154	ENST00000035307.7:chr7:+|41|3989:553:673|uORF|CTG	0	+	151233034	151233154	0	1	120,	0,
chr7	151233101	151233272	ENST00000035307.7:chr7:+|50|3989:620:791|uORF|GTG	0	+	151233101	151233272	0	1	171,	0,
chr7	151233232	151233289	ENST00000035307.7:chr7:+|60|3989:751:808|uORF|ATG	0	+	151233232	151233289	0	1	57,	0,
chr7	151233324	151233360	ENST00000035307.7:chr7:+|69|3989:843:879|uORF|ATG	0	+	151233324	151233360	0	1	36,	0,
chr16	75566486	75577369	ENST00000037243.7:chr16:+|10|974:109:463|canonical|ATG	0	+	75566486	75577369	0	4	34,56,173,91,	0,365,1550,10792,
chr1	171635924	171652611	ENST00000037502.11:chr1:-|2|2100:78:1593|canonical|ATG	0	-	171635924	171652611	0	3	785,126,604,	0,2672,16083,
chr2	70297288	70302011	ENST00000037869.7:chr2:-|4|1810:80:497|canonical|ATG	0	-	70297288	70302011	0	3	189,141,87,	0,3551,4636,
chr8	58584105	58659631	ENST00000038176.8:chr8:-|12|3574:223:2977|canonical|ATG	0	-	58584105	58659631	0	31	95,110,103,151,84,124,68,68,59,100,164,43,132,121,52,64,91,80,177,109,72,130,53,48,72,51,37,68,79,90,59,	0,1546,1792,2352,3512,5346,5901,6761,10126,11454,13281,13754,15126,15644,15864,17179,17339,17952,19104,21821,23663,25498,39114,39271,39603,47390,51083,51199,51362,58878,75467,
chr8	58659813	58659825	ENST00000038176.8:chr8:-|4|3574:29:41|uORF|ATG	0	-	58659813	58659825	0	1	12,	0,
chrX	38352696	38421082	ENST00000039007.5:chrX:+|6|1522:94:1159|canonical|ATG	0	+	38352696	38421082	0	10	77,139,82,88,154,123,54,150,138,60,	0,14594,17099,28645,48578,50921,56045,56179,59165,68326,
chrX	38421110	38421200	ENST00000039007.5:chrX:+|95|1522:1187:1277|dORF|ATG	0	+	38421110	38421200	0	1	90,	0,
chr11	43358954	43493904	ENST00000039989.9:chr11:+|3|4488:36:3462|canonical|ATG	0	+	43358954	43493904	0	24	159,90,170,112,132,110,145,140,161,113,147,116,166,78,225,187,260,154,121,160,84,120,144,132,	0,20278,30697,32510,32866,37754,38392,39019,40933,42491,45043,46559,46831,48183,48398,55635,84370,85101,89047,91127,92227,131284,133065,134818,
chr12	54009284	54011381	ENST00000040584.6:chr12:+|11|2417:301:1030|canonical|ATG	0	+	54009284	54011381	0	2	436,293,	0,1804,
chr12	54009016	54009523	ENST00000040584.6:chr12:+|2|2417:33:540|ouORF|GTG	0	+	54009016	54009523	0	1	507,	0,
chr19	13764588	13772281	ENST00000040663.8:chr19:+|8|3178:68:1178|canonical|ATG	0	+	13764588	13772281	0	6	132,239,176,177,225,161,	0,282,1365,3972,4235,7532,
chr4	13627689	13627710	ENST00000040738.10:chr4:-|2|10567:16:37|uORF|CTG	0	-	13627689	13627710	0	1	21,	0,
chr4	13570010	13627587	ENST00000040738.10:chr4:-|7|10567:139:9295|canonical|ATG	0	-	13570010	13627587	0	26	118,154,85,50,46,35,76,74,85,80,73,71,61,44,85,65,6139,73,139,112,167,150,615,191,125,243,	0,6827,7392,7571,9917,11009,11121,12226,12641,16385,17688,18711,20375,21912,25849,27093,28935,37106,38519,39284,40923,43501,44185,45301,49932,57334,
chr1	234391576	234479103	ENST00000040877.2:chr1:-|7|5206:77:4943|canonical|ATG	0	-	234391576	234479103	0	30	169,137,125,192,172,82,197,87,150,111,121,72,191,189,262,215,162,98,173,100,139,90,97,136,98,53,149,70,98,931,	0,839,1785,2069,6805,9604,14326,18868,26507,29125,34096,35740,35999,37559,37839,38510,41833,45698,55226,56903,58851,66090,67653,68684,72260,74079,75925,79611,81137,86596,
chr16	67528912	67538502	ENST00000379312.7:chr16:+|3|4116:97:178|ouORF|ATG	0	+	67528912	67538502	0	2	2,79,	0,9511,
chr19	12752592	12758077	ENST00000549706.5:chr19:+|22|2183:325:1855|canonical|ATG	0	+	12752592	12758077	0	9	152,95,234,155,78,153,81,155,427,	0,667,1959,2284,2786,3022,3262,3548,5058,
chr22	20241710	20268092	ENST00000043402.8:chr22:-|11|1944:227:1649|canonical|ATG	0	-	20241710	20268092	0	2	1400,22,	0,26360,
chr22	20268185	20268293	ENST00000043402.8:chr22:-|1|1944:26:134|uORF|CTG	0	-	20268185	20268293	0	1	108,	0,
chr22	20268088	20268172	ENST00000043402.8:chr22:-|6|1944:147:231|ouORF|ATG	0	-	20268088	20268172	0	1	84,	0,
chr15	78541927	78548944	ENST00000044462.12:chr15:+|7|4378:120:906|canonical|ATG	0	+	78541927	78548944	0	8	3,43,163,78,89,131,124,155,	0,249,555,2262,2941,3706,4647,6862,
chr14	88385818	88438422	ENST00000045347.11:chr14:+|1|1410:1:1378|canonical|ATG	0	+	88385818	88438422	0	13	19,75,96,48,134,473,67,116,54,78,55,66,96,	0,5562,7574,10337,30892,40413,41811,43529,45353,47316,51724,52019,52508,
chr7	49937527	50093194	ENST00000046087.7:chr7:-|8|1195:53:1109|canonical|ATG	0	-	49937527	50093194	0	8	95,178,77,219,153,126,81,127,	0,45814,80712,93564,120461,144246,152101,155540,
chr17	3640206	3660369	ENST00000046640.9:chr17:+|26|4139:302:1406|canonical|ATG	0	+	3640206	3660369	0	10	61,79,85,104,132,100,120,171,118,134,	0,7237,8640,14791,15014,16280,16469,17798,19651,20029,
chr5	170297633	170297663	ENST00000046794.10:chr5:-|10|4232:115:145|uORF|ATG	0	-	170297633	170297663	0	1	30,	0,
chr5	170248696	170297611	ENST00000046794.10:chr5:-|15|4232:167:1769|canonical|ATG	0	-	170248696	170297611	0	21	123,156,78,95,50,130,13,31,108,20,26,84,67,98,199,38,32,66,47,63,78,	0,2033,3737,4422,7829,9340,10169,12410,13938,14145,14270,18111,18312,19688,22022,25604,26623,27098,39273,44613,48837,
chr6	117563253	117602288	ENST00000052569.10:chr6:-|24|4590:241:1606|canonical|ATG	0	-	117563253	117602288	0	8	131,181,165,96,166,176,165,285,	0,3600,6318,7606,10213,11923,15646,38750,
chr16	11965324	11967847	ENST00000053243.6:chr16:+|14|891:116:671|canonical|ATG	0	+	11965324	11967847	0	3	130,147,278,	0,870,2245,
chr6	42208288	42217849	ENST00000053468.4:chr6:-|1|2100:13:619|canonical|ATG	0	-	42208288	42217849	0	7	84,90,109,137,73,65,48,	0,569,2199,3492,5831,5991,9513,
chr6	42208194	42208254	ENST00000053468.4:chr6:-|48|2100:653:713|dORF|ATG	0	-	42208194	42208254	0	1	60,	0,
chr17	44349164	44352798	ENST00000053867.8:chr17:+|4|2130:41:1823|canonical|ATG	0	+	44349164	44352798	0	12	138,126,85,113,136,110,127,98,246,234,231,138,	0,261,502,1063,1277,1526,1872,2198,2385,2850,3176,3496,
chr1	6625218	6633077	ENST00000054650.9:chr1:+|15|1361:157:877|canonical|ATG	0	+	6625218	6633077	0	5	74,193,66,105,282,	0,3280,5069,7172,7577,
chr1	6624893	6624929	ENST00000054650.9:chr1:+|5|1361:27:63|uORF|ATG	0	+	6624893	6624929	0	1	36,	0,
chr1	7771310	7773474	ENST00000054666.11:chr1:+|1|2178:16:124|ouORF|CTG	0	+	7771310	7773474	0	2	75,33,	0,2131,
chr1	7771383	7779645	ENST00000054666.11:chr1:+|6|2178:89:392|canonical|ATG	0	+	7771383	7779645	0	5	2,70,159,52,20,	0,2058,5776,6734,8242,
chr1	7847765	7853407	ENST00000054668.5:chr1:-|3|420:25:421|truncation|ATG	0	-	7847765	7853407	0	5	117,44,111,23,101,	0,1874,3046,5135,5541,
chr11	32091101	32091233	ENST00000054950.4:chr11:+|1|2369:29:161|ouORF|CTG	0	+	32091101	32091233	0	1	132,	0,
chr11	32091196	32104472	ENST00000054950.4:chr11:+|7|2369:124:1120|canonical|ATG	0	+	32091196	32104472	0	6	254,194,179,61,200,108,	0,5947,7153,9351,12084,13168,
chr7	74232105	74254383	ENST00000055077.8:chr7:-|1|1685:17:1082|canonical|ATG	0	-	74232105	74254383	0	11	111,114,81,66,158,101,102,107,42,70,113,	0,3426,5256,6817,7832,11040,14556,16906,17633,20323,22165,
chrX	49269869	49287090	ENST00000055335.11:chrX:+|6|3477:78:2478|canonical|ATG	0	+	49269869	49287090	0	4	1004,56,83,1257,	0,11536,12111,15964,
chr7	144362669	144380056	ENST00000056217.10:chr7:+|12|5482:113:4907|canonical|ATG	0	+	144362669	144380056	0	14	3154,58,65,254,161,153,130,75,90,158,162,71,105,158,	0,3685,4176,4432,8491,9207,9629,10013,10525,12062,12844,14450,16092,17229,
chr7	26185796	26185814	ENST00000056233.4:chr7:+|185|3740:2400:2418|dORF|ATG	0	+	26185796	26185814	0	1	18,	0,
chr7	26152498	26185783	ENST00000056233.4:chr7:+|23|3740:302:2387|canonical|ATG	0	+	26152498	26185783	0	4	570,180,84,1251,	0,25444,31202,32034,
chr4	121132630	121164095	ENST00000057513.8:chr4:-|19|2397:227:1175|truncation|ATG	0	-	121132630	121164095	0	11	32,61,99,51,126,117,129,150,66,81,36,	0,5993,9185,10095,14418,17472,21920,24463,26056,28505,31429,
chr1	114774270	114780607	ENST00000060969.6:chr1:-|10|5494:79:703|canonical|ATG	0	-	114774270	114780607	0	5	102,114,143,106,159,	0,2075,4871,5839,6178,
chr4	165873904	166100876	ENST00000061240.7:chr4:+|41|7291:669:3711|canonical|ATG	0	+	165873904	166100876	0	21	169,111,81,153,118,179,106,125,116,103,117,146,196,126,161,181,126,128,214,251,135,	0,115476,118899,120476,121156,129486,134038,140531,151411,165434,168122,169369,181171,183279,186123,191778,200973,203998,217223,225372,226837,
chr20	55998556	56004171	ENST00000064571.3:chr20:-|103|3154:1349:1955|canonical|ATG	0	-	55998556	56004171	0	3	198,117,291,	0,2174,5324,
chr20	56005035	56005092	ENST00000064571.3:chr20:-|28|3154:428:485|uORF|ATG	0	-	56005035	56005092	0	1	57,	0,
chr20	56004676	56004730	ENST00000064571.3:chr20:-|57|3154:790:844|uORF|ATG	0	-	56004676	56004730	0	1	54,	0,
chr20	56004497	56004503	ENST00000064571.3:chr20:-|80|3154:1017:1023|uORF|ATG	0	-	56004497	56004503	0	1	6,	0,
chr3	170419066	170432756	ENST00000064724.8:chr3:+|13|2758:200:824|canonical|ATG	0	+	170419066	170432756	0	3	226,165,233,	0,4096,13457,
chr3	170432709	170432790	ENST00000064724.8:chr3:+|95|2758:777:858|odORF|CTG	0	+	170432709	170432790	0	1	81,	0,
chr11	73407530	73468474	ENST00000064778.8:chr11:-|8|7296:286:1021|canonical|ATG	0	-	73407530	73468474	0	7	113,175,143,126,27,81,70,	0,1956,3863,12343,17491,23159,60874,
chr17	47120934	47189172	ENST00000066544.8:chr17:-|10|5830:124:2599|canonical|ATG	0	-	47120934	47189172	0	19	83,157,75,129,118,209,153,173,208,100,113,115,212,155,98,126,148,76,27,	0,1509,2951,8458,11322,16217,17804,20918,21294,22948,30871,33737,35978,36295,37271,48982,50982,60627,68211,
chr12	32792423	32896731	ENST00000070846.11:chr12:-|1|4361:47:2693|canonical|ATG	0	-	32792423	32896731	0	14	69,88,190,154,174,165,118,178,132,208,136,698,113,223,	0,220,3685,9979,28932,30043,31621,48604,50758,58342,76503,85422,86496,104085,
chr3	190514066	190564345	ENST00000072516.7:chr3:+|1|4697:17:227|ouORF|GTG	0	+	190514066	190564345	0	2	153,57,	0,50222,
chr1	53852186	53860064	ENST00000072644.7:chr1:-|110|1821:1275:1368|odORF|ATG	0	-	53852186	53860064	0	2	84,9,	0,7869,
chr1	53860063	53888937	ENST00000072644.7:chr1:-|21|1821:355:1276|canonical|ATG	0	-	53860063	53888937	0	8	90,183,167,117,88,81,164,31,	0,6136,6694,11308,18251,18578,23049,28843,
chr1	53889352	53889463	ENST00000072644.7:chr1:-|5|1821:86:197|uORF|ATG	0	-	53889352	53889463	0	1	111,	0,
chr1	53866275	53866800	ENST00000072644.7:chr1:-|76|1821:960:1110|iORF|GTG	0	-	53866275	53866800	0	2	107,43,	0,482,
chr7	140672964	140673291	ENST00000072869.9:chr7:+|1|2574:21:348|uORF|CTG	0	+	140672964	140673291	0	1	327,	0,
chr7	140673330	140694803	ENST00000072869.9:chr7:+|23|2574:387:2268|canonical|ATG	0	+	140673330	140694803	0	8	933,147,129,96,252,129,54,141,	0,1280,5824,7711,13659,16266,17429,21332,
chr7	140673005	140673506	ENST00000072869.9:chr7:+|7|2574:62:563|ouORF|CTG	0	+	140673005	140673506	0	1	501,	0,
chr12	7921412	7936034	ENST00000075120.12:chr12:-|19|3827:154:1645|canonical|ATG	0	-	7921412	7936034	0	10	219,204,102,105,188,163,241,161,93,15,	0,1408,2997,4431,8271,9067,9832,11574,12397,14607,
chr8	119557520	119638780	ENST00000075322.11:chr8:-|5|3086:60:2652|canonical|ATG	0	-	119557520	119638780	0	25	171,157,133,78,136,137,52,185,88,88,128,32,126,109,73,66,56,120,80,98,61,126,156,103,33,	0,5336,7302,10654,11714,13184,22595,24897,26196,26441,28665,29523,32984,36231,43157,43876,50401,58744,59643,59945,61723,63873,69044,80904,81227,
chr12	10620143	10634618	ENST00000075503.8:chr12:-|26|2771:282:1551|canonical|ATG	0	-	10620143	10634618	0	9	205,97,41,209,84,182,264,135,52,	0,1732,2494,4507,7497,9349,10901,13846,14423,
chr19	3094651	3121179	ENST00000078429.9:chr19:+|13|4190:291:1371|canonical|ATG	0	+	3094651	3121179	0	7	136,185,155,129,130,154,191,	0,15497,18678,20292,24272,24554,26337,
chr19	3094428	3094692	ENST00000078429.9:chr19:+|8|4190:68:332|ouORF|CTG	0	+	3094428	3094692	0	1	264,	0,
chr12	47783840	47819785	ENST00000080059.12:chr12:-|8|4213:119:3095|canonical|ATG	0	-	47783840	47819785	0	26	46,139,85,134,119,98,120,88,56,108,50,121,134,220,174,197,181,111,92,126,116,112,91,188,51,19,	0,238,1546,1911,2744,3871,4204,5420,5682,5972,7418,7745,8030,9528,10919,11343,11746,12065,12366,13176,13543,14267,14721,14944,18383,35926,
chr12	27710843	27755450	ENST00000081029.8:chr12:+|1|1829:13:985|canonical|ATG	0	+	27710843	27755450	0	8	112,41,168,61,140,110,70,270,	0,3936,5447,8964,13203,24603,26695,44337,
chr17	60526169	60526238	ENST00000083182.8:chr17:-|1|6492:5:74|uORF|ACG	0	-	60526169	60526238	0	1	69,	0,
chr17	60447580	60525931	ENST00000083182.8:chr17:-|23|6492:312:2070|canonical|ATG	0	-	60447580	60525931	0	13	254,166,191,86,125,106,68,90,169,124,152,89,138,	0,4299,6721,8715,13082,14229,14413,16440,18710,31567,46885,52818,78213,
chr17	60525912	60526209	ENST00000083182.8:chr17:-|3|6492:34:331|ouORF|CTG	0	-	60525912	60526209	0	1	297,	0,
chr17	60466414	60479177	ENST00000083182.8:chr17:-|67|6492:785:860|iORF|TTG	0	-	60466414	60479177	0	2	45,30,	0,12733,
chr19	48638036	48638890	ENST00000084798.9:chr19:-|106|1715:1514:1625|odORF|ATG	0	-	48638036	48638890	0	2	108,3,	0,851,
chr19	48645949	48645982	ENST00000084798.9:chr19:-|13|1715:206:239|uORF|ATG	0	-	48645949	48645982	0	1	33,	0,
chr19	48645912	48645933	ENST00000084798.9:chr19:-|17|1715:255:276|uORF|CTG	0	-	48645912	48645933	0	1	21,	0,
chr19	48646085	48646172	ENST00000084798.9:chr19:-|1|1715:16:103|uORF|CTG	0	-	48646085	48646172	0	1	87,	0,
chr19	48645681	48645831	ENST00000084798.9:chr19:-|20|1715:357:507|uORF|ACG	0	-	48645681	48645831	0	1	150,	0,
chr19	48638118	48645632	ENST00000084798.9:chr19:-|35|1715:556:1543|canonical|ATG	0	-	48638118	48645632	0	9	26,166,155,73,96,186,143,75,67,	0,769,1186,1430,1669,1976,6308,7284,7447,
chr19	48645981	48646128	ENST00000084798.9:chr19:-|3|1715:60:207|uORF|ACG	0	-	48645981	48646128	0	1	147,	0,
chr19	48645935	48646025	ENST00000084798.9:chr19:-|8|1715:163:253|uORF|ATG	0	-	48645935	48646025	0	1	90,	0,
chr19	48646000	48646018	ENST00000084798.9:chr19:-|9|1715:170:188|uORF|ATG	0	-	48646000	48646018	0	1	18,	0,
chr19	55456421	55461623	ENST00000438389.6:chr19:-|56|1566:721:901|ouORF|CTG	0	-	55456421	55461623	0	2	68,112,	0,5090,
chr19	55453307	55456486	ENST00000085068.7:chr19:-|8|1122:138:804|canonical|ATG	0	-	55453307	55456486	0	5	81,118,119,210,138,	0,1681,1952,2328,3041,
chr19	55675401	55675425	ENST00000270460.11:chr19:+|11|16219:177:201|uORF|ATG	0	+	55675401	55675425	0	1	24,	0,
chr19	35332040	35346697	ENST00000085219.10:chr19:+|7|3274:67:2611|canonical|ATG	0	+	35332040	35346697	0	13	34,378,306,267,264,258,264,264,97,76,119,85,132,	0,506,3995,5714,6127,8840,9302,9661,12788,13010,13561,14110,14525,
chr22	19148928	19149069	ENST00000086933.3:chr22:-|34|2625:549:690|odORF|ATG	0	-	19148928	19149069	0	1	141,	0,
chrY	2953936	2979993	ENST00000155093.8:chrY:+|31|5336:418:2824|canonical|ATG	0	+	2953936	2979993	0	7	61,573,150,144,153,141,1184,	0,7137,21158,21574,22733,24003,24873,
chrY	2935497	2935623	ENST00000155093.8:chrY:+|7|5336:118:244|uORF|CTG	0	+	2935497	2935623	0	1	126,	0,
chr11	2445098	2848003	ENST00000155840.12:chr11:+|6|3224:92:2123|canonical|ATG	0	+	2445098	2848003	0	16	386,91,127,79,97,141,111,96,123,142,121,76,95,47,62,237,	0,82829,125529,126226,126914,127747,138336,140113,142471,143614,216862,323745,330861,331887,332877,402668,
chr2	12717205	12717220	ENST00000155926.9:chr2:+|10|4344:271:286|uORF|TTG	0	+	12717205	12717220	0	1	15,	0,
chr2	12717226	12717235	ENST00000155926.9:chr2:+|11|4344:292:301|uORF|ACG	0	+	12717226	12717235	0	1	9,	0,
chr2	12717231	12717459	ENST00000155926.9:chr2:+|12|4344:297:525|uORF|GTG	0	+	12717231	12717459	0	1	228,	0,
chr2	12740798	12740888	ENST00000155926.9:chr2:+|168|4344:2409:2499|dORF|ATG	0	+	12740798	12740888	0	1	90,	0,
chr2	12741134	12741170	ENST00000155926.9:chr2:+|194|4344:2745:2781|dORF|CTG	0	+	12741134	12741170	0	1	36,	0,
chr2	12741259	12741274	ENST00000155926.9:chr2:+|200|4344:2870:2885|dORF|ATG	0	+	12741259	12741274	0	1	15,	0,
chr2	12741412	12741424	ENST00000155926.9:chr2:+|209|4344:3023:3035|dORF|ATG	0	+	12741412	12741424	0	1	12,	0,
chr2	12741622	12741658	ENST00000155926.9:chr2:+|226|4344:3233:3269|dORF|ATG	0	+	12741622	12741658	0	1	36,	0,
chr2	12741659	12741677	ENST00000155926.9:chr2:+|232|4344:3270:3288|dORF|ATG	0	+	12741659	12741677	0	1	18,	0,
chr2	12717455	12717470	ENST00000155926.9:chr2:+|26|4344:521:536|uORF|ATG	0	+	12717455	12717470	0	1	15,	0,
chr2	12742167	12742548	ENST00000155926.9:chr2:+|271|4344:3778:4159|dORF|ATG	0	+	12742167	12742548	0	1	381,	0,
chr2	12717463	12717574	ENST00000155926.9:chr2:+|28|4344:529:640|uORF|GTG	0	+	12717463	12717574	0	1	111,	0,
chr2	12716978	12717014	ENST00000155926.9:chr2:+|2|4344:44:80|uORF|ACG	0	+	12716978	12717014	0	1	36,	0,
chr2	12717548	12717689	ENST00000155926.9:chr2:+|34|4344:614:755|uORF|TTG	0	+	12717548	12717689	0	1	141,	0,
chr2	12717588	12717630	ENST00000155926.9:chr2:+|38|4344:654:696|uORF|ATG	0	+	12717588	12717630	0	1	42,	0,
chr2	12717042	12717057	ENST00000155926.9:chr2:+|4|4344:108:123|uORF|ATG	0	+	12717042	12717057	0	1	15,	0,
chr2	12717766	12718021	ENST00000155926.9:chr2:+|50|4344:832:1087|uORF|CTG	0	+	12717766	12718021	0	1	255,	0,
chr2	12718027	12718066	ENST00000155926.9:chr2:+|67|4344:1093:1132|uORF|GTG	0	+	12718027	12718066	0	1	39,	0,
chr2	12718038	12718311	ENST00000155926.9:chr2:+|68|4344:1104:1377|ouORF|CTG	0	+	12718038	12718311	0	1	273,	0,
chr2	12718307	12740794	ENST00000155926.9:chr2:+|83|4344:1373:2405|canonical|ATG	0	+	12718307	12740794	0	3	270,293,469,	0,4952,22018,
chrX	48957566	48957614	ENST00000156084.8:chrX:-|1|2740:18:66|ouORF|GTG	0	-	48957566	48957614	0	1	48,	0,
chrX	48923173	48957570	ENST00000156084.8:chrX:-|5|2740:62:1778|canonical|ATG	0	-	48923173	48957570	0	9	122,114,202,204,149,172,65,94,594,	0,459,677,2673,11290,11522,11780,21016,33803,
chrX	49122771	49123547	ENST00000156109.7:chrX:-|16|1658:189:195|iORF|GTG	0	-	49122771	49123547	0	2	5,1,	0,775,
chrX	49113620	49123722	ENST00000156109.7:chrX:-|1|1658:14:1445|canonical|ATG	0	-	49113620	49123722	0	11	135,86,70,124,103,133,214,110,125,155,176,	0,232,2105,2270,2600,3409,3976,6084,8777,9001,9926,
chr15	34856791	34969613	ENST00000156471.10:chr15:-|10|9597:130:4588|canonical|ATG	0	-	34856791	34969613	0	35	315,114,175,86,171,172,188,72,138,210,136,110,111,70,147,242,170,168,179,142,121,103,104,114,117,65,77,101,69,141,121,36,41,57,75,	0,3250,6075,10732,13960,17036,17885,19143,25710,27733,29734,33423,36871,40105,40767,43830,47544,49753,53343,58246,61466,63540,70243,73466,75526,77779,81945,84107,85220,87496,91472,96093,103982,107442,112747,
chr15	34969687	34969726	ENST00000156471.10:chr15:-|1|9597:17:56|uORF|TTG	0	-	34969687	34969726	0	1	39,	0,
chr15	34969644	34969671	ENST00000156471.10:chr15:-|4|9597:72:99|uORF|TTG	0	-	34969644	34969671	0	1	27,	0,
chr15	34964279	34969638	ENST00000156471.10:chr15:-|6|9597:105:216|ouORF|CTG	0	-	34964279	34969638	0	2	11,100,	0,5259,
chr17	76643634	76643673	ENST00000156626.12:chr17:-|8|2489:85:124|ouORF|ATG	0	-	76643634	76643673	0	1	39,	0,
chr17	76625329	76643638	ENST00000156626.12:chr17:-|9|2489:120:1923|canonical|ATG	0	-	76625329	76643638	0	9	198,100,90,104,139,172,169,700,131,	0,489,676,959,1321,1737,2085,3682,18178,
chr19	1578339	1592631	ENST00000156825.5:chr19:-|5|5518:171:951|canonical|ATG	0	-	1578339	1592631	0	6	199,178,91,138,160,14,	0,2752,4282,6200,6715,14278,
chr3	8501938	8567598	ENST00000157600.8:chr3:+|7|8284:117:1215|canonical|ATG	0	+	8501938	8567598	0	6	42,89,256,336,216,159,	0,30798,35246,46629,63493,65501,
chr19	39971202	39981305	ENST00000157812.7:chr19:+|2|1754:39:1296|canonical|ATG	0	+	39971202	39981305	0	11	36,99,187,147,110,94,168,77,169,56,114,	0,943,1166,3091,3321,3532,8614,8867,9083,9459,9989,
chr17	35121693	35130434	ENST00000158009.6:chr17:+|11|1352:80:1055|canonical|ATG	0	+	35121693	35130434	0	4	209,376,237,153,	0,5348,7728,8588,
chr17	3885691	3893043	ENST00000348335.7:chr17:-|1|3572:11:155|uORF|CTG	0	-	3885691	3893043	0	2	39,105,	0,7247,
chr17	3865903	3885687	ENST00000158166.5:chr17:-|8|2459:150:1713|canonical|ATG	0	-	3865903	3885687	0	15	108,129,88,74,54,200,89,22,114,37,134,52,54,48,360,	0,3583,3897,6650,7505,10319,14442,15723,16353,16624,17138,17525,17980,18476,19424,
chrX	154444532	154444565	ENST00000158526.9:chrX:+|5|1240:75:108|uORF|ATG	0	+	154444532	154444565	0	1	33,	0,
chr17	7336734	7351395	ENST00000158762.8:chr17:+|14|2511:207:2430|canonical|ATG	0	+	7336734	7351395	0	22	53,58,120,54,59,184,45,96,75,110,52,101,124,212,70,95,170,173,110,111,50,101,	0,577,5213,5540,5681,6644,6971,7126,7314,7804,9509,9656,10073,10296,11187,11392,11571,12260,13210,13392,14215,14560,
chr17	7350147	7350159	ENST00000158762.8:chr17:+|207|2511:2189:2201|iORF|ACG	0	+	7350147	7350159	0	1	12,	0,
chr17	7336549	7336738	ENST00000158762.8:chr17:+|5|2511:22:211|ouORF|GTG	0	+	7336549	7336738	0	1	189,	0,
chr17	5474683	5486161	ENST00000158771.9:chr17:-|3|4167:18:738|canonical|ATG	0	-	5474683	5486161	0	7	106,91,196,94,74,66,93,	0,5370,5703,6612,8125,10467,11385,
chr6	155396835	155455797	ENST00000159060.3:chr6:-|3|1980:43:1747|truncation|ATG	0	-	155396835	155455797	0	13	127,125,147,163,254,93,130,182,146,85,111,96,45,	0,10294,14378,25858,31958,34007,39582,43120,46437,56568,57975,58198,58917,
chr19	17323516	17334670	ENST00000159087.7:chr19:-|8|4178:186:3885|canonical|ATG	0	-	17323516	17334670	0	18	368,670,111,132,192,822,75,56,127,153,162,128,117,97,139,133,111,106,	0,1200,3718,3921,4172,4645,6240,6442,6608,6835,7311,7571,7778,9413,9584,9905,10173,11048,
chr19	5032890	5151511	ENST00000159111.9:chr19:+|14|5604:227:3518|canonical|ATG	0	+	5032890	5151511	0	21	141,176,115,194,50,104,138,197,200,470,121,179,223,77,56,109,186,165,120,93,177,	0,6945,8246,14585,38119,44476,49476,77731,86762,98185,98996,100992,102448,104371,104730,105071,111076,111357,111892,117467,118444,
chr19	10333856	10339614	ENST00000160262.10:chr19:-|2|1735:11:1655|canonical|ATG	0	-	10333856	10339614	0	7	203,249,255,288,306,267,76,	0,303,671,1209,1814,4825,5682,
chr19	7596002	7618057	ENST00000160298.9:chr19:+|3|4137:141:3891|canonical|ATG	0	+	7596002	7618057	0	17	148,254,123,96,139,140,94,55,74,70,1477,140,302,100,113,119,306,	0,9223,10268,10473,12123,14473,14697,14874,15092,15514,15684,19180,19415,20520,21323,21540,21749,
chr7	117711536	117873415	ENST00000160373.8:chr7:-|1|5904:27:5019|canonical|ATG	0	-	117711536	117873415	0	23	246,102,133,64,186,206,179,188,153,100,87,80,96,276,118,255,151,100,204,1654,225,108,81,	0,6481,7967,9530,13010,13515,16552,23376,23732,34294,34476,45018,46338,48898,55522,65974,68904,71325,72714,79591,99228,149672,161798,
chr7	117792099	117792108	ENST00000160373.8:chr7:-|91|5904:1114:1123|iORF|GTG	0	-	117792099	117792108	0	1	9,	0,
chr7	100643245	100656354	ENST00000160382.10:chr7:-|5|1524:95:1376|canonical|ATG	0	-	100643245	100656354	0	14	81,87,96,81,115,62,90,107,95,98,101,166,77,25,	0,3003,3305,3505,3725,3977,4198,5310,5483,6792,11773,12175,12557,13084,
chr7	100646788	100647229	ENST00000160382.10:chr7:-|77|1524:909:1074|iORF|ATG	0	-	100646788	100647229	0	3	43,115,7,	0,182,434,
chr19	42284399	42284426	ENST00000160740.7:chr19:+|18|6111:381:408|uORF|ATG	0	+	42284399	42284426	0	1	27,	0,
chr19	42284704	42295191	ENST00000160740.7:chr19:+|35|6111:686:5507|canonical|ATG	0	+	42284704	42295191	0	20	67,150,235,130,183,166,203,226,104,1234,188,122,167,291,323,245,155,132,132,368,	0,2066,2301,2615,2840,3105,4183,4476,5143,5528,6853,7381,7595,7864,8254,8887,9230,9468,9899,10119,
chr16	29790759	29805310	ENST00000160827.9:chr16:+|2|2081:10:2008|canonical|ATG	0	+	29790759	29805310	0	14	70,196,128,155,210,231,154,136,169,160,68,213,60,48,	0,6133,7614,7833,8215,8504,8868,9153,12009,12689,13238,14054,14355,14503,
chr16	2853092	2858104	ENST00000161006.8:chr16:-|6|1383:67:1021|canonical|ATG	0	-	2853092	2858104	0	6	237,158,278,172,27,82,	0,772,2481,2989,3729,4930,
chr19	42509108	42528374	ENST00000161559.11:chr19:-|6|3491:108:1689|canonical|ATG	0	-	42509108	42528374	0	9	120,32,53,130,288,255,279,360,64,	0,1780,2467,3241,9839,12158,12815,17932,19202,
chr5	113513895	113593383	ENST00000161863.9:chr5:+|18|6305:203:4496|canonical|ATG	0	+	113513895	113593383	0	29	187,91,197,200,167,103,157,108,149,136,127,66,179,97,88,81,83,106,120,273,127,206,196,110,293,178,204,183,81,	0,1376,11085,12690,18983,20409,21746,25178,27072,28472,34645,35059,39285,39694,39871,40046,42156,47184,49477,49963,51997,53196,53758,65690,67521,70406,77145,78100,79407,
chr19	19119929	19138428	ENST00000162044.14:chr19:-|5|2251:51:1491|canonical|ATG	0	-	19119929	19138428	0	12	254,97,175,114,144,61,152,157,98,81,104,3,	0,835,1062,1378,1595,1829,10226,12422,12727,13200,14854,18496,
chr16	75229510	75251482	ENST00000162330.10:chr16:-|8|4085:143:2756|canonical|ATG	0	-	75229510	75251482	0	7	513,90,1098,117,162,621,12,	0,4335,5378,7371,7672,12959,21960,
chr12	8032930	8033113	ENST00000162391.8:chr12:+|11|5524:216:399|uORF|GTG	0	+	8032930	8033113	0	1	183,	0,
chr12	8032753	8032894	ENST00000162391.8:chr12:+|1|5524:39:180|uORF|CTG	0	+	8032753	8032894	0	1	141,	0,
chr12	8033192	8033207	ENST00000162391.8:chr12:+|25|5524:478:493|uORF|GTG	0	+	8033192	8033207	0	1	15,	0,
chr12	8033252	8033291	ENST00000162391.8:chr12:+|26|5524:538:577|uORF|TTG	0	+	8033252	8033291	0	1	39,	0,
chr12	8033268	8033424	ENST00000162391.8:chr12:+|27|5524:554:710|uORF|ACG	0	+	8033268	8033424	0	1	156,	0,
chr12	8039832	8052850	ENST00000162391.8:chr12:+|54|5524:1133:2858|canonical|ATG	0	+	8039832	8052850	0	10	333,75,69,141,199,408,102,210,99,89,	0,2825,3868,4118,4927,8049,8864,9529,10689,12929,
chr12	8032833	8033196	ENST00000162391.8:chr12:+|7|5524:119:482|uORF|ACG	0	+	8032833	8033196	0	1	363,	0,
chr12	6329311	6341814	ENST00000162749.7:chr12:-|21|2171:263:1631|canonical|ATG	0	-	6329311	6341814	0	10	311,289,29,114,74,79,150,129,154,39,	0,466,955,1286,1541,3757,4055,4425,4779,12464,
chr14	92794415	92794433	ENST00000163416.7:chr14:+|3|2879:112:130|uORF|ACG	0	+	92794415	92794433	0	1	18,	0,
chr14	92794432	92797419	ENST00000163416.7:chr14:+|4|2879:129:165|uORF|GTG	0	+	92794432	92797419	0	2	24,12,	0,2975,
chr14	92797437	92839446	ENST00000163416.7:chr14:+|8|2879:183:2379|canonical|ATG	0	+	92797437	92839446	0	12	544,228,220,124,204,171,129,99,226,106,64,81,	0,9298,11862,12816,14113,18813,22270,27108,35684,38121,39948,41928,
chr3	48638204	48662634	ENST00000164024.5:chr3:-|12|11933:253:10192|canonical|ATG	0	-	48638204	48662634	0	35	28,886,201,159,110,149,117,124,80,113,175,207,127,168,166,156,196,210,95,102,184,121,142,172,117,186,170,126,164,158,89,116,226,651,3748,	0,1469,3119,3646,4153,4531,4762,5349,6011,6511,6830,7238,7537,7885,8558,9636,10061,10514,10916,12275,12687,13154,13372,13672,14232,14797,15414,15673,16084,16839,17101,17531,17935,18493,20682,
chr3	48662789	48662852	ENST00000164024.5:chr3:-|2|11933:35:98|uORF|ATG	0	-	48662789	48662852	0	1	63,	0,
chr3	48662630	48662789	ENST00000164024.5:chr3:-|7|11933:98:257|ouORF|ATG	0	-	48662630	48662789	0	1	159,	0,
chr11	64924689	64924701	ENST00000164133.7:chr11:+|1|2729:2:14|uORF|ATG	0	+	64924689	64924701	0	1	12,	0,
chr11	64925490	64925523	ENST00000164133.7:chr11:+|22|2729:361:394|uORF|CTG	0	+	64925490	64925523	0	1	33,	0,
chr11	64925638	64925653	ENST00000164133.7:chr11:+|34|2729:509:524|uORF|ATG	0	+	64925638	64925653	0	1	15,	0,
chr11	64925734	64933844	ENST00000164133.7:chr11:+|40|2729:605:2099|canonical|ATG	0	+	64925734	64933844	0	13	199,197,102,93,131,60,109,54,51,120,128,102,148,	0,977,2067,2331,2560,4587,4746,5701,5824,6014,7030,7410,7962,
chr11	64746658	64759898	ENST00000164139.4:chr11:-|6|2866:77:2606|canonical|ATG	0	-	64746658	64759898	0	20	150,67,135,208,142,59,148,102,115,164,147,93,144,83,112,132,104,79,102,243,	0,262,565,3717,4666,4938,5265,5744,6414,6860,7220,7594,8034,8614,8788,11120,11587,11778,11944,12997,
chr19	44748790	44759615	ENST00000164227.10:chr19:+|2|1877:84:1449|canonical|ATG	0	+	44748790	44759615	0	9	256,154,109,205,89,78,168,118,188,	0,2436,7441,8226,8536,8855,9455,9933,10637,
chr15	55319250	55355432	ENST00000164305.10:chr15:+|2|1910:30:1695|canonical|ATG	0	+	55319250	55355432	0	12	163,136,118,105,131,141,52,212,65,214,181,147,	0,1024,2022,8280,10473,14616,20016,21361,22487,31448,35547,36035,
chrX	153803352	153830298	ENST00000164640.8:chrX:-|7|3689:193:2503|canonical|ATG	0	-	153803352	153830298	0	8	1548,111,102,63,99,91,236,60,	0,1744,2152,2718,3389,3926,5007,26886,
chr2	86214611	86214617	ENST00000538924.7:chr2:-|274|4017:3393:3399|dORF|ATG	0	-	86214611	86214617	0	1	6,	0,
chr19	676423	681708	ENST00000166139.9:chr19:+|4|2501:33:825|canonical|ATG	0	+	676423	681708	0	5	103,186,216,228,59,	0,1368,3850,4909,5226,
chr1	22563635	22601741	ENST00000166244.8:chr1:+|13|5019:148:3166|canonical|ATG	0	+	22563635	22601741	0	17	94,65,664,156,336,125,163,94,68,165,186,62,210,150,191,174,115,	0,5653,12581,22844,25235,29690,29888,31594,32470,33676,34040,34515,35202,37025,37262,37664,37991,
chr5	892998	917103	ENST00000166345.8:chr5:+|11|2431:116:1415|canonical|ATG	0	+	892998	917103	0	13	92,166,130,56,91,73,64,87,107,154,113,70,96,	0,1788,3666,7495,8342,11149,14131,14989,15356,18844,21466,22905,24009,
chr5	132193009	132218626	ENST00000379104.7:chr5:-|9|4553:83:1691|canonical|ATG	0	-	132193009	132218626	0	14	71,97,69,66,54,100,71,177,194,240,138,152,97,82,	0,1916,2402,5196,5869,10738,11072,14698,16128,17274,20906,24187,24742,25535,
chr14	76761826	76761997	ENST00000167106.9:chr14:+|17|6449:360:531|uORF|ATG	0	+	76761826	76761997	0	1	171,	0,
chr14	76762821	76779018	ENST00000167106.9:chr14:+|92|6449:1355:2453|canonical|ATG	0	+	76762821	76779018	0	7	309,89,57,75,382,113,73,	0,7141,8368,10315,13070,15137,16124,
chr17	75543426	75574906	ENST00000167462.9:chr17:+|6|3480:131:3179|canonical|ATG	0	+	75543426	75574906	0	24	75,98,82,116,159,163,133,55,155,218,68,154,105,293,151,151,117,167,265,151,29,48,59,36,	0,12619,14728,15085,15825,19589,19904,20325,20926,25049,25345,25551,25794,26536,26921,27523,28240,28471,29587,30054,30525,30786,31183,31444,
chr17	41582434	41586834	ENST00000167586.7:chr17:-|3|1636:62:1481|canonical|ATG	0	-	41582434	41586834	0	8	98,47,221,126,162,157,83,525,	0,659,800,1116,1325,1822,2540,3875,
chr17	40876360	40885185	ENST00000167588.4:chr17:-|5|1804:58:1333|canonical|ATG	0	-	40876360	40885185	0	8	98,38,221,126,162,157,83,390,	0,1019,1784,3452,3739,4253,6211,8435,
chr2	234050786	234070013	ENST00000168148.8:chr2:+|5|1021:86:722|canonical|ATG	0	+	234050786	234070013	0	7	85,125,123,111,55,51,86,	0,184,8049,9582,15746,16437,19141,
chr2	234076900	234076933	ENST00000168148.8:chr2:+|74|1021:788:821|dORF|GTG	0	+	234076900	234076933	0	1	33,	0,
chrX	53431403	53434345	ENST00000168216.11:chrX:-|3|954:26:812|canonical|ATG	0	-	53431403	53434345	0	6	191,109,129,165,165,27,	0,394,584,843,2318,2915,
chr11	69773308	69775084	ENST00000168712.3:chr11:-|14|3165:258:879|canonical|ATG	0	-	69773308	69775084	0	3	177,104,340,	0,715,1436,
chr19	3933671	3942273	ENST00000168977.7:chr19:+|21|1160:325:1018|canonical|ATG	0	+	3933671	3942273	0	7	26,91,49,157,72,107,191,	0,2903,3568,4931,6228,7399,8411,
chr3	187247332	187291632	ENST00000169293.10:chr3:-|14|2440:326:1469|canonical|ATG	0	-	187247332	187291632	0	9	53,79,119,148,197,132,178,232,5,	0,2918,4301,5835,9331,13408,15210,38492,44295,
chr18	74148660	74148714	ENST00000169551.11:chr18:+|11|3084:139:193|uORF|ACG	0	+	74148660	74148714	0	1	54,	0,
chr18	74148695	74148701	ENST00000169551.11:chr18:+|16|3084:174:180|uORF|ATG	0	+	74148695	74148701	0	1	6,	0,
chr18	74148700	74148706	ENST00000169551.11:chr18:+|17|3084:179:185|uORF|ATG	0	+	74148700	74148706	0	1	6,	0,
chr18	74148736	74148754	ENST00000169551.11:chr18:+|22|3084:215:233|uORF|ATG	0	+	74148736	74148754	0	1	18,	0,
chr18	74148808	74158480	ENST00000169551.11:chr18:+|28|3084:287:1034|canonical|ATG	0	+	74148808	74158480	0	6	301,63,98,74,106,105,	0,6336,6497,9205,9362,9567,
chr18	74148540	74148558	ENST00000169551.11:chr18:+|3|3084:19:37|uORF|ATG	0	+	74148540	74148558	0	1	18,	0,
chr18	74148558	74148591	ENST00000169551.11:chr18:+|6|3084:37:70|uORF|ATG	0	+	74148558	74148591	0	1	33,	0,
chr18	74148596	74148623	ENST00000169551.11:chr18:+|9|3084:75:102|uORF|ATG	0	+	74148596	74148623	0	1	27,	0,
chr20	33008574	33023383	ENST00000170150.4:chr20:+|7|1788:92:1469|canonical|ATG	0	+	33008574	33023383	0	15	109,94,105,147,61,61,92,186,54,171,68,46,64,77,42,	0,2449,4228,5235,6861,8467,9684,10062,10487,11005,11753,11967,12706,13148,14767,
chr19	1848412	1848466	ENST00000170168.9:chr19:-|1|4609:18:72|uORF|ATG	0	-	1848412	1848466	0	1	54,	0,
chr19	1828310	1828574	ENST00000170168.9:chr19:-|21|4609:340:604|iORF|ATG	0	-	1828310	1828574	0	1	264,	0,
chr19	1816065	1848358	ENST00000170168.9:chr19:-|6|4609:126:3792|canonical|ATG	0	-	1816065	1848358	0	16	89,121,139,116,111,74,114,138,114,124,132,164,214,105,1754,157,	0,159,365,632,1153,1641,2416,2640,2952,3868,4198,5453,7506,9773,10812,32136,
chr3	12557150	12582253	ENST00000170447.12:chr3:+|5|2775:65:1316|canonical|ATG	0	+	12557150	12582253	0	8	26,129,182,305,215,111,145,138,	0,11724,12920,14918,17641,19480,24657,24965,
chr19	33081193	33130160	ENST00000170564.7:chr19:+|1|3191:14:2810|canonical|ATG	0	+	33081193	33130160	0	20	73,135,86,161,98,59,240,148,80,205,300,179,128,137,167,217,108,98,146,31,	0,6940,9586,12165,12978,14568,15013,16561,20301,25501,28523,30530,31292,32573,33059,36631,37816,43911,45394,48936,
chr16	27341288	27363830	ENST00000170630.6:chr16:+|1|3380:1:2434|canonical|ATG	0	+	27341288	27363830	0	9	25,139,152,152,157,100,79,50,1579,	0,832,3580,5178,11251,14519,17627,19477,20963,
chr19	10499939	10503294	ENST00000171111.10:chr19:-|2|2565:63:258|ouORF|CTG	0	-	10499939	10503294	0	2	141,54,	0,3301,
chrX	78952276	78952333	ENST00000171757.3:chrX:+|14|3517:239:296|uORF|ATG	0	+	78952276	78952333	0	1	57,	0,
chrX	78960520	78961540	ENST00000171757.3:chrX:+|19|3517:311:1331|canonical|ATG	0	+	78960520	78961540	0	1	1020,	0,
chrX	78945395	78945434	ENST00000171757.3:chrX:+|1|3517:6:45|uORF|ATG	0	+	78945395	78945434	0	1	39,	0,
chr2	217804458	217897965	ENST00000171887.8:chr2:-|39|10331:454:5662|canonical|ATG	0	-	217804458	217897965	0	28	145,33,69,169,72,78,93,132,87,1070,199,39,24,93,76,197,1578,117,66,130,76,61,113,84,65,123,51,168,	0,3616,4144,5364,5789,7909,8756,9226,10453,13231,17281,25385,25908,26996,30632,31556,43051,76439,77887,80576,81285,81585,82075,86503,88489,88980,90547,93339,
chr17	49495417	49513009	ENST00000172229.8:chr17:+|4|3408:126:1410|canonical|ATG	0	+	49495417	49513009	0	6	66,142,360,253,161,302,	0,6645,10881,14994,16474,17290,
chr17	9022373	9239968	ENST00000173229.7:chr17:+|10|5986:140:1955|canonical|ATG	0	+	9022373	9239968	0	6	1018,189,150,54,75,329,	0,140439,157433,160542,198794,217266,
chr17	9240216	9240510	ENST00000173229.7:chr17:+|179|5986:2203:2497|dORF|ATG	0	+	9240216	9240510	0	1	294,	0,
chr17	9022362	9022377	ENST00000173229.7:chr17:+|8|5986:129:144|ouORF|CTG	0	+	9022362	9022377	0	1	15,	0,
chr5	129094766	129113001	ENST00000173527.6:chr5:+|2|1942:19:916|canonical|ATG	0	+	129094766	129113001	0	5	309,120,204,117,147,	0,10189,10418,12179,18088,
chrX	54922246	54931020	ENST00000173898.12:chrX:+|6|4634:100:4396|canonical|ATG	0	+	54922246	54931020	0	11	45,1191,105,64,80,92,80,43,63,115,2418,	0,331,2204,2423,2742,3345,4163,4336,4796,5420,6356,
chr17	2386900	2400712	ENST00000174618.5:chr17:-|21|4925:349:2098|canonical|ATG	0	-	2386900	2400712	0	6	749,193,112,42,580,73,	0,956,7142,7404,7974,13739,
chr2	20033204	20051520	ENST00000175091.5:chr2:-|13|1365:109:811|canonical|ATG	0	-	20033204	20051520	0	7	75,99,96,123,77,121,111,	0,1112,1762,4111,4333,7686,18205,
chr2	130373246	130373273	ENST00000175756.10:chr2:+|133|3616:1458:1485|dORF|TTG	0	+	130373246	130373273	0	1	27,	0,
chr2	130373272	130373290	ENST00000175756.10:chr2:+|138|3616:1484:1502|dORF|ATG	0	+	130373272	130373290	0	1	18,	0,
chr2	130373304	130373334	ENST00000175756.10:chr2:+|143|3616:1516:1546|dORF|ATG	0	+	130373304	130373334	0	1	30,	0,
chr2	130373352	130373421	ENST00000175756.10:chr2:+|147|3616:1564:1633|dORF|ATG	0	+	130373352	130373421	0	1	69,	0,
chr2	130373507	130373639	ENST00000175756.10:chr2:+|161|3616:1719:1851|dORF|ATG	0	+	130373507	130373639	0	1	132,	0,
chr2	130373715	130373880	ENST00000175756.10:chr2:+|167|3616:1927:2092|dORF|ATG	0	+	130373715	130373880	0	1	165,	0,
chr2	130374037	130374121	ENST00000175756.10:chr2:+|182|3616:2249:2333|dORF|ATG	0	+	130374037	130374121	0	1	84,	0,
chr2	130374145	130374286	ENST00000175756.10:chr2:+|191|3616:2357:2498|dORF|ATG	0	+	130374145	130374286	0	1	141,	0,
chr2	130359232	130359250	ENST00000175756.10:chr2:+|20|3616:255:273|iORF|ATG	0	+	130359232	130359250	0	1	18,	0,
chr2	130374709	130374868	ENST00000175756.10:chr2:+|231|3616:2921:3080|dORF|ATG	0	+	130374709	130374868	0	1	159,	0,
chr2	130356107	130373224	ENST00000175756.10:chr2:+|4|3616:53:1436|canonical|ATG	0	+	130356107	130373224	0	15	93,109,77,96,39,69,63,143,67,78,90,89,227,75,68,	0,2759,3125,3289,3500,13025,13657,13940,14449,14597,14767,15091,16149,16765,17049,
chr11	637304	640603	ENST00000176183.6:chr11:+|3|1399:37:1297|canonical|ATG	0	+	637304	640603	0	4	285,113,659,203,	0,2128,2343,3096,
chr11	626430	627143	ENST00000176195.4:chr11:-|3|526:39:405|canonical|ATG	0	-	626430	627143	0	4	100,93,102,71,	0,266,457,642,
chr5	172044881	172188042	ENST00000176763.10:chr5:-|6|5892:183:3090|canonical|ATG	0	-	172044881	172188042	0	19	141,114,126,189,125,130,93,180,124,131,549,135,82,195,73,150,49,165,156,	0,8047,9687,10706,12467,16257,19838,37444,38079,45350,48530,51544,60774,61738,62898,72599,82491,111742,143005,
chr4	112297372	112297429	ENST00000650871.1:chr4:+|1|5399:5:62|uORF|ATG	0	+	112297372	112297429	0	1	57,	0,
chr17	47733454	47745366	ENST00000177694.2:chr17:+|13|2583:220:1828|canonical|ATG	0	+	47733454	47745366	0	6	491,155,122,159,62,619,	0,9155,9616,10740,11027,11293,
chr16	1772220	1773119	ENST00000177742.7:chr16:-|3|1040:32:710|canonical|ATG	0	-	1772220	1773119	0	3	314,43,321,	0,383,578,
chr15	63326284	63381720	ENST00000178638.8:chr15:-|8|6098:127:1192|canonical|ATG	0	-	63326284	63381720	0	11	73,85,33,127,158,64,96,143,180,21,85,	0,864,1813,12534,14003,14435,15717,19192,20245,49373,55351,
chr15	67543081	67543282	ENST00000178640.10:chr15:+|21|2344:380:581|uORF|CTG	0	+	67543081	67543282	0	1	201,	0,
chr15	67542791	67542938	ENST00000178640.10:chr15:+|2|2344:90:237|uORF|CTG	0	+	67542791	67542938	0	1	147,	0,
chr15	67543313	67543319	ENST00000178640.10:chr15:+|35|2344:612:618|uORF|ATG	0	+	67543313	67543319	0	1	6,	0,
chr15	67543335	67806750	ENST00000178640.10:chr15:+|38|2344:634:1981|canonical|ATG	0	+	67543335	67806750	0	22	135,49,68,70,41,68,49,65,40,69,82,62,49,74,51,72,30,27,33,62,46,105,	0,6698,19947,37418,42554,43510,49590,57349,87552,102895,103052,115217,121261,149143,150182,160001,184580,204895,205233,226266,229371,263310,
chr15	67542807	67542909	ENST00000178640.10:chr15:+|3|2344:106:208|uORF|CTG	0	+	67542807	67542909	0	1	102,	0,
chr12	4321271	4352691	ENST00000179259.6:chr12:+|4|8209:60:873|canonical|ATG	0	+	4321271	4352691	0	6	32,38,122,78,111,432,	0,10008,15767,28547,29995,30988,
chr8	17299861	17413292	ENST00000180173.10:chr8:-|6|5110:60:2043|canonical|ATG	0	-	17299861	17413292	0	14	363,127,141,201,50,126,110,133,135,129,158,163,123,24,	0,2292,4517,5895,9415,11649,13430,31288,41501,49091,61255,71175,73256,113407,
chr13	46053613	46105009	ENST00000181383.10:chr13:-|5|1724:25:1297|canonical|ATG	0	-	46053613	46105009	0	11	185,88,203,94,111,105,102,109,125,76,74,	0,2148,4565,11034,13693,20259,25186,28827,30605,34131,51322,
chr10	14521189	14774663	ENST00000181796.7:chr10:-|17|3788:235:1156|canonical|ATG	0	-	14521189	14774663	0	5	117,151,184,58,411,	0,679,9142,146444,253063,
chr7	39950264	39950687	ENST00000181839.10:chr7:+|1|9525:10:433|ouORF|TTG	0	+	39950264	39950687	0	1	423,	0,
chr7	39950641	40094980	ENST00000181839.10:chr7:+|24|9525:387:4926|canonical|ATG	0	+	39950641	40094980	0	14	1211,660,171,140,171,190,57,102,78,117,132,206,453,851,	0,36957,46852,48719,51219,95194,97179,112184,112381,127363,128078,137484,142143,143488,
chr11	2302044	2317924	ENST00000182290.9:chr11:+|3|1380:33:1101|extension|ATG	0	+	2302044	2317924	0	10	171,115,98,75,102,87,84,92,182,62,	0,799,2062,6691,11609,12440,14184,14531,15299,15818,
chr12	29270449	29333794	ENST00000536681.8:chr12:+|11|3538:169:1717|canonical|ATG	0	+	29270449	29333794	0	11	189,176,180,178,45,119,68,172,130,128,163,	0,22850,26571,37208,38736,40578,41433,46391,51345,62150,63182,
chr6	52503196	52576915	ENST00000182527.4:chr6:-|13|7047:146:1259|canonical|ATG	0	-	52503196	52576915	0	11	74,164,144,105,71,85,59,117,110,64,120,	0,1394,2402,2835,4356,5037,6331,12809,13431,32586,73599,
chr3	138010225	138031141	ENST00000183605.10:chr3:+|1|3355:62:848|canonical|ATG	0	+	138010225	138031141	0	5	220,165,118,111,172,	0,13432,14381,19571,20744,
chr3	120602289	120602328	ENST00000184266.3:chr3:+|28|651:434:473|dORF|ATG	0	+	120602289	120602328	0	1	39,	0,
chr3	120596359	120602270	ENST00000184266.3:chr3:+|4|651:25:415|canonical|ATG	0	+	120596359	120602270	0	3	180,147,63,	0,4751,5848,
chr17	60043562	60078914	ENST00000184956.11:chr17:-|1|6108:8:3554|canonical|ATG	0	-	60043562	60078914	0	20	572,205,97,125,123,135,87,123,356,100,207,178,299,138,102,115,116,141,108,219,	0,2462,3746,4701,6017,7280,11952,12552,13485,15859,16327,22646,23871,26148,27143,28652,29601,30183,32567,35133,
chr2	53787053	53787329	ENST00000688464.1:chr2:+|3|3317:46:322|ouORF|TTG	0	+	53787053	53787329	0	1	276,	0,
chr6	45903087	46080242	ENST00000185206.12:chr6:-|7|5971:107:1340|canonical|ATG	0	-	45903087	46080242	0	6	168,182,107,126,110,540,	0,11140,38459,46168,52047,176615,
chr2	97995532	97995739	ENST00000186436.10:chr2:-|14|6701:210:417|ouORF|ACG	0	-	97995532	97995739	0	1	207,	0,
chr2	97757098	97995662	ENST00000186436.10:chr2:-|15|6701:287:5939|canonical|ATG	0	-	97757098	97995662	0	41	285,161,98,97,122,166,150,125,128,176,599,159,186,187,143,152,67,110,139,118,76,153,87,105,135,111,171,154,109,109,62,57,151,81,123,117,124,69,41,62,187,	0,1794,2553,3494,3694,4936,9015,9379,15198,18744,35287,36296,37831,39119,39745,40266,44796,45329,45553,47989,48277,48452,52589,54029,55322,55540,56872,57136,58100,61514,76266,77522,77676,79978,84716,87046,102205,130953,151559,170327,238377,
chr2	97995901	97995922	ENST00000186436.10:chr2:-|2|6701:27:48|uORF|ATG	0	-	97995901	97995922	0	1	21,	0,
chr2	97837150	97837156	ENST00000186436.10:chr2:-|56|6701:1011:1017|iORF|TTG	0	-	97837150	97837156	0	1	6,	0,
chr2	97995870	97995876	ENST00000186436.10:chr2:-|5|6701:73:79|uORF|TTG	0	-	97995870	97995876	0	1	6,	0,
chr2	97995846	97995867	ENST00000186436.10:chr2:-|6|6701:82:103|uORF|ATG	0	-	97995846	97995867	0	1	21,	0,
chr3	35681751	35793958	ENST00000187397.8:chr3:+|46|3433:457:2896|canonical|ATG	0	+	35681751	35793958	0	18	129,42,90,145,79,60,141,109,102,38,60,230,234,185,261,127,149,258,	0,1096,1974,5987,7555,8329,9113,25222,27217,33687,35546,39853,47551,55426,57565,62087,110630,111949,
chr19	41576274	41585871	ENST00000187608.13:chr19:+|1|1300:41:920|canonical|ATG	0	+	41576274	41585871	0	6	64,360,276,94,53,32,	0,925,3078,8075,9168,9565,
chr19	16661217	16688371	ENST00000187762.7:chr19:+|4|2631:80:980|canonical|ATG	0	+	16661217	16688371	0	6	124,157,185,88,118,228,	0,18766,19179,21203,25070,26926,
chr19	44026071	44033030	ENST00000187879.12:chr19:+|10|1598:163:1519|canonical|ATG	0	+	44026071	44033030	0	3	15,127,1214,	0,951,5745,
chr19	44025436	44027063	ENST00000187879.12:chr19:+|5|1598:75:219|ouORF|ATG	0	+	44025436	44027063	0	3	42,61,41,	0,589,1586,
chr12	100200851	100223915	ENST00000188312.7:chr12:+|8|1737:38:1229|canonical|ATG	0	+	100200851	100223915	0	11	68,118,69,124,136,57,99,79,172,139,130,	0,4088,4824,6811,9221,9443,11404,11598,17563,19156,22934,
chr12	98593626	98593725	ENST00000401722.7:chr12:+|7|6087:37:136|uORF|GTG	0	+	98593626	98593725	0	1	99,	0,
chr12	100503387	100563489	ENST00000188403.7:chr12:+|4|1630:29:1478|canonical|ATG	0	+	100503387	100563489	0	9	109,366,141,134,99,100,147,114,239,	0,7390,29070,31502,33124,33560,37284,58497,59863,
chr2	162170978	162243327	ENST00000188790.9:chr2:-|8|2696:119:2402|canonical|ATG	0	-	162170978	162243327	0	26	102,74,73,65,100,55,195,70,99,48,125,54,71,105,45,136,104,155,121,73,53,75,95,99,85,6,	0,1832,2170,2744,3888,12435,17190,18124,18677,23722,27778,29587,31893,32062,38973,42959,44919,47007,48084,48874,52629,53487,54504,55544,71929,72343,
chr10	102395959	102402376	ENST00000428099.6:chr10:+|29|3411:564:3264|canonical|ATG	0	+	102395959	102402376	0	22	21,82,41,99,152,107,159,105,86,139,126,210,142,115,214,170,103,152,70,173,112,122,	0,293,489,765,944,1342,1567,2021,2252,2425,2779,3328,3617,4120,4318,4695,4987,5220,5489,5785,6088,6295,
chr9	110668887	110668902	ENST00000374448.9:chr9:+|9|8294:98:113|uORF|GTG	0	+	110668887	110668902	0	1	15,	0,
chr9	110668904	110800988	ENST00000189978.10:chr9:+|5|2408:47:2399|canonical|ATG	0	+	110668904	110800988	0	14	79,127,152,128,142,30,125,160,7,176,202,192,149,683,	0,13769,18212,26498,28420,59783,65346,78736,93297,106883,115910,116622,118785,131401,
chr9	976663	977005	ENST00000190165.3:chr9:+|1|2493:10:352|ouORF|CTG	0	+	976663	977005	0	1	342,	0,
chr9	977001	991005	ENST00000190165.3:chr9:+|21|2493:348:1767|canonical|ATG	0	+	977001	991005	0	2	454,965,	0,13039,
chr2	178306184	178395559	ENST00000190611.9:chr2:+|38|10652:514:3319|canonical|ATG	0	+	178306184	178395559	0	23	102,93,123,54,114,171,133,104,93,166,134,108,138,88,254,138,64,79,145,145,127,123,109,	0,17992,22071,25367,26456,26686,30116,32806,33487,43039,55497,65941,67705,76235,76839,77854,79273,80876,82824,84888,86227,88128,89266,
chr20	44715390	44727307	ENST00000372868.6:chr20:+|27|1600:344:1097|canonical|ATG	0	+	44715390	44727307	0	4	60,217,255,221,	0,4506,9347,11696,
chr20	45891350	45891383	ENST00000191018.9:chr20:+|1|1898:11:44|uORF|CTG	0	+	45891350	45891383	0	1	33,	0,
chr10	5889495	5889741	ENST00000380094.10:chr10:-|16|2734:153:399|uORF|GTG	0	-	5889495	5889741	0	1	246,	0,
chr10	5889631	5889850	ENST00000380094.10:chr10:-|6|2734:44:263|uORF|CTG	0	-	5889631	5889850	0	1	219,	0,
chr2	241776964	241804166	ENST00000192314.7:chr2:+|12|1452:144:1332|truncation|ATG	0	+	241776964	241804166	0	4	20,90,256,822,	0,22100,24816,26380,
chr6	34792250	34872438	ENST00000192788.6:chr6:+|11|9567:169:4492|canonical|ATG	0	+	34792250	34872438	0	21	44,163,39,92,190,141,171,193,87,171,140,142,194,1448,197,155,151,263,109,107,126,	0,29402,29666,31006,41966,42470,43043,43905,63366,63988,64539,65078,65473,65873,71751,74974,75215,78603,79333,79568,80062,
chr6	34792124	34792172	ENST00000192788.6:chr6:+|2|9567:43:91|uORF|ATG	0	+	34792124	34792172	0	1	48,	0,
chr6	108044784	108074651	ENST00000193322.8:chr6:-|10|4471:91:1096|canonical|ATG	0	-	108044784	108074651	0	6	56,166,168,98,115,402,	0,4468,6246,9705,19400,29465,
chr6	108044762	108044774	ENST00000193322.8:chr6:-|98|4471:1106:1118|dORF|ATG	0	-	108044762	108044774	0	1	12,	0,
chr14	68874858	68979056	ENST00000193403.10:chr14:-|17|3779:385:3064|canonical|ATG	0	-	68874858	68979056	0	21	159,159,81,147,180,135,183,141,109,151,148,231,93,86,82,79,88,87,120,115,105,	0,2223,4130,5103,5951,7599,8014,9309,9916,10566,15280,17194,18796,27618,29796,34459,35096,37297,46147,50699,104093,
chr7	123115517	123199946	ENST00000194130.7:chr7:-|3|3798:24:1812|canonical|ATG	0	-	123115517	123199946	0	15	138,138,162,110,107,102,99,120,152,49,58,188,137,129,99,	0,1953,3563,7608,10051,13327,13865,18892,31641,52856,52986,53630,56250,65455,84330,
chr5	141121998	141124386	ENST00000194152.4:chr5:+|17|3806:182:2570|canonical|ATG	0	+	141121998	141124386	0	1	2388,	0,
chr5	141121903	141121909	ENST00000194152.4:chr5:+|6|3806:87:93|uORF|GTG	0	+	141121903	141121909	0	1	6,	0,
chr5	141094693	141094876	ENST00000194155.7:chr5:+|1|4089:80:263|ouORF|TTG	0	+	141094693	141094876	0	1	183,	0,
chr5	141094790	141097187	ENST00000194155.7:chr5:+|9|4089:177:2574|canonical|ATG	0	+	141094790	141097187	0	1	2397,	0,
chr1	53945566	53945695	ENST00000194214.10:chr1:-|1|685:5:134|uORF|TTG	0	-	53945566	53945695	0	1	129,	0,
chr1	53940092	53945669	ENST00000194214.10:chr1:-|2|685:31:151|uORF|ACG	0	-	53940092	53945669	0	2	5,115,	0,5462,
chr1	53921650	53940082	ENST00000194214.10:chr1:-|8|685:161:596|canonical|ATG	0	-	53921650	53940082	0	5	117,44,69,107,98,	0,2253,6721,8388,18334,
chr2	201451755	201451839	ENST00000194530.8:chr2:+|1|2222:17:101|uORF|CTG	0	+	201451755	201451839	0	1	84,	0,
chr2	201454840	201480175	ENST00000194530.8:chr2:+|20|2222:295:1552|canonical|ATG	0	+	201454840	201480175	0	11	12,81,100,122,109,124,172,105,245,43,144,	0,3943,15112,18114,19806,20778,22778,23246,23516,24648,25191,
chrX	70445201	70502269	ENST00000194900.8:chrX:+|28|6112:342:2892|canonical|ATG	0	+	70445201	70502269	0	21	357,54,51,125,170,137,145,160,157,103,115,177,76,46,42,51,102,173,110,92,107,	0,3378,3711,4157,4488,4967,5437,6665,8435,9012,33948,46905,47319,50206,51978,53318,53974,54675,55269,55696,56961,
chr6	83556152	83707927	ENST00000521485.5:chr6:-|32|4521:397:3106|canonical|ATG	0	-	83556152	83707927	0	28	93,105,84,112,31,135,135,84,84,72,78,264,108,168,15,119,110,28,6,71,42,107,112,94,103,76,143,130,	0,3951,4711,18857,19870,24297,26069,35058,36302,36793,37029,37325,38221,45118,45432,49532,51546,54497,58704,60816,67148,84943,100601,102846,105349,106194,109286,151645,
chr6	83708986	83709109	ENST00000195649.10:chr6:-|3|4434:20:143|uORF|ATG	0	-	83708986	83709109	0	1	123,	0,
chr1	11934779	11974808	ENST00000196061.5:chr1:+|2|2976:64:2248|canonical|ATG	0	+	11934779	11974808	0	19	76,92,134,164,113,64,98,102,132,122,105,126,142,114,66,105,147,126,156,	0,13196,14993,15577,17843,20050,22137,23062,23736,25866,28752,29395,29864,30700,31471,32207,35890,38092,39873,
chr13	60396975	60444692	ENST00000196169.7:chr13:+|43|3019:520:646|uORF|TTG	0	+	60396975	60444692	0	3	35,85,6,	0,42712,47711,
chr5	41853438	41853447	ENST00000196371.10:chr5:-|41|3294:453:462|iORF|GTG	0	-	41853438	41853447	0	1	9,	0,
chr5	41731728	41870358	ENST00000196371.10:chr5:-|4|3294:68:1631|canonical|ATG	0	-	41731728	41870358	0	17	42,102,81,90,76,73,49,95,115,108,61,107,150,136,91,109,78,	0,7661,17798,30382,62274,62948,69293,71340,73838,75602,108722,110946,118301,121690,129585,130913,138552,
chr19	58469185	58472154	ENST00000536459.6:chr19:+|50|5653:710:2372|canonical|ATG	0	+	58469185	58472154	0	3	121,117,1424,	0,542,1545,
chr19	57572118	57578704	ENST00000196489.4:chr19:-|15|2545:208:1993|canonical|ATG	0	-	57572118	57578704	0	4	1583,127,42,33,	0,3685,5938,6553,
chr19	57578840	57578888	ENST00000196489.4:chr19:-|1|2545:24:72|uORF|ATG	0	-	57578840	57578888	0	1	48,	0,
chr19	58387274	58387313	ENST00000601521.5:chr19:+|26|1203:467:506|uORF|CTG	0	+	58387274	58387313	0	1	39,	0,
chr12	13044403	13080630	ENST00000197268.13:chr12:+|2|4711:24:1893|canonical|ATG	0	+	13044403	13080630	0	13	37,396,99,189,131,148,142,144,82,156,118,221,6,	0,11147,14047,17171,18441,22236,22751,23900,24226,26837,31622,35385,36221,
chr7	100373656	100399907	ENST00000198536.7:chr7:+|13|1271:171:1083|canonical|ATG	0	+	100373656	100399907	0	7	64,390,219,34,50,32,123,	0,387,16231,24222,25634,25924,26128,
chr16	15061743	15094233	ENST00000198767.11:chr16:-|2|3706:40:1996|canonical|ATG	0	-	15061743	15094233	0	18	162,88,153,109,185,131,131,139,93,99,70,64,60,130,90,57,106,89,	0,1452,3475,6425,8326,9377,11206,12979,14814,18254,21769,22898,23895,24385,24621,29571,30765,32401,
chr19	16519158	16542378	ENST00000198939.6:chr19:-|4|4084:38:2822|canonical|ATG	0	-	16519158	16542378	0	17	194,95,117,144,87,134,239,436,176,253,90,145,152,138,185,174,25,	0,462,990,1205,1667,2362,3893,6083,8921,10489,11426,11610,13439,13852,16293,22711,23195,
chr12	49950830	49955608	ENST00000199280.4:chr12:+|8|4180:95:911|canonical|ATG	0	+	49950830	49955608	0	4	360,165,81,210,	0,3324,3799,4568,
chr5	62389009	62403772	ENST00000199320.9:chr5:-|16|2831:134:1076|canonical|ATG	0	-	62389009	62403772	0	12	43,107,64,65,93,124,50,94,62,87,74,79,	0,1866,3161,3916,4945,5474,9501,9636,9810,13026,14263,14684,
chr7	6024672	6059083	ENST00000199389.11:chr7:-|10|4411:93:1986|canonical|ATG	0	-	6024672	6059083	0	15	129,234,83,115,101,112,328,61,100,81,100,38,134,159,118,	0,2055,3942,4245,12751,13887,16219,18260,19889,21398,22319,24134,25239,29873,34293,
chr7	37920939	37950396	ENST00000199448.9:chr7:+|15|2515:301:976|canonical|ATG	0	+	37920939	37950396	0	3	269,209,197,	0,27900,29260,
chr7	37950585	37950822	ENST00000199448.9:chr7:+|98|2515:1165:1402|dORF|ATG	0	+	37950585	37950822	0	1	237,	0,
chr16	180486	181108	ENST00000199708.3:chr16:+|1|528:29:458|canonical|ATG	0	+	180486	181108	0	3	95,205,129,	0,179,493,
chr19	41755571	41756651	ENST00000199764.7:chr19:+|1|2594:43:226|ouORF|CTG	0	+	41755571	41756651	0	2	131,52,	0,1028,
chr19	41755638	41766259	ENST00000199764.7:chr19:+|4|2594:110:1145|canonical|ATG	0	+	41755638	41766259	0	5	64,360,279,255,77,	0,961,5610,6330,10544,
chr5	150691750	150700985	ENST00000199814.9:chr5:-|6|2299:78:1341|canonical|ATG	0	-	150691750	150700985	0	11	131,132,89,165,201,173,101,133,30,54,54,	0,1144,1468,2325,3755,4782,5040,6748,7491,8693,9181,
chr16	82035424	82098436	ENST00000199936.9:chr16:+|17|1434:173:1337|canonical|ATG	0	+	82035424	82098436	0	5	265,213,186,138,362,	0,32745,35517,55477,62650,
chr16	82035265	82035403	ENST00000199936.9:chr16:+|2|1434:14:152|uORF|ATG	0	+	82035265	82035403	0	1	138,	0,
chr2	209653170	209730397	ENST00000199940.10:chr2:+|19|2241:441:2121|canonical|ATG	0	+	209653170	209730397	0	11	262,114,78,62,171,148,341,93,82,113,216,	0,25401,27579,47106,51279,52409,56743,70424,72538,76679,77011,
chr2	209424078	209424231	ENST00000682079.1:chr2:+|3|9650:33:186|uORF|CTG	0	+	209424078	209424231	0	1	153,	0,
chr2	209424234	209507606	ENST00000682079.1:chr2:+|5|9650:189:246|uORF|GTG	0	+	209424234	209507606	0	2	42,15,	0,83357,
chr2	209507626	209625125	ENST00000682079.1:chr2:+|9|9650:266:419|uORF|CTG	0	+	209507626	209625125	0	3	15,65,73,	0,72409,117426,
chr11	113733693	113773666	ENST00000200135.8:chr11:-|3|2873:27:2367|canonical|ATG	0	-	113733693	113773666	0	16	121,203,132,131,170,72,239,183,164,192,153,160,78,102,135,105,	0,2926,3878,4570,5519,8000,10108,13837,14563,23968,24860,26515,26819,27123,35139,39868,
chr17	75724703	75757555	ENST00000200181.8:chr17:+|5|5896:165:5634|canonical|ATG	0	+	75724703	75757555	0	39	79,83,102,205,97,172,264,90,123,162,77,203,104,99,130,123,107,34,192,104,59,24,149,180,149,205,158,181,138,183,132,210,240,150,189,156,165,111,140,	0,2491,2700,2947,3673,4561,5537,6171,6542,7108,7459,8786,11347,11584,11861,12618,12834,14968,15176,15654,16089,16278,17637,17878,19009,24137,25407,25976,26270,27470,27742,29061,29872,30997,31725,32000,32239,32496,32712,
chr19	48872542	48872557	ENST00000200453.6:chr19:+|12|2350:123:138|uORF|CTG	0	+	48872542	48872557	0	1	15,	0,
chr19	48872553	48872634	ENST00000200453.6:chr19:+|14|2350:134:215|uORF|ATG	0	+	48872553	48872634	0	1	81,	0,
chr19	48873233	48875973	ENST00000200453.6:chr19:+|23|2350:241:2266|canonical|ATG	0	+	48873233	48875973	0	2	1665,360,	0,2380,
chr19	48872454	48872523	ENST00000200453.6:chr19:+|3|2350:35:104|uORF|ATG	0	+	48872454	48872523	0	1	69,	0,
chr19	48872468	48872546	ENST00000200453.6:chr19:+|6|2350:49:127|uORF|ACG	0	+	48872468	48872546	0	1	78,	0,
chr19	48873816	48873831	ENST00000200453.6:chr19:+|71|2350:824:839|iORF|ATG	0	+	48873816	48873831	0	1	15,	0,
chr7	100867403	100867906	ENST00000200457.9:chr7:+|1|1693:18:267|ouORF|CTG	0	+	100867403	100867906	0	2	203,46,	0,457,
chr7	100867497	100873303	ENST00000200457.9:chr7:+|8|1693:112:1543|canonical|ATG	0	+	100867497	100873303	0	9	109,128,126,372,94,170,179,121,132,	0,363,610,997,2872,3076,4045,5126,5674,
chr17	44759199	44779754	ENST00000200557.11:chr17:+|8|4614:213:2523|canonical|ATG	0	+	44759199	44779754	0	27	61,176,77,67,86,76,67,68,75,72,167,85,91,52,100,72,93,81,51,64,100,120,169,115,91,18,16,	0,522,10518,10782,12384,12556,13067,13199,13657,13814,14061,15095,15292,15498,16012,16194,16384,16927,17545,17699,17966,18282,18495,18752,18952,20022,20539,
chrX	120431322	120469169	ENST00000200639.9:chrX:-|15|6535:128:1361|canonical|ATG	0	-	120431322	120469169	0	9	140,165,64,123,185,159,214,119,64,	0,10407,11276,14982,16518,17647,24034,25328,37783,
chr5	132294616	132343835	ENST00000200652.4:chr5:+|17|2234:224:1880|canonical|ATG	0	+	132294616	132343835	0	10	393,104,155,172,127,95,215,183,136,76,	0,17544,18997,27567,32660,37139,40101,41201,45948,49143,
chr5	132294395	132294566	ENST00000200652.4:chr5:+|1|2234:3:174|uORF|GTG	0	+	132294395	132294566	0	1	171,	0,
chr16	56961979	56983666	ENST00000200676.8:chr16:+|3|1691:31:1513|canonical|ATG	0	+	56961979	56983666	0	16	118,115,135,71,88,70,61,92,180,51,165,68,34,73,86,75,	0,1030,7406,7631,7934,9053,9341,10012,11351,13121,16111,19178,19667,20185,21346,21612,
chr16	56591007	56591064	ENST00000561640.5:chr16:+|50|514:447:504|dORF|ATG	0	+	56591007	56591064	0	1	57,	0,
chr20	56629544	56638013	ENST00000201031.3:chr20:+|19|2862:240:1593|canonical|ATG	0	+	56629544	56638013	0	7	48,486,52,217,119,145,286,	0,1660,2260,3808,4605,7065,8183,
chr20	56629392	56629407	ENST00000201031.3:chr20:+|4|2862:88:103|uORF|ATG	0	+	56629392	56629407	0	1	15,	0,
chr19	48552252	48599406	ENST00000201586.7:chr19:+|10|1196:82:1180|canonical|ATG	0	+	48552252	48599406	0	7	71,143,209,127,95,181,272,	0,23688,34976,39356,40469,44486,46882,
chr19	55076444	55087614	ENST00000201647.11:chr19:+|4|2569:89:2261|canonical|ATG	0	+	55076444	55087614	0	19	17,41,59,162,150,83,262,127,89,75,149,142,29,133,132,127,175,133,87,	0,1643,2554,3245,3684,4327,4786,5328,5647,5830,6009,6933,7171,9396,9616,9947,10269,10858,11083,
chr2	151839118	152099011	ENST00000201943.10:chr2:-|3|1389:13:1390|canonical|ATG	0	-	151839118	152099011	0	13	261,96,152,110,59,81,20,77,131,123,120,84,63,	0,14329,16105,21592,30058,31412,31723,33298,37307,41681,44132,259211,259830,
chr20	32485759	32584608	ENST00000201961.6:chr20:-|14|971:221:749|truncation|ATG	0	-	32485759	32584608	0	6	5,106,110,112,156,39,	0,936,25587,35051,41998,98810,
chr20	32780115	32807903	ENST00000201963.3:chr20:+|21|4255:265:2803|canonical|ATG	0	+	32780115	32807903	0	22	30,148,62,102,126,222,159,108,145,126,45,80,113,184,85,146,91,149,86,70,119,142,	0,202,1237,4642,6386,7114,8738,11485,12510,15293,15534,16674,17071,18344,19128,20037,20719,21162,22269,25222,26093,27646,
chr20	31476445	31484430	ENST00000201979.3:chr20:+|16|1660:299:1196|canonical|ATG	0	+	31476445	31484430	0	4	340,83,202,272,	0,1382,5841,7713,
chr20	31475327	31476304	ENST00000201979.3:chr20:+|4|1660:41:158|uORF|CTG	0	+	31475327	31476304	0	2	39,78,	0,899,
chr20	31948873	31948879	ENST00000202017.6:chr20:-|17|1957:252:258|iORF|ATG	0	-	31948873	31948879	0	1	6,	0,
chr20	31945735	31945810	ENST00000202017.6:chr20:-|34|1957:484:559|odORF|ATG	0	-	31945735	31945810	0	1	75,	0,
chr20	31945806	31951961	ENST00000202017.6:chr20:-|4|1957:86:488|canonical|ATG	0	-	31945806	31951961	0	5	83,81,75,76,87,	0,689,3001,4505,6068,
chr14	103735153	103847307	ENST00000202556.14:chr14:-|13|5500:269:3542|canonical|ATG	0	-	103735153	103847307	0	17	42,200,167,134,138,770,502,170,181,141,197,175,102,77,120,148,9,	0,849,2540,3525,3732,4670,6636,7500,11219,14640,17846,18916,22496,43591,49641,62217,112145,
chr14	103737737	103737743	ENST00000202556.14:chr14:-|243|5500:3250:3256|iORF|GTG	0	-	103737737	103737743	0	1	6,	0,
chr14	103736178	103736184	ENST00000202556.14:chr14:-|250|5500:3318:3324|iORF|GTG	0	-	103736178	103736184	0	1	6,	0,
chr14	103847389	103847515	ENST00000202556.14:chr14:-|7|5500:61:187|uORF|GTG	0	-	103847389	103847515	0	1	126,	0,
chr20	20396729	20712480	ENST00000202677.12:chr20:-|10|9545:165:5787|canonical|ATG	0	-	20396729	20712480	0	39	5,122,128,159,156,124,72,772,184,138,69,111,109,59,129,129,156,99,194,177,91,98,138,165,238,112,149,138,168,228,200,139,116,178,44,58,53,111,106,	0,15297,76099,98387,106621,108681,114524,115783,124187,127676,128100,129522,134957,139015,139926,149974,174728,175118,176145,186320,188135,192538,194447,204952,208445,214585,219313,222547,223733,232633,238688,240633,243055,243971,246776,256800,279506,283961,315645,
chr20	20712449	20712593	ENST00000202677.12:chr20:-|2|9545:52:196|ouORF|CTG	0	-	20712449	20712593	0	1	144,	0,
chr20	20712538	20712547	ENST00000202677.12:chr20:-|5|9545:98:107|uORF|ATG	0	-	20712538	20712547	0	1	9,	0,
chr20	5109386	5113033	ENST00000202834.11:chr20:-|7|1472:71:203|ouORF|ATG	0	-	5109386	5113033	0	2	59,73,	0,3574,
chr12	120303561	120313036	ENST00000202967.4:chr12:+|10|1217:60:1005|canonical|ATG	0	+	120303561	120313036	0	3	497,295,153,	0,8894,9322,
chr12	120302324	120302375	ENST00000202967.4:chr12:+|1|1217:5:56|uORF|ATG	0	+	120302324	120302375	0	1	51,	0,
chr20	5938534	5950405	ENST00000203001.7:chr20:-|14|2929:129:1623|canonical|ATG	0	-	5938534	5950405	0	11	192,87,103,86,359,125,84,92,110,128,128,	0,2518,2708,3416,3893,5024,5413,5627,6270,7871,11743,
chr19	35612794	35622993	ENST00000203166.10:chr19:+|5|4324:61:1963|canonical|ATG	0	+	35612794	35622993	0	19	98,63,33,25,106,160,70,83,58,125,64,131,163,81,146,112,133,133,118,	0,935,1073,1240,2247,2432,4329,4492,5060,5276,5607,5774,6092,6629,6818,7217,7400,9806,10081,
chr3	48600724	48600730	ENST00000203407.6:chr3:-|119|1595:1103:1109|iORF|CTG	0	-	48600724	48600730	0	1	6,	0,
chr3	48599127	48609620	ENST00000203407.6:chr3:-|3|1595:27:1470|canonical|ATG	0	-	48599127	48609620	0	13	65,76,89,86,161,144,116,80,199,130,87,141,69,	0,507,935,1354,1552,1847,2224,4436,5105,5523,6642,10034,10424,
chr19	19629962	19643529	ENST00000203556.9:chr19:-|5|3528:129:3042|canonical|ATG	0	-	19629962	19643529	0	21	374,67,388,197,138,189,155,78,90,113,197,138,171,81,108,65,126,58,76,85,19,	0,508,3840,4544,4829,5062,5452,5681,6744,6954,7402,7957,8196,8439,10122,10333,10483,11847,12013,12572,13548,
chr12	6772852	6778390	ENST00000203629.3:chr12:+|22|1976:334:1912|canonical|ATG	0	+	6772852	6778390	0	8	58,148,305,270,276,243,131,147,	0,339,844,1742,2420,4411,4938,5391,
chr12	6772549	6772810	ENST00000203629.3:chr12:+|3|1976:31:292|uORF|ACG	0	+	6772549	6772810	0	1	261,	0,
chr14	94026537	94045922	ENST00000203664.10:chr14:+|14|3911:199:904|canonical|ATG	0	+	94026537	94045922	0	6	3,96,119,85,195,207,	0,10842,12425,17433,18048,19178,
chr19	40593165	40629550	ENST00000204005.13:chr19:+|1|5032:1:4765|canonical|ATG	0	+	40593165	40629550	0	33	16,59,155,110,192,248,103,75,123,165,150,120,132,126,126,243,126,120,132,126,123,132,132,126,147,267,72,129,147,153,381,153,155,	0,6031,6236,6902,11869,12239,12563,13067,13238,14199,15054,15318,16364,16580,17366,17986,18693,18907,19899,20238,20750,21149,23723,23934,26181,29235,29784,30438,30770,32691,33809,34539,36230,
chr19	40593172	40593178	ENST00000204005.13:chr19:+|2|5032:8:14|iORF|ACG	0	+	40593172	40593178	0	1	6,	0,
chr16	4258054	4272746	ENST00000204517.11:chr16:-|12|2163:278:1295|canonical|ATG	0	-	4258054	4272746	0	7	195,156,141,171,99,166,89,	0,2035,2400,3724,4269,4481,14603,
chr16	4272787	4273009	ENST00000204517.11:chr16:-|2|2163:15:237|uORF|CTG	0	-	4272787	4273009	0	1	222,	0,
chr16	4257976	4257988	ENST00000204517.11:chr16:-|75|2163:1361:1373|dORF|ATG	0	-	4257976	4257988	0	1	12,	0,
chr16	4272657	4272804	ENST00000204517.11:chr16:-|8|2163:220:367|ouORF|TTG	0	-	4272657	4272804	0	1	147,	0,
chr15	65118716	65133781	ENST00000204549.9:chr15:-|2|2823:28:1486|canonical|ATG	0	-	65118716	65133781	0	5	124,88,237,139,870,	0,659,1001,10315,14195,
chr3	184380318	184389422	ENST00000204604.5:chr3:+|5|3521:247:3115|canonical|ATG	0	+	184380318	184389422	0	23	148,104,130,129,100,88,142,141,83,148,107,120,157,221,114,264,94,57,104,103,155,103,56,	0,373,916,1177,1397,1614,2070,2315,2537,2697,2993,3204,4218,4699,5727,6173,6526,6732,7055,7612,8268,8574,9048,
chr19	49476553	49486202	ENST00000597551.6:chr19:+|40|1050:434:1022|odORF|ATG	0	+	49476553	49486202	0	5	13,139,179,69,188,	0,2355,3744,3998,9461,
chr16	1351965	1363091	ENST00000204679.9:chr16:+|4|1975:36:954|canonical|ATG	0	+	1351965	1363091	0	11	52,58,68,55,84,94,115,83,132,82,95,	0,136,273,9777,9906,10072,10240,10486,10645,10859,11031,
chrX	68829202	68829733	ENST00000204961.5:chrX:+|11|3303:183:714|uORF|CTG	0	+	68829202	68829733	0	1	531,	0,
chrX	68829230	68829248	ENST00000204961.5:chrX:+|13|3303:211:229|uORF|CTG	0	+	68829230	68829248	0	1	18,	0,
chrX	68829561	68829591	ENST00000204961.5:chrX:+|26|3303:542:572|uORF|ATG	0	+	68829561	68829591	0	1	30,	0,
chrX	68829672	68829684	ENST00000204961.5:chrX:+|32|3303:653:665|uORF|ATG	0	+	68829672	68829684	0	1	12,	0,
chrX	68829776	68840654	ENST00000204961.5:chrX:+|38|3303:757:1798|canonical|ATG	0	+	68829776	68840654	0	5	128,278,93,129,413,	0,8840,9887,10183,10465,
chrX	68829037	68829052	ENST00000204961.5:chrX:+|3|3303:18:33|uORF|GTG	0	+	68829037	68829052	0	1	15,	0,
chrX	68829156	68829222	ENST00000204961.5:chrX:+|9|3303:137:203|uORF|ATG	0	+	68829156	68829222	0	1	66,	0,
chr16	74452055	74607094	ENST00000205061.9:chr16:-|1|8261:21:3633|canonical|ATG	0	-	74452055	74607094	0	27	76,164,107,121,108,102,143,124,138,93,118,89,114,63,87,138,154,102,122,215,184,72,204,216,87,33,438,	0,1115,4593,5818,7626,10038,10432,11300,13620,15700,16890,17929,19117,20293,22490,25340,28185,30967,33740,38945,40901,42704,44385,51475,56783,80065,154601,
chr19	39507512	39507587	ENST00000205143.4:chr19:+|156|2332:1575:1650|iORF|ATG	0	+	39507512	39507587	0	1	75,	0,
chr19	39507858	39507864	ENST00000205143.4:chr19:+|167|2332:1710:1716|iORF|ATG	0	+	39507858	39507864	0	1	6,	0,
chr19	39498974	39508013	ENST00000205143.4:chr19:+|1|2332:8:1865|canonical|ATG	0	+	39498974	39508013	0	8	69,282,58,243,218,223,580,184,	0,217,1640,3840,5096,6254,8064,8855,
chr19	55485708	55486956	ENST00000205194.5:chr19:+|9|1350:120:741|canonical|ATG	0	+	55485708	55486956	0	2	72,549,	0,699,
chr4	56338401	56384299	ENST00000205214.11:chr4:-|19|3581:173:3470|canonical|ATG	0	-	56338401	56384299	0	14	390,132,123,164,796,116,193,173,107,242,193,317,121,230,	0,4433,5160,6725,10861,12940,15002,15637,16303,16780,33049,39746,44075,45668,
chr7	107893224	107893257	ENST00000205402.10:chr7:+|10|3537:133:166|iORF|ATG	0	+	107893224	107893257	0	1	33,	0,
chr7	107901746	107901752	ENST00000205402.10:chr7:+|18|3537:196:202|iORF|ATG	0	+	107901746	107901752	0	1	6,	0,
chr7	107905005	107905014	ENST00000205402.10:chr7:+|44|3537:454:463|iORF|CTG	0	+	107905005	107905014	0	1	9,	0,
chr7	107891250	107919259	ENST00000205402.10:chr7:+|4|3537:69:1599|canonical|ATG	0	+	107891250	107919259	0	14	39,79,80,69,70,101,144,102,191,171,190,138,90,66,	0,1949,10487,11074,12227,13707,14110,15016,24255,25543,26022,26673,27759,27943,
chr16	16150132	16221744	ENST00000205557.12:chr16:-|19|5140:184:4573|truncation|ATG	0	-	16150132	16221744	0	30	109,195,167,159,147,102,127,200,311,208,121,76,175,168,177,127,76,88,144,204,93,162,178,204,132,62,126,129,126,96,	0,445,4495,4740,7530,9349,11305,12860,15490,19513,23151,25778,27319,28665,32279,32671,34826,36991,38698,40031,42697,47888,51868,53277,58595,62052,64191,69421,69689,71516,
chr3	32483304	32483334	ENST00000205636.4:chr3:-|107|3307:1285:1315|dORF|ATG	0	-	32483304	32483334	0	1	30,	0,
chr3	32483959	32502745	ENST00000205636.4:chr3:-|7|3307:108:660|canonical|ATG	0	-	32483959	32502745	0	4	138,99,177,138,	0,3978,7750,18648,
chr17	66212132	66229379	ENST00000205948.11:chr17:-|5|1174:37:1075|canonical|ATG	0	-	66212132	66229379	0	8	56,198,180,189,77,97,177,64,	0,2320,4655,8421,11565,13895,15887,17183,
chr17	4959533	4967804	ENST00000206020.8:chr17:-|1|1005:14:698|canonical|ATG	0	-	4959533	4967804	0	7	110,157,90,85,89,68,85,	0,226,488,700,925,1252,8186,
chr6	151807912	152098966	ENST00000440973.5:chr6:+|25|6466:371:2159|canonical|ATG	0	+	151807912	152098966	0	8	452,191,117,336,139,134,184,235,	0,34684,72742,136260,203743,253078,286472,290819,
chr6	151807798	151807861	ENST00000206249.8:chr6:+|6|6327:118:181|uORF|ATG	0	+	151807798	151807861	0	1	63,	0,
chr6	153011573	153044018	ENST00000206262.2:chr6:-|11|7932:185:818|canonical|ATG	0	-	153011573	153044018	0	4	189,235,90,119,	0,12688,14880,32326,
chr6	153131191	153131215	ENST00000206262.2:chr6:-|6|7932:68:92|uORF|ATG	0	-	153131191	153131215	0	1	24,	0,
chr3	112640887	112640983	ENST00000206423.8:chr3:-|20|12301:161:257|uORF|CTG	0	-	112640887	112640983	0	1	96,	0,
chr3	112640737	112640776	ENST00000206423.8:chr3:-|28|12301:368:407|uORF|ATG	0	-	112640737	112640776	0	1	39,	0,
chr3	112640559	112640622	ENST00000206423.8:chr3:-|38|12301:522:585|uORF|ATG	0	-	112640559	112640622	0	1	63,	0,
chr3	112640406	112640478	ENST00000206423.8:chr3:-|45|12301:666:738|uORF|CTG	0	-	112640406	112640478	0	1	72,	0,
chr3	112639901	112640338	ENST00000206423.8:chr3:-|55|12301:806:833|ouORF|ATG	0	-	112639901	112640338	0	2	15,12,	0,425,
chr14	24136262	24138816	ENST00000206451.11:chr14:+|4|965:70:820|canonical|ATG	0	+	24136262	24138816	0	11	39,33,63,111,46,98,69,68,55,87,81,	0,722,880,1058,1257,1437,1786,1933,2082,2211,2473,
chr14	22946524	22955154	ENST00000206474.11:chr14:-|12|1642:254:1346|canonical|ATG	0	-	22946524	22955154	0	9	184,69,131,146,97,135,132,143,55,	0,646,1076,1343,3789,5030,5803,6016,8575,
chr14	23117486	23118995	ENST00000206513.6:chr14:-|13|1191:261:1011|truncation|ATG	0	-	23117486	23118995	0	2	336,414,	0,1095,
chr14	20447239	20454683	ENST00000206542.9:chr14:-|10|1976:130:1138|canonical|ATG	0	-	20447239	20454683	0	11	40,99,76,91,66,79,50,96,176,120,115,	0,182,375,664,866,1493,1724,1931,4734,5089,7329,
chr14	30559232	30581083	ENST00000206595.11:chr14:+|10|5770:76:124|ouORF|GTG	0	+	30559232	30581083	0	2	40,8,	0,21843,
chr14	30559182	30559242	ENST00000206595.11:chr14:+|5|5770:26:86|uORF|ATG	0	+	30559182	30559242	0	1	60,	0,
chr14	24249312	24262349	ENST00000206765.11:chr14:-|11|2744:95:2546|truncation|ATG	0	-	24249312	24262349	0	14	229,137,161,282,154,89,104,139,175,108,119,249,189,316,	0,4839,5351,5659,6051,6676,8972,9222,9762,10391,10627,11137,12382,12721,
chr1	36084921	36088186	ENST00000207457.8:chr1:+|11|1490:109:1402|canonical|ATG	0	+	36084921	36088186	0	9	156,126,206,144,115,108,144,80,214,	0,241,914,1782,2009,2282,2517,2806,3051,
chr17	75827964	75844337	ENST00000207549.9:chr17:-|4|4080:68:3341|canonical|ATG	0	-	75827964	75844337	0	32	122,197,124,121,84,72,106,80,69,207,99,144,121,131,52,98,57,91,125,118,104,93,105,70,69,45,181,67,60,108,36,117,	0,822,2063,2397,2613,3133,3278,5001,6110,6360,6653,6955,7444,7682,7890,8047,8235,8374,8607,8836,11874,12053,12260,12542,12797,12992,14468,14892,15049,15194,15519,16256,
chr3	38346868	38413013	ENST00000207870.8:chr3:+|10|3667:85:1696|canonical|ATG	0	+	38346868	38413013	0	19	57,83,70,81,87,129,66,73,119,82,41,116,116,74,97,59,88,95,78,	0,1681,13470,16068,18330,18739,19939,21316,23187,25786,27593,28275,29248,30049,32377,48636,50203,54022,66067,
chr3	38346795	38348569	ENST00000207870.8:chr3:+|2|3667:12:162|ouORF|CTG	0	+	38346795	38348569	0	2	130,20,	0,1754,
chr4	99279489	99279498	ENST00000209668.3:chr4:-|111|1454:1102:1111|iORF|ATG	0	-	99279489	99279498	0	1	9,	0,
chr4	99284613	99284716	ENST00000209668.3:chr4:-|40|1454:418:424|iORF|ATG	0	-	99284613	99284716	0	2	5,1,	0,102,
chr4	99276623	99290914	ENST00000209668.3:chr4:-|5|1454:72:1200|canonical|ATG	0	-	99276623	99290914	0	9	25,139,136,261,220,88,139,102,18,	0,2802,3520,5722,7775,8092,10226,10940,14273,
chr17	40922988	40936603	ENST00000209718.8:chr17:-|48|2209:652:1921|canonical|ATG	0	-	40922988	40936603	0	8	95,32,221,123,162,157,83,396,	0,1483,2365,5249,5457,6951,8384,13219,
chr17	40287886	40287973	ENST00000209728.9:chr17:+|1|4564:9:96|uORF|TTG	0	+	40287886	40287973	0	1	87,	0,
chr12	53307488	53321465	ENST00000209873.9:chr12:-|13|1815:146:1787|canonical|ATG	0	-	53307488	53321465	0	16	225,85,82,68,94,91,61,125,121,144,99,47,92,56,128,123,	0,356,563,793,946,1236,1471,1668,2112,6809,7262,7605,7846,8238,13076,13854,
chr12	54280032	54280119	ENST00000209875.9:chr12:-|1|11546:4:91|uORF|TTG	0	-	54280032	54280119	0	1	87,	0,
chr12	54280027	54280039	ENST00000209875.9:chr12:-|9|11546:84:96|uORF|ACG	0	-	54280027	54280039	0	1	12,	0,
chr1	173716036	173733865	ENST00000209884.5:chr1:+|12|3414:133:316|ouORF|ATG	0	+	173716036	173733865	0	2	30,153,	0,17676,
chr1	173716043	173785247	ENST00000209884.5:chr1:+|14|3414:140:1970|canonical|ATG	0	+	173716043	173785247	0	11	23,574,159,95,116,184,144,134,209,107,85,	0,17669,35720,37169,39879,40932,50102,58261,59590,66080,69119,
chr1	173714983	173716024	ENST00000209884.5:chr1:+|1|3414:4:121|uORF|CTG	0	+	173714983	173716024	0	2	95,22,	0,1019,
chr1	173715039	173716014	ENST00000209884.5:chr1:+|5|3414:60:111|uORF|ACG	0	+	173715039	173716014	0	2	39,12,	0,963,
chr1	173734236	173734248	ENST00000209884.5:chr1:+|60|3414:687:699|iORF|GTG	0	+	173734236	173734248	0	1	12,	0,
chr1	171185713	171209145	ENST00000209929.10:chr1:+|5|5215:67:1675|canonical|ATG	0	+	171185713	171209145	0	8	132,189,163,143,200,356,73,352,	0,7621,10935,13632,18151,19565,22004,23080,
chr19	12681711	12681852	ENST00000210060.12:chr19:-|4|1345:29:170|ouORF|ACG	0	-	12681711	12681852	0	1	141,	0,
chr19	12675837	12681766	ENST00000210060.12:chr19:-|8|1345:115:1225|canonical|ATG	0	-	12675837	12681766	0	9	96,126,104,106,87,97,122,165,207,	0,179,1270,1453,3619,3785,3963,4323,5722,
chr16	2148647	2148770	ENST00000210187.11:chr16:+|2|1674:24:147|uORF|ATG	0	+	2148647	2148770	0	1	123,	0,
chr16	2148783	2153421	ENST00000210187.11:chr16:+|8|1674:160:931|canonical|ATG	0	+	2148783	2153421	0	9	195,111,42,67,53,66,57,77,103,	0,1157,2785,2911,3072,4036,4205,4362,4535,
chr9	112332889	112332955	ENST00000458258.5:chr9:-|8|7995:72:138|uORF|ATG	0	-	112332889	112332955	0	1	66,	0,
chr9	120817905	120842909	ENST00000210313.8:chr9:-|1|3381:14:1529|canonical|ATG	0	-	120817905	120842909	0	10	258,141,110,192,143,110,129,114,145,173,	0,2933,3449,6588,8859,11193,13425,13926,15406,24831,
chr9	98056908	98056914	ENST00000210444.6:chr9:+|15|1179:178:184|iORF|ACG	0	+	98056908	98056914	0	1	6,	0,
chr9	98056808	98083055	ENST00000210444.6:chr9:+|5|1179:78:1158|canonical|ATG	0	+	98056808	98083055	0	6	132,216,100,155,267,210,	0,3973,20109,21384,24007,26037,
chr10	100972912	100984131	ENST00000210633.3:chr10:+|7|4094:79:2611|canonical|ATG	0	+	100972912	100984131	0	14	124,149,63,99,94,114,170,170,145,223,116,176,62,827,	0,216,634,4719,5382,5614,5936,6189,6935,7209,7665,7909,8255,10392,
chr6	52896805	52905834	ENST00000211122.4:chr6:-|5|908:80:749|canonical|ATG	0	-	52896805	52905834	0	6	123,132,142,133,52,87,	0,1019,3128,5540,6870,8942,
chr6	36141429	36141441	ENST00000211287.9:chr6:+|296|6316:3225:3237|dORF|TTG	0	+	36141429	36141441	0	1	12,	0,
chr6	36130582	36139373	ENST00000211287.9:chr6:+|7|6316:71:1169|canonical|ATG	0	+	36130582	36139373	0	12	119,130,59,109,30,48,115,72,80,79,177,80,	0,688,2038,5170,5436,5901,6073,6296,7782,8119,8296,8711,
chr6	52677102	52686049	ENST00000211314.5:chr6:+|15|988:150:450|canonical|ATG	0	+	52677102	52686049	0	4	70,102,88,40,	0,4710,6975,8907,
chr6	52677124	52677139	ENST00000211314.5:chr6:+|18|988:172:187|iORF|ATG	0	+	52677124	52677139	0	1	15,	0,
chr6	52681884	52681902	ENST00000211314.5:chr6:+|33|988:292:310|iORF|ATG	0	+	52681884	52681902	0	1	18,	0,
chr6	52686077	52686182	ENST00000211314.5:chr6:+|56|988:478:583|dORF|ATG	0	+	52686077	52686182	0	1	105,	0,
chr6	52686138	52686150	ENST00000211314.5:chr6:+|61|988:539:551|dORF|ATG	0	+	52686138	52686150	0	1	12,	0,
chr6	52686274	52686382	ENST00000211314.5:chr6:+|70|988:675:783|dORF|ATG	0	+	52686274	52686382	0	1	108,	0,
chr6	31639130	31651763	ENST00000211379.9:chr6:-|21|3779:296:3677|canonical|ATG	0	-	31639130	31651763	0	24	96,147,108,144,60,147,125,103,54,170,292,287,88,113,78,253,198,130,236,75,54,197,118,108,	0,369,1068,1254,1514,1661,1973,2189,2408,2645,2981,3698,4759,4951,5394,5815,6276,7263,8460,9546,9780,10068,10379,12525,
chr6	32149221	32151827	ENST00000211413.10:chr6:-|7|1892:113:1034|canonical|ATG	0	-	32149221	32151827	0	4	177,186,539,19,	0,315,1146,2587,
chr6	27472387	27473031	ENST00000211936.10:chr6:-|10|3101:88:193|uORF|ATG	0	-	27472387	27473031	0	2	46,59,	0,585,
chr10	73998207	74118169	ENST00000211998.10:chr10:+|5|5497:93:3498|canonical|ATG	0	+	73998207	74118169	0	22	168,71,151,109,123,161,91,148,154,176,191,200,129,150,109,303,125,186,204,204,105,147,	0,44875,72462,72767,74522,76535,84246,85158,90988,91815,96063,97448,98996,102740,105612,106843,109022,110763,113701,115976,116587,119815,
chr10	67884721	67916593	ENST00000212015.11:chr10:+|3|4107:67:2311|canonical|ATG	0	+	67884721	67916593	0	9	430,117,242,153,148,80,187,558,329,	0,2695,4160,6680,22068,23324,24534,27752,31543,
chr19	10832994	10836191	ENST00000214869.7:chr19:-|2|1633:22:706|canonical|ATG	0	-	10832994	10836191	0	4	219,184,98,183,	0,1939,2261,3014,
chr19	58571402	58573135	ENST00000215057.7:chr19:-|20|2666:201:309|uORF|CTG	0	-	58571402	58573135	0	2	27,81,	0,1652,
chr19	17226247	17228925	ENST00000215061.9:chr19:+|2|1111:23:818|canonical|ATG	0	+	17226247	17228925	0	6	69,177,206,166,54,123,	0,445,746,1592,2008,2555,
chr19	38374601	38383390	ENST00000620216.4:chr19:+|5|1538:53:1106|canonical|ATG	0	+	38374601	38383390	0	7	360,73,103,166,101,112,138,	0,1558,1750,4638,6297,7515,8651,
chr16	30992820	31010396	ENST00000215095.11:chr16:-|5|4674:243:1110|canonical|ATG	0	-	30992820	31010396	0	10	81,111,138,74,109,74,75,100,75,30,	0,309,526,3862,4130,4681,8107,8273,8708,17546,
chr16	30887864	30893944	ENST00000215115.5:chr16:-|5|857:134:788|canonical|ATG	0	-	30887864	30893944	0	6	126,86,162,109,79,92,	0,995,4721,4975,5347,5988,
chr19	1286168	1299945	ENST00000215368.4:chr19:+|5|2424:297:939|canonical|ATG	0	+	1286168	1299945	0	4	140,314,66,122,	0,9376,12382,13655,
chr19	639925	643604	ENST00000215530.7:chr19:+|4|1329:48:561|canonical|ATG	0	+	639925	643604	0	3	214,104,195,	0,3309,3484,
chr19	3474842	3480463	ENST00000215531.6:chr19:-|8|1312:63:456|canonical|ATG	0	-	3474842	3480463	0	4	154,60,112,67,	0,3576,3975,5554,
chr16	1790599	1793652	ENST00000215539.4:chr16:-|8|2058:54:1872|canonical|ATG	0	-	1790599	1793652	0	2	1802,16,	0,3037,
chr19	14566132	14572000	ENST00000215565.3:chr19:-|7|535:67:481|canonical|ATG	0	-	14566132	14572000	0	3	133,169,112,	0,632,5756,
chr19	14529632	14563252	ENST00000215567.10:chr19:+|4|1139:40:217|ouORF|CTG	0	+	14529632	14563252	0	3	79,51,47,	0,32892,33573,
chr19	14529639	14529654	ENST00000215567.10:chr19:+|7|1139:47:62|uORF|GTG	0	+	14529639	14529654	0	1	15,	0,
chr19	14529696	14565871	ENST00000215567.10:chr19:+|9|1139:104:1031|canonical|ATG	0	+	14529696	14565871	0	13	15,51,52,45,104,116,106,73,44,58,89,46,128,	0,32828,33509,33961,34103,34285,34485,35089,35252,35369,35505,35921,36047,
chr19	2427545	2427578	ENST00000215570.8:chr19:-|1|1664:9:42|uORF|ACG	0	-	2427545	2427578	0	1	33,	0,
chr19	2426947	2427533	ENST00000215570.8:chr19:-|5|1664:54:342|canonical|ATG	0	-	2426947	2427533	0	3	99,69,120,	0,308,466,
chr19	531830	531947	ENST00000215574.9:chr19:+|3|1418:72:189|ouORF|GTG	0	+	531830	531947	0	1	117,	0,
chr19	531931	541552	ENST00000215574.9:chr19:+|8|1418:173:884|canonical|ATG	0	+	531931	541552	0	5	177,87,98,135,214,	0,3905,4311,5081,9407,
chr19	751135	756892	ENST00000215582.8:chr19:+|3|2885:25:64|uORF|GTG	0	+	751135	756892	0	2	36,3,	0,5754,
chr19	751142	756959	ENST00000215582.8:chr19:+|4|2885:32:131|ouORF|CTG	0	+	751142	756959	0	2	29,70,	0,5747,
chr19	756946	763590	ENST00000215582.8:chr19:+|9|2885:118:2158|canonical|ATG	0	+	756946	763590	0	4	1780,131,39,90,	0,2962,4678,6554,
chr19	2476358	2477601	ENST00000215631.9:chr19:+|19|1371:233:716|canonical|ATG	0	+	2476358	2477601	0	4	44,102,223,114,	0,170,670,1129,
chr19	496499	504965	ENST00000215637.8:chr19:+|2|1541:15:1164|canonical|ATG	0	+	496499	504965	0	5	52,285,330,261,221,	0,1333,1996,5169,8245,
chr22	50253400	50261509	ENST00000215659.13:chr22:-|7|1778:175:1279|canonical|ATG	0	-	50253400	50261509	0	12	80,174,79,80,72,115,48,30,112,59,130,125,	0,1796,2052,2214,2409,2684,3198,3534,3681,4842,7766,7984,
chr22	20787211	20787442	ENST00000215727.10:chr22:+|128|2203:1695:1926|dORF|ACG	0	+	20787211	20787442	0	1	231,	0,
chr22	20859110	20887836	ENST00000215730.12:chr22:+|6|4259:105:882|canonical|ATG	0	+	20859110	20887836	0	5	237,197,86,99,158,	0,11226,21938,24360,28568,
chr22	21002081	21002096	ENST00000215742.9:chr22:-|1|1913:23:38|uORF|ATG	0	-	21002081	21002096	0	1	15,	0,
chr22	23772870	23783544	ENST00000215743.8:chr22:+|1|2261:23:1490|canonical|ATG	0	+	23772870	23783544	0	8	108,230,144,134,242,217,258,134,	0,6316,7488,7711,7988,8322,9355,10540,
chr22	23894474	23895106	ENST00000215754.8:chr22:+|10|557:93:441|canonical|ATG	0	+	23894474	23895106	0	3	108,173,67,	0,297,565,
chr22	23894383	23894410	ENST00000215754.8:chr22:+|1|557:2:29|uORF|GTG	0	+	23894383	23894410	0	1	27,	0,
chr22	23966914	23971406	ENST00000215770.6:chr22:+|3|1582:28:433|canonical|ATG	0	+	23966914	23971406	0	3	108,176,121,	0,471,4371,
chr22	30263882	30266799	ENST00000215781.3:chr22:-|3|1865:53:812|canonical|ATG	0	-	30263882	30266799	0	3	582,143,34,	0,1119,2883,
chr22	30292374	30326881	ENST00000215790.12:chr22:-|5|1972:61:1588|canonical|ATG	0	-	30292374	30326881	0	9	477,155,190,66,115,107,108,100,209,	0,1276,1546,2421,2566,3362,7069,12156,34298,
chr22	30339188	30339194	ENST00000215793.13:chr22:-|111|5090:1535:1541|iORF|GTG	0	-	30339188	30339194	0	1	6,	0,
chr22	30356846	30356888	ENST00000215793.13:chr22:-|1|5090:7:49|uORF|TTG	0	-	30356846	30356888	0	1	42,	0,
chr22	30334593	30356792	ENST00000215793.13:chr22:-|7|5090:103:2485|canonical|ATG	0	-	30334593	30356792	0	16	102,72,102,155,208,246,122,186,118,194,151,75,258,208,122,63,	0,873,1058,2432,3096,4195,4536,5602,6101,7098,7606,8211,10339,11718,18357,22136,
chr22	18157663	18176817	ENST00000215794.8:chr22:+|21|1858:160:1279|canonical|ATG	0	+	18157663	18176817	0	10	157,97,146,80,147,96,168,132,50,46,	0,2508,4126,9591,10226,12180,13089,15486,16129,19108,
chr22	18150178	18157657	ENST00000215794.8:chr22:+|2|1858:10:154|uORF|GTG	0	+	18150178	18157657	0	2	44,100,	0,7379,
chr22	18150210	18157584	ENST00000215794.8:chr22:+|6|1858:42:81|uORF|ATG	0	+	18150210	18157584	0	2	12,27,	0,7347,
chr22	30379599	30379659	ENST00000215798.10:chr22:-|104|1651:975:1035|odORF|ATG	0	-	30379599	30379659	0	1	60,	0,
chr22	30379603	30386759	ENST00000215798.10:chr22:-|11|1651:98:1031|truncation|ATG	0	-	30379603	30386759	0	7	210,144,120,157,86,72,144,	0,458,678,4735,6300,6466,7012,
chr22	30460020	30471958	ENST00000215812.9:chr22:-|4|2054:60:1263|canonical|ATG	0	-	30460020	30471958	0	12	122,170,140,107,84,61,96,189,60,44,76,54,	0,1289,1534,2065,4799,6313,6961,8487,9998,10191,10486,11884,
chr22	24557674	24571977	ENST00000215829.8:chr22:+|4|3466:92:473|canonical|ATG	0	+	24557674	24571977	0	3	126,193,62,	0,10309,14241,
chr22	30607331	30626521	ENST00000215838.8:chr22:+|14|2192:159:1443|canonical|ATG	0	+	30607331	30626521	0	9	64,193,170,153,173,187,166,116,62,	0,3539,5541,7017,7969,8269,9998,15636,19128,
chr22	30607198	30607210	ENST00000215838.8:chr22:+|3|2192:26:38|uORF|ATG	0	+	30607198	30607210	0	1	12,	0,
chr22	30967920	30967974	ENST00000397641.8:chr22:-|69|5657:801:855|uORF|CTG	0	-	30967920	30967974	0	1	54,	0,
chr22	30967817	30967889	ENST00000215862.8:chr22:-|18|4469:313:385|uORF|ATG	0	-	30967817	30967889	0	1	72,	0,
chr22	30967592	30967721	ENST00000215862.8:chr22:-|28|4469:481:610|uORF|ATG	0	-	30967592	30967721	0	1	129,	0,
chr22	30967459	30967564	ENST00000215862.8:chr22:-|46|4469:638:743|uORF|ATG	0	-	30967459	30967564	0	1	105,	0,
chr22	30968145	30968163	ENST00000397641.8:chr22:-|60|5657:612:630|uORF|ATG	0	-	30968145	30968163	0	1	18,	0,
chr22	30968124	30968133	ENST00000397641.8:chr22:-|61|5657:642:651|uORF|ATG	0	-	30968124	30968133	0	1	9,	0,
chr22	30968057	30968072	ENST00000397641.8:chr22:-|63|5657:703:718|uORF|TTG	0	-	30968057	30968072	0	1	15,	0,
chr22	19176129	19178673	ENST00000215882.10:chr22:-|2|1548:64:1000|canonical|ATG	0	-	19176129	19178673	0	9	115,74,116,105,85,139,100,108,94,	0,291,448,716,990,1597,1812,2003,2450,
chr22	31135722	31140354	ENST00000215885.4:chr22:-|13|2600:155:1685|canonical|ATG	0	-	31135722	31140354	0	7	214,117,133,284,135,133,514,	0,960,1185,1987,2553,2944,4118,
chr22	37570262	37579905	ENST00000215886.6:chr22:-|17|596:183:582|canonical|ATG	0	-	37570262	37579905	0	4	150,160,83,6,	0,313,1586,9637,
chr22	37658948	37658954	ENST00000215904.7:chr22:+|23|2012:227:233|iORF|TTG	0	+	37658948	37658954	0	1	6,	0,
chr22	37658782	37665871	ENST00000215904.7:chr22:+|3|2012:61:952|canonical|ATG	0	+	37658782	37665871	0	2	574,317,	0,6772,
chr22	26433530	26433650	ENST00000215906.6:chr22:+|18|3370:367:487|ouORF|ATG	0	+	26433530	26433650	0	1	120,	0,
chr22	26433615	26443206	ENST00000215906.6:chr22:+|26|3370:452:1562|canonical|ATG	0	+	26433615	26443206	0	3	886,114,110,	0,8843,9481,
chr22	26433441	26433447	ENST00000215906.6:chr22:+|9|3370:278:284|uORF|ATG	0	+	26433441	26433447	0	1	6,	0,
chr22	37679762	37679801	ENST00000215909.10:chr22:+|50|528:489:528|dORF|ATG	0	+	37679762	37679801	0	1	39,	0,
chr22	37675702	37679749	ENST00000215909.10:chr22:+|7|528:68:476|canonical|ATG	0	+	37675702	37679749	0	4	9,80,172,147,	0,1283,2780,3900,
chr22	31283083	31292344	ENST00000215912.10:chr22:-|9|2420:145:937|canonical|ATG	0	-	31283083	31292344	0	6	205,79,201,120,117,70,	0,6231,6415,7881,8096,9191,
chr22	26491817	26491904	ENST00000215917.11:chr22:+|101|4020:1180:1267|dORF|ATG	0	+	26491817	26491904	0	1	87,	0,
chr22	26492022	26492100	ENST00000215917.11:chr22:+|121|4020:1385:1463|dORF|ATG	0	+	26492022	26492100	0	1	78,	0,
chr22	26492151	26492253	ENST00000215917.11:chr22:+|132|4020:1514:1616|dORF|ATG	0	+	26492151	26492253	0	1	102,	0,
chr22	26492415	26492544	ENST00000215917.11:chr22:+|159|4020:1778:1907|dORF|ATG	0	+	26492415	26492544	0	1	129,	0,
chr22	26492608	26492752	ENST00000215917.11:chr22:+|177|4020:1971:2115|dORF|ATG	0	+	26492608	26492752	0	1	144,	0,
chr22	26483890	26491672	ENST00000215917.11:chr22:+|2|4020:15:1035|canonical|ATG	0	+	26483890	26491672	0	7	209,41,260,99,155,46,210,	0,2132,4138,4499,6153,7134,7572,
chr22	26491740	26491803	ENST00000215917.11:chr22:+|94|4020:1103:1166|dORF|ATG	0	+	26491740	26491803	0	1	63,	0,
chr22	31341404	31345602	ENST00000215919.3:chr22:-|17|2516:175:1789|canonical|ATG	0	-	31341404	31345602	0	3	279,64,1271,	0,1492,2927,
chr22	37831942	37844238	ENST00000215941.9:chr22:-|6|2087:97:1000|canonical|ATG	0	-	37831942	37844238	0	8	75,108,125,48,72,99,48,328,	0,694,1015,1216,1741,6557,8244,11968,
chr22	41939055	41947076	ENST00000215980.10:chr22:-|8|938:77:620|canonical|ATG	0	-	41939055	41947076	0	6	141,92,80,93,80,57,	0,4554,6169,6857,7361,7964,
chr22	38468233	38482536	ENST00000216014.9:chr22:+|13|1694:139:784|canonical|ATG	0	+	38468233	38482536	0	5	91,101,159,253,41,	0,6289,11359,12978,14262,
chr22	38468107	38468113	ENST00000216014.9:chr22:+|1|1694:13:19|uORF|CTG	0	+	38468107	38468113	0	1	6,	0,
chr22	38481281	38481302	ENST00000216014.9:chr22:+|52|1694:560:581|iORF|CTG	0	+	38481281	38481302	0	1	21,	0,
chr22	38520019	38568256	ENST00000216024.7:chr22:-|14|2269:175:1198|canonical|ATG	0	-	38520019	38568256	0	13	70,117,61,115,74,92,73,42,53,83,147,45,51,	0,1588,17572,18275,18519,19301,29905,32646,35337,42267,46570,47563,48186,
chr22	38570133	38570142	ENST00000216024.7:chr22:-|4|2269:42:51|uORF|GTG	0	-	38570133	38570142	0	1	9,	0,
chr22	38568252	38570077	ENST00000216024.7:chr22:-|7|2269:107:179|ouORF|TTG	0	-	38568252	38570077	0	2	37,35,	0,1790,
chr22	28742095	28757169	ENST00000216027.8:chr22:+|6|1106:58:766|canonical|ATG	0	+	28742095	28757169	0	6	236,97,90,145,48,92,	0,1786,2519,3768,9145,14982,
chr22	38656637	38656682	ENST00000216029.8:chr22:+|1|1146:1:46|uORF|ATG	0	+	38656637	38656682	0	1	45,	0,
chr22	38682087	38682326	ENST00000216034.6:chr22:+|14|2031:132:144|iORF|ATG	0	+	38682087	38682326	0	2	8,4,	0,235,
chr22	38681978	38683841	ENST00000216034.6:chr22:+|2|2031:23:452|canonical|ATG	0	+	38681978	38683841	0	4	117,119,118,75,	0,344,900,1788,
chr22	38683848	38683932	ENST00000216034.6:chr22:+|39|2031:459:543|dORF|TTG	0	+	38683848	38683932	0	1	84,	0,
chr22	38683988	38684291	ENST00000216034.6:chr22:+|55|2031:599:902|dORF|ATG	0	+	38683988	38684291	0	1	303,	0,
chr22	38684253	38684259	ENST00000216034.6:chr22:+|80|2031:864:870|dORF|ATG	0	+	38684253	38684259	0	1	6,	0,
chr22	23059461	23140420	ENST00000216036.9:chr22:-|10|1188:95:1142|canonical|ATG	0	-	23059461	23140420	0	6	257,137,232,119,103,199,	0,2347,4440,74564,79378,80760,
chr22	28795545	28800524	ENST00000216037.10:chr22:-|7|1850:74:860|canonical|ATG	0	-	28795545	28800524	0	5	187,146,129,97,227,	0,501,1531,3511,4752,
chr22	32392301	32392310	ENST00000216038.6:chr22:-|153|2019:1431:1440|iORF|ATG	0	-	32392301	32392310	0	1	9,	0,
chr22	32388074	32388080	ENST00000216038.6:chr22:-|162|2019:1521:1527|iORF|ATG	0	-	32388074	32388080	0	1	6,	0,
chr22	32408811	32408817	ENST00000216038.6:chr22:-|17|2019:201:207|iORF|ATG	0	-	32408811	32408817	0	1	6,	0,
chr22	32412224	32412233	ENST00000216038.6:chr22:-|2|2019:15:24|uORF|GTG	0	-	32412224	32412233	0	1	9,	0,
chr22	32387991	32412156	ENST00000216038.6:chr22:-|6|2019:92:1610|canonical|ATG	0	-	32387991	32412156	0	12	108,120,111,189,176,160,157,157,100,68,79,93,	0,4248,5900,7034,8082,9949,11611,13755,18670,20183,20763,24072,
chr22	38705955	38730704	ENST00000216044.10:chr22:+|1|4905:13:2023|canonical|ATG	0	+	38705955	38730704	0	12	192,112,181,349,124,115,145,183,136,179,201,93,	0,2889,9951,10696,15786,18341,20050,20302,21257,22027,23506,24656,
chr22	50393908	50444247	ENST00000216061.9:chr22:+|33|3415:371:3272|canonical|ATG	0	+	50393908	50444247	0	22	227,187,138,66,113,114,127,153,210,65,116,86,81,98,58,125,164,157,89,226,252,49,	0,12780,20643,22183,24958,25440,28345,29553,37264,38356,41057,42458,43079,43597,43934,44265,44690,45792,46052,46892,49957,50290,
chr22	50393969	50393975	ENST00000612753.5:chr22:+|34|4094:433:439|iORF|ATG	0	+	50393969	50393975	0	1	6,	0,
chr22	50372121	50372130	ENST00000612753.5:chr22:+|22|4094:327:336|uORF|ATG	0	+	50372121	50372130	0	1	9,	0,
chr22	50388994	50389066	ENST00000216061.9:chr22:+|6|3415:89:161|uORF|ATG	0	+	50388994	50389066	0	1	72,	0,
chr22	38779448	38782731	ENST00000216068.9:chr22:-|17|1474:216:534|canonical|ATG	0	-	38779448	38782731	0	3	165,84,69,	0,1477,3214,
chr22	38779183	38779327	ENST00000216068.9:chr22:-|59|1474:655:799|dORF|GTG	0	-	38779183	38779327	0	1	144,	0,
chr22	29058741	29061792	ENST00000216071.5:chr22:-|2|982:40:913|canonical|ATG	0	-	29058741	29061792	0	3	441,429,3,	0,1673,3048,
chr22	50486897	50489856	ENST00000216075.11:chr22:+|5|1689:40:898|canonical|ATG	0	+	50486897	50489856	0	10	15,81,81,163,68,110,68,50,113,109,	0,487,764,988,1377,2142,2330,2499,2634,2850,
chr22	50503390	50507054	ENST00000216080.5:chr22:-|12|2658:170:2219|canonical|ATG	0	-	50503390	50507054	0	13	309,97,112,169,183,97,106,135,142,179,218,29,273,	0,417,949,1168,1411,1666,1838,2012,2283,2644,2894,3247,3391,
chr22	50507097	50507675	ENST00000216080.5:chr22:-|1|2658:10:127|uORF|ATG	0	-	50507097	50507675	0	2	23,94,	0,484,
chr22	38865635	38865791	ENST00000407418.8:chr22:-|120|6052:1683:1839|dORF|ATG	0	-	38865635	38865791	0	1	156,	0,
chr22	38872195	38872216	ENST00000407418.8:chr22:-|1|6052:1:22|uORF|ATG	0	-	38872195	38872216	0	1	21,	0,
chr22	38866208	38872190	ENST00000216083.6:chr22:-|6|3191:27:1212|canonical|ATG	0	-	38866208	38872190	0	5	939,67,66,44,69,	0,5271,5483,5693,5913,
chr22	38866080	38866095	ENST00000407418.8:chr22:-|93|6052:1379:1394|dORF|ATG	0	-	38866080	38866095	0	1	15,	0,
chr22	29267800	29267845	ENST00000216085.12:chr22:-|10|1777:137:182|uORF|ATG	0	-	29267800	29267845	0	1	45,	0,
chr22	29267523	29267804	ENST00000216085.12:chr22:-|11|1777:178:289|uORF|CTG	0	-	29267523	29267804	0	2	54,57,	0,224,
chr22	29260059	29265626	ENST00000216085.12:chr22:-|22|1777:429:1590|canonical|ATG	0	-	29260059	29265626	0	5	178,288,163,384,148,	0,266,642,3775,5419,
chr22	29267915	29267954	ENST00000216085.12:chr22:-|2|1777:28:67|uORF|CTG	0	-	29267915	29267954	0	1	39,	0,
chr22	29267808	29267898	ENST00000216085.12:chr22:-|5|1777:84:174|uORF|ATG	0	-	29267808	29267898	0	1	90,	0,
chr22	39021385	39021517	ENST00000216099.13:chr22:+|20|2515:260:392|uORF|GTG	0	+	39021385	39021517	0	1	132,	0,
chr22	29315283	29315439	ENST00000401450.3:chr22:-|12|1720:254:410|uORF|CTG	0	-	29315283	29315439	0	1	156,	0,
chr22	29315215	29315287	ENST00000401450.3:chr22:-|24|1720:406:478|ouORF|ATG	0	-	29315215	29315287	0	1	72,	0,
chr22	29313300	29315246	ENST00000216101.7:chr22:-|25|1431:452:1064|canonical|ATG	0	-	29313300	29315246	0	3	268,125,219,	0,562,1727,
chr22	35262390	35293651	ENST00000216106.6:chr22:+|10|4095:134:1940|canonical|ATG	0	+	35262390	35293651	0	10	31,149,79,956,82,65,106,170,123,45,	0,687,1405,2257,21571,23606,24956,25847,30601,31216,
chr22	35262400	35262412	ENST00000216106.6:chr22:+|12|4095:144:156|iORF|ATG	0	+	35262400	35262412	0	1	12,	0,
chr22	35263856	35264728	ENST00000420166.5:chr22:+|18|1257:317:416|ouORF|ATG	0	+	35263856	35264728	0	2	18,81,	0,791,
chr22	43124022	43129305	ENST00000216115.3:chr22:+|5|951:62:545|canonical|ATG	0	+	43124022	43129305	0	4	161,99,130,93,	0,3674,4473,5190,
chr22	35381173	35393598	ENST00000216117.9:chr22:+|5|1554:79:946|canonical|ATG	0	+	35381173	35393598	0	5	23,121,492,100,131,	0,1932,5511,8690,12294,
chr22	29555934	29581082	ENST00000216121.12:chr22:-|3|2013:32:887|canonical|ATG	0	-	29555934	29581082	0	10	65,84,95,32,141,71,95,46,128,98,	0,2935,4799,5236,5571,5857,13258,14227,14470,25050,
chr22	35413970	35415959	ENST00000216122.9:chr22:+|108|3458:1265:1412|iORF|GTG	0	+	35413970	35415959	0	2	16,131,	0,1858,
chr22	35400155	35400191	ENST00000216122.9:chr22:+|1|3458:17:53|uORF|CTG	0	+	35400155	35400191	0	1	36,	0,
chr22	35400438	35424255	ENST00000216122.9:chr22:+|8|3458:78:2283|canonical|ATG	0	+	35400438	35424255	0	16	167,127,129,173,156,167,172,112,144,66,177,113,129,143,128,102,	0,2768,2975,6114,7969,10305,12071,13436,15390,15900,16199,17305,19445,20879,22775,23715,
chr22	50627555	50627996	ENST00000216124.10:chr22:-|6|4294:157:598|ouORF|CTG	0	-	50627555	50627996	0	1	441,	0,
chr22	35546809	35552032	ENST00000216127.5:chr22:+|25|3447:680:1481|canonical|ATG	0	+	35546809	35552032	0	2	271,530,	0,4693,
chr22	35540856	35541009	ENST00000216127.5:chr22:+|3|3447:27:180|uORF|CTG	0	+	35540856	35541009	0	1	153,	0,
chr22	35541031	35546943	ENST00000216127.5:chr22:+|8|3447:202:814|ouORF|CTG	0	+	35541031	35546943	0	2	469,143,	0,5769,
chr22	43183100	43187104	ENST00000216129.7:chr22:-|3|3386:31:292|ouORF|GTG	0	-	43183100	43187104	0	2	49,212,	0,3792,
chr22	43168007	43187069	ENST00000216129.7:chr22:-|7|3386:66:2001|canonical|ATG	0	-	43168007	43187069	0	14	152,139,69,82,152,112,195,117,77,134,160,199,170,177,	0,766,1492,3811,4395,5707,6201,6491,8312,11611,11833,12734,14972,18885,
chr22	39133890	39152444	ENST00000216133.10:chr22:-|16|4111:237:993|canonical|ATG	0	-	39133890	39152444	0	6	158,352,67,66,44,69,	0,510,4745,7480,15898,18485,
chr22	39152544	39152622	ENST00000216133.10:chr22:-|5|4111:59:137|uORF|ATG	0	-	39152544	39152622	0	1	78,	0,
chr22	50738235	50745207	ENST00000216139.10:chr22:+|3|1430:33:1299|canonical|ATG	0	+	50738235	50745207	0	5	77,204,284,146,555,	0,1035,1458,5825,6417,
chr22	29720424	29729569	ENST00000216144.4:chr22:+|11|3334:423:1071|canonical|ATG	0	+	29720424	29729569	0	5	109,144,113,154,128,	0,7237,8205,8630,9017,
chr22	39312883	39312940	ENST00000216146.9:chr22:-|112|1296:1238:1295|odORF|ATG	0	-	39312883	39312940	0	1	57,	0,
chr22	39312939	39319597	ENST00000216146.9:chr22:-|4|1296:27:1239|canonical|ATG	0	-	39312939	39319597	0	10	45,120,96,102,161,187,136,169,193,3,	0,251,694,1167,1746,2429,3766,4521,5460,6655,
chr22	39350010	39375955	ENST00000216155.11:chr22:+|5|497:63:420|canonical|ATG	0	+	39350010	39375955	0	3	99,238,20,	0,24305,25925,
chr22	39399802	39430222	ENST00000216160.11:chr22:+|1|3198:24:1539|canonical|ATG	0	+	39399802	39430222	0	11	33,137,154,87,139,114,112,145,223,163,208,	0,15203,15697,16988,17908,18929,19716,22024,26900,28218,30212,
chr22	43880794	43891880	ENST00000216177.9:chr22:-|5|2540:134:1424|canonical|ATG	0	-	43880794	43891880	0	9	91,117,133,186,61,210,66,233,193,	0,763,3418,5508,6796,8534,9004,10267,10893,
chr22	43923911	43946382	ENST00000216180.8:chr22:+|4|2753:108:1554|canonical|ATG	0	+	43923911	43946382	0	9	187,233,66,210,61,222,133,105,229,	0,3023,4912,8966,10694,13139,16081,20779,22242,
chr22	36282667	36349236	ENST00000216181.11:chr22:-|9|7451:181:6064|canonical|ATG	0	-	36282667	36349236	0	40	118,173,109,209,124,89,129,162,213,213,249,153,105,207,145,213,172,124,138,207,132,109,161,70,122,194,115,174,174,153,119,96,144,99,64,93,94,28,157,333,	0,1425,1735,2453,2990,3197,4050,5584,6059,6417,9318,10661,11091,11424,12264,12837,14175,16251,17459,18183,18866,19900,21327,22365,23262,23746,26614,29381,31477,33849,35539,36872,37552,38130,39090,39761,43900,44793,58702,66236,
chr22	36481595	36481631	ENST00000216185.7:chr22:-|2|1336:10:46|uORF|ACG	0	-	36481595	36481631	0	1	36,	0,
chr22	45285013	45295719	ENST00000216211.9:chr22:+|6|1084:66:930|canonical|ATG	0	+	45285013	45295719	0	6	52,156,280,83,133,160,	0,927,2158,4047,8167,10546,
chr22	45309477	45310121	ENST00000216214.7:chr22:+|33|3458:497:764|uORF|ACG	0	+	45309477	45310121	0	2	173,94,	0,550,
chr22	40826526	40826538	ENST00000216218.8:chr22:-|104|3212:1209:1221|odORF|ATG	0	-	40826526	40826538	0	1	12,	0,
chr22	40826537	40856540	ENST00000216218.8:chr22:-|6|3212:100:1210|canonical|ATG	0	-	40826537	40856540	0	12	129,134,49,117,103,111,85,67,71,76,58,110,	0,558,3088,4302,6031,9022,9265,14088,18301,21756,24285,29893,
chr22	37128095	37144172	ENST00000216223.10:chr22:-|10|4034:126:1782|canonical|ATG	0	-	37128095	37144172	0	9	753,85,115,166,149,106,79,115,88,	0,4288,7232,8132,9491,11021,14338,15425,15989,
chr22	37144171	37149892	ENST00000216223.10:chr22:-|2|4034:25:127|ouORF|ATG	0	-	37144171	37149892	0	2	34,68,	0,5653,
chr22	40972519	40972534	ENST00000216225.9:chr22:+|36|1169:380:395|dORF|TTG	0	+	40972519	40972534	0	1	15,	0,
chr22	40951398	40972488	ENST00000216225.9:chr22:+|3|1169:22:349|canonical|ATG	0	+	40951398	40972488	0	5	78,79,71,86,13,	0,2156,12648,16400,21077,
chr22	41205319	41205340	ENST00000216237.10:chr22:+|1|3189:9:30|uORF|ATG	0	+	41205319	41205340	0	1	21,	0,
chr22	41205362	41230251	ENST00000216237.10:chr22:+|8|3189:52:2170|canonical|ATG	0	+	41205362	41230251	0	17	24,238,134,124,80,118,135,89,232,77,105,148,83,235,66,117,113,	0,4333,8530,10776,11760,14056,15371,15836,18657,19362,19604,20431,21299,21726,22441,24177,24776,
chr22	41229703	41240881	ENST00000216241.14:chr22:-|5|2530:51:2340|canonical|ATG	0	-	41229703	41240881	0	6	27,199,167,1710,178,8,	0,5441,6780,7472,9739,11170,
chr22	41467610	41468125	ENST00000216252.4:chr22:-|12|1053:114:120|iORF|ATG	0	-	41467610	41468125	0	2	4,2,	0,513,
chr22	41460397	41468653	ENST00000216252.4:chr22:-|2|1053:40:373|canonical|ATG	0	-	41460397	41468653	0	4	90,167,24,52,	0,7050,7726,8204,
chr22	41467512	41467518	ENST00000216252.4:chr22:-|31|1053:212:218|iORF|GTG	0	-	41467512	41467518	0	1	6,	0,
chr22	41459936	41459942	ENST00000216252.4:chr22:-|88|1053:828:834|dORF|ATG	0	-	41459936	41459942	0	1	6,	0,
chr22	41469146	41528613	ENST00000216254.9:chr22:+|4|2734:31:2374|canonical|ATG	0	+	41469146	41528613	0	18	36,137,259,93,159,151,105,92,106,158,74,112,123,156,192,133,122,135,	0,30579,38644,42729,46230,46620,48380,49334,51024,53683,54058,54683,55699,56046,57115,58141,58754,59332,
chr22	41577317	41589805	ENST00000216259.8:chr22:-|2|1242:36:825|canonical|ATG	0	-	41577317	41589805	0	8	123,116,76,100,92,77,118,87,	0,490,1488,6641,6963,7209,8758,12401,
chr22	46720990	46738173	ENST00000216264.13:chr22:-|3|4442:80:272|ouORF|CTG	0	-	46720990	46738173	0	2	25,167,	0,17016,
chr22	46687133	46738148	ENST00000216264.13:chr22:-|5|4442:105:1719|canonical|ATG	0	-	46687133	46738148	0	13	73,209,206,77,106,153,75,146,64,126,123,114,142,	0,2858,4438,6293,8076,12179,14502,20709,23952,25034,32952,33768,50873,
chr22	49883473	49883482	ENST00000216268.6:chr22:+|18|6893:287:296|uORF|ATG	0	+	49883473	49883482	0	1	9,	0,
chr22	49883553	49883565	ENST00000216268.6:chr22:+|23|6893:367:379|uORF|ATG	0	+	49883553	49883565	0	1	12,	0,
chr22	49883601	49883628	ENST00000216268.6:chr22:+|27|6893:415:442|uORF|ATG	0	+	49883601	49883628	0	1	27,	0,
chr22	49853922	49883437	ENST00000216268.6:chr22:+|2|6893:80:251|uORF|ATG	0	+	49853922	49883437	0	2	67,104,	0,29411,
chr22	49883662	49887178	ENST00000216268.6:chr22:+|32|6893:476:3992|canonical|ATG	0	+	49883662	49887178	0	1	3516,	0,
chr22	49883336	49883576	ENST00000216268.6:chr22:+|3|6893:150:390|uORF|ATG	0	+	49883336	49883576	0	1	240,	0,
chr22	50245506	50251032	ENST00000216271.10:chr22:-|16|2567:234:2244|canonical|ATG	0	-	50245506	50251032	0	20	24,153,183,79,57,92,85,256,68,107,90,60,66,127,69,105,98,97,135,59,	0,168,403,791,1172,1368,2185,2383,2718,2859,3155,3324,3596,3821,4128,4353,4556,4920,5264,5467,
chr14	24336174	24339826	ENST00000216274.10:chr14:-|8|1872:166:1723|canonical|ATG	0	-	24336174	24339826	0	10	221,61,375,68,168,47,146,310,141,20,	0,710,911,1520,1698,2074,2247,2840,3282,3632,
chr14	96502592	96565050	ENST00000216277.13:chr14:+|17|4515:212:2450|canonical|ATG	0	+	96502592	96565050	0	22	8,174,67,82,110,54,112,90,139,73,121,85,54,120,110,122,143,101,239,63,75,96,	0,17462,18413,22717,24837,25360,28882,29738,29918,31898,33286,34383,39650,40181,41556,45204,49887,53254,53582,58056,60226,62362,
chr14	96502387	96502399	ENST00000216277.13:chr14:+|2|4515:7:19|uORF|TTG	0	+	96502387	96502399	0	1	12,	0,
chr14	52005485	52068994	ENST00000216286.10:chr14:-|7|4870:66:4194|canonical|ATG	0	-	52005485	52068994	0	22	11,113,124,158,172,130,170,222,234,120,144,129,144,231,201,246,150,360,302,233,306,228,	0,251,1051,2324,5390,6068,8801,9568,13575,14573,21715,23236,24061,33261,35165,36619,37296,48093,48534,54638,62372,63281,
chr14	103386029	103503227	ENST00000216288.11:chr14:+|16|2911:171:2313|canonical|ATG	0	+	103386029	103503227	0	16	51,192,54,49,66,71,57,237,120,100,113,106,218,104,258,346,	0,19046,42357,62889,65888,71112,76375,79527,79942,80313,81049,82051,88963,94357,105747,116852,
chr14	61762460	61794983	ENST00000216294.5:chr14:+|4|2593:42:1149|canonical|ATG	0	+	61762460	61794983	0	10	128,160,141,105,159,69,63,151,96,35,	0,4415,4751,6175,13634,15611,16387,19786,30346,32488,
chr14	21366523	21366529	ENST00000216297.7:chr14:-|101|4433:1048:1054|iORF|GTG	0	-	21366523	21366529	0	1	6,	0,
chr14	21361108	21361117	ENST00000216297.7:chr14:-|169|4433:1982:1991|iORF|ACG	0	-	21361108	21361117	0	1	9,	0,
chr14	21372024	21372042	ENST00000216297.7:chr14:-|28|4433:254:272|iORF|ATG	0	-	21372024	21372042	0	1	18,	0,
chr14	21352672	21383927	ENST00000216297.7:chr14:-|6|4433:93:3237|canonical|ATG	0	-	21352672	21383927	0	26	146,78,130,130,170,76,113,126,119,127,136,128,154,116,96,66,113,74,91,173,152,147,153,171,93,66,	0,815,1030,1738,4524,5254,5642,6811,7742,8173,8405,9524,10121,10361,10560,10765,12154,12397,13766,15596,16531,17077,17663,19201,20665,31189,
chr14	22598306	22604087	ENST00000216327.10:chr14:+|1|716:8:458|canonical|ATG	0	+	22598306	22604087	0	4	23,89,175,163,	0,3360,5281,5618,
chr14	45134476	45134506	ENST00000216330.7:chr14:-|18|1684:362:392|uORF|ATG	0	-	45134476	45134506	0	1	30,	0,
chr14	45116197	45134456	ENST00000216330.7:chr14:-|21|1684:412:1087|canonical|ATG	0	-	45116197	45134456	0	7	55,98,68,136,108,102,108,	0,1830,4689,5287,13596,14501,18151,
chr14	45116119	45116161	ENST00000216330.7:chr14:-|71|1684:1123:1165|dORF|ATG	0	-	45116119	45116161	0	1	42,	0,
chr14	24573636	24576223	ENST00000216336.3:chr14:-|3|914:28:796|canonical|ATG	0	-	24573636	24576223	0	5	174,255,136,148,55,	0,608,1038,1628,2532,
chr14	24606602	24609613	ENST00000216338.9:chr14:-|6|936:73:814|canonical|ATG	0	-	24606602	24609613	0	5	144,258,136,148,55,	0,546,1009,1662,2956,
chr14	24631070	24634160	ENST00000216341.9:chr14:-|2|891:31:775|canonical|ATG	0	-	24631070	24634160	0	5	144,261,136,148,55,	0,787,1253,1844,3035,
chr14	22920903	22929225	ENST00000216350.12:chr14:-|15|2271:167:1898|canonical|ATG	0	-	22920903	22929225	0	16	153,65,117,94,110,176,123,59,78,162,164,50,113,89,119,59,	0,1272,1539,1838,2147,3104,3366,3575,3728,3975,5229,5602,5798,6622,7593,8263,
chr14	22920741	22920897	ENST00000397441.6:chr14:-|176|2418:2046:2202|dORF|GTG	0	-	22920741	22920897	0	1	156,	0,
chr14	22929247	22929361	ENST00000397441.6:chr14:-|2|2418:41:155|uORF|ATG	0	-	22929247	22929361	0	1	114,	0,
chr14	30874549	30874855	ENST00000216361.9:chr14:+|2|2582:37:343|uORF|TTG	0	+	30874549	30874855	0	1	306,	0,
chr14	30874938	30889791	ENST00000216361.9:chr14:+|31|2582:426:2274|canonical|ATG	0	+	30874938	30889791	0	11	34,243,157,134,63,45,148,104,227,517,176,	0,117,2633,3872,4484,5513,5648,9614,10455,10857,14677,
chr14	31066179	31066200	ENST00000542754.7:chr14:+|12|4060:194:215|ouORF|CTG	0	+	31066179	31066200	0	1	21,	0,
chr14	31066196	31083635	ENST00000216366.9:chr14:+|6|2034:72:471|canonical|ATG	0	+	31066196	31083635	0	4	138,87,69,105,	0,3646,6708,17334,
chr14	49643651	49688203	ENST00000216367.10:chr14:-|1|1692:12:1596|canonical|ATG	0	-	49643651	49688203	0	19	19,68,177,109,78,60,55,90,173,73,49,57,84,75,94,78,76,101,68,	0,3641,6613,7617,10338,10503,11132,11353,12019,19663,20974,21455,22678,25872,30471,30698,36073,39941,44484,
chr14	50117712	50117841	ENST00000216373.10:chr14:-|340|5508:4797:4926|dORF|ATG	0	-	50117712	50117841	0	1	129,	0,
chr14	50118343	50231283	ENST00000216373.10:chr14:-|9|5508:296:4295|canonical|ATG	0	-	50118343	50231283	0	23	510,110,42,262,117,173,118,163,120,223,104,123,82,656,128,99,111,144,204,165,132,126,87,	0,1931,11617,12157,15779,20268,21598,26826,27133,31664,34726,38655,40221,41087,43138,56110,62228,64119,70153,81347,82609,85940,112853,
chr14	50397230	50397257	ENST00000216378.2:chr14:-|11|2209:148:175|uORF|ATG	0	-	50397230	50397257	0	1	27,	0,
chr14	50332659	50395871	ENST00000216378.2:chr14:-|48|2209:646:1477|canonical|ATG	0	-	50332659	50395871	0	8	33,57,83,201,91,73,122,171,	0,1905,6287,8372,9472,12326,26368,63041,
chr14	50905391	50944403	ENST00000216392.8:chr14:-|3|2799:81:2625|canonical|ATG	0	-	50905391	50944403	0	20	165,67,135,208,142,59,148,102,115,164,147,93,144,83,112,132,104,79,102,243,	0,2879,3429,4503,6338,6586,6764,7637,9309,9944,10433,11250,11570,15149,15564,18577,26281,29715,32344,38769,
chr14	54427813	54441327	ENST00000216416.9:chr14:-|3|4735:48:483|canonical|ATG	0	-	54427813	54441327	0	5	28,144,113,69,81,	0,2447,4294,8555,13433,
chr14	54539098	54539104	ENST00000216420.12:chr14:+|134|1962:1769:1775|dORF|ATG	0	+	54539098	54539104	0	1	6,	0,
chr14	54509959	54538383	ENST00000216420.12:chr14:+|5|1962:55:1054|canonical|ATG	0	+	54509959	54538383	0	6	104,140,178,148,108,321,	0,12494,20089,20943,27762,28103,
chr14	67338620	67359698	ENST00000216442.12:chr14:-|7|1599:107:851|canonical|ATG	0	-	67338620	67359698	0	9	142,79,67,104,45,68,80,118,41,	0,1819,4751,7147,8788,10416,11990,14302,21037,
chr14	67387328	67412059	ENST00000216446.9:chr14:-|10|1513:107:1169|canonical|ATG	0	-	67387328	67412059	0	9	128,79,84,102,188,92,182,165,42,	0,895,3334,4997,5333,5821,8073,10333,24689,
chr14	67590079	67600203	ENST00000216452.9:chr14:-|5|1394:66:633|canonical|ATG	0	-	67590079	67600203	0	4	93,84,210,180,	0,2555,3663,9944,
chr14	58244848	58244869	ENST00000216455.9:chr14:+|1|955:7:28|uORF|TTG	0	+	58244848	58244869	0	1	21,	0,
chr14	58244858	58244924	ENST00000216455.9:chr14:+|2|955:17:83|ouORF|CTG	0	+	58244858	58244924	0	1	66,	0,
chr14	58244920	58271895	ENST00000216455.9:chr14:+|8|955:79:847|canonical|ATG	0	+	58244920	58271895	0	11	21,83,124,102,74,73,66,47,68,65,45,	0,2829,7198,12824,13004,16027,18784,22553,25497,26013,26930,
chr14	77321168	77331195	ENST00000216465.10:chr14:+|7|1186:134:785|canonical|ATG	0	+	77321168	77331195	0	9	15,52,68,81,126,79,53,50,127,	0,3701,5669,6303,6743,7954,8586,9141,9900,
chr14	77351736	77351748	ENST00000216468.8:chr14:-|12|7761:163:175|iORF|ATG	0	-	77351736	77351748	0	1	12,	0,
chr14	77341770	77377053	ENST00000216468.8:chr14:-|4|7761:42:1020|canonical|ATG	0	-	77341770	77377053	0	6	218,306,127,130,79,118,	0,1407,1926,4578,9902,35165,
chr14	77377418	77391244	ENST00000216471.5:chr14:+|4|2984:41:2066|canonical|ATG	0	+	77377418	77391244	0	3	1689,99,237,	0,2964,13589,
chr14	77377440	77377650	ENST00000216471.5:chr14:+|6|2984:63:273|iORF|ATG	0	+	77377440	77377650	0	1	210,	0,
chr14	77458189	77469249	ENST00000216479.8:chr14:+|10|1337:98:1115|canonical|ATG	0	+	77458189	77469249	0	9	80,191,83,118,89,129,102,52,173,	0,1426,3970,4452,6408,7349,9893,10267,10887,
chr14	77459686	77459710	ENST00000555133.5:chr14:+|15|1048:185:209|uORF|ATG	0	+	77459686	77459710	0	1	24,	0,
chr14	77458118	77458181	ENST00000216479.8:chr14:+|2|1337:27:90|uORF|CTG	0	+	77458118	77458181	0	1	63,	0,
chr14	77458134	77458206	ENST00000216479.8:chr14:+|3|1337:43:115|ouORF|CTG	0	+	77458134	77458206	0	1	72,	0,
chr14	77512283	77616579	ENST00000216484.7:chr14:-|7|8034:59:1748|canonical|ATG	0	-	77512283	77616579	0	12	120,130,136,127,220,106,94,125,149,155,195,132,	0,5754,9162,39812,43016,44757,50112,58100,64483,66671,84902,104164,
chr14	92513932	92688252	ENST00000216487.12:chr14:+|5|3852:153:3111|canonical|ATG	0	+	92513932	92688252	0	10	44,205,118,73,92,1494,309,132,164,327,	0,41818,63427,101474,127305,137649,145228,162542,171054,173993,
chr14	77673811	77708004	ENST00000216489.8:chr14:-|1|2597:20:1190|canonical|ATG	0	-	77673811	77708004	0	6	430,194,91,163,109,183,	0,1844,6068,20926,30557,34010,
chr14	92923359	92934884	ENST00000216492.10:chr14:+|14|1985:211:1585|canonical|ATG	0	+	92923359	92934884	0	8	46,47,94,69,99,453,482,84,	0,839,3245,4190,6357,7890,9010,11441,
chr14	60144965	60165309	ENST00000216500.9:chr14:-|30|2322:457:1477|canonical|ATG	0	-	60144965	60165309	0	7	48,216,123,240,107,153,133,	0,4387,5099,7973,8993,11034,20211,
chr14	60713406	60724074	ENST00000216513.5:chr14:-|15|6491:278:2624|canonical|ATG	0	-	60713406	60724074	0	3	797,686,863,	0,6353,9805,
chr14	60724141	60724258	ENST00000216513.5:chr14:-|6|6491:94:211|uORF|ATG	0	-	60724141	60724258	0	1	117,	0,
chr14	80830184	80916547	ENST00000216517.10:chr14:-|26|1606:279:1587|canonical|ATG	0	-	80830184	80916547	0	12	99,152,133,75,87,117,73,92,119,127,87,147,	0,958,6020,8019,10497,32572,65533,69753,74628,75770,84137,86216,
chr14	69776237	69776273	ENST00000216540.5:chr14:-|112|2002:1145:1181|dORF|CTG	0	-	69776237	69776273	0	1	36,	0,
chr14	69776083	69776194	ENST00000216540.5:chr14:-|119|2002:1224:1335|dORF|TTG	0	-	69776083	69776194	0	1	111,	0,
chr14	69776281	69797155	ENST00000216540.5:chr14:-|5|2002:87:1137|canonical|ATG	0	-	69776281	69797155	0	5	107,197,179,211,356,	0,2051,2900,9815,20518,
chr14	103334575	103335924	ENST00000216554.8:chr14:+|11|5710:212:506|ouORF|ATG	0	+	103334575	103335924	0	2	22,272,	0,1077,
chr14	70080169	70080187	ENST00000216568.11:chr14:-|1|2916:20:38|uORF|ATG	0	-	70080169	70080187	0	1	18,	0,
chr14	103715841	103733018	ENST00000216602.10:chr14:+|9|1521:113:872|canonical|ATG	0	+	103715841	103733018	0	8	138,51,169,76,92,54,143,36,	0,10950,11904,13066,13249,13951,16778,17141,
chr14	23321469	23325286	ENST00000216727.9:chr14:+|2|1811:14:935|canonical|ATG	0	+	23321469	23325286	0	7	351,115,68,107,88,152,40,	0,711,1529,1907,2495,2668,3777,
chr14	23357225	23365025	ENST00000216733.8:chr14:-|10|2653:148:1834|canonical|ATG	0	-	23357225	23365025	0	6	435,90,723,141,279,18,	0,1650,2091,2915,3329,7782,
chr14	102348556	102362851	ENST00000216756.11:chr14:-|4|953:40:679|canonical|ATG	0	-	102348556	102362851	0	5	203,130,130,169,7,	0,1362,7211,10862,14288,
chr14	102348287	102348416	ENST00000216756.11:chr14:-|71|953:819:948|dORF|ATG	0	-	102348287	102348416	0	1	129,	0,
chr14	24094374	24096897	ENST00000216780.9:chr14:+|2|2179:65:131|ouORF|CTG	0	+	24094374	24096897	0	2	60,6,	0,2517,
chr14	24094405	24103964	ENST00000216780.9:chr14:+|5|2179:96:2019|canonical|ATG	0	+	24094405	24103964	0	10	29,246,185,204,188,163,219,138,96,455,	0,2486,3797,4069,4643,5152,5589,8347,8754,9104,
chr14	35402012	35404644	ENST00000216797.10:chr14:-|2|1559:106:1060|canonical|ATG	0	-	35402012	35404644	0	6	48,270,89,211,109,227,	0,381,758,1137,1677,2405,
chr14	24141267	24141547	ENST00000216799.9:chr14:-|1|838:45:204|ouORF|ATG	0	-	24141267	24141547	0	2	49,110,	0,170,
chr14	24139009	24141304	ENST00000419198.6:chr14:-|14|953:282:909|canonical|ATG	0	-	24139009	24141304	0	5	187,95,70,77,198,	0,350,535,1879,2097,
chr14	24143408	24146581	ENST00000216802.10:chr14:-|2|793:30:750|canonical|ATG	0	-	24143408	24146581	0	11	81,87,55,68,69,98,31,87,63,33,48,	0,176,566,783,991,1649,1834,1970,2301,2799,3125,
chr14	35826516	35870477	ENST00000216807.12:chr14:+|14|2637:180:1152|canonical|ATG	0	+	35826516	35870477	0	10	142,91,128,80,97,84,65,40,127,118,	0,4893,6461,8327,36073,37353,38418,39205,41389,43843,
chr14	35826356	35826374	ENST00000216807.12:chr14:+|1|2637:20:38|uORF|CTG	0	+	35826356	35826374	0	1	18,	0,
chr14	35826589	35832997	ENST00000216807.12:chr14:+|20|2637:253:433|iORF|ATG	0	+	35826589	35832997	0	3	69,91,20,	0,4820,6388,
chr14	39175279	39181863	ENST00000216832.9:chr14:+|2|3537:27:2181|canonical|ATG	0	+	39175279	39181863	0	9	113,72,69,73,95,76,156,139,1361,	0,798,1247,2132,2313,2561,3811,4044,5223,
chr14	24270934	24271587	ENST00000216840.11:chr14:-|2|1946:11:182|ouORF|CTG	0	-	24270934	24271587	0	3	13,57,101,	0,178,552,
chr20	54157178	54173579	ENST00000216862.8:chr20:-|21|3278:408:1953|canonical|ATG	0	-	54157178	54173579	0	11	111,198,79,167,146,112,92,97,94,191,258,	0,209,907,1778,5538,7273,8563,12413,14398,15730,16143,
chr20	54173900	54173921	ENST00000216862.8:chr20:-|4|3278:66:87|uORF|GTG	0	-	54173900	54173921	0	1	21,	0,
chr20	54173782	54173791	ENST00000216862.8:chr20:-|8|3278:196:205|uORF|ATG	0	-	54173782	54173791	0	1	9,	0,
chr20	2873679	2923266	ENST00000216877.10:chr20:+|9|3725:192:333|uORF|GTG	0	+	2873679	2923266	0	2	81,60,	0,49527,
chr20	1443748	1466824	ENST00000216879.9:chr20:-|3|2721:26:1139|canonical|ATG	0	-	1443748	1466824	0	9	163,165,138,110,93,166,75,98,105,	0,1917,8744,9282,10464,11218,14451,20580,22971,
chr20	52191717	52191753	ENST00000216923.5:chr20:-|1|3057:27:63|uORF|TTG	0	-	52191717	52191753	0	1	36,	0,
chr20	52191692	52191698	ENST00000216923.5:chr20:-|6|3057:82:88|uORF|ATG	0	-	52191692	52191698	0	1	6,	0,
chr20	52152145	52191636	ENST00000216923.5:chr20:-|9|3057:144:2190|canonical|ATG	0	-	52152145	52191636	0	6	1283,252,63,162,240,46,	0,7977,12549,13718,34686,39445,
chr20	1630223	1657714	ENST00000381583.6:chr20:-|5|1383:66:897|canonical|ATG	0	-	1630223	1657714	0	4	83,318,357,73,	0,5964,18828,27418,
chr20	25248178	25296522	ENST00000216962.9:chr20:+|4|4116:95:2627|canonical|ATG	0	+	25248178	25296522	0	20	243,102,79,104,132,112,83,144,93,147,164,115,102,148,59,142,208,135,67,153,	0,11058,20950,23204,26413,28467,29065,30140,30878,32087,32770,33854,34997,35925,40246,42302,44227,45979,47425,48191,
chr20	35177055	35177256	ENST00000216968.5:chr20:+|100|1349:1043:1244|dORF|GTG	0	+	35177055	35177256	0	1	201,	0,
chr20	35172201	35172207	ENST00000216968.5:chr20:+|11|1349:131:137|iORF|TTG	0	+	35172201	35172207	0	1	6,	0,
chr20	35172154	35176813	ENST00000216968.5:chr20:+|2|1349:84:801|canonical|ATG	0	+	35172154	35176813	0	4	70,252,279,116,	0,2547,4013,4543,
chr20	43667283	43716087	ENST00000217026.5:chr20:+|10|2668:171:2274|canonical|ATG	0	+	43667283	43716087	0	14	20,94,72,93,221,163,288,414,140,100,114,105,150,129,	0,6522,14500,15510,19568,24873,32473,35206,37935,42679,44204,45718,47850,48675,
chr20	43667300	43673820	ENST00000396863.8:chr20:+|16|2704:283:301|iORF|CTG	0	+	43667300	43673820	0	2	3,15,	0,6505,
chr20	43673883	43673895	ENST00000396863.8:chr20:+|23|2704:364:376|iORF|ATG	0	+	43673883	43673895	0	1	12,	0,
chr20	43667115	43667214	ENST00000396863.8:chr20:+|5|2704:98:197|uORF|CTG	0	+	43667115	43667214	0	1	99,	0,
chr20	43681784	43681796	ENST00000217026.5:chr20:+|21|2668:286:298|iORF|ACG	0	+	43681784	43681796	0	1	12,	0,
chr20	43667146	43667161	ENST00000396863.8:chr20:+|7|2704:129:144|uORF|CTG	0	+	43667146	43667161	0	1	15,	0,
chr20	44337157	44350792	ENST00000217043.4:chr20:+|13|1323:116:878|canonical|ATG	0	+	44337157	44350792	0	5	261,119,133,116,133,	0,4038,6219,8105,13502,
chr20	44910143	44938742	ENST00000217073.7:chr20:+|8|2141:85:1945|canonical|ATG	0	+	44910143	44938742	0	14	193,194,116,140,95,138,96,267,91,129,107,94,131,69,	0,2516,6612,8762,9039,11450,14017,20316,22198,22913,25247,26493,27917,28530,
chr20	51784264	51802408	ENST00000217086.9:chr20:-|7|5209:114:3276|canonical|ATG	0	-	51784264	51802408	0	4	420,281,2331,130,	0,4596,5757,18014,
chr20	56392647	56395577	ENST00000217109.9:chr20:+|1|4032:4:127|ouORF|TTG	0	+	56392647	56395577	0	2	66,57,	0,2873,
chr20	56395552	56403727	ENST00000217109.9:chr20:+|5|4032:102:1398|canonical|ATG	0	+	56395552	56403727	0	5	169,278,198,391,260,	0,1654,2091,3414,7915,
chr20	63865365	63889945	ENST00000217121.9:chr20:+|2|2362:73:763|canonical|ATG	0	+	63865365	63889945	0	9	19,146,149,60,102,27,42,49,96,	0,3930,8302,10450,17353,20650,22198,23824,24484,
chr20	58995648	59007128	ENST00000217131.6:chr20:-|5|1502:127:1039|canonical|ATG	0	-	58995648	59007128	0	6	111,163,151,180,164,143,	0,990,1954,5816,10673,11337,
chr20	59019522	59024783	ENST00000217133.2:chr20:+|10|3321:95:1451|canonical|ATG	0	+	59019522	59024783	0	4	57,109,111,1079,	0,3322,3967,4182,
chr20	59019464	59019494	ENST00000217133.2:chr20:+|5|3321:37:67|uORF|CTG	0	+	59019464	59019494	0	1	30,	0,
chr20	62642544	62656400	ENST00000217159.6:chr20:+|3|2716:43:94|uORF|ACG	0	+	62642544	62656400	0	2	9,42,	0,13814,
chr20	62845901	62861670	ENST00000217162.5:chr20:-|2|2453:94:1690|extension|ATG	0	-	62845901	62861670	0	6	216,142,244,163,184,647,	0,8114,11493,13462,14223,15122,
chr20	63236096	63239605	ENST00000217169.8:chr20:+|19|1334:193:1090|canonical|ATG	0	+	63236096	63239605	0	6	349,100,82,46,72,248,	0,1806,2299,2472,3065,3261,
chr20	3110105	3123365	ENST00000217173.7:chr20:-|12|4300:142:1768|canonical|ATG	0	-	3110105	3123365	0	4	209,162,1201,54,	0,5199,11278,13206,
chr20	63497808	63499079	ENST00000217182.6:chr20:-|1|1773:5:53|uORF|CTG	0	-	63497808	63499079	0	2	26,22,	0,1249,
chr20	63488297	63497763	ENST00000217182.6:chr20:-|5|1773:98:1490|canonical|ATG	0	-	63488297	63497763	0	7	128,235,257,151,297,180,144,	0,620,2181,4839,6507,7558,9322,
chr20	63534210	63534216	ENST00000542869.3:chr20:-|57|2953:514:520|iORF|TTG	0	-	63534210	63534216	0	1	6,	0,
chr20	63540817	63547463	ENST00000217188.2:chr20:-|23|4082:287:1754|canonical|ATG	0	-	63540817	63547463	0	8	182,157,182,159,142,167,122,356,	0,373,621,1345,1622,2496,3409,6290,
chr20	3754057	3760100	ENST00000217195.12:chr20:-|18|1302:153:753|canonical|ATG	0	-	3754057	3760100	0	5	101,123,139,143,94,	0,339,1411,4478,5949,
chr20	3760077	3767706	ENST00000217195.12:chr20:-|3|1302:23:176|ouORF|GTG	0	-	3760077	3767706	0	2	109,44,	0,7585,
chr20	380988	388078	ENST00000217233.9:chr20:+|11|2356:230:479|ouORF|ACG	0	+	380988	388078	0	2	181,68,	0,7022,
chr20	380839	380884	ENST00000217233.9:chr20:+|4|2356:81:126|uORF|ATG	0	+	380839	380884	0	1	45,	0,
chr20	13995763	16049876	ENST00000217246.8:chr20:+|34|4994:396:1674|canonical|ATG	0	+	13995763	16049876	0	17	46,117,108,30,117,122,31,74,82,48,63,69,78,75,93,78,47,	0,6524,89857,497715,689079,1234176,1435641,1504010,1866981,1890000,1937512,1941712,1971789,1990963,1991302,2045437,2054066,
chr20	960356	1002164	ENST00000217260.9:chr20:-|10|2757:148:853|canonical|ATG	0	-	960356	1002164	0	5	110,186,141,189,79,	0,3578,6817,7593,41729,
chr20	5302039	5314369	ENST00000678254.1:chr20:-|31|4446:470:1625|canonical|ATG	0	-	5302039	5314369	0	2	697,458,	0,11872,
chr20	6077172	6119554	ENST00000217289.9:chr20:-|20|4637:276:2310|canonical|ATG	0	-	6077172	6119554	0	14	174,142,125,222,107,125,50,132,108,103,214,147,234,151,	0,2263,6867,7893,10604,11792,17766,19729,20351,30359,33125,35304,38638,42231,
chr20	1980322	1983084	ENST00000539905.5:chr20:-|32|2725:395:1160|canonical|ATG	0	-	1980322	1983084	0	2	636,129,	0,2633,
chr20	32109740	32109863	ENST00000217315.9:chr20:+|1|4032:6:129|uORF|ATG	0	+	32109740	32109863	0	1	123,	0,
chr20	32133023	32133056	ENST00000217315.9:chr20:+|27|4032:316:349|ouORF|GTG	0	+	32133023	32133056	0	1	33,	0,
chr20	36876174	36889386	ENST00000217320.8:chr20:+|4|2076:38:686|canonical|ATG	0	+	36876174	36889386	0	6	33,156,153,96,74,136,	0,1724,2866,4480,11280,13076,
chr20	33408506	33443620	ENST00000217381.3:chr20:-|8|2211:144:1662|canonical|ATG	0	-	33408506	33443620	0	8	93,188,197,131,208,205,186,310,	0,194,1628,3789,4068,9212,30334,34804,
chr20	3071655	3072418	ENST00000217386.2:chr20:+|3|513:37:415|canonical|ATG	0	+	3071655	3072418	0	3	120,202,56,	0,421,707,
chr20	33811355	33811577	ENST00000217402.3:chr20:+|1|1602:9:231|ouORF|CTG	0	+	33811355	33811577	0	1	222,	0,
chr20	33811468	33853560	ENST00000217402.3:chr20:+|3|1602:122:797|canonical|ATG	0	+	33811468	33853560	0	5	190,178,115,127,65,	0,36998,39483,40608,42027,
chr20	38346516	38376669	ENST00000217407.3:chr20:+|4|1825:36:1482|canonical|ATG	0	+	38346516	38376669	0	15	124,115,129,156,64,64,92,177,60,168,68,43,64,77,45,	0,3031,4294,7767,8829,14187,17458,18059,20252,22478,24221,24763,26555,27420,30108,
chr20	38724724	38728639	ENST00000217420.2:chr20:+|13|2550:240:1818|canonical|ATG	0	+	38724724	38728639	0	2	390,1188,	0,2727,
chr20	38724586	38724634	ENST00000217420.2:chr20:+|8|2550:102:150|uORF|ATG	0	+	38724586	38724634	0	1	48,	0,
chr20	34303313	34303343	ENST00000217426.7:chr20:-|2|2150:13:43|uORF|CTG	0	-	34303313	34303343	0	1	30,	0,
chr20	34281033	34303270	ENST00000217426.7:chr20:-|7|2150:86:1385|canonical|ATG	0	-	34281033	34303270	0	10	132,195,118,88,208,113,150,76,191,28,	0,4406,9298,9517,9697,10385,11324,13047,14361,22209,
chr20	34560865	34677085	ENST00000217446.8:chr20:-|1|1639:8:1316|canonical|ATG	0	-	34560865	34677085	0	12	114,143,125,144,155,98,101,110,63,60,65,130,	0,14238,20682,24571,27587,55176,73749,77010,83298,84409,96314,116090,
chr20	45857315	45857369	ENST00000217455.9:chr20:-|3|1154:24:78|ouORF|ATG	0	-	45857315	45857369	0	1	54,	0,
chr20	45857320	45857332	ENST00000217455.9:chr20:-|6|1154:61:73|uORF|CTG	0	-	45857320	45857332	0	1	12,	0,
chr20	45841837	45857315	ENST00000217455.9:chr20:-|8|1154:78:1038|canonical|ATG	0	-	45841837	45857315	0	6	119,195,158,226,134,128,	0,1689,2425,6612,13321,15350,
chr20	24992684	24992726	ENST00000217456.3:chr20:-|3|2202:26:68|ouORF|GTG	0	-	24992684	24992726	0	1	42,	0,
chr20	24970367	24971461	ENST00000217456.3:chr20:-|63|2202:600:606|iORF|ACG	0	-	24970367	24971461	0	2	4,2,	0,1092,
chr20	24963812	24992688	ENST00000217456.3:chr20:-|8|2202:64:1315|canonical|ATG	0	-	24963812	24992688	0	9	210,193,135,175,117,93,116,117,95,	0,5079,5713,6384,7647,9832,14954,20090,28781,
chr18	3247853	3253239	ENST00000217652.8:chr18:+|5|958:54:117|uORF|GTG	0	+	3247853	3253239	0	2	56,7,	0,5379,
chr18	3247902	3253324	ENST00000217652.8:chr18:+|8|958:103:202|ouORF|GTG	0	+	3247902	3253324	0	2	7,92,	0,5330,
chr18	32018825	32018879	ENST00000217740.4:chr18:+|1|5573:2:56|ouORF|CTG	0	+	32018825	32018879	0	1	54,	0,
chr18	32018863	32068384	ENST00000217740.4:chr18:+|5|5573:40:739|canonical|ATG	0	+	32018863	32068384	0	6	164,154,95,91,108,87,	0,18252,23315,26778,47038,49434,
chrX	100843951	100874139	ENST00000217885.5:chrX:-|6|1734:71:1619|canonical|ATG	0	-	100843951	100874139	0	12	127,125,163,236,93,133,182,152,85,111,96,45,	0,4678,5820,6199,7281,18219,18440,18717,19207,19533,26767,30143,
chrX	153785871	153794326	ENST00000217901.10:chrX:-|5|1335:50:1232|canonical|ATG	0	-	153785871	153794326	0	13	102,61,95,147,103,134,133,61,113,98,12,42,81,	0,340,483,929,1179,1592,1951,2203,3840,4323,4692,4938,8374,
chrX	119399403	119453065	ENST00000217909.8:chrX:+|3|2507:69:1095|canonical|ATG	0	+	119399403	119453065	0	5	275,242,173,135,201,	0,7056,10786,52605,53461,
chrX	104012711	104013660	ENST00000217926.7:chrX:-|7|915:49:577|extension|ATG	0	-	104012711	104013660	0	2	37,491,	0,458,
chrX	3309715	3346561	ENST00000217939.7:chrX:-|6|9804:92:8654|extension|ATG	0	-	3309715	3346561	0	7	1909,901,4968,391,130,216,47,	0,7387,10292,20302,20928,33930,36799,
chrX	108058082	108058088	ENST00000415430.7:chrX:+|24|3236:256:262|iORF|ACG	0	+	108058082	108058088	0	1	6,	0,
chrX	108045096	108045120	ENST00000415430.7:chrX:+|9|3236:128:152|uORF|CTG	0	+	108045096	108045120	0	1	24,	0,
chrX	108045130	108077381	ENST00000217957.10:chrX:+|5|3033:67:1231|canonical|ATG	0	+	108045130	108077381	0	7	49,164,199,156,120,142,334,	0,12907,21805,27546,28119,30946,31917,
chrX	108084973	108091520	ENST00000217958.8:chrX:-|3|1470:23:704|canonical|ATG	0	-	108084973	108091520	0	5	154,167,147,99,114,	0,2712,2979,3778,6433,
chrX	119236363	119243254	ENST00000217971.8:chrX:+|3|1879:80:668|canonical|ATG	0	+	119236363	119243254	0	3	328,156,104,	0,3945,6787,
chrX	119236376	119236664	ENST00000217971.8:chrX:+|5|1879:93:381|iORF|ATG	0	+	119236376	119236664	0	1	288,	0,
chrX	120109191	120115862	ENST00000217999.3:chrX:-|6|747:52:607|canonical|ATG	0	-	120109191	120115862	0	3	111,46,398,	0,3677,6273,
chrX	109535806	109535818	ENST00000218004.5:chrX:+|3|2692:27:39|uORF|CTG	0	+	109535806	109535818	0	1	12,	0,
chrX	109535882	109542688	ENST00000218004.5:chrX:+|7|2692:103:697|canonical|ATG	0	+	109535882	109542688	0	5	95,85,87,145,182,	0,1054,2162,5592,6624,
chrX	12906706	12922166	ENST00000218032.7:chrX:+|7|4216:88:3214|canonical|ATG	0	+	12906706	12922166	0	2	3,3123,	0,12337,
chrX	48597705	48597912	ENST00000218056.9:chrX:+|13|2124:215:422|uORF|ATG	0	+	48597705	48597912	0	1	207,	0,
chrX	48597634	48597712	ENST00000218056.9:chrX:+|7|2124:144:222|uORF|ATG	0	+	48597634	48597712	0	1	78,	0,
chrX	49830428	49833862	ENST00000218068.7:chrX:+|5|790:80:389|canonical|ATG	0	+	49830428	49833862	0	4	78,88,126,17,	0,568,2096,3417,
chrX	14530057	14730485	ENST00000218075.9:chrX:+|26|3208:523:1882|canonical|ATG	0	+	14530057	14730485	0	9	68,134,68,224,83,138,215,150,279,	0,2181,44275,51125,74257,77073,78933,160652,200149,
chrX	14529722	14529755	ENST00000218075.9:chrX:+|2|3208:188:221|uORF|ATG	0	+	14529722	14529755	0	1	33,	0,
chrX	123960735	123960741	ENST00000218089.13:chrX:+|5|5218:218:224|uORF|GTG	0	+	123960735	123960741	0	1	6,	0,
chrX	123960764	124021384	ENST00000218089.13:chrX:+|6|5218:247:367|uORF|TTG	0	+	123960764	124021384	0	2	102,18,	0,60602,
chrX	123960780	123960801	ENST00000218089.13:chrX:+|7|5218:263:284|uORF|GTG	0	+	123960780	123960801	0	1	21,	0,
chrX	123960814	124021413	ENST00000218089.13:chrX:+|9|5218:297:396|uORF|GTG	0	+	123960814	124021413	0	2	52,47,	0,60552,
chrX	139563203	139563371	ENST00000218099.7:chrX:+|202|2800:2545:2713|dORF|TTG	0	+	139563203	139563371	0	1	168,	0,
chrX	139530764	139562071	ENST00000218099.7:chrX:+|2|2800:27:1413|canonical|ATG	0	+	139530764	139562071	0	8	88,164,25,114,129,203,115,548,	0,6245,6597,10311,17598,20297,29976,30759,
chrX	153725266	153743735	ENST00000218104.6:chrX:+|22|3669:412:2650|canonical|ATG	0	+	153725266	153743735	0	10	900,181,143,169,95,146,146,85,126,247,	0,3965,10845,11078,11890,14825,15307,17720,17954,18222,
chrX	153724873	153725164	ENST00000218104.6:chrX:+|2|3669:19:310|uORF|CTG	0	+	153724873	153725164	0	1	291,	0,
chrX	130005231	130056136	ENST00000218147.11:chrX:+|15|6860:198:5334|canonical|ATG	0	+	130005231	130056136	0	12	86,91,3264,166,81,390,227,167,146,78,157,283,	0,7346,7718,15753,17665,19758,23403,32135,33905,45485,46628,50622,
chrX	48971087	48971570	ENST00000218176.4:chrX:-|17|4718:275:758|uORF|ATG	0	-	48971087	48971570	0	1	483,	0,
chrX	48970877	48971051	ENST00000218176.4:chrX:-|51|4718:794:968|uORF|CTG	0	-	48970877	48971051	0	1	174,	0,
chrX	48962580	48970271	ENST00000218176.4:chrX:-|93|4718:1574:3518|canonical|ATG	0	-	48962580	48970271	0	6	226,251,99,84,163,1121,	0,3474,3997,4180,4363,6570,
chrX	130340168	130340300	ENST00000612248.4:chrX:+|14|1734:152:284|ouORF|CTG	0	+	130340168	130340300	0	1	132,	0,
chrX	130340278	130372950	ENST00000218197.9:chrX:+|18|1616:228:1206|canonical|ATG	0	+	130340278	130372950	0	10	75,94,148,95,86,96,125,136,81,42,	0,4903,6265,8972,10367,18361,24349,25262,31285,32630,
chrX	147912179	147948844	ENST00000218200.12:chrX:+|10|4333:230:2066|canonical|ATG	0	+	147912179	147948844	0	16	51,53,94,72,149,94,117,171,79,110,135,87,196,183,83,162,	0,9753,13360,16142,16479,17768,17948,20245,20505,24324,25286,28396,30951,32689,33354,36503,
chrX	48897951	48898023	ENST00000651767.1:chrX:+|73|1951:973:1045|uORF|GTG	0	+	48897951	48898023	0	1	72,	0,
chrX	48898004	48898052	ENST00000651767.1:chrX:+|78|1951:1026:1074|uORF|GTG	0	+	48898004	48898052	0	1	48,	0,
chrX	48898030	48898297	ENST00000218224.9:chrX:+|7|1428:94:361|uORF|ACG	0	+	48898030	48898297	0	1	267,	0,
chrX	48831259	48835532	ENST00000218230.6:chrX:-|4|1025:79:862|canonical|ATG	0	-	48831259	48835532	0	3	196,473,114,	0,609,4159,
chrX	151176721	151181437	ENST00000218316.4:chrX:+|19|2020:139:1993|canonical|ATG	0	+	151176721	151181437	0	2	187,1667,	0,3049,
chrX	46837071	46853509	ENST00000218340.4:chrX:+|4|3700:30:195|ouORF|CTG	0	+	46837071	46853509	0	2	131,34,	0,16404,
chrX	46837100	46879769	ENST00000218340.4:chrX:+|7|3700:59:1112|canonical|ATG	0	+	46837100	46879769	0	5	102,666,115,86,84,	0,16375,22887,40404,42585,
chrX	47232914	47247930	ENST00000218348.7:chrX:+|5|3338:50:2942|canonical|ATG	0	+	47232914	47247930	0	21	305,110,131,118,146,62,103,174,159,225,84,95,207,53,243,71,113,150,116,89,138,	0,6155,6436,6875,7390,7672,7859,8362,8626,9167,9524,9711,10481,11583,11767,12101,12455,14157,14389,14696,14878,
chrX	136497600	136497648	ENST00000218364.5:chrX:+|1|2694:10:58|uORF|TTG	0	+	136497600	136497648	0	1	48,	0,
chrX	136497660	136497675	ENST00000535601.5:chrX:+|22|3019:399:414|uORF|CTG	0	+	136497660	136497675	0	1	15,	0,
chrX	136497684	136512013	ENST00000535601.5:chrX:+|24|3019:423:2691|canonical|ATG	0	+	136497684	136512013	0	9	186,181,48,155,164,100,90,138,1206,	0,1913,2473,2979,5093,6679,11406,12397,13123,
chrX	47583415	47586691	ENST00000218388.9:chrX:+|1|769:48:672|canonical|ATG	0	+	47583415	47586691	0	5	121,80,127,125,171,	0,1520,1789,2127,3105,
chrX	54749894	54798210	ENST00000218436.7:chrX:-|5|4964:46:3988|canonical|ATG	0	-	54749894	54798210	0	13	212,378,114,36,93,2034,172,117,170,248,111,155,102,	0,1108,3756,4035,5122,7070,9861,24186,38585,40942,42031,47047,48214,
chrX	101397808	101407903	ENST00000218516.4:chrX:-|4|1318:23:1313|canonical|ATG	0	-	101397808	101407903	0	7	291,198,162,92,178,175,194,	0,561,976,2857,3823,6002,9901,
chr13	79481203	79551120	ENST00000612570.4:chr13:+|3|4648:81:1092|canonical|ATG	0	+	79481203	79551120	0	7	321,166,134,94,125,67,104,	0,39606,52119,58478,62354,67124,69813,
chr13	49220337	49222377	ENST00000218721.1:chr13:+|1|1239:1:1240|canonical|ATG	0	+	49220337	49222377	0	2	901,338,	0,1702,
chr13	23203694	23324541	ENST00000218867.4:chr13:+|9|1594:98:974|canonical|ATG	0	+	23203694	23324541	0	7	195,102,88,120,73,124,174,	0,30916,46935,75664,91720,116942,120673,
chr13	51791225	51804109	ENST00000218981.5:chr13:-|3|1970:49:271|ouORF|ATG	0	-	51791225	51804109	0	3	32,134,56,	0,8308,12828,
chr13	51769123	51799659	ENST00000218981.5:chr13:-|9|1970:113:842|canonical|ATG	0	-	51769123	51799659	0	7	170,91,105,62,82,93,126,	0,2697,4806,7936,20887,22041,30410,
chr13	53028836	53050771	ENST00000219022.3:chr13:+|1|2843:25:1558|canonical|ATG	0	+	53028836	53050771	0	5	204,153,213,160,803,	0,5511,13073,14268,21132,
chr16	2039923	2047847	ENST00000219066.5:chr16:-|2|1067:20:959|canonical|ATG	0	-	2039923	2047847	0	6	124,106,160,171,239,139,	0,209,3643,4706,6204,7785,
chr16	3283818	3290558	ENST00000219069.6:chr16:+|28|3282:329:2381|canonical|ATG	0	+	3283818	3290558	0	6	387,181,74,127,117,1166,	0,1240,1862,2204,4635,5574,
chr16	55479479	55505442	ENST00000219070.9:chr16:+|15|3514:283:2266|canonical|ATG	0	+	55479479	55505442	0	13	153,227,149,129,174,174,174,156,136,137,160,110,104,	0,3429,4536,5819,6124,9063,10171,12321,13678,17446,18809,23299,25859,
chr16	55479198	55479252	ENST00000219070.9:chr16:+|1|3514:2:56|uORF|CTG	0	+	55479198	55479252	0	1	54,	0,
chr16	55479323	55479335	ENST00000219070.9:chr16:+|9|3514:127:139|uORF|ATG	0	+	55479323	55479335	0	1	12,	0,
chr16	3113430	3120325	ENST00000620094.4:chr16:+|36|2309:455:2120|canonical|ATG	0	+	3113430	3120325	0	6	57,214,92,121,111,1070,	0,1924,2398,2996,5474,5825,
chr16	46689705	46697585	ENST00000219097.7:chr16:+|5|1615:48:807|canonical|ATG	0	+	46689705	46697585	0	7	65,130,164,90,113,69,128,	0,1285,2676,3387,5856,6311,7752,
chr16	49281682	49281721	ENST00000219197.11:chr16:-|4|2442:118:157|uORF|ATG	0	-	49281682	49281721	0	1	39,	0,
chr16	57253351	57253369	ENST00000219204.8:chr16:+|148|1969:1686:1704|dORF|TTG	0	+	57253351	57253369	0	1	18,	0,
chr16	57245264	57245294	ENST00000219204.8:chr16:+|2|1969:7:37|uORF|CTG	0	+	57245264	57245294	0	1	30,	0,
chr16	57245318	57246094	ENST00000219204.8:chr16:+|6|1969:61:163|ouORF|ATG	0	+	57245318	57246094	0	2	87,15,	0,761,
chr16	57256912	57284540	ENST00000219207.10:chr16:-|7|1497:133:682|canonical|ATG	0	-	57256912	57284540	0	4	117,123,174,135,	0,1549,4984,27493,
chr16	57358790	57358799	ENST00000219235.5:chr16:+|1|2917:9:18|uORF|CTG	0	+	57358790	57358799	0	1	9,	0,
chr16	57358816	57363588	ENST00000219235.5:chr16:+|3|2917:35:317|canonical|ATG	0	+	57358816	57363588	0	3	73,124,85,	0,1620,4687,
chr16	57363681	57363705	ENST00000219235.5:chr16:+|42|2917:410:434|dORF|GTG	0	+	57363681	57363705	0	1	24,	0,
chr16	57363714	57363768	ENST00000219235.5:chr16:+|45|2917:443:497|dORF|CTG	0	+	57363714	57363768	0	1	54,	0,
chr16	57363834	57363870	ENST00000219235.5:chr16:+|56|2917:563:599|dORF|CTG	0	+	57363834	57363870	0	1	36,	0,
chr16	72008764	72024199	ENST00000219240.9:chr16:+|3|4669:22:1210|canonical|ATG	0	+	72008764	72024199	0	9	21,213,200,83,188,114,154,160,55,	0,3285,5708,8259,12359,13597,14400,14709,15380,
chr16	57404811	57415861	ENST00000219244.9:chr16:+|6|616:46:415|extension|ATG	0	+	57404811	57415861	0	4	25,129,118,97,	0,9062,10269,10953,
chr16	67657605	67660478	ENST00000219251.13:chr16:-|30|2052:333:1959|extension|ATG	0	-	67657605	67660478	0	12	79,92,377,87,97,152,35,45,77,94,134,357,	0,156,380,949,1114,1322,1623,1769,1931,2096,2297,2516,
chr16	57462724	57471119	ENST00000219252.10:chr16:+|5|1764:47:875|canonical|ATG	0	+	57462724	57471119	0	9	86,50,69,53,129,52,169,75,145,	0,304,3228,3450,6440,6985,7236,7555,8250,
chr16	58025969	58026029	ENST00000219271.4:chr16:+|11|4062:217:277|uORF|ATG	0	+	58025969	58026029	0	1	60,	0,
chr16	58026049	58026214	ENST00000219271.4:chr16:+|14|4062:297:462|uORF|TTG	0	+	58026049	58026214	0	1	165,	0,
chr16	58026350	58045446	ENST00000219271.4:chr16:+|29|4062:598:2608|canonical|ATG	0	+	58026350	58045446	0	10	162,149,129,308,162,254,139,151,116,440,	0,11121,11915,13524,14186,15266,15880,16859,17161,18656,
chr16	58025883	58026483	ENST00000219271.4:chr16:+|9|4062:131:731|ouORF|TTG	0	+	58025883	58026483	0	1	600,	0,
chr16	58001483	58020245	ENST00000219281.8:chr16:+|11|2248:78:876|canonical|ATG	0	+	58001483	58020245	0	7	98,167,184,54,106,84,105,	0,995,8445,12789,15850,17488,18657,
chr16	58250014	58279777	ENST00000219299.8:chr16:+|8|5272:80:1214|canonical|ATG	0	+	58250014	58279777	0	9	101,127,162,156,81,156,108,156,87,	0,2712,3983,8353,9839,12370,17464,28467,29676,
chr16	58280223	58293816	ENST00000219301.8:chr16:-|31|1810:396:1584|canonical|ATG	0	-	58280223	58293816	0	5	534,132,259,178,85,	0,4366,5713,10735,13508,
chr16	1770648	1771534	ENST00000219302.8:chr16:-|1|848:10:520|canonical|ATG	0	-	1770648	1771534	0	5	118,113,102,131,46,	0,232,421,631,840,
chr16	74296914	74305733	ENST00000219313.9:chr16:+|13|1631:102:1077|canonical|ATG	0	+	74296914	74305733	0	7	74,92,93,98,81,92,445,	0,3200,4137,4640,5297,7388,8374,
chr16	58515537	58519029	ENST00000219315.9:chr16:+|2|6256:22:1444|canonical|ATG	0	+	58515537	58519029	0	8	27,307,142,195,121,181,143,306,	0,253,664,940,1270,2513,2863,3186,
chr16	58667384	58680126	ENST00000570101.5:chr16:-|53|4549:885:2274|canonical|ATG	0	-	58667384	58680126	0	10	103,55,200,148,115,58,99,142,199,270,	0,2728,3660,4711,8555,8904,9941,10948,11311,12472,
chr16	69106264	69106288	ENST00000219322.7:chr16:+|1|1163:9:33|uORF|ATG	0	+	69106264	69106288	0	1	24,	0,
chr16	69109395	69118462	ENST00000219322.7:chr16:+|5|1163:61:907|canonical|ATG	0	+	69109395	69118462	0	3	636,102,108,	0,4045,8959,
chr16	68372375	68386612	ENST00000219334.10:chr16:-|13|5271:204:231|uORF|GTG	0	-	68372375	68386612	0	2	12,15,	0,14222,
chr16	68361205	68372181	ENST00000219334.10:chr16:-|30|5271:425:2393|canonical|ATG	0	-	68361205	68372181	0	7	102,157,64,90,156,76,1323,	0,397,2290,2571,3545,3811,9653,
chr16	68386648	68448395	ENST00000219334.10:chr16:-|8|5271:114:168|uORF|GTG	0	-	68386648	68448395	0	2	11,43,	0,61704,
chr16	68245426	68259657	ENST00000219345.10:chr16:+|4|2694:55:1294|canonical|ATG	0	+	68245426	68259657	0	6	127,157,119,99,225,512,	0,3863,9492,9855,10339,13719,
chr16	74714189	74774755	ENST00000219368.8:chr16:-|6|2405:66:1185|canonical|ATG	0	-	74714189	74774755	0	7	80,253,173,107,143,93,270,	0,2157,4798,12035,13054,25833,60296,
chr16	74716445	74716454	ENST00000219368.8:chr16:-|83|2405:997:1006|iORF|ATG	0	-	74716445	74716454	0	1	9,	0,
chr16	283169	287113	ENST00000219406.11:chr16:+|1|1686:7:1585|canonical|ATG	0	+	283169	287113	0	11	199,207,134,138,117,126,198,121,182,111,45,	0,1217,1489,1708,1914,2142,2336,3183,3384,3665,3899,
chr16	280680	282814	ENST00000219409.8:chr16:+|2|964:91:769|canonical|ATG	0	+	280680	282814	0	6	73,180,84,77,64,200,	0,1065,1344,1616,1786,1934,
chr16	79292	85777	ENST00000219431.4:chr16:+|19|1193:232:1129|canonical|ATG	0	+	79292	85777	0	4	39,276,205,377,	0,132,3759,6108,
chr16	78309	79246	ENST00000219431.4:chr16:+|3|1193:54:186|uORF|ATG	0	+	78309	79246	0	2	24,108,	0,829,
chr16	84124629	84131321	ENST00000219439.9:chr16:-|14|3648:167:1160|canonical|ATG	0	-	84124629	84131321	0	4	99,228,446,220,	0,4918,5356,6472,
chr16	84294971	84326940	ENST00000568638.1:chr16:+|14|1319:127:790|canonical|ATG	0	+	84294971	84326940	0	6	144,193,84,141,42,59,	0,17989,23300,24459,29447,31910,
chr16	84329430	84329508	ENST00000568638.1:chr16:+|79|1319:910:988|dORF|ATG	0	+	84329430	84329508	0	1	78,	0,
chr16	84779342	84779375	ENST00000219473.12:chr16:+|236|3328:2749:2782|dORF|ATG	0	+	84779342	84779375	0	1	33,	0,
chr16	84700075	84779082	ENST00000219473.12:chr16:+|7|3328:77:2489|extension|ATG	0	+	84700075	84779082	0	14	36,69,61,1041,92,110,56,104,100,178,166,145,66,188,	0,33359,40233,44557,58640,59287,59815,60096,62913,64010,68117,72465,75084,78819,
chr16	2048615	2088610	ENST00000219476.9:chr16:+|6|6415:111:5535|canonical|ATG	0	+	2048615	2088610	0	41	138,87,111,145,118,49,126,74,127,144,138,104,82,156,117,123,107,151,123,135,190,94,103,95,129,165,153,113,213,204,69,122,488,76,93,187,140,79,92,99,165,	0,1784,4726,5680,6786,7580,8028,8489,10131,12054,13255,13881,14356,15656,16903,21840,22894,23168,23625,24233,25584,27183,27452,27875,28982,30416,30660,30941,31549,32979,33820,35079,35612,36335,36614,37577,38116,39247,39432,39611,39830,
chr16	4752375	4765978	ENST00000219478.11:chr16:-|17|5824:245:1688|canonical|ATG	0	-	4752375	4765978	0	5	683,97,65,184,414,	0,8116,9895,10197,13189,
chr16	397222	400342	ENST00000219479.7:chr16:+|1|1000:25:589|canonical|ATG	0	+	397222	400342	0	5	91,134,102,113,124,	0,1767,2156,2404,2996,
chr16	401963	411578	ENST00000219481.10:chr16:+|5|1551:80:959|canonical|ATG	0	+	401963	411578	0	8	80,69,52,136,125,94,105,218,	0,2992,4382,5461,8279,8727,9008,9397,
chr16	721274	722557	ENST00000219535.7:chr16:+|5|806:134:791|canonical|ATG	0	+	721274	722557	0	4	162,105,141,249,	0,323,526,1034,
chr16	717039	717387	ENST00000219542.3:chr16:+|50|915:565:913|dORF|ATG	0	+	717039	717387	0	1	348,	0,
chr16	680525	682489	ENST00000219548.9:chr16:+|7|1340:117:1029|canonical|ATG	0	+	680525	682489	0	7	159,199,166,88,57,117,126,	0,626,912,1267,1494,1639,1838,
chr16	676101	678052	ENST00000219551.2:chr16:+|3|1560:28:1345|canonical|ATG	0	+	676101	678052	0	7	396,225,149,113,101,61,272,	0,570,869,1174,1357,1537,1679,
chr16	3243140	3256587	ENST00000219596.6:chr16:-|3|3506:47:2393|canonical|ATG	0	-	3243140	3256587	0	10	554,33,33,116,23,231,96,350,633,277,	0,719,1113,1332,3384,3875,5768,6290,11017,13170,
chr16	21258780	21278251	ENST00000219599.8:chr16:-|26|1482:278:1223|canonical|ATG	0	-	21258780	21278251	0	8	65,85,122,184,102,63,154,170,	0,2473,3256,8773,11009,16751,18650,19301,
chr16	536041	536059	ENST00000219611.7:chr16:+|16|4888:385:403|uORF|ATG	0	+	536041	536059	0	1	18,	0,
chr16	546838	553516	ENST00000219611.7:chr16:+|31|4888:508:3769|canonical|ATG	0	+	546838	553516	0	11	1449,209,184,224,126,153,162,230,167,179,178,	0,2154,2449,2776,4463,4673,5212,5462,5766,6024,6500,
chr16	25217045	25228492	ENST00000219660.6:chr16:+|9|1325:100:886|canonical|ATG	0	+	25217045	25228492	0	6	12,248,127,215,135,49,	0,152,4411,7316,10022,11398,
chr16	23149291	23149342	ENST00000219689.12:chr16:-|10|10881:111:162|uORF|ATG	0	-	23149291	23149342	0	1	51,	0,
chr16	23068045	23149270	ENST00000219689.12:chr16:-|16|10881:183:4242|canonical|ATG	0	-	23068045	23149270	0	16	1571,153,159,226,120,130,78,95,112,181,145,136,93,89,138,633,	0,3999,5676,11900,14392,16814,17539,19046,19678,22578,34273,37395,38167,38353,40000,80592,
chr16	23149358	23149439	ENST00000219689.12:chr16:-|1|10881:14:95|uORF|CTG	0	-	23149358	23149439	0	1	81,	0,
chr16	52439224	52546723	ENST00000219746.14:chr16:-|12|4959:421:2152|canonical|ATG	0	-	52439224	52546723	0	7	744,81,228,270,255,66,87,	0,5051,6769,11052,24709,29284,107412,
chr16	52546713	52546719	ENST00000219746.14:chr16:-|13|4959:425:431|iORF|ATG	0	-	52546713	52546719	0	1	6,	0,
chr16	29806701	29809742	ENST00000219782.10:chr16:+|3|2698:107:1589|canonical|ATG	0	+	29806701	29809742	0	5	192,851,64,172,203,	0,276,1528,1868,2838,
chr16	29807386	29807461	ENST00000219782.10:chr16:+|41|2698:708:783|iORF|ACG	0	+	29807386	29807461	0	1	75,	0,
chr16	31112401	31112536	ENST00000394951.5:chr16:+|168|2164:1999:2134|dORF|ATG	0	+	31112401	31112536	0	1	135,	0,
chr16	31109223	31112265	ENST00000394951.5:chr16:+|47|2164:624:1863|canonical|ATG	0	+	31109223	31112265	0	11	195,69,111,48,120,99,74,129,90,159,145,	0,287,449,853,981,1177,1464,1867,2076,2645,2897,
chr16	31117681	31131259	ENST00000543774.6:chr16:+|22|1846:336:1713|canonical|ATG	0	+	31117681	31131259	0	11	211,75,176,54,165,90,141,94,151,155,65,	0,2504,2657,9353,9507,10368,12335,12585,12774,13064,13513,
chr16	19498728	19498755	ENST00000396229.6:chr16:+|352|4917:4533:4560|dORF|TTG	0	+	19498728	19498755	0	1	27,	0,
chr16	19456706	19497966	ENST00000219821.9:chr16:+|28|3687:258:2541|canonical|ATG	0	+	19456706	19497966	0	18	310,100,88,249,152,145,156,152,79,98,96,76,134,174,79,105,43,47,	0,3528,6573,7069,9375,12974,15381,17418,20733,22724,24663,30238,30486,33688,35443,37555,40414,41213,
chr16	55656694	55705272	ENST00000219833.13:chr16:+|34|3248:442:2329|canonical|ATG	0	+	55656694	55705272	0	14	274,132,238,139,135,104,125,113,129,100,101,168,72,57,	0,12870,15243,28448,35223,37315,38583,39530,41202,41774,42859,43444,45168,48521,
chr16	19714788	19714794	ENST00000219837.12:chr16:-|22|6422:314:320|iORF|ATG	0	-	19714788	19714794	0	1	6,	0,
chr16	19706909	19715035	ENST00000219837.12:chr16:-|6|6422:73:1450|canonical|ATG	0	-	19706909	19715035	0	4	312,78,69,918,	0,3599,4462,7208,
chr15	41696097	41696112	ENST00000566586.6:chr15:+|107|14568:1284:1299|iORF|ATG	0	+	41696097	41696112	0	1	15,	0,
chr15	41696232	41696280	ENST00000566586.6:chr15:+|120|14568:1419:1467|iORF|ATG	0	+	41696232	41696280	0	1	48,	0,
chr15	41668828	41668846	ENST00000566586.6:chr15:+|14|14568:131:149|uORF|ATG	0	+	41668828	41668846	0	1	18,	0,
chr15	41668848	41668857	ENST00000566586.6:chr15:+|17|14568:151:160|uORF|ATG	0	+	41668848	41668857	0	1	9,	0,
chr15	41668894	41767280	ENST00000219905.13:chr15:+|20|12046:189:9387|canonical|ATG	0	+	41668894	41767280	0	23	1064,949,79,96,132,105,659,346,227,186,73,518,151,627,291,1505,131,52,207,112,234,177,1277,	0,27180,29968,30169,38833,39209,41796,44256,58285,60269,65627,67286,71158,73651,79742,80216,85542,88893,91428,92844,93234,95991,97109,
chr15	41660485	41660491	ENST00000566586.6:chr15:+|9|14568:90:96|uORF|ATG	0	+	41660485	41660491	0	1	6,	0,
chr15	74782559	74798251	ENST00000220003.14:chr15:+|19|2743:481:661|uORF|CTG	0	+	74782559	74798251	0	2	161,19,	0,15673,
chr15	74782134	74782647	ENST00000220003.14:chr15:+|2|2743:56:569|uORF|CTG	0	+	74782134	74782647	0	1	513,	0,
chr15	74782229	74782280	ENST00000220003.14:chr15:+|8|2743:151:202|uORF|GTG	0	+	74782229	74782280	0	1	51,	0,
chr15	65003061	65029613	ENST00000220058.9:chr15:-|1|2746:27:1197|canonical|ATG	0	-	65003061	65029613	0	9	195,83,79,92,76,103,123,210,209,	0,1792,3051,13374,17135,18452,20610,23769,26343,
chr15	65027017	65029570	ENST00000220058.9:chr15:-|8|2746:70:259|iORF|ATG	0	-	65027017	65029570	0	2	23,166,	0,2387,
chr15	65054898	65067835	ENST00000220062.9:chr15:-|11|2519:157:958|canonical|ATG	0	-	65054898	65067835	0	5	376,191,74,57,103,	0,3528,4446,10318,12834,
chr15	78922129	78944981	ENST00000220166.10:chr15:-|6|2145:66:1074|canonical|ATG	0	-	78922129	78944981	0	12	76,126,107,69,82,56,87,105,71,106,32,91,	0,863,3204,5583,7282,9321,10242,12848,13550,15188,17010,22761,
chr15	41900644	41972494	ENST00000220325.9:chr15:-|4|6401:64:1690|canonical|ATG	0	-	41900644	41972494	0	6	537,165,413,98,177,236,	0,9054,18565,42422,53119,71614,
chr15	50278631	50309798	ENST00000220429.12:chr15:-|12|2726:170:1358|canonical|ATG	0	-	50278631	50309798	0	8	153,116,186,114,148,195,168,108,	0,7436,10851,22157,22589,24297,25334,31059,
chr15	51681755	51719526	ENST00000220478.8:chr15:+|12|3160:254:1661|canonical|ATG	0	+	51681755	51719526	0	12	82,53,46,216,143,150,178,117,84,138,81,119,	0,761,1323,1463,6504,7463,10403,14119,17563,19351,31577,37652,
chr15	40767939	40807446	ENST00000220496.9:chr15:-|2|3721:28:943|canonical|ATG	0	-	40767939	40807446	0	11	123,111,81,78,44,97,86,88,59,70,78,	0,5787,6416,7091,7613,8256,8602,11283,11605,11988,39429,
chr15	40873057	40874139	ENST00000220507.5:chr15:-|5|1650:96:807|canonical|ATG	0	-	40873057	40874139	0	3	444,59,208,	0,626,874,
chr15	40894768	40903341	ENST00000220509.10:chr15:+|21|3875:320:3242|canonical|ATG	0	+	40894768	40903341	0	5	91,142,92,1871,726,	0,1169,4138,4375,7847,
chr15	40894460	40894511	ENST00000220509.10:chr15:+|2|3875:12:63|uORF|CTG	0	+	40894460	40894511	0	1	51,	0,
chr15	41309753	41332561	ENST00000220514.8:chr15:-|2|1201:31:721|canonical|ATG	0	-	41309753	41332561	0	5	96,82,123,67,322,	0,3519,9904,22161,22486,
chr15	45587443	45606514	ENST00000220531.9:chr15:+|10|3778:66:585|canonical|ATG	0	+	45587443	45606514	0	5	82,142,88,87,120,	0,4691,15656,17984,18951,
chr15	45587388	45592144	ENST00000220531.9:chr15:+|2|3778:11:158|ouORF|TTG	0	+	45587388	45592144	0	2	137,10,	0,4746,
chr8	28713508	28715590	ENST00000220562.9:chr8:+|15|8221:212:260|uORF|ATG	0	+	28713508	28715590	0	2	42,6,	0,2076,
chr8	28715615	28715732	ENST00000220562.9:chr8:+|21|8221:285:402|uORF|CTG	0	+	28715615	28715732	0	1	117,	0,
chr8	28715667	28715718	ENST00000220562.9:chr8:+|26|8221:337:388|uORF|ATG	0	+	28715667	28715718	0	1	51,	0,
chr8	28715707	28715902	ENST00000220562.9:chr8:+|29|8221:377:572|uORF|ATG	0	+	28715707	28715902	0	1	195,	0,
chr8	28701519	28701648	ENST00000220562.9:chr8:+|2|8221:20:149|uORF|ATG	0	+	28701519	28701648	0	1	129,	0,
chr8	28715793	28715826	ENST00000220562.9:chr8:+|35|8221:463:496|uORF|ATG	0	+	28715793	28715826	0	1	33,	0,
chr8	28701523	28713509	ENST00000220562.9:chr8:+|3|8221:24:213|uORF|CTG	0	+	28701523	28713509	0	2	136,53,	0,11933,
chr8	28715907	28715976	ENST00000220562.9:chr8:+|44|8221:577:646|uORF|ATG	0	+	28715907	28715976	0	1	69,	0,
chr8	28716006	28716033	ENST00000220562.9:chr8:+|56|8221:676:703|uORF|ATG	0	+	28716006	28716033	0	1	27,	0,
chr8	28716059	28750866	ENST00000220562.9:chr8:+|63|8221:729:3489|canonical|ATG	0	+	28716059	28750866	0	5	2148,128,145,129,210,	0,15163,21459,27026,34597,
chr8	11802832	11838609	ENST00000618539.4:chr8:+|50|2660:712:1966|canonical|ATG	0	+	11802832	11838609	0	8	99,98,184,129,192,177,153,222,	0,5961,6834,18917,23191,27411,28685,35555,
chr8	140585250	140635633	ENST00000220592.10:chr8:-|1|14595:1:211|ouORF|CTG	0	-	140585250	140635633	0	2	61,149,	0,50234,
chr8	140532043	140635506	ENST00000220592.10:chr8:-|5|14595:128:2708|canonical|ATG	0	-	140532043	140635506	0	19	109,200,102,135,195,91,160,185,134,123,120,148,88,135,137,182,121,193,22,	0,372,3424,7276,9120,12169,15424,17070,19259,23852,24123,25045,26441,27351,28330,30409,40768,53075,103441,
chr8	81111809	81111818	ENST00000220597.4:chr8:-|18|10744:251:260|uORF|GTG	0	-	81111809	81111818	0	1	9,	0,
chr8	81111741	81111765	ENST00000220597.4:chr8:-|23|10744:304:328|uORF|ATG	0	-	81111741	81111765	0	1	24,	0,
chr8	80993264	80993288	ENST00000220597.4:chr8:-|47|10744:651:675|uORF|ATG	0	-	80993264	80993288	0	1	24,	0,
chr8	80976543	80993227	ENST00000220597.4:chr8:-|56|10744:712:2011|canonical|ATG	0	-	80976543	80993227	0	6	363,60,602,97,52,125,	0,3891,8232,10826,14935,16559,
chr8	81111991	81111997	ENST00000220597.4:chr8:-|6|10744:72:78|uORF|ATG	0	-	81111991	81111997	0	1	6,	0,
chr8	132867000	133134794	ENST00000220616.9:chr8:+|2|8455:44:8351|canonical|ATG	0	+	132867000	133134794	0	48	67,109,98,204,160,107,144,186,1101,585,240,138,78,113,103,201,213,155,157,219,150,171,117,116,109,192,168,66,81,138,177,112,80,144,63,135,165,220,94,160,203,165,168,182,108,135,191,119,	0,1114,2728,4347,6061,14862,15468,15813,19447,20983,26689,30648,31168,31797,33236,34352,39687,41185,44376,46046,52375,56337,62075,66560,68755,74350,81775,94007,95993,99559,100793,102457,104793,105597,116349,144900,146599,150777,152601,154990,162820,228043,229205,246421,249608,264811,266469,267675,
chr8	37844489	37849783	ENST00000220659.11:chr8:-|11|2560:79:1339|canonical|ATG	0	-	37844489	37849783	0	4	724,322,60,154,	0,2364,4106,5140,
chr8	81702694	81721281	ENST00000220669.10:chr8:-|2|2184:20:827|canonical|ATG	0	-	81702694	81721281	0	8	171,156,122,92,128,40,43,55,	0,274,11223,12109,12292,14554,15487,18532,
chr8	54620966	54630353	ENST00000220676.2:chr8:+|9|7071:120:6591|canonical|ATG	0	+	54620966	54630353	0	3	615,172,5684,	0,1150,3703,
chr8	89758060	89790416	ENST00000220751.5:chr8:+|17|2516:246:1869|canonical|ATG	0	+	89758060	89790416	0	11	173,154,156,158,50,162,86,90,94,162,338,	0,4768,7280,11711,13680,14606,22014,25989,28532,31260,32018,
chr8	89757906	89757927	ENST00000220751.5:chr8:+|6|2516:92:113|uORF|ATG	0	+	89757906	89757927	0	1	21,	0,
chr8	96645282	96645357	ENST00000220763.10:chr8:+|3|1932:42:117|uORF|ACG	0	+	96645282	96645357	0	1	75,	0,
chr8	96784897	97143183	ENST00000220763.10:chr8:+|8|1932:196:1615|canonical|ATG	0	+	96784897	97143183	0	7	433,208,208,112,92,202,164,	0,50075,94900,181037,244505,281111,358122,
chr8	90001492	90051897	ENST00000220764.7:chr8:+|2|2760:17:1025|canonical|ATG	0	+	90001492	90051897	0	10	69,203,58,87,148,100,73,147,63,60,	0,15631,17416,17593,19416,35348,41235,43356,50184,50345,
chr8	90051940	90051994	ENST00000220764.7:chr8:+|86|2760:1068:1122|dORF|ATG	0	+	90051940	90051994	0	1	54,	0,
chr8	41265166	41309159	ENST00000220772.8:chr8:-|14|4464:315:1260|canonical|ATG	0	-	41265166	41309159	0	3	323,78,544,	0,38294,43449,
chr8	42374099	42377045	ENST00000220812.3:chr8:-|19|896:185:860|canonical|ATG	0	-	42374099	42377045	0	4	260,153,151,111,	0,661,1580,2835,
chr8	74350461	74364367	ENST00000220822.12:chr8:+|4|3645:60:1137|canonical|ATG	0	+	74350461	74364367	0	6	117,193,174,95,115,383,	0,812,9675,11422,12477,13523,
chr8	132777828	132845923	ENST00000220847.8:chr8:+|21|3297:322:3298|canonical|ATG	0	+	132777828	132845923	0	19	83,172,85,89,214,126,83,253,189,207,57,108,165,182,100,196,361,163,143,	0,16581,16904,20943,25990,26786,33217,36808,39059,39510,46175,47435,54406,58711,59883,61558,64686,66327,67952,
chr8	108201884	108248702	ENST00000220849.10:chr8:-|2|2022:16:1354|canonical|ATG	0	-	108201884	108248702	0	13	39,135,103,110,102,127,125,126,105,43,118,115,90,	0,1098,1516,12722,14527,15449,26382,27185,33113,34276,38073,39914,46728,
chr8	108443658	108486598	ENST00000220853.8:chr8:+|3|3527:36:930|canonical|ATG	0	+	108443658	108486598	0	11	40,114,65,86,58,86,60,82,111,105,87,	0,6164,6769,9403,12214,26167,26403,32223,33123,35347,42853,
chr8	108479076	108479088	ENST00000220853.8:chr8:+|73|3527:809:821|iORF|TTG	0	+	108479076	108479088	0	1	12,	0,
chr8	133191144	133227710	ENST00000220856.6:chr8:+|1|1205:9:852|canonical|ATG	0	+	133191144	133227710	0	4	69,280,194,300,	0,21719,34245,36266,
chr8	79666065	79666128	ENST00000220876.12:chr8:+|147|1903:1811:1874|dORF|CTG	0	+	79666065	79666128	0	1	63,	0,
chr8	79611139	79611148	ENST00000220876.12:chr8:+|1|1903:24:33|uORF|CTG	0	+	79611139	79611148	0	1	9,	0,
chr8	79611195	79664874	ENST00000220876.12:chr8:+|6|1903:80:620|canonical|ATG	0	+	79611195	79664874	0	5	19,96,173,192,60,	0,25606,30182,43675,53619,
chr8	140511324	140511522	ENST00000220913.10:chr8:+|1|2481:4:202|ouORF|ACG	0	+	140511324	140511522	0	1	198,	0,
chr8	140511499	140515247	ENST00000220913.10:chr8:+|7|2481:179:575|canonical|ATG	0	+	140511499	140515247	0	3	147,127,122,	0,2869,3626,
chr8	142840437	142846690	ENST00000220940.2:chr8:+|8|728:91:568|canonical|ATG	0	+	142840437	142846690	0	3	73,108,296,	0,680,5957,
chr8	102254301	102412234	ENST00000220959.8:chr8:-|25|9418:456:8853|canonical|ATG	0	-	102254301	102412234	0	59	213,86,145,114,156,85,176,61,131,145,112,244,99,121,221,114,173,74,231,212,269,258,132,112,124,240,161,130,127,119,147,92,149,98,124,96,152,127,211,198,155,112,144,113,110,185,118,155,111,117,212,150,160,190,120,77,82,45,62,	0,3330,4683,6844,7613,10172,10798,12645,14676,15737,16832,18227,21219,21406,22670,24524,24734,26092,26987,30825,31211,32058,33131,33853,35151,39303,39653,40680,40902,41112,41334,42591,43156,44090,44546,45150,45698,49741,50783,56997,57433,57832,58040,59502,60442,69009,72244,73440,74788,74981,88171,91094,91934,92601,105769,106287,106823,107280,157871,
chr8	143605699	143609584	ENST00000220966.10:chr8:-|5|2678:31:892|canonical|ATG	0	-	143605699	143609584	0	6	183,93,213,180,65,127,	0,362,767,1253,2362,3758,
chr8	11284888	11322788	ENST00000221086.8:chr8:+|3|7081:74:1724|canonical|ATG	0	+	11284888	11322788	0	10	182,109,126,174,218,162,142,221,152,164,	0,10305,15134,19952,21301,24638,30034,31784,34798,37736,
chr8	30164163	30164169	ENST00000221114.8:chr8:+|11|1054:92:98|iORF|ATG	0	+	30164163	30164169	0	1	6,	0,
chr8	30156383	30183173	ENST00000221114.8:chr8:+|2|1054:16:589|canonical|ATG	0	+	30156383	30183173	0	7	23,65,106,89,48,143,99,	0,7727,18701,20742,23024,24104,26691,
chr8	30156405	30164115	ENST00000221114.8:chr8:+|3|1054:38:44|iORF|GTG	0	+	30156405	30164115	0	2	1,5,	0,7705,
chr8	30679480	30679507	ENST00000221130.11:chr8:-|151|3034:1593:1620|dORF|ACG	0	-	30679480	30679507	0	1	27,	0,
chr8	30679519	30727835	ENST00000221130.11:chr8:-|2|3034:12:1581|canonical|ATG	0	-	30679519	30727835	0	13	150,134,132,112,159,87,100,55,148,70,89,27,306,	0,1384,2410,4568,9641,13449,16860,20561,23573,28552,30294,32542,48010,
chr8	23191693	23225061	ENST00000221132.8:chr8:-|6|2690:42:1449|canonical|ATG	0	-	23191693	23225061	0	10	320,73,183,32,96,74,112,114,97,306,	0,5438,7572,8192,8811,8993,10114,10954,20422,33062,
chr8	30786182	30786227	ENST00000221138.9:chr8:-|106|1946:1335:1380|dORF|CTG	0	-	30786182	30786227	0	1	45,	0,
chr8	30786234	30812421	ENST00000221138.9:chr8:-|13|1946:398:1328|canonical|ATG	0	-	30786234	30812421	0	7	73,119,162,90,174,210,102,	0,4962,7682,7957,11346,13311,26085,
chr8	30812764	30812779	ENST00000221138.9:chr8:-|1|1946:40:55|uORF|GTG	0	-	30812764	30812779	0	1	15,	0,
chr8	30812359	30812626	ENST00000221138.9:chr8:-|3|1946:193:460|ouORF|CTG	0	-	30812359	30812626	0	1	267,	0,
chr8	30812369	30812549	ENST00000221138.9:chr8:-|7|1946:270:450|ouORF|CTG	0	-	30812369	30812549	0	1	180,	0,
chr8	24913793	24918606	ENST00000221166.10:chr8:+|4|3271:34:2785|canonical|ATG	0	+	24913793	24918606	0	3	1080,125,1546,	0,1811,3267,
chr8	25429856	25458246	ENST00000221200.9:chr8:-|16|3367:188:1358|canonical|ATG	0	-	25429856	25458246	0	12	117,134,106,150,96,68,129,59,97,44,122,48,	0,2647,3473,5506,6378,6561,9422,9749,10720,14435,16272,28342,
chr19	18929442	18938982	ENST00000433218.6:chr19:-|9|1418:100:1177|canonical|ATG	0	-	18929442	18938982	0	9	183,87,117,157,122,108,132,157,14,	0,1882,2066,2533,3481,4860,8910,9285,9526,
chr19	41386632	41397328	ENST00000221233.9:chr19:-|4|998:32:740|canonical|ATG	0	-	41386632	41397328	0	6	93,90,141,122,114,148,	0,881,3132,5208,6234,10548,
chr19	43648889	43670120	ENST00000221264.8:chr19:-|26|1610:428:1301|canonical|ATG	0	-	43648889	43670120	0	6	254,147,162,144,111,55,	0,3335,7589,16426,18691,21176,
chr19	39385990	39390864	ENST00000221265.8:chr19:-|14|2200:243:1839|canonical|ATG	0	-	39385990	39390864	0	14	413,91,106,129,117,104,69,106,102,67,122,93,30,47,	0,491,703,2348,2569,2771,2956,3102,3291,3489,3649,4078,4269,4827,
chr19	39390262	39391090	ENST00000221265.8:chr19:-|2|2200:17:317|ouORF|TTG	0	-	39390262	39391090	0	2	27,273,	0,555,
chr19	7637149	7647810	ENST00000221283.10:chr19:+|1|1885:41:1823|canonical|ATG	0	+	7637149	7647810	0	19	37,50,82,77,79,104,149,85,131,108,58,66,81,139,110,96,86,158,86,	0,1576,1869,2581,3581,3750,4555,4884,5053,5279,5616,5833,6015,7464,8047,9099,10012,10204,10575,
chr19	15641415	15659385	ENST00000221307.13:chr19:+|6|5053:51:1614|canonical|ATG	0	+	15641415	15659385	0	12	198,145,54,128,122,271,67,130,134,65,83,166,	0,4303,5636,5781,7744,8497,11153,11407,16848,17075,17311,17804,
chr19	44476401	44500240	ENST00000221327.8:chr19:-|22|4335:283:2362|canonical|ATG	0	-	44476401	44500240	0	5	1745,127,75,89,43,	0,2881,7959,20882,23796,
chr19	40036566	40050325	ENST00000221355.10:chr19:-|14|3538:158:551|uORF|ATG	0	-	40036566	40050325	0	5	60,65,127,139,2,	0,10839,12103,12351,13757,
chr19	40048966	40056154	ENST00000221355.10:chr19:-|6|3538:52:250|uORF|CTG	0	-	40048966	40056154	0	3	90,54,54,	0,1357,7134,
chr19	12646619	12666701	ENST00000221363.8:chr19:-|3|3170:34:3067|canonical|ATG	0	-	12646619	12666701	0	24	113,103,156,228,81,88,102,119,118,98,186,117,108,110,79,121,80,117,146,133,194,174,103,159,	0,613,823,1555,2516,2721,3293,3484,5533,5743,9074,9951,10329,10826,11443,11604,11808,14640,16697,17083,18172,18732,19083,19923,
chr19	48881010	48897868	ENST00000221399.8:chr19:-|7|1763:157:1720|canonical|ATG	0	-	48881010	48897868	0	12	116,172,99,115,113,312,122,165,138,127,52,32,	0,1021,2743,2921,4437,6939,8499,13987,14355,15419,16334,16826,
chr19	48933721	48944933	ENST00000221403.7:chr19:+|1|1064:24:1029|canonical|ATG	0	+	48933721	48944933	0	7	90,112,164,253,125,151,110,	0,1278,2310,5727,8718,10635,11102,
chr19	38815612	38831772	ENST00000221418.9:chr19:-|2|1200:23:1010|canonical|ATG	0	-	38815612	38831772	0	10	105,151,72,71,65,49,125,89,208,52,	0,244,671,840,1452,1703,1838,15465,15696,16108,
chr19	38836721	38849966	ENST00000221419.10:chr19:-|2|2142:21:1791|canonical|ATG	0	-	38836721	38849966	0	13	59,96,58,202,122,281,72,73,97,86,238,119,267,	0,662,872,1675,2172,3374,3766,7120,7286,8928,9131,10594,12978,
chr19	38915605	38930736	ENST00000221431.11:chr19:-|3|1924:28:1585|canonical|ATG	0	-	38915605	38930736	0	16	144,66,93,94,110,88,46,109,48,106,64,55,141,30,96,267,	0,235,431,615,2118,2315,2488,2816,3160,4156,4480,5786,5921,6632,10599,14864,
chr19	49086414	49108443	ENST00000221448.9:chr19:+|19|1603:197:1484|canonical|ATG	0	+	49086414	49108443	0	9	147,63,55,65,63,82,102,88,622,	0,3876,4051,12012,12227,14975,18219,21210,21407,
chr19	45001579	45037790	ENST00000221452.13:chr19:+|6|2258:117:1857|canonical|ATG	0	+	45001579	45037790	0	12	106,48,9,341,158,92,132,105,216,69,78,386,	0,1369,8234,10356,20473,23749,24026,27308,30954,32664,32871,35825,
chr19	45040212	45070845	ENST00000221455.8:chr19:+|5|2229:94:2119|canonical|ATG	0	+	45040212	45070845	0	20	99,98,102,80,85,149,97,79,74,42,216,288,258,40,61,59,47,83,25,43,	0,11858,12578,12885,16237,17537,19055,20176,20341,21941,23799,24130,27124,27802,28207,28853,28989,29809,30324,30590,
chr19	49114404	49118373	ENST00000221459.7:chr19:+|4|746:36:660|canonical|ATG	0	+	49114404	49118373	0	6	37,119,72,210,164,22,	0,444,855,1858,3450,3947,
chr19	45093179	45093221	ENST00000221462.9:chr19:+|1|2946:2:44|uORF|ACG	0	+	45093179	45093221	0	1	42,	0,
chr19	45093524	45138525	ENST00000221462.9:chr19:+|21|2946:347:362|iORF|ATG	0	+	45093524	45138525	0	2	3,12,	0,44989,
chr19	45093237	45093309	ENST00000221462.9:chr19:+|5|2946:60:132|uORF|ATG	0	+	45093237	45093309	0	1	72,	0,
chr19	45093325	45146472	ENST00000221462.9:chr19:+|9|2946:148:2224|canonical|ATG	0	+	45093325	45146472	0	12	202,98,46,101,120,151,156,113,142,167,697,83,	0,45188,46910,47180,47996,48735,48977,50195,51528,51768,52027,53064,
chr19	45306749	45319713	ENST00000221476.4:chr19:-|2|1556:74:1220|canonical|ATG	0	-	45306749	45319713	0	7	179,190,124,172,133,155,193,	0,711,1659,4999,8715,11075,12771,
chr19	7477201	7489010	ENST00000221480.6:chr19:-|5|1078:26:752|canonical|ATG	0	-	7477201	7489010	0	5	235,63,179,189,60,	0,1112,4831,8636,11749,
chr19	49430518	49441379	ENST00000221485.8:chr19:-|6|2949:149:1832|canonical|ATG	0	-	49430518	49441379	0	12	294,128,111,133,150,143,87,88,115,119,253,62,	0,496,819,2000,2292,3207,3441,4083,4249,4649,6030,10799,
chr19	12806629	12806641	ENST00000221486.6:chr19:+|2|1164:47:59|uORF|CTG	0	+	12806629	12806641	0	1	12,	0,
chr19	12806673	12813466	ENST00000221486.6:chr19:+|8|1164:91:991|canonical|ATG	0	+	12806673	12813466	0	8	127,72,124,88,138,88,124,139,	0,334,532,745,3397,3643,6409,6654,
chr19	2243418	2248546	ENST00000221494.10:chr19:+|11|1619:116:1511|canonical|ATG	0	+	2243418	2248546	0	8	126,72,47,110,50,141,69,780,	0,1125,1314,2027,3334,3463,4175,4348,
chr19	2236847	2243408	ENST00000221494.10:chr19:+|2|1619:25:106|uORF|ACG	0	+	2236847	2243408	0	2	54,27,	0,6534,
chr19	2236855	2244559	ENST00000221494.10:chr19:+|3|1619:33:258|ouORF|GTG	0	+	2236855	2244559	0	3	46,163,16,	0,6526,7688,
chr19	2249332	2251957	ENST00000221496.5:chr19:+|2|1809:11:1694|canonical|ATG	0	+	2249332	2251957	0	5	412,143,109,160,859,	0,1004,1319,1516,1766,
chr19	49365874	49365883	ENST00000221498.7:chr19:+|36|939:529:538|iORF|GTG	0	+	49365874	49365883	0	1	9,	0,
chr19	49363998	49375028	ENST00000221498.7:chr19:+|9|939:123:852|canonical|ATG	0	+	49363998	49375028	0	5	10,173,141,93,312,	0,583,1510,1794,10718,
chr19	13104934	13116399	ENST00000221504.12:chr19:-|13|2179:259:2152|canonical|ATG	0	-	13104934	13116399	0	15	147,130,120,77,109,86,135,70,149,113,116,188,143,56,254,	0,332,552,2639,2816,4446,4615,4834,5223,7770,7961,10344,10691,11062,11211,
chr19	13116497	13116503	ENST00000437766.5:chr19:-|5|2263:147:153|uORF|ATG	0	-	13116497	13116503	0	1	6,	0,
chr19	45795868	45815176	ENST00000221538.8:chr19:-|12|2442:133:2287|canonical|ATG	0	-	45795868	45815176	0	6	238,118,145,765,238,650,	0,4577,6251,8383,14734,18658,
chr19	49877723	49888624	ENST00000221543.10:chr19:+|2|2095:23:1970|canonical|ATG	0	+	49877723	49888624	0	17	21,99,75,124,208,112,159,129,104,95,117,101,100,98,117,87,201,	0,419,774,2555,3544,4317,4518,5040,5249,5927,6529,6735,6935,9752,9994,10507,10700,
chr19	13751677	13751767	ENST00000586600.5:chr19:+|29|1922:373:463|uORF|ACG	0	+	13751677	13751767	0	1	90,	0,
chr19	13751808	13763068	ENST00000586600.5:chr19:+|38|1922:504:1695|canonical|ATG	0	+	13751808	13763068	0	9	3,54,83,56,61,143,173,139,479,	0,2480,4388,5609,5977,7059,7291,10490,10781,
chr19	13751609	13751786	ENST00000586600.5:chr19:+|20|1922:305:482|uORF|ACG	0	+	13751609	13751786	0	1	177,	0,
chr19	13751623	13751656	ENST00000586600.5:chr19:+|22|1922:319:352|uORF|ATG	0	+	13751623	13751656	0	1	33,	0,
chr19	3053818	3062927	ENST00000221561.12:chr19:-|13|1884:181:976|canonical|ATG	0	-	3053818	3062927	0	7	222,75,63,45,64,98,228,	0,301,1845,2493,3860,7341,8881,
chr19	3062857	3062914	ENST00000221561.12:chr19:-|15|1884:194:251|iORF|ATG	0	-	3062857	3062914	0	1	57,	0,
chr19	7920366	7922764	ENST00000221573.11:chr19:+|3|1520:30:1035|canonical|ATG	0	+	7920366	7922764	0	5	183,120,69,313,320,	0,1056,1338,1668,2078,
chr19	13774528	13778089	ENST00000221576.4:chr19:+|1|504:51:135|iORF|ACG	0	+	13774528	13778089	0	2	46,38,	0,3523,
chr19	55592449	55597865	ENST00000221665.5:chr19:-|6|2645:81:1572|canonical|ATG	0	-	55592449	55597865	0	2	1197,294,	0,5122,
chr19	16500792	16517301	ENST00000221671.8:chr19:+|10|3346:74:2048|canonical|ATG	0	+	16500792	16517301	0	7	759,316,74,490,96,167,72,	0,2272,5908,8706,12221,13704,16437,
chr19	16496425	16500922	ENST00000221671.8:chr19:+|3|3346:33:204|ouORF|ATG	0	+	16496425	16500922	0	2	40,131,	0,4366,
chr19	15878770	15897611	ENST00000221700.11:chr19:-|5|2361:51:1614|canonical|ATG	0	-	15878770	15897611	0	12	166,83,65,134,130,67,271,122,128,54,145,198,	0,575,833,993,7153,7471,10652,11541,13538,13758,16735,18643,
chr19	15232285	15232297	ENST00000221730.8:chr19:-|14|1838:152:164|uORF|ATG	0	-	15232285	15232297	0	1	12,	0,
chr19	15232395	15232431	ENST00000221730.8:chr19:-|3|1838:18:54|uORF|CTG	0	-	15232395	15232431	0	1	36,	0,
chr19	57494348	57494456	ENST00000221735.12:chr19:+|159|3742:1993:2101|dORF|ATG	0	+	57494348	57494456	0	1	108,	0,
chr19	57487950	57494090	ENST00000221735.12:chr19:+|15|3742:202:1735|canonical|ATG	0	+	57487950	57494090	0	5	33,39,127,99,1235,	0,2196,3520,4162,4905,
chr19	57495640	57495646	ENST00000221735.12:chr19:+|272|3742:3285:3291|dORF|GTG	0	+	57495640	57495646	0	1	6,	0,
chr19	14950194	14972910	ENST00000594383.2:chr19:-|36|2420:564:2259|canonical|ATG	0	-	14950194	14972910	0	9	196,135,195,234,344,43,205,138,205,	0,2733,3940,6281,11807,14124,18108,21542,22511,
chr19	39846339	39846372	ENST00000221801.8:chr19:-|1|1125:8:41|uORF|ACG	0	-	39846339	39846372	0	1	33,	0,
chr19	39834537	39846300	ENST00000221801.8:chr19:-|7|1125:80:1046|canonical|ATG	0	-	39834537	39846300	0	9	25,146,113,133,171,95,102,171,10,	0,130,2018,3173,4497,5695,5876,6079,11753,
chr19	39834499	39834541	ENST00000221801.8:chr19:-|90|1125:1042:1084|odORF|CTG	0	-	39834499	39834541	0	1	42,	0,
chr19	39834471	39834510	ENST00000221801.8:chr19:-|93|1125:1073:1112|dORF|ATG	0	-	39834471	39834510	0	1	39,	0,
chr19	39731379	39737952	ENST00000221804.5:chr19:-|3|631:78:507|canonical|ATG	0	-	39731379	39737952	0	4	126,211,77,15,	0,2903,3617,6558,
chr19	4229550	4237088	ENST00000221847.6:chr19:+|3|1158:29:719|canonical|ATG	0	+	4229550	4237088	0	5	67,133,179,158,153,	0,1640,3578,5116,7385,
chr19	4237118	4237271	ENST00000221847.6:chr19:+|62|1158:749:902|dORF|CTG	0	+	4237118	4237271	0	1	153,	0,
chr19	36115560	36125782	ENST00000221855.8:chr19:+|7|987:94:829|canonical|ATG	0	+	36115560	36125782	0	6	114,144,97,192,73,115,	0,480,5149,5966,9890,10107,
chr19	4304746	4323643	ENST00000221856.11:chr19:+|10|1833:150:1641|canonical|ATG	0	+	4304746	4323643	0	13	15,96,132,102,23,122,210,99,160,80,252,89,111,	0,1199,1451,3135,5526,5728,7095,12435,13599,14125,18239,18601,18786,
chr19	4304600	4304624	ENST00000221856.11:chr19:+|1|1833:4:28|uORF|ATG	0	+	4304600	4304624	0	1	24,	0,
chr19	4304660	4304732	ENST00000221856.11:chr19:+|4|1833:64:136|uORF|TTG	0	+	4304660	4304732	0	1	72,	0,
chr19	36114243	36114339	ENST00000221859.9:chr19:-|20|443:207:216|iORF|ACG	0	-	36114243	36114339	0	2	8,1,	0,95,
chr19	36113754	36114856	ENST00000221859.9:chr19:-|2|443:20:398|canonical|ATG	0	-	36113754	36114856	0	6	63,52,75,74,55,59,	0,260,422,584,904,1043,
chr19	36114710	36114800	ENST00000221859.9:chr19:-|7|443:76:82|iORF|ATG	0	-	36114710	36114800	0	2	3,3,	0,87,
chr19	35868582	35868618	ENST00000221891.9:chr19:+|2|2370:10:46|uORF|CTG	0	+	35868582	35868618	0	1	36,	0,
chr19	35868636	35879441	ENST00000221891.9:chr19:+|6|2370:64:2020|canonical|ATG	0	+	35868636	35879441	0	17	147,144,133,113,134,179,131,75,159,129,100,108,27,71,63,144,99,	0,1030,2259,2600,2975,3221,3846,5002,5867,6104,7880,9081,9445,9947,10253,10437,10706,
chr19	3611922	3626762	ENST00000429344.7:chr19:-|4|3583:29:2306|canonical|ATG	0	-	3611922	3626762	0	10	491,308,123,193,115,163,146,96,475,167,	0,1135,1541,2474,6952,7157,8204,8784,11765,14673,
chr19	47258400	47271678	ENST00000221922.11:chr19:+|14|2027:157:1753|canonical|ATG	0	+	47258400	47271678	0	11	3,105,102,252,84,174,182,47,136,106,405,	0,158,1920,2187,6202,6372,8210,12006,12152,12681,12873,
chr19	41353736	41353901	ENST00000221930.6:chr19:-|1|2780:22:187|uORF|CTG	0	-	41353736	41353901	0	1	165,	0,
chr19	41353340	41353361	ENST00000221930.6:chr19:-|25|2780:562:583|uORF|CTG	0	-	41353340	41353361	0	1	21,	0,
chr19	41353174	41353321	ENST00000221930.6:chr19:-|26|2780:602:749|uORF|ACG	0	-	41353174	41353321	0	1	147,	0,
chr19	41353244	41353304	ENST00000221930.6:chr19:-|27|2780:619:679|uORF|CTG	0	-	41353244	41353304	0	1	60,	0,
chr19	41353223	41353235	ENST00000221930.6:chr19:-|29|2780:688:700|uORF|GTG	0	-	41353223	41353235	0	1	12,	0,
chr19	41331051	41353044	ENST00000221930.6:chr19:-|37|2780:879:2052|canonical|ATG	0	-	41331051	41353044	0	7	159,154,148,78,118,161,355,	0,1076,10831,11118,13695,17243,21638,
chr19	41432230	41439899	ENST00000221943.14:chr19:-|1|1700:14:788|canonical|ATG	0	-	41432230	41439899	0	6	178,163,137,81,197,18,	0,1041,1306,4161,5987,7651,
chr19	41619329	41626963	ENST00000221954.7:chr19:-|3|1161:112:847|canonical|ATG	0	-	41619329	41626963	0	7	66,42,32,53,118,360,64,	0,340,881,1245,2321,6271,7570,
chr19	4839191	4861394	ENST00000221957.9:chr19:-|9|2232:77:1382|canonical|ATG	0	-	4839191	4861394	0	7	345,126,200,286,83,199,66,	0,5476,8499,12824,20398,20634,22137,
chr19	41877304	41880980	ENST00000221972.8:chr19:+|2|1099:27:708|canonical|ATG	0	+	41877304	41880980	0	5	79,300,119,69,114,	0,1685,2230,3365,3562,
chr19	51380200	51387443	ENST00000221973.7:chr19:-|2|983:44:692|canonical|ATG	0	-	51380200	51387443	0	4	62,135,150,301,	0,304,2217,6942,
chr19	51371776	51372535	ENST00000221978.10:chr19:-|7|774:120:618|canonical|ATG	0	-	51371776	51372535	0	4	59,135,147,157,	0,163,384,602,
chr19	10290043	10296616	ENST00000221980.5:chr19:+|3|3029:93:2868|canonical|ATG	0	+	10290043	10296616	0	11	82,270,321,288,255,249,246,279,240,267,278,	0,1028,1445,1991,2568,2954,3654,3996,4357,5302,6295,
chr19	47834446	47839967	ENST00000221996.12:chr19:+|12|4366:113:1010|truncation|ATG	0	+	47834446	47839967	0	3	97,152,648,	0,1796,4873,
chr19	47870794	47870944	ENST00000222002.4:chr19:-|122|1904:1427:1577|dORF|TTG	0	-	47870794	47870944	0	1	150,	0,
chr19	47871454	47886257	ENST00000222002.4:chr19:-|4|1904:59:917|canonical|ATG	0	-	47871454	47886257	0	6	113,178,95,127,209,136,	0,3202,7581,10629,12122,14667,
chr19	47871369	47871396	ENST00000222002.4:chr19:-|87|1904:975:1002|dORF|ATG	0	-	47871369	47871396	0	1	27,	0,
chr19	10391550	10403479	ENST00000222005.7:chr19:-|4|1618:64:1201|canonical|ATG	0	-	10391550	10403479	0	8	156,72,183,123,116,109,276,102,	0,1535,1708,3470,3677,3884,4377,11827,
chr19	41956845	41959292	ENST00000222008.11:chr19:-|3|750:30:588|canonical|ATG	0	-	41956845	41959292	0	5	89,102,98,213,56,	0,172,1440,1890,2391,
chr19	5455491	5456781	ENST00000222033.6:chr19:+|8|1440:76:1366|canonical|ATG	0	+	5455491	5456781	0	1	1290,	0,
chr19	11337438	11339617	ENST00000222120.8:chr19:-|4|4240:41:212|uORF|CTG	0	-	11337438	11339617	0	2	22,149,	0,2030,
chr19	48630580	48630718	ENST00000222122.10:chr19:-|124|2170:1482:1620|dORF|ATG	0	-	48630580	48630718	0	1	138,	0,
chr19	48630836	48636994	ENST00000222122.10:chr19:-|32|2170:386:1364|canonical|ATG	0	-	48630836	48636994	0	4	216,212,411,139,	0,2607,4743,6019,
chr19	11377983	11384207	ENST00000222139.11:chr19:-|12|2411:108:1635|canonical|ATG	0	-	11377983	11384207	0	8	612,88,88,154,158,176,136,115,	0,707,2900,3072,3708,3946,5113,6109,
chr19	48720797	48740282	ENST00000222145.9:chr19:-|9|3199:95:2987|canonical|ATG	0	-	48720797	48740282	0	11	200,148,173,244,104,152,38,654,356,686,137,	0,1056,3539,3919,5987,6209,6595,8139,14398,18162,19348,
chr19	48756236	48758220	ENST00000593756.6:chr19:+|46|1347:608:1238|canonical|ATG	0	+	48756236	48758220	0	3	235,104,291,	0,689,1693,
chr19	53912831	53942293	ENST00000391767.6:chr19:+|13|2754:270:1098|canonical|ATG	0	+	53912831	53942293	0	5	196,87,141,146,258,	0,1668,2533,28638,29204,
chr19	12899707	12899743	ENST00000591470.5:chr19:+|149|1867:1629:1665|dORF|ATG	0	+	12899707	12899743	0	1	36,	0,
chr19	12891304	12899541	ENST00000591470.5:chr19:+|11|1867:146:1463|canonical|ATG	0	+	12891304	12899541	0	11	91,36,144,63,171,130,217,104,126,161,74,	0,182,526,811,2178,4687,4900,5605,5998,6398,8163,
chr19	12875989	12881375	ENST00000222219.8:chr19:-|5|1938:75:1158|canonical|ATG	0	-	12875989	12881375	0	6	374,198,165,79,181,86,	0,2392,2680,4812,4982,5300,
chr19	54155720	54159695	ENST00000222224.4:chr19:-|4|1381:27:822|canonical|ATG	0	-	54155720	54159695	0	4	220,263,180,132,	0,1042,2561,3843,
chr19	17872319	17893877	ENST00000222248.4:chr19:+|17|3604:376:2308|canonical|ATG	0	+	17872319	17893877	0	15	357,66,52,68,155,141,130,89,113,71,87,197,125,116,165,	0,1818,2174,2344,3632,5403,5644,8545,9640,9829,11361,11530,16011,18566,21393,
chr19	18008310	18012966	ENST00000222250.5:chr19:+|15|2501:142:1366|canonical|ATG	0	+	18008310	18012966	0	8	274,67,148,103,257,163,158,54,	0,400,660,1281,1472,1885,2261,4602,
chr19	18155480	18155573	ENST00000222254.13:chr19:+|15|3980:157:250|uORF|ATG	0	+	18155480	18155573	0	1	93,	0,
chr19	18155599	18155623	ENST00000222254.13:chr19:+|30|3980:276:300|uORF|ATG	0	+	18155599	18155623	0	1	24,	0,
chr19	18155663	18155714	ENST00000222254.13:chr19:+|36|3980:340:391|uORF|ATG	0	+	18155663	18155714	0	1	51,	0,
chr19	18153215	18153260	ENST00000222254.13:chr19:+|3|3980:54:99|uORF|ACG	0	+	18153215	18153260	0	1	45,	0,
chr19	18155700	18155709	ENST00000222254.13:chr19:+|42|3980:377:386|uORF|ATG	0	+	18155700	18155709	0	1	9,	0,
chr19	18155722	18155749	ENST00000222254.13:chr19:+|44|3980:399:426|uORF|ATG	0	+	18155722	18155749	0	1	27,	0,
chr19	18155816	18155849	ENST00000222254.13:chr19:+|52|3980:493:526|uORF|ATG	0	+	18155816	18155849	0	1	33,	0,
chr19	18155879	18169294	ENST00000222254.13:chr19:+|55|3980:556:2743|canonical|ATG	0	+	18155879	18169294	0	15	322,93,51,132,217,86,109,99,181,126,143,177,72,171,208,	0,4591,5039,5174,5399,6086,6322,6528,7087,7383,10280,11250,12595,12846,13207,
chr19	18197469	18202740	ENST00000222256.9:chr19:-|11|1496:148:811|canonical|ATG	0	-	18197469	18202740	0	4	191,125,119,228,	0,1255,2857,5043,
chr19	35745626	35745668	ENST00000591949.1:chr19:+|1|833:28:70|uORF|CTG	0	+	35745626	35745668	0	1	42,	0,
chr19	18782914	18791269	ENST00000222271.7:chr19:-|1|2452:37:2311|canonical|ATG	0	-	18782914	18791269	0	19	47,140,173,197,49,179,182,53,119,160,108,105,159,75,138,173,52,86,79,	0,139,1276,1981,2583,2758,3050,3324,3617,4576,5297,5495,5677,5924,6245,7027,7647,7935,8276,
chr19	35666812	35678019	ENST00000617999.4:chr19:+|3|1268:28:805|canonical|ATG	0	+	35666812	35678019	0	7	84,201,75,108,180,84,45,	0,1641,6419,6625,9027,10999,11162,
chr19	35545739	35547447	ENST00000222284.10:chr19:+|6|868:115:790|canonical|ATG	0	+	35545739	35547447	0	7	77,70,60,137,85,122,124,	0,148,786,932,1205,1379,1584,
chr19	35533459	35533510	ENST00000222286.9:chr19:+|1|1448:5:56|uORF|CTG	0	+	35533459	35533510	0	1	51,	0,
chr19	35533506	35533521	ENST00000222286.9:chr19:+|3|1448:52:67|uORF|ATG	0	+	35533506	35533521	0	1	15,	0,
chr19	35533527	35545170	ENST00000222286.9:chr19:+|4|1448:73:1300|canonical|ATG	0	+	35533527	35545170	0	11	67,178,97,107,91,119,82,152,163,98,73,	0,3285,4779,5049,8791,8962,9417,9812,10137,11381,11570,
chr19	35282577	35285042	ENST00000598398.5:chr19:+|23|652:297:552|canonical|ATG	0	+	35282577	35285042	0	3	90,60,105,	0,2211,2360,
chr19	35269101	35279256	ENST00000222305.8:chr19:+|3|1746:141:1182|canonical|ATG	0	+	35269101	35279256	0	10	62,47,119,201,151,88,59,95,129,90,	0,344,479,701,1345,1616,1981,9596,9844,10065,
chr19	42255099	42255120	ENST00000222329.9:chr19:-|1|2672:9:30|uORF|CTG	0	-	42255099	42255120	0	1	21,	0,
chr19	42248464	42254999	ENST00000222329.9:chr19:-|6|2672:130:1777|canonical|ATG	0	-	42248464	42254999	0	4	1274,116,235,22,	0,1362,1866,6513,
chr19	42230793	42242465	ENST00000222330.8:chr19:-|7|2193:138:1590|canonical|ATG	0	-	42230793	42242465	0	11	74,93,187,96,98,107,131,111,84,188,283,	0,1263,1702,2316,2492,3559,3754,5812,6064,9161,11389,
chr19	42068711	42081297	ENST00000222339.7:chr19:+|13|3309:236:3197|canonical|ATG	0	+	42068711	42081297	0	2	250,2711,	0,9875,
chr19	38081256	38081328	ENST00000222345.11:chr19:+|12|8004:221:293|uORF|ATG	0	+	38081256	38081328	0	1	72,	0,
chr19	38081398	38081497	ENST00000222345.11:chr19:+|27|8004:363:462|uORF|ATG	0	+	38081398	38081497	0	1	99,	0,
chr19	38081489	38081516	ENST00000222345.11:chr19:+|35|8004:454:481|uORF|ATG	0	+	38081489	38081516	0	1	27,	0,
chr19	38081565	38206240	ENST00000222345.11:chr19:+|42|8004:530:5876|canonical|ATG	0	+	38081565	38206240	0	20	1534,131,189,175,104,158,577,275,252,138,128,119,428,222,166,244,144,136,82,144,	0,7155,18396,19486,24971,28661,37740,48932,59618,61007,71274,80687,82913,100953,110579,111971,116823,120296,122561,124531,
chr19	37907278	38029137	ENST00000222345.11:chr19:+|4|8004:72:201|uORF|CTG	0	+	37907278	38029137	0	2	80,49,	0,121810,
chr19	38029088	38029103	ENST00000222345.11:chr19:+|8|8004:152:167|uORF|ATG	0	+	38029088	38029103	0	1	15,	0,
chr19	43627694	43627709	ENST00000222374.3:chr19:-|19|2189:206:221|iORF|ATG	0	-	43627694	43627709	0	1	15,	0,
chr19	43623329	43639790	ENST00000222374.3:chr19:-|3|2189:61:1228|canonical|ATG	0	-	43623329	43639790	0	9	110,129,173,91,165,135,153,147,64,	0,784,1748,2581,2794,3454,3836,4314,16397,
chr7	95298917	95298926	ENST00000222381.8:chr7:-|105|2393:1143:1152|dORF|ATG	0	-	95298917	95298926	0	1	9,	0,
chr7	95297968	95298253	ENST00000222381.8:chr7:-|161|2393:1816:2101|dORF|ATG	0	-	95297968	95298253	0	1	285,	0,
chr7	95298943	95324475	ENST00000222381.8:chr7:-|4|2393:58:1126|canonical|ATG	0	-	95298943	95324475	0	9	159,129,82,201,127,169,56,71,74,	0,3261,7341,9067,12507,16378,17790,19379,25458,
chr7	151208070	151226458	ENST00000222388.6:chr7:-|4|2185:47:1952|canonical|ATG	0	-	151208070	151226458	0	15	37,134,204,129,63,111,90,120,96,103,96,172,183,213,154,	0,5987,6808,7533,7896,10010,10490,10683,10993,13507,14450,15607,15861,16705,18234,
chr7	81702580	81769971	ENST00000222390.11:chr7:-|2|5834:77:2264|canonical|ATG	0	-	81702580	81769971	0	18	177,146,107,141,75,97,39,134,103,128,175,119,121,143,115,113,166,88,	0,2809,3066,3706,4709,7566,8900,14651,18164,23309,27024,40772,42419,49539,54608,56111,60126,67303,
chr7	107923950	108002885	ENST00000222399.11:chr7:-|6|5650:138:5499|canonical|ATG	0	-	107923950	108002885	0	33	137,160,177,142,208,145,204,242,185,370,97,215,225,164,232,144,205,124,128,159,136,80,113,180,189,121,203,64,189,74,136,176,37,	0,279,2232,5113,5461,7405,8223,11464,13142,16038,27275,28058,29579,31516,35298,35740,36494,37255,37598,38954,40601,49041,51035,51283,51738,54096,56658,62071,62224,70936,74406,77607,78898,
chr7	43926532	43952695	ENST00000222402.8:chr7:+|5|3982:98:542|canonical|ATG	0	+	43926532	43952695	0	7	24,64,32,78,106,94,46,	0,11898,16293,16421,22099,24066,26117,
chr7	121329163	121329217	ENST00000222462.3:chr7:+|11|3150:165:219|uORF|ATG	0	+	121329163	121329217	0	1	54,	0,
chr7	121329292	121339345	ENST00000222462.3:chr7:+|24|3150:294:1392|canonical|ATG	0	+	121329292	121339345	0	4	95,251,287,465,	0,274,2385,9588,
chr7	130266887	130289747	ENST00000222481.9:chr7:+|3|1330:26:1280|truncation|ATG	0	+	130266887	130289747	0	11	65,82,135,96,102,99,111,91,200,85,188,	0,2041,2781,3805,6188,8261,9740,10938,12575,15216,22672,
chr7	130293160	130293184	ENST00000222482.10:chr7:+|1|2790:1:25|ouORF|ATG	0	+	130293160	130293184	0	1	24,	0,
chr7	130293180	130322676	ENST00000222482.10:chr7:+|3|2790:21:1287|canonical|ATG	0	+	130293180	130322676	0	11	68,82,135,99,102,105,111,91,200,85,188,	0,5565,6089,7635,11297,12635,13606,15126,17606,18857,29308,
chr7	90346741	90385154	ENST00000222511.11:chr7:+|4|7489:27:1191|canonical|ATG	0	+	90346741	90385154	0	10	33,194,92,145,74,53,108,78,124,263,	0,6074,7716,8344,25413,27560,30765,31392,36214,38150,
chr7	93886819	93890678	ENST00000222543.11:chr7:-|4|2207:76:784|canonical|ATG	0	-	93886819	93890678	0	5	77,171,189,183,88,	0,441,2215,3317,3771,
chr7	93994229	94004216	ENST00000222547.8:chr7:-|12|1481:140:497|canonical|ATG	0	-	93994229	94004216	0	4	156,57,125,19,	0,2035,4940,9968,
chr7	19698315	19709016	ENST00000222567.6:chr7:-|3|3893:22:1039|canonical|ATG	0	-	19698315	19709016	0	4	412,209,142,254,	0,1756,6463,10447,
chr7	20402118	20404643	ENST00000222573.5:chr7:+|225|8974:2587:2611|iORF|GTG	0	+	20402118	20404643	0	2	8,16,	0,2509,
chr7	20331237	20331285	ENST00000222573.5:chr7:+|26|8974:339:387|uORF|ATG	0	+	20331237	20331285	0	1	48,	0,
chr7	20331350	20331365	ENST00000222573.5:chr7:+|36|8974:452:467|uORF|GTG	0	+	20331350	20331365	0	1	15,	0,
chr7	20331434	20331620	ENST00000222573.5:chr7:+|46|8974:536:722|uORF|ATG	0	+	20331434	20331620	0	1	186,	0,
chr7	20331621	20331708	ENST00000222573.5:chr7:+|55|8974:723:810|uORF|ATG	0	+	20331621	20331708	0	1	87,	0,
chr7	20331631	20331688	ENST00000222573.5:chr7:+|56|8974:733:790|uORF|GTG	0	+	20331631	20331688	0	1	57,	0,
chr7	20331806	20409997	ENST00000222573.5:chr7:+|65|8974:908:3218|canonical|ATG	0	+	20331806	20409997	0	14	127,86,175,247,166,159,96,90,135,406,226,110,164,123,	0,31830,35205,47244,48859,49920,59596,63089,67053,69914,72821,74255,77808,78068,
chr7	20331074	20331116	ENST00000222573.5:chr7:+|8|8974:176:218|uORF|ATG	0	+	20331074	20331116	0	1	42,	0,
chr7	107169012	107169057	ENST00000222574.9:chr7:+|2|2834:11:56|uORF|ATG	0	+	107169012	107169057	0	1	45,	0,
chr7	21428244	21428749	ENST00000222584.8:chr7:+|7|6077:163:250|ouORF|ATG	0	+	21428244	21428749	0	2	14,73,	0,432,
chr7	21428251	21511269	ENST00000222584.8:chr7:+|8|6077:170:2525|canonical|ATG	0	+	21428251	21511269	0	6	7,116,1555,229,200,248,	0,425,1037,48827,53672,82770,
chr7	107744163	107759178	ENST00000222597.6:chr7:+|4|2003:23:1496|canonical|ATG	0	+	107744163	107759178	0	6	13,168,98,84,74,1036,	0,4716,9250,9731,11254,13979,
chr7	44624343	44707999	ENST00000222673.6:chr7:+|5|4193:55:3127|canonical|ATG	0	+	44624343	44707999	0	22	222,192,103,116,155,147,91,180,129,180,153,103,129,151,128,179,72,129,73,164,155,121,	0,20983,23313,42392,49443,50067,50834,51626,57376,69481,70080,71681,72085,72570,73026,73260,73848,75797,77199,82881,83238,83535,
chr7	44829297	44829561	ENST00000222690.10:chr7:-|86|3804:1034:1298|dORF|ATG	0	-	44829297	44829561	0	1	264,	0,
chr7	116506885	116506891	ENST00000222693.5:chr7:+|103|2953:1298:1304|dORF|ATG	0	+	116506885	116506891	0	1	6,	0,
chr7	116499781	116506121	ENST00000222693.5:chr7:+|3|2953:45:534|canonical|ATG	0	+	116499781	116506121	0	3	150,188,151,	0,478,6189,
chr7	27100725	27102500	ENST00000222718.7:chr7:-|8|1686:184:1315|canonical|ATG	0	-	27100725	27102500	0	2	740,391,	0,1384,
chr7	2519861	2527212	ENST00000222725.10:chr7:+|6|2445:89:1229|canonical|ATG	0	+	2519861	2527212	0	8	432,49,100,154,86,166,86,67,	0,4833,5357,5552,5823,6382,6974,7284,
chr7	27141834	27143607	ENST00000222726.4:chr7:-|6|1670:75:888|canonical|ATG	0	-	27141834	27143607	0	2	251,562,	0,1211,
chr7	27145657	27147749	ENST00000222728.3:chr7:-|2|989:26:728|canonical|ATG	0	-	27145657	27147749	0	2	260,442,	0,1650,
chr7	120858046	120858055	ENST00000222747.8:chr7:-|10|2585:90:99|uORF|GTG	0	-	120858046	120858055	0	1	9,	0,
chr7	29194941	29512735	ENST00000222792.11:chr7:+|12|3167:168:1575|canonical|ATG	0	+	29194941	29512735	0	13	49,39,56,32,114,286,78,85,174,78,138,106,172,	0,159683,172990,198737,203431,205601,285337,301010,304925,309802,312286,314359,317622,
chr7	29194840	29194912	ENST00000222792.11:chr7:+|7|3167:67:139|uORF|ATG	0	+	29194840	29194912	0	1	72,	0,
chr7	73736558	73738797	ENST00000222800.8:chr7:-|2|1418:6:954|extension|ATG	0	-	73736558	73738797	0	6	133,182,171,174,136,152,	0,370,662,1003,1769,2087,
chr7	30026533	30026566	ENST00000222803.10:chr7:-|14|4978:137:170|uORF|ATG	0	-	30026533	30026566	0	1	33,	0,
chr7	30014734	30026508	ENST00000222803.10:chr7:-|18|4978:195:831|canonical|ATG	0	-	30014734	30026508	0	4	159,128,152,197,	0,4261,7930,11577,
chr7	30026339	30026354	ENST00000222803.10:chr7:-|34|4978:349:364|iORF|ATG	0	-	30026339	30026354	0	1	15,	0,
chr7	30026631	30026649	ENST00000222803.10:chr7:-|5|4978:54:72|uORF|ATG	0	-	30026631	30026649	0	1	18,	0,
chr7	30026583	30026619	ENST00000222803.10:chr7:-|8|4978:84:120|uORF|CTG	0	-	30026583	30026619	0	1	36,	0,
chr7	73700406	73719631	ENST00000222812.8:chr7:-|4|2102:39:906|canonical|ATG	0	-	73700406	73719631	0	10	78,111,138,74,109,74,75,100,78,30,	0,323,2438,3348,3741,3943,4743,8182,8638,19195,
chr7	30425637	30456921	ENST00000222823.9:chr7:-|40|4503:531:3393|canonical|ATG	0	-	30425637	30456921	0	11	73,84,84,84,84,84,84,84,1825,175,201,	0,3736,7458,10360,11935,20503,21329,22660,25578,29499,31083,
chr7	30453037	30456782	ENST00000222823.9:chr7:-|50|4503:670:910|iORF|ATG	0	-	30453037	30456782	0	3	3,175,62,	0,2099,3683,
chr7	99409087	99409192	ENST00000222969.10:chr7:+|10|1052:120:225|uORF|ATG	0	+	99409087	99409192	0	1	105,	0,
chr7	99409119	99409143	ENST00000222969.10:chr7:+|14|1052:152:176|uORF|ATG	0	+	99409119	99409143	0	1	24,	0,
chr7	99409006	99409048	ENST00000222969.10:chr7:+|1|1052:39:81|uORF|ATG	0	+	99409006	99409048	0	1	42,	0,
chr7	99409242	99410066	ENST00000222969.10:chr7:+|22|1052:275:311|uORF|CTG	0	+	99409242	99410066	0	2	3,33,	0,791,
chr7	99410062	99410080	ENST00000403633.6:chr7:+|24|1139:394:412|uORF|CTG	0	+	99410062	99410080	0	1	18,	0,
chr7	99410090	99410168	ENST00000403633.6:chr7:+|25|1139:422:500|uORF|CTG	0	+	99410090	99410168	0	1	78,	0,
chr7	99411092	99419441	ENST00000403633.6:chr7:+|35|1139:530:965|canonical|ATG	0	+	99411092	99419441	0	4	94,123,167,51,	0,5045,6336,8298,
chr7	99648304	99679896	ENST00000222982.8:chr7:-|5|1720:101:1610|canonical|ATG	0	-	99648304	99679896	0	13	96,160,227,161,67,128,149,89,114,100,53,94,71,	0,1768,4248,12194,14511,15663,16861,18296,18647,24275,26228,27810,31521,
chr7	2255055	2314421	ENST00000222990.8:chr7:-|3|4704:21:1419|canonical|ATG	0	-	2255055	2314421	0	11	114,150,150,69,133,161,81,122,118,206,94,	0,1818,2309,2679,8174,9242,14503,16794,20056,23044,59272,
chr7	123684518	123748734	ENST00000223023.5:chr7:-|15|4363:270:1788|canonical|ATG	0	-	123684518	123748734	0	11	62,109,521,154,43,169,24,97,87,135,117,	0,4523,7828,10196,11304,12060,20115,21758,22221,24570,64099,
chr7	123748832	123748847	ENST00000223023.5:chr7:-|8|4363:157:172|uORF|ATG	0	-	123748832	123748847	0	1	15,	0,
chr7	123953570	123959969	ENST00000439500.5:chr7:+|51|2220:614:2144|canonical|ATG	0	+	123953570	123959969	0	3	954,90,486,	0,1426,5913,
chr7	6009363	6023691	ENST00000223029.8:chr7:+|12|1198:93:1056|canonical|ATG	0	+	6009363	6023691	0	4	135,207,232,389,	0,5782,8450,13939,
chr7	6009280	6009307	ENST00000223029.8:chr7:+|1|1198:10:37|uORF|GTG	0	+	6009280	6009307	0	1	27,	0,
chr7	100612189	100612207	ENST00000223054.8:chr7:+|6|1053:89:107|uORF|ATG	0	+	100612189	100612207	0	1	18,	0,
chr7	100602456	100608103	ENST00000223061.6:chr7:+|12|1516:95:1445|canonical|ATG	0	+	100602456	100608103	0	9	95,109,259,125,137,215,72,171,167,	0,973,1502,2634,3219,3959,4995,5180,5480,
chr7	100602372	100602429	ENST00000223061.6:chr7:+|2|1516:11:68|uORF|CTG	0	+	100602372	100602429	0	1	57,	0,
chr7	100605730	100605763	ENST00000223061.6:chr7:+|67|1516:738:771|iORF|ATG	0	+	100605730	100605763	0	1	33,	0,
chr7	128310796	128343793	ENST00000223073.6:chr7:-|9|15507:116:2396|canonical|ATG	0	-	128310796	128343793	0	19	135,100,257,75,150,159,65,136,74,110,73,137,196,72,93,76,95,159,118,	0,2378,3967,6862,7160,10469,12730,13762,15021,20022,22493,24746,25050,26334,27453,27929,28430,28836,32879,
chr7	101128393	101137442	ENST00000223095.5:chr7:+|11|3156:143:1352|canonical|ATG	0	+	101128393	101137442	0	8	271,234,195,199,101,87,84,38,	0,2027,3481,5301,7100,7321,8607,9011,
chr7	101137481	101137541	ENST00000223095.5:chr7:+|122|3156:1391:1451|dORF|ATG	0	+	101137481	101137541	0	1	60,	0,
chr7	101137527	101137641	ENST00000223095.5:chr7:+|124|3156:1437:1551|dORF|ATG	0	+	101137527	101137641	0	1	114,	0,
chr7	101137713	101137788	ENST00000223095.5:chr7:+|138|3156:1623:1698|dORF|CTG	0	+	101137713	101137788	0	1	75,	0,
chr7	101127109	101127172	ENST00000223095.5:chr7:+|2|3156:7:70|uORF|GTG	0	+	101127109	101127172	0	1	63,	0,
chr7	101195945	101200854	ENST00000223114.9:chr7:-|14|2147:183:1209|canonical|ATG	0	-	101195945	101200854	0	7	155,203,175,205,71,108,109,	0,241,2245,2680,4288,4462,4800,
chr7	101217442	101217448	ENST00000223127.8:chr7:-|10|2821:134:140|uORF|CTG	0	-	101217442	101217448	0	1	6,	0,
chr7	101217319	101217433	ENST00000223127.8:chr7:-|11|2821:149:263|uORF|ACG	0	-	101217319	101217433	0	1	114,	0,
chr7	101206280	101217274	ENST00000223127.8:chr7:-|18|2821:308:2525|canonical|ATG	0	-	101206280	101217274	0	19	156,126,147,105,69,114,142,126,105,122,126,102,98,64,113,164,137,92,109,	0,498,1297,2572,3812,4050,4251,5310,5565,5972,6249,6561,6826,8808,9627,9882,10129,10414,10885,
chr7	101217411	101217579	ENST00000223127.8:chr7:-|1|2821:3:171|uORF|ATG	0	-	101217411	101217579	0	1	168,	0,
chr7	7640851	7641076	ENST00000223129.8:chr7:-|36|2020:515:740|uORF|ATG	0	-	7640851	7641076	0	1	225,	0,
chr7	101239805	101245004	ENST00000223136.5:chr7:-|10|870:78:537|canonical|ATG	0	-	101239805	101245004	0	5	98,106,77,133,45,	0,336,1024,4201,5154,
chr7	101245036	101245057	ENST00000223136.5:chr7:-|3|870:25:46|uORF|ATG	0	-	101245036	101245057	0	1	21,	0,
chr7	8086524	8086530	ENST00000223145.10:chr7:+|126|4741:2186:2192|iORF|ATG	0	+	8086524	8086530	0	1	6,	0,
chr7	7969042	7969096	ENST00000223145.10:chr7:+|19|4741:248:302|uORF|ATG	0	+	7969042	7969096	0	1	54,	0,
chr7	7969350	8086538	ENST00000223145.10:chr7:+|34|4741:556:2200|canonical|ATG	0	+	7969350	8086538	0	8	457,152,87,117,153,211,121,346,	0,34557,53132,86082,90745,101570,115546,116842,
chr7	7968816	7969017	ENST00000223145.10:chr7:+|3|4741:22:223|uORF|GTG	0	+	7968816	7969017	0	1	201,	0,
chr7	7968853	7968982	ENST00000223145.10:chr7:+|5|4741:59:188|uORF|GTG	0	+	7968853	7968982	0	1	129,	0,
chr7	130398890	130440966	ENST00000223208.10:chr7:-|5|6292:51:1173|canonical|ATG	0	-	130398890	130440966	0	11	149,216,115,68,152,145,70,62,48,64,33,	0,1148,1816,2990,3757,5673,12231,13288,18028,29064,42043,
chr7	149838611	149864284	ENST00000223210.5:chr7:+|14|6942:238:3748|canonical|ATG	0	+	149838611	149864284	0	8	24,112,105,698,178,105,2112,176,	0,6013,7539,9123,11549,20810,21771,25497,
chr7	149847867	149847954	ENST00000223210.5:chr7:+|45|6942:612:699|iORF|CTG	0	+	149847867	149847954	0	1	87,	0,
chr7	130492313	130505056	ENST00000223215.10:chr7:+|25|2646:230:1238|canonical|ATG	0	+	130492313	130505056	0	12	26,155,80,78,137,59,41,71,102,77,64,118,	0,3054,4842,5622,5825,6105,7561,8148,8475,10330,11619,12625,
chr7	39566418	39572706	ENST00000223273.7:chr7:+|3|871:16:697|canonical|ATG	0	+	39566418	39572706	0	3	129,122,430,	0,4087,5858,
chr7	39572455	39572461	ENST00000223273.7:chr7:+|42|871:446:452|iORF|ATG	0	+	39572455	39572461	0	1	6,	0,
chr7	150687059	150693300	ENST00000223293.10:chr7:+|6|1443:89:1103|canonical|ATG	0	+	150687059	150693300	0	2	28,986,	0,5255,
chr7	42917573	42932158	ENST00000223321.9:chr7:-|1|1434:17:722|canonical|ATG	0	-	42917573	42932158	0	8	117,58,74,82,123,133,77,41,	0,204,4284,5751,7101,8962,9809,14544,
chr7	42932386	42937576	ENST00000223324.3:chr7:+|1|859:12:579|canonical|ATG	0	+	42932386	42937576	0	3	130,182,255,	0,2568,4935,
chr7	43639581	43648614	ENST00000395879.5:chr7:-|150|2448:1683:2124|canonical|ATG	0	-	43639581	43648614	0	5	100,77,149,100,15,	0,991,5669,7953,9018,
chr7	43639450	43639525	ENST00000395879.5:chr7:-|189|2448:2180:2255|dORF|ATG	0	-	43639450	43639525	0	1	75,	0,
chr7	43639427	43639454	ENST00000395879.5:chr7:-|196|2448:2251:2278|dORF|ATG	0	-	43639427	43639454	0	1	27,	0,
chr7	44104665	44114261	ENST00000223357.8:chr7:+|10|4097:322:3799|canonical|ATG	0	+	44104665	44114261	0	21	253,342,72,72,123,78,78,78,54,110,140,85,145,86,124,197,180,352,140,100,668,	0,1880,2773,2963,3143,3341,4233,4441,4622,5349,5541,6059,6247,6488,6841,7188,7476,7892,8325,8586,8928,
chr7	44104353	44104443	ENST00000223357.8:chr7:+|1|4097:10:100|uORF|TTG	0	+	44104353	44104443	0	1	90,	0,
chr7	44114784	44122053	ENST00000223361.7:chr7:-|19|1597:144:1512|canonical|ATG	0	-	44114784	44122053	0	10	161,60,128,158,81,199,115,124,122,220,	0,510,981,1330,1645,2032,2348,2834,3158,7049,
chr7	44138920	44141305	ENST00000223364.7:chr7:-|2|612:28:556|canonical|ATG	0	-	44138920	44141305	0	7	102,49,79,105,76,114,3,	0,600,861,1402,1791,2040,2382,
chr7	73537297	73557578	ENST00000223368.7:chr7:-|10|1663:113:722|canonical|ATG	0	-	73537297	73557578	0	6	93,80,171,97,76,92,	0,636,2584,6250,14869,20189,
chr7	73557639	73557687	ENST00000223368.7:chr7:-|1|1663:4:52|uORF|ACG	0	-	73557639	73557687	0	1	48,	0,
chr7	44201135	44212282	ENST00000223369.3:chr7:+|10|2767:159:756|canonical|ATG	0	+	44201135	44212282	0	7	104,83,101,105,66,102,36,	0,3432,5249,6252,6997,9887,11111,
chr7	74317546	74403848	ENST00000223398.11:chr7:+|25|5623:396:3537|canonical|ATG	0	+	74317546	74403848	0	16	121,557,125,214,198,104,61,105,936,58,84,157,160,186,63,12,	0,20901,36333,38863,39733,42628,46708,55385,58340,63259,68974,71556,79527,82823,83958,86290,
chr9	122371084	122392544	ENST00000223423.8:chr9:+|1|2328:6:1695|canonical|ATG	0	+	122371084	122392544	0	11	7,87,117,141,144,182,84,247,176,148,356,	0,101,6814,7348,7690,10286,10579,12424,15361,19113,21104,
chr16	30569737	30569902	ENST00000563276.5:chr16:-|83|1492:1262:1427|dORF|CTG	0	-	30569737	30569902	0	1	165,	0,
chr16	30569915	30571629	ENST00000223459.11:chr16:-|7|1106:86:917|canonical|ATG	0	-	30569915	30571629	0	3	521,114,196,	0,1094,1518,
chr9	33265078	33280859	ENST00000223500.9:chr9:+|4|1901:31:691|canonical|ATG	0	+	33265078	33280859	0	8	69,105,47,94,72,109,113,51,	0,931,2774,5544,6073,11377,13034,15730,
chr9	99230507	99230558	ENST00000498603.5:chr9:+|35|587:480:531|dORF|ATG	0	+	99230507	99230558	0	1	51,	0,
chr9	99222363	99230424	ENST00000223641.5:chr9:+|3|564:83:374|canonical|ATG	0	+	99222363	99230424	0	4	3,98,102,88,	0,182,5535,7973,
chr9	120952738	121050246	ENST00000223642.3:chr9:-|3|5464:30:5061|canonical|ATG	0	-	120952738	121050246	0	41	130,139,84,90,84,106,75,103,58,82,63,153,206,172,96,160,76,213,90,61,228,140,74,91,198,63,130,150,210,204,186,116,127,115,91,83,92,71,163,193,65,	0,991,4546,7509,8743,9932,10154,10897,16322,17431,19191,22040,23961,27344,29105,29916,36307,36829,38452,43501,44808,53180,54165,55669,61134,62460,63515,64623,64904,67237,68770,70665,72715,74421,77658,79374,82064,85142,90265,93452,97443,
chr9	114903930	114930303	ENST00000223795.3:chr9:-|21|3779:289:994|canonical|ATG	0	-	114903930	114930303	0	4	395,72,43,195,	0,1897,14165,26178,
chr9	127873492	127873513	ENST00000223836.10:chr9:-|3|736:32:53|uORF|ATG	0	-	127873492	127873513	0	1	21,	0,
chr9	127868007	127873448	ENST00000223836.10:chr9:-|8|736:97:730|canonical|ATG	0	-	127868007	127873448	0	6	69,192,117,164,36,55,	0,313,3815,4682,5018,5386,
chr9	5335250	5339746	ENST00000223862.2:chr9:-|7|1009:131:689|canonical|ATG	0	-	5335250	5339746	0	2	347,211,	0,4285,
chr9	5358238	5431977	ENST00000223864.7:chr9:-|16|981:270:714|canonical|ATG	0	-	5358238	5431977	0	4	122,110,131,81,	0,2839,3519,73658,
chr9	5436643	5437908	ENST00000223864.7:chr9:-|3|981:18:189|uORF|GTG	0	-	5436643	5437908	0	2	51,120,	0,1145,
chr9	5436617	5437885	ENST00000223864.7:chr9:-|6|981:41:215|uORF|CTG	0	-	5436617	5437885	0	2	77,97,	0,1171,
chr9	128787353	128807879	ENST00000223865.8:chr9:+|1|3378:6:834|canonical|ATG	0	+	128787353	128807879	0	10	23,74,41,62,100,83,160,161,58,66,	0,980,3381,4026,4240,5138,9701,18505,18900,20460,
chr9	136862283	136866258	ENST00000224073.6:chr9:-|5|662:51:498|canonical|ATG	0	-	136862283	136866258	0	5	62,94,161,52,78,	0,622,1004,1536,3897,
chr9	132353661	132353679	ENST00000224140.6:chr9:-|14|11101:147:165|uORF|ACG	0	-	132353661	132353679	0	1	18,	0,
chr9	132264238	132349428	ENST00000224140.6:chr9:-|17|11101:185:8219|canonical|ATG	0	-	132264238	132349428	0	24	747,88,99,165,93,188,108,150,72,116,102,157,168,233,174,100,4176,88,172,120,220,110,211,177,	0,5376,7471,11017,12821,13831,17228,19025,22184,23997,24311,31633,32648,33841,36391,47518,62085,66813,67038,70369,72057,78451,82022,85013,
chr9	132346455	132349274	ENST00000224140.6:chr9:-|36|11101:339:378|iORF|ATG	0	-	132346455	132349274	0	2	16,23,	0,2796,
chr9	132354939	132354954	ENST00000224140.6:chr9:-|3|11101:33:48|uORF|ATG	0	-	132354939	132354954	0	1	15,	0,
chr9	132353690	132353753	ENST00000224140.6:chr9:-|6|11101:73:136|uORF|ATG	0	-	132353690	132353753	0	1	63,	0,
chr9	132262277	132262514	ENST00000224140.6:chr9:-|808|11101:9943:10180|dORF|ACG	0	-	132262277	132262514	0	1	237,	0,
chr9	132353680	132353722	ENST00000224140.6:chr9:-|9|11101:104:146|uORF|ATG	0	-	132353680	132353722	0	1	42,	0,
chr10	17237287	17237386	ENST00000544301.7:chr10:+|140|2154:1849:1948|dORF|GTG	0	+	17237287	17237386	0	1	99,	0,
chr10	17237559	17237577	ENST00000544301.7:chr10:+|145|2154:2121:2139|dORF|TTG	0	+	17237559	17237577	0	1	18,	0,
chr10	17229422	17237271	ENST00000544301.7:chr10:+|16|2154:432:1833|canonical|ATG	0	+	17229422	17237271	0	9	563,61,96,162,126,221,44,86,42,	0,1227,4164,4347,5270,5746,6423,6871,7807,
chr10	17233609	17233618	ENST00000544301.7:chr10:+|62|2154:1079:1088|iORF|ACG	0	+	17233609	17233618	0	1	9,	0,
chr10	17235182	17235197	ENST00000544301.7:chr10:+|104|2154:1454:1469|iORF|ACG	0	+	17235182	17235197	0	1	15,	0,
chr10	96191972	96271398	ENST00000224337.10:chr10:-|15|4344:172:1543|canonical|ATG	0	-	96191972	96271398	0	17	120,156,84,77,32,85,43,28,70,69,82,164,157,41,50,66,47,	0,4935,8102,9009,12084,12559,15038,15899,17865,23348,24680,31853,35437,38821,50762,55011,79379,
chr10	96271493	96271550	ENST00000224337.10:chr10:-|1|4344:20:77|uORF|GTG	0	-	96271493	96271550	0	1	57,	0,
chr10	96189998	96190232	ENST00000224337.10:chr10:-|237|4344:3283:3517|dORF|GTG	0	-	96189998	96190232	0	1	234,	0,
chr10	93073934	93077304	ENST00000224356.5:chr10:+|3|2117:43:1537|canonical|ATG	0	+	93073934	93077304	0	7	189,225,291,159,135,153,342,	0,373,844,1214,1891,2609,3028,
chr10	121743679	121927949	ENST00000224652.12:chr10:-|7|4895:83:1640|canonical|ATG	0	-	121743679	121927949	0	12	179,121,100,182,33,129,230,246,104,63,64,106,	0,46489,93038,97402,126326,156186,158711,167226,170110,178669,180586,184164,
chr10	71397188	71815278	ENST00000224721.12:chr10:+|21|11138:270:10470|extension|ATG	0	+	71397188	71815278	0	70	130,72,78,143,48,93,195,129,79,113,189,6,150,159,65,238,106,128,73,117,113,108,190,146,220,153,114,149,61,149,136,389,102,3,150,129,129,228,222,120,181,134,210,108,103,126,204,459,117,225,170,138,120,178,212,192,114,130,252,162,257,98,121,80,41,61,130,123,105,327,	0,42638,49129,112893,113765,113931,169553,173601,180725,218315,220016,246672,248642,249270,277923,280267,282198,285256,290458,293279,296958,298229,304833,305360,307722,309708,311909,315476,326856,328183,333280,334798,337051,337467,341309,342455,343633,344505,380491,381000,382078,387098,387702,388442,391751,393099,393943,395993,399915,401165,401922,402303,403447,405709,406020,408617,408979,410088,…
chr10	84417793	84417799	ENST00000224756.12:chr10:+|137|7664:1823:1829|iORF|ATG	0	+	84417793	84417799	0	1	6,	0,
chr10	84371052	84513543	ENST00000224756.12:chr10:+|13|7664:186:2691|canonical|ATG	0	+	84371052	84513543	0	10	1417,197,91,163,196,84,87,90,85,95,	0,2566,46718,54678,67459,92880,99319,106522,128822,142396,
chr10	84371104	84371122	ENST00000224756.12:chr10:+|16|7664:238:256|iORF|ATG	0	+	84371104	84371122	0	1	18,	0,
chr10	84328665	84328710	ENST00000224756.12:chr10:+|1|7664:4:49|uORF|ATG	0	+	84328665	84328710	0	1	45,	0,
chr10	88935180	88935186	ENST00000224784.10:chr10:-|131|1349:1237:1243|dORF|CTG	0	-	88935180	88935186	0	1	6,	0,
chr10	88948943	88952759	ENST00000224784.10:chr10:-|2|1349:15:54|uORF|GTG	0	-	88948943	88952759	0	2	10,29,	0,3787,
chr10	88935222	88948930	ENST00000224784.10:chr10:-|6|1349:67:1201|canonical|ATG	0	-	88935222	88948930	0	8	144,182,192,162,85,111,129,129,	0,2838,4284,6006,6562,8574,12035,13579,
chr10	3138030	3172772	ENST00000224949.9:chr10:-|2|3427:11:3125|canonical|ATG	0	-	3138030	3172772	0	27	94,103,146,126,113,75,121,101,166,77,121,133,117,139,135,97,114,129,89,127,161,97,115,152,107,103,56,	0,204,873,2656,5358,6261,7565,9119,9541,9956,10140,11590,13216,17560,18899,19404,20009,20883,21817,22173,25694,27207,27382,28198,28905,32073,34686,
chr10	103917648	103918130	ENST00000224950.8:chr10:-|1|6369:55:94|uORF|CTG	0	-	103917648	103918130	0	2	8,31,	0,451,
chr10	67797115	67838011	ENST00000225171.7:chr10:-|17|1221:178:775|canonical|ATG	0	-	67797115	67838011	0	5	95,205,140,79,78,	0,8467,14408,26198,40818,
chr10	67838098	67838119	ENST00000225171.7:chr10:-|8|1221:70:91|uORF|ATG	0	-	67838098	67838119	0	1	21,	0,
chr10	79354521	79354527	ENST00000225174.8:chr10:+|146|2196:1384:1390|dORF|ATG	0	+	79354521	79354527	0	1	6,	0,
chr10	79347548	79353842	ENST00000225174.8:chr10:+|7|2196:81:705|canonical|ATG	0	+	79347548	79353842	0	6	195,31,89,97,76,136,	0,1527,2116,3938,4768,6158,
chr10	94402983	94403013	ENST00000225235.5:chr10:+|35|5637:444:474|iORF|ATG	0	+	94402983	94403013	0	1	30,	0,
chr10	94402561	94402573	ENST00000225235.5:chr10:+|3|5637:22:34|uORF|CTG	0	+	94402561	94402573	0	1	12,	0,
chr10	94402613	94533096	ENST00000225235.5:chr10:+|7|5637:74:2402|canonical|ATG	0	+	94402613	94533096	0	13	971,124,116,83,118,107,81,89,72,129,110,259,69,	0,39282,72054,90751,94441,97607,104653,107477,108969,119341,119730,128588,130414,
chr17	58270655	58280758	ENST00000225275.4:chr17:-|15|3216:178:2416|canonical|ATG	0	-	58270655	58280758	0	12	208,238,171,256,161,319,207,130,124,176,94,154,	0,999,2092,2758,4886,7171,8352,8641,8867,9183,9710,9949,
chr17	76566103	76585808	ENST00000225276.10:chr17:-|6|1904:53:1178|canonical|ATG	0	-	76566103	76585808	0	9	168,100,84,104,139,169,175,61,125,	0,1349,2609,4461,6533,7091,8261,12652,19580,
chr17	5444204	5468859	ENST00000225296.8:chr17:-|12|5535:124:2248|canonical|ATG	0	-	5444204	5468859	0	12	309,87,204,128,89,160,112,186,171,228,161,289,	0,4604,5998,6602,9375,9616,10955,11792,16734,18114,19324,24366,
chr17	51260584	51296989	ENST00000225298.12:chr17:+|5|1876:40:1711|canonical|ATG	0	+	51260584	51296989	0	13	342,113,99,68,89,126,175,101,91,124,175,143,25,	0,2689,5597,8252,12777,15281,16545,19420,19804,24660,27444,33318,36380,
chr17	3673867	3696005	ENST00000225328.10:chr17:-|10|2060:151:1420|canonical|ATG	0	-	3673867	3696005	0	12	10,195,83,94,134,139,81,97,76,72,151,137,	0,5722,8028,14144,14758,15624,16202,16559,16737,17088,17776,22001,
chr17	3690956	3696054	ENST00000225328.10:chr17:-|6|2060:102:510|ouORF|ATG	0	-	3690956	3696054	0	3	71,151,186,	0,687,4912,
chr17	58192846	58204423	ENST00000225371.6:chr17:+|12|2719:122:2270|canonical|ATG	0	+	58192846	58204423	0	12	76,94,176,118,130,207,319,161,256,171,238,202,	0,191,524,867,1116,2117,4092,6193,6692,7378,10234,11375,
chr17	29246863	29254349	ENST00000225387.8:chr17:+|1|798:6:654|canonical|ATG	0	+	29246863	29254349	0	6	31,65,119,142,143,148,	0,2278,3318,5200,6776,7338,
chr17	29287701	29293836	ENST00000225388.9:chr17:-|11|10877:313:382|iORF|ATG	0	-	29287701	29293836	0	2	15,54,	0,6081,
chr17	29287599	29287653	ENST00000225388.9:chr17:-|20|10877:430:484|iORF|ATG	0	-	29287599	29287653	0	1	54,	0,
chr17	29294106	29294130	ENST00000225388.9:chr17:-|3|10877:19:43|uORF|CTG	0	-	29294106	29294130	0	1	24,	0,
chr17	29264538	29294059	ENST00000225388.9:chr17:-|7|10877:90:2178|canonical|ATG	0	-	29264538	29294059	0	4	53,33,1725,277,	0,2959,21453,29244,
chr17	29574701	29589378	ENST00000225394.8:chr17:-|8|3783:271:2557|canonical|ATG	0	-	29574701	29589378	0	20	213,64,183,74,87,54,231,153,134,112,98,73,49,43,95,218,106,113,134,52,	0,377,586,928,1110,1376,1518,1820,2161,2434,2943,3597,4029,6636,7040,7225,7996,8223,8781,14625,
chr17	39200344	39204648	ENST00000225430.9:chr17:+|4|737:63:654|canonical|ATG	0	+	39200344	39204648	0	6	5,107,123,121,111,124,	0,868,1972,2644,3732,4180,
chr17	58345218	58345224	ENST00000225504.8:chr17:-|123|1488:1442:1448|dORF|ATG	0	-	58345218	58345224	0	1	6,	0,
chr17	46768319	46818597	ENST00000225512.6:chr17:-|5|3287:96:1164|canonical|ATG	0	-	46768319	46818597	0	4	480,266,242,80,	0,1463,5348,50198,
chr17	3636218	3636245	ENST00000225519.5:chr17:-|1|3788:6:33|ouORF|CTG	0	-	3636218	3636245	0	1	27,	0,
chr17	3610559	3636219	ENST00000225519.5:chr17:-|3|3788:32:1469|canonical|ATG	0	-	3610559	3636219	0	7	413,201,176,153,184,142,168,	0,4777,10677,12779,13488,19645,25492,
chr17	3663747	3668526	ENST00000225525.4:chr17:-|4|1280:53:428|canonical|ATG	0	-	3663747	3668526	0	4	138,78,120,39,	0,447,931,4740,
chr17	3897813	3916225	ENST00000225538.4:chr17:-|19|2662:241:1441|canonical|ATG	0	-	3897813	3916225	0	12	66,102,66,91,128,142,81,97,70,72,148,137,	0,195,670,1120,1820,5388,5737,6114,6516,7044,7406,18275,
chr17	3916242	3916377	ENST00000225538.4:chr17:-|8|2662:89:224|uORF|CTG	0	-	3916242	3916377	0	1	135,	0,
chr17	46923192	46940613	ENST00000225567.9:chr17:+|7|1245:74:716|canonical|ATG	0	+	46923192	46940613	0	7	29,65,109,133,141,106,59,	0,6327,7906,8874,11836,15406,17362,
chr17	47941675	47946782	ENST00000225573.5:chr17:+|6|2256:110:767|canonical|ATG	0	+	47941675	47946782	0	6	138,125,100,54,71,169,	0,1630,2940,3883,4647,4938,
chr17	15502863	15563448	ENST00000225576.7:chr17:-|13|1527:97:928|canonical|ATG	0	-	15502863	15563448	0	6	369,132,90,145,83,12,	0,42921,44195,50821,52418,60573,
chr17	59893184	59946788	ENST00000225577.9:chr17:+|8|5428:65:1643|canonical|ATG	0	+	59893184	59946788	0	15	141,50,121,69,148,58,101,91,91,108,63,78,108,113,238,	0,17377,19499,21450,33250,36932,38437,40985,41249,42008,43030,43279,47651,52221,53366,
chr17	48071434	48077004	ENST00000393408.7:chr17:-|40|2422:482:1040|canonical|ATG	0	-	48071434	48077004	0	4	145,95,178,140,	0,3571,4566,5430,
chr17	48101388	48101457	ENST00000225603.9:chr17:-|1|2182:22:91|uORF|CTG	0	-	48101388	48101457	0	1	69,	0,
chr17	48101432	48101444	ENST00000225603.9:chr17:-|2|2182:35:47|uORF|TTG	0	-	48101432	48101444	0	1	12,	0,
chr17	16217226	16325898	ENST00000225609.10:chr17:+|3|1289:18:777|canonical|ATG	0	+	16217226	16325898	0	7	235,100,91,68,32,134,99,	0,16744,82661,96320,99454,100548,108573,
chr17	75758055	75765226	ENST00000225614.6:chr17:-|2|1445:11:1280|extension|ATG	0	-	75758055	75765226	0	8	72,163,151,182,136,120,190,255,	0,154,393,4648,4958,5264,5841,6916,
chr17	4945899	4948394	ENST00000225655.6:chr17:-|3|807:137:560|canonical|ATG	0	-	4945899	4948394	0	3	98,193,132,	0,728,2363,
chr17	4937740	4939910	ENST00000225665.12:chr17:-|12|1692:137:1082|canonical|ATG	0	-	4937740	4939910	0	8	156,52,100,91,91,207,153,95,	0,282,413,598,771,1028,1319,2075,
chr17	17495124	17496181	ENST00000225688.4:chr17:-|7|1748:215:1061|canonical|ATG	0	-	17495124	17496181	0	2	560,286,	0,771,
chr17	5386205	5416586	ENST00000225696.8:chr17:-|12|2194:210:2091|truncation|ATG	0	-	5386205	5416586	0	16	64,119,127,81,66,174,159,102,91,99,148,187,177,87,126,74,	0,502,778,1180,1399,1573,2596,5355,8685,13346,17893,18851,22527,24497,27803,30307,
chr17	5386213	5386219	ENST00000573584.6:chr17:-|184|3611:2225:2231|iORF|ATG	0	-	5386213	5386219	0	1	6,	0,
chr17	5433014	5439073	ENST00000225698.8:chr17:-|7|1169:83:932|canonical|ATG	0	-	5433014	5439073	0	6	150,123,99,94,151,232,	0,278,654,1858,5108,5827,
chr17	30378980	30464814	ENST00000225719.9:chr17:+|4|9372:55:4198|canonical|ATG	0	+	30378980	30464814	0	21	746,248,143,170,350,192,168,110,103,143,170,330,196,136,132,96,65,132,186,100,227,	0,6008,41860,42683,43693,44525,48410,52791,59994,63327,64821,66710,70572,72730,76358,77275,77481,82199,82896,83389,85607,
chr17	30477433	30522378	ENST00000225724.9:chr17:+|10|6039:73:826|canonical|ATG	0	+	30477433	30522378	0	9	31,121,88,108,92,75,30,83,125,	0,3709,6780,7229,12692,15245,33446,42505,44820,
chr17	30477370	30477418	ENST00000225724.9:chr17:+|2|6039:10:58|uORF|ATG	0	+	30477370	30477418	0	1	48,	0,
chr17	63773555	63773594	ENST00000225726.10:chr17:-|1|3283:4:43|uORF|ACG	0	-	63773555	63773594	0	1	39,	0,
chr17	63773572	63773590	ENST00000225726.10:chr17:-|2|3283:8:26|uORF|ACG	0	-	63773572	63773590	0	1	18,	0,
chr17	6644466	6651528	ENST00000225728.8:chr17:-|10|1629:78:474|canonical|ATG	0	-	6644466	6651528	0	4	193,97,78,28,	0,5515,5889,7034,
chr17	18088023	18107240	ENST00000225729.8:chr17:+|9|1900:77:1172|canonical|ATG	0	+	18088023	18107240	0	13	64,161,90,61,91,73,91,98,77,89,59,54,87,	0,5789,10246,10993,11609,12339,12545,13469,13897,15777,16599,18409,19130,
chr17	19906226	19977679	ENST00000225737.11:chr17:-|12|4063:150:2139|canonical|ATG	0	-	19906226	19977679	0	15	6,96,53,83,110,174,145,137,124,85,99,558,183,48,88,	0,2954,3699,13809,18181,25578,30059,33486,34660,35599,41180,51787,56613,62187,71365,
chr17	19738220	19745129	ENST00000457500.6:chr17:-|15|1925:331:1693|canonical|ATG	0	-	19738220	19745129	0	10	15,131,100,167,142,118,209,86,232,162,	0,102,775,1287,2115,2872,3783,4324,5011,6747,
chr17	33292532	33292598	ENST00000225823.7:chr17:-|31|3750:698:764|uORF|ATG	0	-	33292532	33292598	0	1	66,	0,
chr17	33013964	33292115	ENST00000225823.7:chr17:-|59|3750:1181:2873|canonical|ATG	0	-	33013964	33292115	0	10	102,69,80,92,154,57,151,128,151,708,	0,2006,3640,7254,9896,11961,14277,74898,97952,277443,
chr17	34255290	34255353	ENST00000225831.4:chr17:+|1|741:7:70|ouORF|CTG	0	+	34255290	34255353	0	1	63,	0,
chr17	34256995	34257079	ENST00000225831.4:chr17:+|38|741:534:618|dORF|ATG	0	+	34256995	34257079	0	1	84,	0,
chr17	34255349	34256827	ENST00000225831.4:chr17:+|3|741:66:366|canonical|ATG	0	+	34255349	34256827	0	3	76,118,106,	0,872,1372,
chr17	34356526	34358131	ENST00000225844.7:chr17:+|3|823:48:345|canonical|ATG	0	+	34356526	34358131	0	3	76,115,106,	0,948,1499,
chr17	35578280	35578388	ENST00000225873.9:chr17:-|16|2617:184:292|uORF|ACG	0	-	35578280	35578388	0	1	108,	0,
chr17	35578294	35578543	ENST00000225873.9:chr17:-|2|2617:29:278|uORF|GTG	0	-	35578294	35578543	0	1	249,	0,
chr17	35578115	35578136	ENST00000225873.9:chr17:-|32|2617:436:457|uORF|ATG	0	-	35578115	35578136	0	1	21,	0,
chr17	35575781	35578021	ENST00000225873.9:chr17:-|41|2617:551:1631|canonical|ATG	0	-	35575781	35578021	0	3	400,554,126,	0,1256,2114,
chr17	41460109	41466911	ENST00000225899.4:chr17:-|44|2005:476:1409|truncation|ATG	0	-	41460109	41466911	0	7	130,221,126,162,157,83,54,	0,2720,3968,4172,5663,5984,6748,
chr17	42113648	42121304	ENST00000225916.10:chr17:-|6|3115:64:2578|canonical|ATG	0	-	42113648	42121304	0	18	194,85,64,37,115,144,111,127,209,137,111,107,192,182,90,146,124,339,	0,351,570,709,841,1243,2074,3386,3739,4029,4258,4648,5596,5888,6381,6576,7057,7317,
chr17	42536272	42544238	ENST00000225927.7:chr17:+|3|2475:33:2265|canonical|ATG	0	+	42536272	42544238	0	6	383,148,147,86,257,1211,	0,1125,2066,2397,4677,6755,
chr17	42552933	42554938	ENST00000225929.5:chr17:+|1|1265:1:991|canonical|ATG	0	+	42552933	42554938	0	6	97,168,180,94,181,270,	0,190,505,860,1468,1735,
chr17	49210724	49222715	ENST00000225941.6:chr17:+|3|1629:19:1120|canonical|ATG	0	+	49210724	49222715	0	8	117,168,177,86,96,158,135,164,	0,5806,7014,8815,9133,9444,11366,11827,
chr17	50201580	50201586	ENST00000225964.10:chr17:-|3|5914:46:52|uORF|GTG	0	-	50201580	50201586	0	1	6,	0,
chr17	50201557	50201572	ENST00000225964.10:chr17:-|6|5914:60:75|uORF|ATG	0	-	50201557	50201572	0	1	15,	0,
chr17	50201515	50201530	ENST00000225964.10:chr17:-|8|5914:102:117|uORF|ATG	0	-	50201515	50201530	0	1	15,	0,
chr17	50185501	50201513	ENST00000225964.10:chr17:-|9|5914:119:4514|canonical|ATG	0	-	50185501	50201513	0	51	147,243,191,283,108,54,108,54,108,54,108,108,162,54,54,108,54,54,108,108,99,45,54,54,54,54,99,54,99,54,108,54,99,45,99,54,45,54,45,54,54,54,54,54,45,72,102,36,35,195,103,	0,276,815,1138,1513,1982,2374,2594,3028,3240,3401,3666,3875,4177,4357,4499,4825,5041,5315,5881,6286,6478,6973,7138,7295,7492,8441,8628,8847,9071,9219,9545,9730,9932,10065,10421,10653,10812,10982,11115,11508,11678,12230,12447,12659,12931,13724,13916,14054,14251,15909,
chr17	50368091	50373170	ENST00000225969.9:chr17:-|2|686:15:462|canonical|ATG	0	-	50368091	50373170	0	4	207,68,132,40,	0,1940,2363,5039,
chr17	50382987	50397317	ENST00000225972.8:chr17:-|10|2880:207:1131|canonical|ATG	0	-	50382987	50397317	0	7	248,174,73,105,159,60,105,	0,2130,5072,9410,9751,11941,14225,
chr17	44078375	44117515	ENST00000225983.10:chr17:-|24|5326:325:3697|canonical|ATG	0	-	44078375	44117515	0	26	40,166,85,134,119,98,120,88,56,108,50,121,134,166,285,212,223,132,113,147,131,115,172,260,75,22,	0,124,419,768,1731,2025,2387,4209,4389,5169,5429,6179,6646,8196,9036,10011,12894,13324,13796,14005,14300,14716,14938,15199,32353,39118,
chr17	43769608	43778924	ENST00000226004.8:chr17:-|4|4095:54:612|canonical|ATG	0	-	43769608	43778924	0	3	206,227,125,	0,5103,9191,
chr17	55265320	55265332	ENST00000226067.10:chr17:+|27|5721:362:374|uORF|ATG	0	+	55265320	55265332	0	1	12,	0,
chr17	55264981	55265002	ENST00000226067.10:chr17:+|2|5721:23:44|uORF|ATG	0	+	55264981	55265002	0	1	21,	0,
chr17	55265484	55320879	ENST00000226067.10:chr17:+|34|5721:526:1414|canonical|ATG	0	+	55265484	55320879	0	4	115,336,221,216,	0,2266,49742,55179,
chr17	55265028	55265340	ENST00000226067.10:chr17:+|6|5721:70:382|uORF|CTG	0	+	55265028	55265340	0	1	312,	0,
chr17	7709778	7710000	ENST00000226091.3:chr17:+|134|3216:1623:1845|dORF|ATG	0	+	7709778	7710000	0	1	222,	0,
chr17	7705598	7709576	ENST00000226091.3:chr17:+|24|3216:398:1421|canonical|ATG	0	+	7705598	7709576	0	5	122,293,93,105,410,	0,2359,2836,3036,3568,
chr17	7705291	7705336	ENST00000226091.3:chr17:+|4|3216:91:136|uORF|ATG	0	+	7705291	7705336	0	1	45,	0,
chr17	8288788	8289936	ENST00000226105.11:chr17:+|10|831:120:681|canonical|ATG	0	+	8288788	8289936	0	5	77,117,157,86,124,	0,167,469,714,1024,
chr17	9898094	9905180	ENST00000226193.6:chr17:-|6|2469:92:695|canonical|ATG	0	-	9898094	9905180	0	3	110,112,381,	0,2894,6705,
chr17	10492415	10516642	ENST00000226207.6:chr17:-|5|6023:95:5915|canonical|ATG	0	-	10492415	10516642	0	38	153,96,105,171,126,204,309,125,166,184,197,119,127,390,91,146,177,243,256,137,124,118,88,71,310,171,150,119,139,104,99,64,93,115,28,157,144,204,	0,1938,2153,2515,2776,3534,3825,4653,4871,5318,6210,6558,8210,8694,9178,9350,10322,10590,12394,12747,12972,13396,13596,15470,15947,17069,19423,19658,19992,20265,20451,21210,21405,21594,22452,23510,23783,24023,
chr17	28367368	28370203	ENST00000226218.9:chr17:-|6|1626:105:1542|canonical|ATG	0	-	28367368	28370203	0	8	113,345,153,157,140,345,120,64,	0,346,1152,1503,1920,2138,2558,2771,
chr17	28344645	28344906	ENST00000226225.7:chr17:+|101|3570:1207:1468|dORF|CTG	0	+	28344645	28344906	0	1	261,	0,
chr17	28339521	28344600	ENST00000226225.7:chr17:+|19|3570:211:1162|canonical|ATG	0	+	28339521	28344600	0	6	205,170,90,53,196,237,	0,787,1715,1882,2725,4842,
chr17	28335817	28339413	ENST00000226225.7:chr17:+|5|3570:58:103|uORF|CTG	0	+	28335817	28339413	0	2	39,6,	0,3590,
chr17	28319239	28326793	ENST00000226230.8:chr17:+|1|2463:41:572|canonical|ATG	0	+	28319239	28326793	0	3	126,145,260,	0,6263,7294,
chr17	28523969	28537436	ENST00000579795.6:chr17:+|12|3521:111:2058|canonical|ATG	0	+	28523969	28537436	0	8	123,465,111,131,97,208,492,320,	0,533,3281,5124,6779,10361,10737,13147,
chr17	28573525	28575532	ENST00000395321.6:chr17:-|22|1722:217:1312|canonical|ATG	0	-	28573525	28575532	0	8	96,200,175,84,161,55,212,112,	0,209,541,968,1170,1426,1597,1895,
chr4	15778414	15848602	ENST00000226279.8:chr4:+|5|5620:88:991|canonical|ATG	0	+	15778414	15848602	0	8	233,130,136,86,74,93,87,64,	0,38096,46466,55802,59677,61611,62037,70124,
chr4	87802361	87811910	ENST00000226284.7:chr4:+|8|1573:95:1049|canonical|ATG	0	+	87802361	87811910	0	6	54,51,78,63,159,549,	0,146,292,3760,8244,9000,
chr4	73836750	73837641	ENST00000226317.10:chr4:+|4|1537:74:419|canonical|ATG	0	+	73836750	73837641	0	4	109,133,84,19,	0,213,452,872,
chr4	70722226	70722343	ENST00000381006.8:chr4:+|14|4433:264:381|uORF|GTG	0	+	70722226	70722343	0	1	117,	0,
chr4	70722360	70722366	ENST00000381006.8:chr4:+|22|4433:398:404|uORF|GTG	0	+	70722360	70722366	0	1	6,	0,
chr4	70722368	70722452	ENST00000381006.8:chr4:+|23|4433:406:490|uORF|TTG	0	+	70722368	70722452	0	1	84,	0,
chr4	70722019	70722103	ENST00000381006.8:chr4:+|5|4433:57:141|uORF|ATG	0	+	70722019	70722103	0	1	84,	0,
chr4	70722573	70791297	ENST00000226328.8:chr4:+|49|4233:564:1974|canonical|ATG	0	+	70722573	70791297	0	13	178,174,118,102,124,62,66,70,93,84,168,98,73,	0,39945,40978,41901,45964,50937,52594,55795,60517,62222,66232,66921,68651,
chr4	70722099	70722111	ENST00000381006.8:chr4:+|10|4433:137:149|uORF|TTG	0	+	70722099	70722111	0	1	12,	0,
chr4	73501863	73501869	ENST00000226355.5:chr4:+|148|1997:1755:1761|iORF|ATG	0	+	73501863	73501869	0	1	6,	0,
chr4	73481775	73503070	ENST00000226355.5:chr4:+|4|1997:32:1832|canonical|ATG	0	+	73481775	73503070	0	14	88,49,133,212,133,98,130,215,133,98,133,224,133,21,	0,2165,2482,4086,5191,5948,6854,10096,13524,15876,17338,18228,20011,21274,
chr4	73453886	73455682	ENST00000226359.2:chr4:+|148|1914:1791:1854|iORF|TTG	0	+	73453886	73455682	0	2	11,52,	0,1744,
chr4	73455662	73455668	ENST00000226359.2:chr4:+|151|1914:1834:1840|iORF|GTG	0	+	73455662	73455668	0	1	6,	0,
chr4	73455718	73455739	ENST00000395792.7:chr4:+|164|2426:1971:1992|dORF|ATG	0	+	73455718	73455739	0	1	21,	0,
chr4	73436262	73455714	ENST00000226359.2:chr4:+|1|1914:17:1886|canonical|ATG	0	+	73436262	73455714	0	14	85,52,133,212,133,98,130,215,133,98,139,224,133,84,	0,897,1911,4339,6033,7084,8730,11199,13072,13773,14352,16138,17502,19368,
chr4	48986429	49061890	ENST00000226432.9:chr4:+|13|2444:156:2256|canonical|ATG	0	+	48986429	49061890	0	16	43,192,121,155,202,89,258,126,80,106,136,150,145,62,156,79,	0,2047,5024,5506,8189,12030,17305,20771,30819,42199,44395,46136,51606,58356,64264,75382,
chr4	69841993	69857644	ENST00000226444.4:chr4:-|7|1773:107:992|canonical|ATG	0	-	69841993	69857644	0	7	113,181,95,127,98,126,145,	0,2167,5704,7443,12223,13307,15506,
chr4	99893987	99894372	ENST00000499666.7:chr4:-|10|4163:56:107|uORF|GTG	0	-	99893987	99894372	0	2	13,38,	0,347,
chr4	99881652	99881766	ENST00000499666.7:chr4:-|58|4163:733:847|dORF|ATG	0	-	99881652	99881766	0	1	114,	0,
chr4	99881993	99893963	ENST00000226522.8:chr4:-|5|1220:80:434|canonical|ATG	0	-	99881993	99893963	0	6	74,64,113,59,35,9,	0,2068,3548,5302,10006,11961,
chr4	102525518	102616594	ENST00000226574.9:chr4:+|15|4055:438:3348|canonical|ATG	0	+	102525518	102616594	0	23	39,79,41,99,149,164,159,105,92,139,144,90,195,142,115,202,170,103,125,67,173,157,161,	0,4317,8326,12339,41468,51357,53362,55016,57347,59163,67906,69373,70619,72001,75376,80977,81631,82130,85056,86525,86915,87906,90915,
chr4	165207821	165219978	ENST00000226725.11:chr4:+|11|3185:262:388|ouORF|ATG	0	+	165207821	165219978	0	2	81,45,	0,12112,
chr4	165207603	165207678	ENST00000226725.11:chr4:+|1|3185:44:119|uORF|GTG	0	+	165207603	165207678	0	1	75,	0,
chr4	165207876	165322060	ENST00000226725.11:chr4:+|20|3185:317:2099|canonical|ATG	0	+	165207876	165322060	0	15	26,126,107,122,163,110,117,150,118,198,102,129,141,144,29,	0,12057,20930,30901,55320,86482,89732,91630,97731,102676,103587,105361,106149,109949,114155,
chr4	165207704	165207746	ENST00000226725.11:chr4:+|3|3185:145:187|uORF|ATG	0	+	165207704	165207746	0	1	42,	0,
chr4	6270006	6277619	ENST00000682275.1:chr4:+|8|3662:158:335|ouORF|ACG	0	+	6270006	6277619	0	2	8,169,	0,7444,
chr4	109816369	109816375	ENST00000226796.7:chr4:+|18|1015:261:267|iORF|GTG	0	+	109816369	109816375	0	1	6,	0,
chr4	109817965	109817974	ENST00000226796.7:chr4:+|22|1015:300:309|iORF|ATG	0	+	109817965	109817974	0	1	9,	0,
chr4	109816164	109824431	ENST00000226796.7:chr4:+|6|1015:56:710|canonical|ATG	0	+	109816164	109824431	0	6	214,155,60,142,69,14,	0,1771,2836,6182,7800,8253,
chr4	189940884	189940890	ENST00000226798.9:chr4:+|1|978:14:20|uORF|ACG	0	+	189940884	189940890	0	1	6,	0,
chr4	189941009	189963129	ENST00000226798.9:chr4:+|8|978:139:916|canonical|ATG	0	+	189941009	189963129	0	9	62,71,126,58,115,105,92,111,37,	0,2192,11152,12058,14027,16388,19738,20812,22083,
chr4	10490466	10667869	ENST00000226951.11:chr4:-|12|5502:144:1431|canonical|ATG	0	-	10490466	10667869	0	18	147,156,78,134,41,82,19,28,111,20,26,46,107,142,38,29,72,11,	0,10789,17492,22997,30324,35374,37609,41789,50027,51555,51788,67940,74204,75542,81274,94460,107511,177392,
chr4	186149252	186151981	ENST00000227065.8:chr4:+|24|2708:353:602|ouORF|ATG	0	+	186149252	186151981	0	3	31,139,79,	0,313,2650,
chr11	124675264	124694446	ENST00000532692.1:chr11:+|70|4949:1422:1878|canonical|ATG	0	+	124675264	124694446	0	4	154,71,87,144,	0,6124,16431,19038,
chr11	44594662	44619126	ENST00000227155.9:chr11:+|23|2212:177:981|canonical|ATG	0	+	44594662	44619126	0	8	63,73,125,75,102,204,84,78,	0,5495,10395,10692,20609,23499,23977,24386,
chr11	44565677	44587532	ENST00000227155.9:chr11:+|2|2212:16:133|uORF|CTG	0	+	44565677	44587532	0	2	59,58,	0,21797,
chr11	47355226	47378353	ENST00000227163.8:chr11:-|3|1168:39:855|canonical|ATG	0	-	47355226	47378353	0	5	320,163,188,100,45,	0,3617,4626,20406,23082,
chr11	111911778	111911972	ENST00000227251.7:chr11:-|5|848:39:132|uORF|ATG	0	-	111911778	111911972	0	2	39,54,	0,140,
chr11	88294005	88337672	ENST00000227266.10:chr11:-|3|1870:65:1457|canonical|ATG	0	-	88294005	88337672	0	7	503,132,116,156,167,146,172,	0,2127,6524,15157,18382,40931,43495,
chr11	116778924	116787990	ENST00000227322.8:chr11:-|5|6539:34:1414|canonical|ATG	0	-	116778924	116787990	0	14	135,66,87,111,90,71,67,48,123,87,71,91,162,171,	0,847,3233,3994,4605,5453,5930,6174,6589,6871,7586,8044,8557,8895,
chr11	122838546	122871399	ENST00000227348.9:chr11:+|3|2473:48:1230|canonical|ATG	0	+	122838546	122871399	0	10	46,147,153,144,162,81,84,147,87,131,	0,11521,13146,15396,17148,23917,26089,28862,29466,32722,
chr11	123057733	123061324	ENST00000532636.5:chr11:-|10|2306:121:2062|canonical|ATG	0	-	123057733	123061324	0	8	186,233,199,203,556,153,206,205,	0,518,898,1325,1739,2382,2859,3386,
chr11	59172317	59172635	ENST00000227451.4:chr11:+|12|6003:187:505|ouORF|ATG	0	+	59172317	59172635	0	1	318,	0,
chr11	59172595	59204909	ENST00000227451.4:chr11:+|21|6003:465:2325|canonical|ATG	0	+	59172595	59204909	0	9	211,724,62,162,62,153,162,90,234,	0,9143,16139,16566,18518,19502,22612,27088,32080,
chr11	67991545	68004043	ENST00000227471.7:chr11:-|1|2294:55:1849|canonical|ATG	0	-	67991545	68004043	0	11	312,119,274,183,125,94,133,162,154,142,96,	0,2130,4065,5056,6129,6813,7627,7973,11476,12111,12402,
chr11	125893784	125896284	ENST00000227474.8:chr11:-|7|1829:84:1530|canonical|ATG	0	-	125893784	125896284	0	3	502,566,378,	0,1439,2122,
chr11	69641313	69651282	ENST00000227507.3:chr11:+|4|4238:159:1047|canonical|ATG	0	+	69641313	69651282	0	5	198,216,160,149,165,	0,1717,2518,6680,9804,
chr11	60842124	60850325	ENST00000227520.10:chr11:+|2|1851:13:1096|canonical|ATG	0	+	60842124	60850325	0	4	758,130,75,120,	0,5799,7815,8081,
chr11	60842858	60849962	ENST00000227520.10:chr11:+|36|1851:747:924|iORF|GTG	0	+	60842858	60849962	0	3	24,130,23,	0,5065,7081,
chr11	60891165	60906382	ENST00000227524.9:chr11:-|16|2337:204:1719|canonical|ATG	0	-	60891165	60906382	0	16	98,106,171,86,70,156,110,76,75,42,63,74,142,77,150,19,	0,6680,6935,7375,7696,7983,9416,9688,10129,10333,11237,11417,11574,12293,12546,15198,
chr11	60906372	60906573	ENST00000227524.9:chr11:-|1|2337:13:214|ouORF|GTG	0	-	60906372	60906573	0	1	201,	0,
chr11	60914171	60914186	ENST00000227525.8:chr11:+|2|2129:15:30|uORF|ATG	0	+	60914171	60914186	0	1	15,	0,
chr11	60914216	60914252	ENST00000227525.8:chr11:+|5|2129:60:96|uORF|GTG	0	+	60914216	60914252	0	1	36,	0,
chr11	60914254	60914263	ENST00000227525.8:chr11:+|8|2129:98:107|uORF|GTG	0	+	60914254	60914263	0	1	9,	0,
chr11	94129312	94180869	ENST00000227638.8:chr11:+|25|2852:473:1754|canonical|ATG	0	+	94129312	94180869	0	5	181,140,224,656,80,	0,24178,49056,50289,51477,
chr11	94128886	94128892	ENST00000227638.8:chr11:+|4|2852:47:53|uORF|CTG	0	+	94128886	94128892	0	1	6,	0,
chr11	117989443	117989452	ENST00000227752.8:chr11:+|24|3653:265:274|iORF|ATG	0	+	117989443	117989452	0	1	9,	0,
chr11	117986451	117988418	ENST00000227752.8:chr11:+|3|3653:59:179|ouORF|ATG	0	+	117986451	117988418	0	2	83,37,	0,1930,
chr11	117993279	117994017	ENST00000227752.8:chr11:+|46|3653:481:631|iORF|ATG	0	+	117993279	117994017	0	2	131,19,	0,719,
chr11	117986467	117999641	ENST00000227752.8:chr11:+|4|3653:75:1812|canonical|ATG	0	+	117986467	117999641	0	7	67,121,179,170,151,122,927,	0,1914,2974,6773,7531,9121,12247,
chr11	11621528	11621612	ENST00000227756.5:chr11:-|27|2503:394:478|ouORF|ATG	0	-	11621528	11621612	0	1	84,	0,
chr11	11271143	11621593	ENST00000227756.5:chr11:-|28|2503:413:2237|canonical|ATG	0	-	11271143	11621593	0	11	147,165,96,138,186,115,198,184,167,193,235,	0,21885,55942,61550,69675,101371,106038,107937,161477,177600,350215,
chr11	11621863	11621950	ENST00000227756.5:chr11:-|3|2503:56:143|uORF|ATG	0	-	11621863	11621950	0	1	87,	0,
chr11	34916655	34995172	ENST00000227868.9:chr11:+|5|2500:39:1545|canonical|ATG	0	+	34916655	34995172	0	11	160,81,101,200,99,175,148,59,159,65,259,	0,14748,30850,40728,43764,49984,53483,61468,67914,75659,78258,
chr11	34970239	34970245	ENST00000448838.8:chr11:+|76|2659:1115:1121|iORF|CTG	0	+	34970239	34970245	0	1	6,	0,
chr11	60951745	60951889	ENST00000227880.8:chr11:-|17|2506:288:432|uORF|GTG	0	-	60951745	60951889	0	1	144,	0,
chr11	60952097	60952142	ENST00000227880.8:chr11:-|1|2506:35:80|uORF|CTG	0	-	60952097	60952142	0	1	45,	0,
chr11	60937218	60951551	ENST00000227880.8:chr11:-|30|2506:626:2372|canonical|ATG	0	-	60937218	60951551	0	8	155,156,159,169,111,148,290,558,	0,651,2261,3903,4816,6470,9313,13775,
chr11	60951804	60952068	ENST00000227880.8:chr11:-|8|2506:109:373|uORF|GTG	0	-	60951804	60952068	0	1	264,	0,
chr11	75768929	75768974	ENST00000228027.12:chr11:+|12|2407:153:198|uORF|ATG	0	+	75768929	75768974	0	1	45,	0,
chr11	75768991	75800508	ENST00000228027.12:chr11:+|16|2407:215:1382|canonical|ATG	0	+	75768991	75800508	0	8	121,129,108,71,205,175,203,155,	0,15626,21196,21669,27336,28166,29235,31362,
chr11	75768828	75768951	ENST00000228027.12:chr11:+|5|2407:52:175|uORF|CTG	0	+	75768828	75768951	0	1	123,	0,
chr11	16738778	16755104	ENST00000228136.9:chr11:+|12|3920:133:685|canonical|ATG	0	+	16738778	16755104	0	5	63,84,61,110,234,	0,5822,9318,14006,16092,
chr11	17074407	17077641	ENST00000228140.6:chr11:-|3|491:26:473|canonical|ATG	0	-	17074407	17077641	0	6	59,67,170,79,49,23,	0,689,1046,2760,3021,3211,
chr12	10723164	10723284	ENST00000228251.9:chr12:-|1|1931:40:160|uORF|ACG	0	-	10723164	10723284	0	1	120,	0,
chr12	10701287	10723111	ENST00000228251.9:chr12:-|4|1931:213:1332|canonical|ATG	0	-	10701287	10723111	0	9	66,175,98,207,123,90,34,64,262,	0,672,2763,8620,11923,14406,16800,17792,21562,
chr12	108523456	108561154	ENST00000228284.8:chr12:-|1|3704:6:2952|canonical|ATG	0	-	108523456	108561154	0	19	178,191,153,455,169,77,113,110,59,78,108,139,156,125,106,185,105,127,312,	0,859,2000,2642,6685,7747,8765,11902,13057,13251,14031,14608,15477,19571,20970,21682,24430,25631,37386,
chr12	120196772	120200783	ENST00000551150.5:chr12:-|31|1344:317:1271|canonical|ATG	0	-	120196772	120200783	0	7	162,141,186,147,88,176,54,	0,549,1781,2081,2345,2537,3957,
chr12	120212313	120265629	ENST00000228307.11:chr12:-|6|3785:143:1919|canonical|ATG	0	-	120212313	120265629	0	12	267,149,82,174,171,102,136,202,137,116,227,13,	0,1528,1822,2511,2789,3246,9309,10235,10549,11404,11837,53303,
chr12	98593978	98601528	ENST00000228318.8:chr12:+|7|5987:60:1149|canonical|ATG	0	+	98593978	98601528	0	7	157,125,180,182,173,111,161,	0,1454,3877,4543,5976,7192,7389,
chr12	106357764	106357782	ENST00000228347.9:chr12:+|2|4183:18:36|uORF|ACG	0	+	106357764	106357782	0	1	18,	0,
chr12	106357879	106509549	ENST00000228347.9:chr12:+|9|4183:133:3535|canonical|ATG	0	+	106357879	106509549	0	28	72,33,57,65,76,101,92,118,109,123,120,135,162,201,163,154,75,99,128,210,159,118,143,104,167,114,174,130,	0,5990,8636,8778,11395,11703,18479,20387,22151,35151,47977,52946,69317,72393,74438,75839,79177,79801,86583,96622,99258,101371,105598,138175,138872,143443,146201,151540,
chr12	27633396	27692882	ENST00000228425.11:chr12:+|29|5983:284:3302|canonical|ATG	0	+	27633396	27692882	0	28	64,206,87,114,132,93,115,33,62,85,155,116,57,61,30,172,33,151,129,151,112,89,123,126,189,180,66,87,	0,1513,12665,14332,16613,21325,23219,25419,27487,30965,33769,38034,39030,40370,40795,43031,43667,46092,46536,48149,48990,49218,53988,54901,55618,58352,59194,59399,
chr12	9753480	9760820	ENST00000228434.7:chr12:-|6|1676:82:682|canonical|ATG	0	-	9753480	9760820	0	5	109,104,200,123,64,	0,1106,1581,2816,7276,
chr12	107734209	107760515	ENST00000228437.10:chr12:-|36|4182:438:2844|canonical|ATG	0	-	107734209	107760515	0	11	313,169,315,128,86,119,150,795,186,134,11,	0,5173,6736,8011,8987,10333,12065,17205,19714,22622,26295,
chr12	107761004	107761016	ENST00000228437.10:chr12:-|6|4182:122:134|uORF|CTG	0	-	107761004	107761016	0	1	12,	0,
chr12	107760610	107761008	ENST00000228437.10:chr12:-|7|4182:130:343|uORF|ATG	0	-	107760610	107761008	0	2	161,52,	0,346,
chr12	9853299	9862571	ENST00000228438.3:chr12:-|12|1533:153:603|canonical|ATG	0	-	9853299	9862571	0	4	109,104,164,73,	0,1081,4174,9199,
chr12	9869214	9869340	ENST00000228438.3:chr12:-|1|1533:15:141|uORF|TTG	0	-	9869214	9869340	0	1	126,	0,
chr12	9857499	9857511	ENST00000228438.3:chr12:-|26|1533:352:364|iORF|ATG	0	-	9857499	9857511	0	1	12,	0,
chr12	9869323	9869332	ENST00000228438.3:chr12:-|3|1533:23:32|uORF|GTG	0	-	9869323	9869332	0	1	9,	0,
chr12	9869237	9869255	ENST00000228438.3:chr12:-|7|1533:100:118|uORF|ATG	0	-	9869237	9869255	0	1	18,	0,
chr12	108623068	108631865	ENST00000228463.6:chr12:-|24|1704:214:1465|truncation|ATG	0	-	108623068	108631865	0	2	1244,7,	0,8790,
chr12	108624159	108624171	ENST00000550948.2:chr12:-|34|2573:297:309|iORF|ATG	0	-	108624159	108624171	0	1	12,	0,
chr12	50058766	50081649	ENST00000228468.8:chr12:+|13|4072:386:2111|canonical|ATG	0	+	50058766	50081649	0	11	362,196,151,128,157,57,154,230,80,105,105,	0,992,18446,19233,19654,20157,21135,21731,22335,22493,22778,
chr12	108885006	108900535	ENST00000228476.8:chr12:+|12|1694:143:1187|canonical|ATG	0	+	108885006	108900535	0	10	194,115,77,66,55,105,83,118,99,132,	0,2443,4462,5201,7975,9256,11999,13672,14370,15397,
chr12	109451594	109477262	ENST00000228495.11:chr12:-|3|3920:39:981|canonical|ATG	0	-	109451594	109477262	0	7	219,196,53,87,170,214,3,	0,4523,6035,6397,9041,17920,25665,
chr12	120687296	120696545	ENST00000228506.8:chr12:+|15|6341:149:1028|canonical|ATG	0	+	120687296	120696545	0	5	235,179,177,58,230,	0,6794,7527,7798,9019,
chr12	120687148	120687172	ENST00000228506.8:chr12:+|1|6341:1:25|uORF|GTG	0	+	120687148	120687172	0	1	24,	0,
chr12	120699701	120699728	ENST00000228506.8:chr12:+|374|6341:4184:4211|dORF|ATG	0	+	120699701	120699728	0	1	27,	0,
chr12	120700497	120700719	ENST00000228506.8:chr12:+|435|6341:4980:5202|dORF|GTG	0	+	120700497	120700719	0	1	222,	0,
chr12	120687179	120687227	ENST00000228506.8:chr12:+|4|6341:32:80|uORF|ATG	0	+	120687179	120687227	0	1	48,	0,
chr12	51063745	51076561	ENST00000228515.6:chr12:-|24|4517:345:1977|canonical|ATG	0	-	51063745	51076561	0	4	924,297,260,151,	0,3927,10077,12665,
chr12	56339044	56340104	ENST00000228534.6:chr12:+|10|1037:162:732|canonical|ATG	0	+	56339044	56340104	0	4	162,99,147,162,	0,381,646,898,
chr12	56339444	56339721	ENST00000228534.6:chr12:+|32|1037:343:454|iORF|ATG	0	+	56339444	56339721	0	2	80,31,	0,246,
chr12	33376829	33439522	ENST00000228567.7:chr12:-|14|4461:298:1870|canonical|ATG	0	-	33376829	33439522	0	7	72,130,172,121,568,358,151,	0,3002,5519,8341,29959,49308,62542,
chr12	33439799	33439814	ENST00000228567.7:chr12:-|1|4461:6:21|uORF|ATG	0	-	33439799	33439814	0	1	15,	0,
chr12	33439667	33439691	ENST00000228567.7:chr12:-|4|4461:129:153|uORF|ATG	0	-	33439667	33439691	0	1	24,	0,
chr12	57763141	57767041	ENST00000228606.9:chr12:-|2|2372:38:1565|canonical|ATG	0	-	57763141	57767041	0	9	114,198,79,173,173,201,203,191,195,	0,469,956,1236,1612,1869,2155,2865,3705,
chr12	80709350	80709356	ENST00000228641.4:chr12:+|99|1329:1206:1212|dORF|TTG	0	+	80709350	80709356	0	1	6,	0,
chr12	57463691	57472061	ENST00000228682.7:chr12:+|24|3972:445:3766|canonical|ATG	0	+	57463691	57472061	0	11	100,93,196,145,90,138,150,165,231,268,1745,	0,307,981,1419,1915,2096,2548,3641,4302,5739,6625,
chr12	62934880	62934973	ENST00000228705.7:chr12:-|11|6454:178:271|uORF|ATG	0	-	62934880	62934973	0	1	93,	0,
chr12	62935130	62935148	ENST00000228705.7:chr12:-|1|6454:3:21|uORF|ATG	0	-	62935130	62935148	0	1	18,	0,
chr12	62934737	62934809	ENST00000228705.7:chr12:-|20|6454:342:414|uORF|ATG	0	-	62934737	62934809	0	1	72,	0,
chr12	62648488	62934736	ENST00000228705.7:chr12:-|25|6454:415:1960|canonical|ATG	0	-	62648488	62934736	0	10	148,152,108,64,119,85,113,345,166,245,	0,18689,41210,45447,71682,89013,139737,153327,183625,286003,
chr12	96000988	96035519	ENST00000228740.7:chr12:-|11|2140:69:1905|canonical|ATG	0	-	96000988	96035519	0	19	118,105,83,96,55,71,104,145,112,71,24,141,73,53,105,69,121,131,159,	0,1971,2849,5325,8105,12199,12761,13866,14594,16055,16568,17774,18179,20096,21158,23490,26455,28066,34372,
chr12	96035548	96035566	ENST00000228740.7:chr12:-|3|2140:22:40|uORF|CTG	0	-	96035548	96035566	0	1	18,	0,
chr12	96223566	96267180	ENST00000228741.8:chr12:+|15|4201:334:1558|canonical|ATG	0	+	96223566	96267180	0	4	207,795,123,99,	0,23373,36164,43515,
chr12	2812687	2812774	ENST00000228799.7:chr12:+|2|2320:21:108|ouORF|CTG	0	+	2812687	2812774	0	1	87,	0,
chr12	2812760	2824193	ENST00000228799.7:chr12:+|9|2320:94:1438|canonical|ATG	0	+	2812760	2824193	0	12	96,96,42,172,140,149,98,54,101,118,174,104,	0,4462,5148,5345,7325,7963,8501,8782,8931,10033,11009,11329,
chr12	10847062	10849437	ENST00000228811.8:chr12:-|3|563:39:444|canonical|ATG	0	-	10847062	10849437	0	3	305,36,64,	0,1309,2311,
chr12	3812122	3873229	ENST00000228820.9:chr12:-|8|4449:171:1188|canonical|ATG	0	-	3812122	3873229	0	8	317,152,131,73,76,121,129,18,	0,1914,9750,9962,14035,16787,17767,61089,
chr12	110435154	110450260	ENST00000228825.12:chr12:-|7|946:78:615|canonical|ATG	0	-	110435154	110450260	0	7	63,95,127,69,77,100,6,	0,955,1402,1929,5157,10297,15100,
chr12	110453033	110468203	ENST00000228827.8:chr12:-|4|1457:55:910|canonical|ATG	0	-	110453033	110468203	0	8	63,129,97,116,125,168,109,48,	0,709,2552,2781,4476,6661,12072,15122,
chr12	110911076	110920529	ENST00000228841.15:chr12:-|5|783:51:552|canonical|ATG	0	-	110911076	110920529	0	7	99,49,79,105,76,90,3,	0,2019,2169,3109,4638,8027,9450,
chr12	4538939	4558993	ENST00000228843.13:chr12:+|4|2163:51:1110|canonical|ATG	0	+	4538939	4558993	0	10	17,50,142,51,110,87,150,165,150,137,	0,2944,4823,6842,7369,9152,9747,14043,17413,19917,
chr12	4648849	4648885	ENST00000228850.6:chr12:-|15|3334:167:203|uORF|TTG	0	-	4648849	4648885	0	1	36,	0,
chr12	4648770	4648830	ENST00000228850.6:chr12:-|20|3334:222:282|uORF|ATG	0	-	4648770	4648830	0	1	60,	0,
chr12	4641972	4645172	ENST00000228850.6:chr12:-|27|3334:328:478|uORF|ATG	0	-	4641972	4645172	0	2	32,118,	0,3082,
chr12	4615738	4638196	ENST00000228850.6:chr12:-|37|3334:552:3114|canonical|ATG	0	-	4615738	4638196	0	3	156,2310,96,	0,10757,22362,
chr12	4648974	4648986	ENST00000228850.6:chr12:-|7|3334:66:78|uORF|CTG	0	-	4648974	4648986	0	1	12,	0,
chr12	12476187	12476289	ENST00000298573.9:chr12:-|267|6661:3654:3756|dORF|CTG	0	-	12476187	12476289	0	1	102,	0,
chr12	12521417	12562259	ENST00000298573.9:chr12:-|29|6661:605:794|uORF|ACG	0	-	12521417	12562259	0	2	46,143,	0,40699,
chr12	12562164	12562173	ENST00000298573.9:chr12:-|31|6661:691:700|uORF|ACG	0	-	12562164	12562173	0	1	9,	0,
chr12	12612172	12641998	ENST00000228865.3:chr12:+|16|3770:298:661|canonical|ATG	0	+	12612172	12641998	0	4	15,198,145,5,	0,23604,25397,29821,
chr12	12611899	12611905	ENST00000228865.3:chr12:+|1|3770:25:31|uORF|CTG	0	+	12611899	12611905	0	1	6,	0,
chr12	12611921	12611999	ENST00000228865.3:chr12:+|3|3770:47:125|uORF|ATG	0	+	12611921	12611999	0	1	78,	0,
chr12	12611962	12612118	ENST00000228865.3:chr12:+|4|3770:88:244|uORF|TTG	0	+	12611962	12612118	0	1	156,	0,
chr12	12717533	12717767	ENST00000614874.2:chr12:+|10|4335:167:401|uORF|TTG	0	+	12717533	12717767	0	1	234,	0,
chr12	12722194	12722224	ENST00000228872.9:chr12:+|156|2411:2237:2267|dORF|TTG	0	+	12722194	12722224	0	1	30,	0,
chr12	12717398	12717410	ENST00000614874.2:chr12:+|1|4335:32:44|uORF|TTG	0	+	12717398	12717410	0	1	12,	0,
chr12	12717735	12717801	ENST00000614874.2:chr12:+|21|4335:369:435|uORF|CTG	0	+	12717735	12717801	0	1	66,	0,
chr12	12717839	12718946	ENST00000614874.2:chr12:+|29|4335:473:1070|canonical|ATG	0	+	12717839	12718946	0	2	475,122,	0,985,
chr12	12717463	12717625	ENST00000614874.2:chr12:+|4|4335:97:259|uORF|TTG	0	+	12717463	12717625	0	1	162,	0,
chr12	12940774	12950384	ENST00000228887.5:chr12:-|1|1038:1:1039|canonical|ATG	0	-	12940774	12950384	0	3	75,68,895,	0,1486,8715,
chr12	6374808	6375553	ENST00000228916.7:chr12:-|1|3149:11:89|uORF|CTG	0	-	6374808	6375553	0	2	29,49,	0,696,
chr12	6384358	6390937	ENST00000228918.9:chr12:+|17|2134:198:1506|canonical|ATG	0	+	6384358	6390937	0	10	96,97,126,153,97,98,108,26,229,278,	0,229,663,868,1707,1988,4039,4441,5753,6301,
chr12	122975251	122979346	ENST00000228922.11:chr12:+|6|1780:33:1086|canonical|ATG	0	+	122975251	122979346	0	7	132,57,114,100,128,258,264,	0,559,1402,1619,3190,3501,3831,
chr12	112938530	112969973	ENST00000228928.12:chr12:+|4|6599:58:3322|canonical|ATG	0	+	112938530	112969973	0	16	177,283,176,239,154,345,283,176,251,145,174,286,176,239,148,12,	0,3039,5945,8212,9415,10330,12162,22540,24121,24782,25704,27213,28887,29405,31077,31431,
chr12	14843171	14843207	ENST00000228936.6:chr12:-|28|5160:320:356|uORF|ATG	0	-	14843171	14843207	0	1	36,	0,
chr12	14843100	14843157	ENST00000228936.6:chr12:-|31|5160:370:427|ouORF|ATG	0	-	14843100	14843157	0	1	57,	0,
chr12	14829370	14843113	ENST00000228936.6:chr12:-|35|5160:414:1359|canonical|ATG	0	-	14829370	14843113	0	3	92,709,144,	0,11074,13599,
chr12	14885787	14885835	ENST00000539261.6:chr12:-|1|1650:20:68|ouORF|CTG	0	-	14885787	14885835	0	1	48,	0,
chr12	14950718	14961542	ENST00000228945.9:chr12:-|4|1174:60:72|uORF|CTG	0	-	14950718	14961542	0	2	6,6,	0,10818,
chr12	18089365	18090140	ENST00000229002.6:chr12:-|3|1147:54:126|uORF|ATG	0	-	18089365	18090140	0	2	20,52,	0,723,
chr12	130162830	130162902	ENST00000539839.1:chr12:+|22|3282:373:445|uORF|ATG	0	+	130162830	130162902	0	1	72,	0,
chr12	130162942	130164688	ENST00000229030.5:chr12:+|28|3277:480:2226|canonical|ATG	0	+	130162942	130164688	0	1	1746,	0,
chr12	68686984	68687020	ENST00000229179.9:chr12:+|1|6213:8:44|uORF|TTG	0	+	68686984	68687020	0	1	36,	0,
chr12	68687065	68742462	ENST00000229179.9:chr12:+|9|6213:89:2867|canonical|ATG	0	+	68687065	68742462	0	28	8,92,87,116,145,104,128,49,72,89,79,114,91,77,60,146,49,70,119,39,151,113,103,161,126,114,168,108,	0,1896,2467,3565,4902,9753,13660,15670,22172,22939,26664,28561,32275,32512,34052,34775,35038,38661,39433,40285,44044,44541,45571,46386,47642,48165,54747,55289,
chr12	70278226	70353915	ENST00000418359.7:chr12:+|33|3152:452:2075|canonical|ATG	0	+	70278226	70353915	0	15	48,123,67,148,183,80,126,125,121,157,62,50,101,145,87,	0,32668,41071,51196,52060,54540,57211,59162,60216,60439,63880,64031,65901,67953,75602,
chr12	56434144	56434174	ENST00000553532.6:chr12:-|13|5158:175:205|ouORF|ATG	0	-	56434144	56434174	0	1	30,	0,
chr12	56417715	56434170	ENST00000229201.4:chr12:-|14|4376:156:3780|canonical|ATG	0	-	56417715	56434170	0	28	71,102,226,119,69,172,143,83,118,86,146,202,124,98,152,138,170,104,218,177,88,134,153,102,63,115,154,97,	0,191,418,2853,3097,3247,3635,4011,4183,4390,5131,5558,5868,6081,7046,7299,10520,10833,11167,12389,13165,13755,14653,15310,15665,15822,16057,16358,
chr12	56449326	56449392	ENST00000553532.6:chr12:-|1|5158:35:101|uORF|CTG	0	-	56449326	56449392	0	1	66,	0,
chr12	56434126	56434132	ENST00000553532.6:chr12:-|20|5158:217:223|iORF|ATG	0	-	56434126	56434132	0	1	6,	0,
chr12	56433647	56433893	ENST00000553532.6:chr12:-|28|5158:309:435|iORF|ATG	0	-	56433647	56433893	0	2	5,121,	0,125,
chr12	56432397	56432406	ENST00000553532.6:chr12:-|83|5158:828:837|iORF|ATG	0	-	56432397	56432406	0	1	9,	0,
chr12	75499808	75511597	ENST00000229214.9:chr12:-|2|10104:13:1159|canonical|ATG	0	-	75499808	75511597	0	10	143,94,78,171,57,84,126,135,173,85,	0,1914,2114,4095,5389,6507,6675,6973,8465,11704,
chr12	6492270	6493136	ENST00000229238.5:chr12:-|16|898:127:514|canonical|ATG	0	-	6492270	6493136	0	3	197,111,79,	0,591,787,
chr12	6493246	6493258	ENST00000229238.5:chr12:-|1|898:5:17|uORF|CTG	0	-	6493246	6493258	0	1	12,	0,
chr12	6493208	6493238	ENST00000229238.5:chr12:-|3|898:25:55|uORF|ATG	0	-	6493208	6493238	0	1	30,	0,
chr12	6493140	6493212	ENST00000229238.5:chr12:-|6|898:51:123|uORF|GTG	0	-	6493140	6493212	0	1	72,	0,
chr12	6638281	6647366	ENST00000229243.7:chr12:-|7|1905:67:1699|canonical|ATG	0	-	6638281	6647366	0	10	123,84,168,180,133,469,118,95,219,43,	0,672,1778,2061,5257,5855,6938,8201,8512,9042,
chr12	6724071	6724107	ENST00000543155.6:chr12:+|2|1831:27:63|uORF|GTG	0	+	6724071	6724107	0	1	36,	0,
chr12	6841287	6846898	ENST00000229264.8:chr12:+|8|1657:140:1163|canonical|ATG	0	+	6841287	6846898	0	9	57,39,107,64,163,67,202,217,107,	0,298,1682,1886,2075,2344,2489,4298,5504,
chr12	6849042	6850952	ENST00000229265.10:chr12:-|10|1047:89:821|canonical|ATG	0	-	6849042	6850952	0	5	156,107,219,130,120,	0,280,522,1424,1790,
chr12	101697861	101728945	ENST00000229266.8:chr12:+|9|1572:223:1444|canonical|ATG	0	+	101697861	101728945	0	9	273,148,142,85,132,159,126,111,45,	0,16228,16642,18866,22261,25306,25860,28432,31039,
chr12	6866407	6866512	ENST00000229268.13:chr12:+|279|3162:2938:3043|dORF|GTG	0	+	6866407	6866512	0	1	105,	0,
chr12	6856067	6856073	ENST00000229268.13:chr12:+|36|3162:386:392|iORF|ATG	0	+	6856067	6856073	0	1	6,	0,
chr12	6856745	6856763	ENST00000229268.13:chr12:+|67|3162:654:672|iORF|GTG	0	+	6856745	6856763	0	1	18,	0,
chr12	6852179	6866077	ENST00000229268.13:chr12:+|7|3162:31:2608|canonical|ATG	0	+	6852179	6866077	0	20	111,126,67,134,146,185,95,194,72,88,126,154,175,89,192,144,146,154,85,94,	0,3221,3575,3837,4125,4527,5449,6244,7290,7971,8186,8773,9263,10290,11006,11650,11870,12542,12984,13804,
chr12	6944060	6944078	ENST00000544681.1:chr12:+|30|980:245:263|uORF|GTG	0	+	6944060	6944078	0	1	18,	0,
chr12	6944121	6945922	ENST00000229281.6:chr12:+|9|561:101:482|canonical|ATG	0	+	6944121	6945922	0	3	52,177,152,	0,354,1649,
chr12	7789552	7789561	ENST00000229307.9:chr12:+|11|5182:152:161|uORF|CTG	0	+	7789552	7789561	0	1	9,	0,
chr12	7789614	7795095	ENST00000229307.9:chr12:+|12|5182:214:1132|canonical|ATG	0	+	7789614	7795095	0	4	151,263,87,417,	0,3335,4842,5064,
chr12	7789464	7789497	ENST00000229307.9:chr12:+|8|5182:64:97|uORF|ATG	0	+	7789464	7789497	0	1	33,	0,
chr12	21501923	21515707	ENST00000229314.10:chr12:+|14|3253:136:553|canonical|ATG	0	+	21501923	21515707	0	5	25,92,179,82,39,	0,4961,6459,10371,13745,
chr12	21501799	21506951	ENST00000229314.10:chr12:+|3|3253:12:228|ouORF|CTG	0	+	21501799	21506951	0	2	149,67,	0,5085,
chr12	119680712	119680880	ENST00000541640.5:chr12:+|108|2303:1392:1560|dORF|CTG	0	+	119680712	119680880	0	1	168,	0,
chr12	119668244	119680325	ENST00000541640.5:chr12:+|14|2303:192:1005|canonical|ATG	0	+	119668244	119680325	0	7	159,164,94,115,134,69,78,	0,4056,5719,6095,8292,11688,12003,
chr12	22046241	22046253	ENST00000229329.7:chr12:+|1|1748:25:37|uORF|CTG	0	+	22046241	22046253	0	1	12,	0,
chr12	22046246	22046261	ENST00000229329.7:chr12:+|2|1748:30:45|uORF|GTG	0	+	22046246	22046261	0	1	15,	0,
chr12	22046268	22046448	ENST00000229329.7:chr12:+|4|1748:52:232|ouORF|ATG	0	+	22046268	22046448	0	1	180,	0,
chr12	22046303	22065311	ENST00000229329.7:chr12:+|8|1748:87:1392|canonical|ATG	0	+	22046303	22065311	0	8	260,143,156,134,95,172,154,191,	0,8845,9151,12263,14528,14977,15977,18817,
chr12	104064560	104103273	ENST00000229330.9:chr12:+|4|5660:31:2410|canonical|ATG	0	+	104064560	104103273	0	15	163,149,161,209,85,107,189,168,53,178,204,74,138,186,315,	0,1606,3386,14884,16185,17939,18152,22286,23425,28825,30799,31799,33782,37407,38398,
chr12	8123878	8138287	ENST00000229332.12:chr12:+|26|1296:263:977|canonical|ATG	0	+	8123878	8138287	0	6	82,117,99,152,116,148,	0,1682,5385,11706,12909,14261,
chr12	8604283	8612767	ENST00000229335.11:chr12:-|7|2803:93:690|canonical|ATG	0	-	8604283	8612767	0	5	54,116,271,148,8,	0,523,931,2581,8476,
chr12	120097244	120116650	ENST00000229340.10:chr12:-|4|2855:104:710|canonical|ATG	0	-	120097244	120116650	0	6	129,125,125,124,51,52,	0,1566,1785,6581,11172,19354,
chr12	120096414	120097245	ENST00000229340.10:chr12:-|63|2855:709:1540|odORF|ATG	0	-	120096414	120097245	0	1	831,	0,
chr12	120438126	120440537	ENST00000229379.3:chr12:+|1|537:15:345|canonical|ATG	0	+	120438126	120440537	0	3	103,143,84,	0,252,2327,
chr12	120440602	120440632	ENST00000229379.3:chr12:+|32|537:410:440|dORF|ATG	0	+	120440602	120440632	0	1	30,	0,
chr12	106684813	106761469	ENST00000229387.6:chr12:+|8|3378:119:2045|canonical|ATG	0	+	106684813	106761469	0	14	95,214,78,164,101,59,145,95,118,120,162,163,139,273,	0,2070,4473,11469,24516,26639,30586,35146,35945,47316,48110,62623,65841,76383,
chr12	120462018	120469609	ENST00000229390.8:chr12:-|12|1152:140:806|canonical|ATG	0	-	120462018	120469609	0	4	144,173,161,188,	0,1931,3608,7403,
chr12	120469705	120469720	ENST00000229390.8:chr12:-|1|1152:29:44|uORF|ATG	0	-	120469705	120469720	0	1	15,	0,
chr12	120469661	120469715	ENST00000229390.8:chr12:-|2|1152:34:88|uORF|GTG	0	-	120469661	120469715	0	1	54,	0,
chr12	26954158	26964733	ENST00000229395.8:chr12:+|18|2932:256:1018|canonical|ATG	0	+	26954158	26964733	0	6	135,118,143,114,114,138,	0,2384,3442,6356,9183,10437,
chr12	9595273	9607839	ENST00000229402.4:chr12:-|9|1478:78:756|canonical|ATG	0	-	9595273	9607839	0	6	148,116,155,75,99,85,	0,2772,3225,4493,6227,12481,
chr6	150369031	150398137	ENST00000229447.9:chr6:+|19|7513:141:1023|canonical|ATG	0	+	150369031	150398137	0	6	178,192,160,157,112,83,	0,20320,23313,25067,26423,29023,
chr14	61570655	61570664	ENST00000229465.10:chr14:+|10|1655:117:126|noncoding|ATG	0	+	61570655	61570664	0	1	9,	0,
chr14	61570697	61653779	ENST00000229465.10:chr14:+|13|1655:159:435|noncoding|ATG	0	+	61570697	61653779	0	3	63,56,157,	0,80264,82925,
chr14	61570552	61570648	ENST00000229465.10:chr14:+|2|1655:14:110|noncoding|ATG	0	+	61570552	61570648	0	1	96,	0,
chr6	111661738	111720051	ENST00000229471.8:chr6:-|9|2009:104:1553|canonical|ATG	0	-	111661738	111720051	0	10	209,132,154,77,180,150,104,99,97,247,	0,12760,32636,32889,34538,41146,42260,46183,52608,58066,
chr6	116616623	116632441	ENST00000229554.10:chr6:+|8|2840:146:2297|canonical|ATG	0	+	116616623	116632441	0	6	686,235,741,136,118,235,	0,6144,11005,12943,13811,15583,
chr6	10724613	10730666	ENST00000541412.5:chr6:+|24|1177:386:725|canonical|ATG	0	+	10724613	10730666	0	5	20,77,102,88,52,	0,347,1293,4026,6001,
chr6	10725025	10725031	ENST00000541412.5:chr6:+|37|1177:471:477|iORF|ATG	0	+	10725025	10725031	0	1	6,	0,
chr6	10730674	10730704	ENST00000541412.5:chr6:+|63|1177:733:763|dORF|ATG	0	+	10730674	10730704	0	1	30,	0,
chr6	10730822	10730870	ENST00000541412.5:chr6:+|72|1177:881:929|dORF|ATG	0	+	10730822	10730870	0	1	48,	0,
chr6	10730851	10730857	ENST00000541412.5:chr6:+|74|1177:910:916|dORF|ATG	0	+	10730851	10730857	0	1	6,	0,
chr6	10730904	10730949	ENST00000541412.5:chr6:+|78|1177:963:1008|dORF|ATG	0	+	10730904	10730949	0	1	45,	0,
chr6	10723201	10724586	ENST00000229563.6:chr6:+|6|1016:133:190|uORF|TTG	0	+	10723201	10724586	0	2	40,17,	0,1368,
chr6	10730950	10731061	ENST00000541412.5:chr6:+|82|1177:1009:1120|dORF|ATG	0	+	10730950	10731061	0	1	111,	0,
chr6	10723232	10724962	ENST00000229563.6:chr6:+|8|1016:164:239|ouORF|GTG	0	+	10723232	10724962	0	3	9,64,2,	0,1337,1728,
chr6	11714477	11778759	ENST00000229583.9:chr6:-|3|891:45:792|canonical|ATG	0	-	11714477	11778759	0	7	35,152,116,102,135,54,153,	0,8871,21090,51796,53771,55553,64129,
chr6	118894413	118907614	ENST00000229595.6:chr6:+|24|2434:263:878|canonical|ATG	0	+	118894413	118907614	0	4	109,116,177,213,	0,6352,11238,12988,
chr6	118905688	118905697	ENST00000229595.6:chr6:+|48|2434:525:534|iORF|ATG	0	+	118905688	118905697	0	1	9,	0,
chr6	118894202	118894226	ENST00000229595.6:chr6:+|4|2434:52:76|uORF|ATG	0	+	118894202	118894226	0	1	24,	0,
chr6	118905760	118905766	ENST00000229595.6:chr6:+|54|2434:597:603|iORF|ATG	0	+	118905760	118905766	0	1	6,	0,
chr6	118894241	118894262	ENST00000229595.6:chr6:+|8|2434:91:112|uORF|CTG	0	+	118894241	118894262	0	1	21,	0,
chr6	125956937	125956958	ENST00000229633.7:chr6:+|10|3325:169:190|uORF|CTG	0	+	125956937	125956958	0	1	21,	0,
chr6	125956977	125977676	ENST00000229633.7:chr6:+|12|3325:209:758|canonical|ATG	0	+	125956977	125977676	0	5	201,118,70,127,33,	0,9909,15281,17869,20666,
chr6	125966887	125966899	ENST00000229633.7:chr6:+|29|3325:411:423|iORF|ATG	0	+	125966887	125966899	0	1	12,	0,
chr6	125956806	125956935	ENST00000229633.7:chr6:+|3|3325:38:167|uORF|TTG	0	+	125956806	125956935	0	1	129,	0,
chr6	125956846	125956996	ENST00000229633.7:chr6:+|4|3325:78:228|ouORF|CTG	0	+	125956846	125956996	0	1	150,	0,
chr6	125977672	125977720	ENST00000229633.7:chr6:+|59|3325:754:802|odORF|ATG	0	+	125977672	125977720	0	1	48,	0,
chr6	125790965	125791067	ENST00000392477.7:chr6:+|1|6264:7:109|uORF|ATG	0	+	125790965	125791067	0	1	102,	0,
chr6	125791009	125815310	ENST00000392477.7:chr6:+|2|6264:51:129|uORF|ATG	0	+	125791009	125815310	0	2	58,20,	0,24281,
chr6	149963967	149968628	ENST00000229708.4:chr6:+|2|3211:26:215|ouORF|CTG	0	+	149963967	149968628	0	2	167,22,	0,4639,
chr6	149964049	149970125	ENST00000229708.4:chr6:+|8|3211:108:843|canonical|ATG	0	+	149964049	149970125	0	4	85,264,276,110,	0,4557,5035,5966,
chr6	31863626	31878980	ENST00000229729.11:chr6:-|2|2585:18:2151|canonical|ATG	0	-	31863626	31878980	0	21	122,85,95,71,74,104,95,254,103,93,100,236,84,88,61,126,100,79,74,49,40,	0,1025,1189,1383,1688,1871,2063,2246,5528,5918,6976,7185,7687,7847,10833,11094,11302,12225,12429,13407,15314,
chr6	152971119	152971134	ENST00000367241.3:chr6:-|122|2221:1616:1631|dORF|ATG	0	-	152971119	152971134	0	1	15,	0,
chr6	152983027	152983033	ENST00000229758.8:chr6:-|1|2054:9:15|uORF|CTG	0	-	152983027	152983033	0	1	6,	0,
chr6	152971162	152982959	ENST00000229758.8:chr6:-|8|2054:83:1427|canonical|ATG	0	-	152971162	152982959	0	5	252,183,91,715,103,	0,1109,1883,3744,11694,
chr6	154039544	154093446	ENST00000229768.9:chr6:+|4|1465:51:1392|canonical|ATG	0	+	154039544	154093446	0	4	290,353,521,177,	0,50281,51407,53725,
chr6	35452545	35466345	ENST00000229769.3:chr6:+|12|2576:209:1820|canonical|ATG	0	+	35452545	35466345	0	10	248,607,45,69,144,124,79,67,126,102,	0,3201,5010,5370,5751,6785,7136,8006,10243,13698,
chr6	35452416	35452422	ENST00000229769.3:chr6:+|4|2576:80:86|uORF|TTG	0	+	35452416	35452422	0	1	6,	0,
chr6	35452428	35452500	ENST00000229769.3:chr6:+|5|2576:92:164|uORF|CTG	0	+	35452428	35452500	0	1	72,	0,
chr6	36028157	36108447	ENST00000229794.9:chr6:+|21|4222:351:1434|canonical|ATG	0	+	36028157	36108447	0	12	116,130,59,112,30,48,115,72,80,79,174,68,	0,24541,31131,44715,45533,45891,47690,48379,67829,74413,79297,80222,
chr6	36027912	36027942	ENST00000229795.7:chr6:+|14|4319:203:233|uORF|TTG	0	+	36027912	36027942	0	1	30,	0,
chr6	36028157	36108447	ENST00000229795.7:chr6:+|27|4319:448:1531|canonical|ATG	0	+	36028157	36108447	0	12	116,130,59,112,30,48,115,72,80,79,174,68,	0,24541,31131,44715,45533,45891,47690,48379,72030,74413,79297,80222,
chr6	36495783	36540202	ENST00000229812.8:chr6:-|21|3585:296:1694|canonical|ATG	0	-	36495783	36540202	0	13	131,95,96,124,118,62,103,155,124,84,123,52,131,	0,927,1996,2579,4089,10799,11716,19554,21933,25950,28557,29807,44288,
chr6	33009554	33009587	ENST00000229829.7:chr6:-|1|3464:5:38|uORF|CTG	0	-	33009554	33009587	0	1	33,	0,
chr6	33006837	33009536	ENST00000229829.7:chr6:-|7|3464:56:809|canonical|ATG	0	-	33006837	33009536	0	5	4,136,282,249,82,	0,242,473,1175,2617,
chr6	39114919	39114931	ENST00000229903.5:chr6:-|16|2018:256:268|iORF|ATG	0	-	39114919	39114931	0	1	12,	0,
chr6	39105431	39115089	ENST00000229903.5:chr6:-|8|2018:98:650|canonical|ATG	0	-	39105431	39115089	0	2	345,207,	0,9451,
chr6	17421555	17556442	ENST00000229922.7:chr6:+|11|2925:154:1588|canonical|ATG	0	+	17421555	17556442	0	12	121,101,78,144,86,106,190,176,124,83,141,84,	0,5034,41440,85613,86085,92293,117713,119417,121281,121505,129908,134803,
chr6	17393603	17393621	ENST00000229922.7:chr6:+|1|2925:10:28|uORF|CTG	0	+	17393603	17393621	0	1	18,	0,
chr6	96799803	96837447	ENST00000229955.4:chr6:-|1|5967:31:289|uORF|CTG	0	-	96799803	96837447	0	2	78,180,	0,37464,
chr6	96798471	96799731	ENST00000229955.4:chr6:-|31|5967:361:1621|canonical|ATG	0	-	96798471	96799731	0	1	1260,	0,
chr6	96799784	96837353	ENST00000229955.4:chr6:-|7|5967:125:308|uORF|ATG	0	-	96799784	96837353	0	2	97,86,	0,37483,
chr6	98874277	98926988	ENST00000369244.7:chr6:-|36|8058:450:2316|canonical|ATG	0	-	98874277	98926988	0	7	164,313,72,214,245,346,512,	0,1137,6275,24990,31148,43096,52199,
chr6	98947840	98947858	ENST00000369244.7:chr6:-|4|8058:89:107|uORF|CTG	0	-	98947840	98947858	0	1	18,	0,
chr6	98927787	98927814	ENST00000369244.7:chr6:-|18|8058:268:295|uORF|ATG	0	-	98927787	98927814	0	1	27,	0,
chr6	24429031	24489511	ENST00000230036.2:chr6:-|8|5790:68:2591|canonical|ATG	0	-	24429031	24489511	0	25	87,51,27,161,177,94,106,142,157,75,111,187,140,121,66,140,28,108,55,49,111,98,79,56,97,	0,4155,4331,7544,8081,16514,16694,17806,18845,19102,20757,24983,27466,31247,33698,37648,37880,38135,43550,44587,46089,47149,50849,57043,60383,
chr6	24667263	24701615	ENST00000230048.5:chr6:+|12|4041:188:611|canonical|ATG	0	+	24667263	24701615	0	3	81,185,157,	0,30619,34195,
chr6	24667102	24667141	ENST00000537591.5:chr6:+|4|4391:69:108|uORF|CTG	0	+	24667102	24667141	0	1	39,	0,
chr6	24701627	24701636	ENST00000537591.5:chr6:+|76|4391:954:963|dORF|ATG	0	+	24701627	24701636	0	1	9,	0,
chr6	24667153	24667267	ENST00000537591.5:chr6:+|7|4391:120:234|uORF|GTG	0	+	24667153	24667267	0	1	114,	0,
chr6	132814608	132814759	ENST00000230050.4:chr6:+|2|503:41:74|uORF|TTG	0	+	132814608	132814759	0	2	5,28,	0,123,
chr6	132817529	132817550	ENST00000230050.4:chr6:+|43|503:469:490|odORF|ATG	0	+	132817529	132817550	0	1	21,	0,
chr6	132814768	132817542	ENST00000230050.4:chr6:+|4|503:83:482|canonical|ATG	0	+	132814768	132817542	0	5	14,117,103,102,63,	0,203,1692,2191,2711,
chr6	132814973	132814991	ENST00000230050.4:chr6:+|5|503:99:117|iORF|TTG	0	+	132814973	132814991	0	1	18,	0,
chr6	70956518	70956548	ENST00000230053.11:chr6:-|25|6587:513:543|uORF|ATG	0	-	70956518	70956548	0	1	30,	0,
chr6	70861662	70956429	ENST00000230053.11:chr6:-|34|6587:632:1604|canonical|ATG	0	-	70861662	70956429	0	4	87,149,145,591,	0,167,32465,94176,
chr6	70956924	70956930	ENST00000230053.11:chr6:-|6|6587:131:137|uORF|ATG	0	-	70956924	70956930	0	1	6,	0,
chr6	24775116	24775173	ENST00000230056.8:chr6:+|17|1263:181:238|uORF|GTG	0	+	24775116	24775173	0	1	57,	0,
chr6	24774990	24775116	ENST00000230056.8:chr6:+|5|1263:55:181|uORF|CTG	0	+	24774990	24775116	0	1	126,	0,
chr6	24775036	24775099	ENST00000230056.8:chr6:+|7|1263:101:164|uORF|GTG	0	+	24775036	24775099	0	1	63,	0,
chr6	24775043	24775073	ENST00000230056.8:chr6:+|9|1263:108:138|uORF|GTG	0	+	24775043	24775073	0	1	30,	0,
chr6	108212148	108260921	ENST00000230085.13:chr6:-|6|1535:120:609|canonical|ATG	0	-	108212148	108260921	0	4	106,125,96,162,	0,2349,10801,48611,
chr6	109482041	109483219	ENST00000230122.4:chr6:-|1|5501:1:136|uORF|GTG	0	-	109482041	109483219	0	2	13,122,	0,1056,
chr6	109465850	109482026	ENST00000230122.4:chr6:-|9|5501:151:2245|canonical|ATG	0	-	109465850	109482026	0	6	724,82,84,84,168,952,	0,1802,9548,10324,10912,15224,
chr6	109691435	109825265	ENST00000230124.8:chr6:+|16|3025:141:2865|canonical|ATG	0	+	109691435	109825265	0	23	66,99,124,157,51,149,129,101,163,98,134,117,46,149,167,139,59,148,84,196,83,87,178,	0,23642,25009,35673,41201,43714,46889,50008,51674,52239,68814,70655,72501,73577,75293,85486,93534,94866,98158,99940,101146,105329,133652,
chr6	142302329	142443382	ENST00000230173.10:chr6:+|31|7026:477:4143|canonical|ATG	0	+	142302329	142443382	0	26	2,101,342,624,69,84,86,53,63,143,112,65,211,172,141,120,46,107,128,269,97,284,102,153,46,46,	0,7214,65239,67840,79621,81430,87928,90618,91566,95283,98155,99664,100290,101472,103358,105820,107544,108975,112639,113466,114943,117491,135104,135882,138578,141007,
chr6	167291454	167291472	ENST00000230256.8:chr6:+|12|2111:141:159|uORF|GTG	0	+	167291454	167291472	0	1	18,	0,
chr6	167291489	167315452	ENST00000230256.8:chr6:+|16|2111:176:1550|canonical|ATG	0	+	167291489	167315452	0	8	87,182,230,126,215,136,132,266,	0,3027,4542,6455,12429,14425,16289,23697,
chr6	167291334	167291367	ENST00000230256.8:chr6:+|3|2111:21:54|uORF|ATG	0	+	167291334	167291367	0	1	33,	0,
chr6	167291372	167291438	ENST00000230256.8:chr6:+|4|2111:59:125|uORF|ATG	0	+	167291372	167291438	0	1	66,	0,
chr6	165280056	165309586	ENST00000230301.9:chr6:-|2|1822:20:1430|canonical|ATG	0	-	165280056	165309586	0	9	54,54,182,59,125,60,123,728,25,	0,1583,9829,13356,17920,19386,20307,21512,29505,
chr6	41638749	41653575	ENST00000373051.6:chr6:+|13|1622:218:959|canonical|ATG	0	+	41638749	41653575	0	4	76,183,225,257,	0,7376,10869,14569,
chr6	41921562	41932706	ENST00000230340.9:chr6:+|4|1718:65:1379|canonical|ATG	0	+	41921562	41932706	0	7	268,163,139,134,161,103,346,	0,5811,8569,9072,9833,10165,10798,
chr6	41931464	41931473	ENST00000230340.9:chr6:+|69|1718:838:847|iORF|ACG	0	+	41931464	41931473	0	1	9,	0,
chr6	170557029	170572265	ENST00000230354.10:chr6:+|26|1861:237:1257|canonical|ATG	0	+	170557029	170572265	0	7	54,443,88,92,168,95,80,	0,4761,7515,9888,12582,14380,15156,
chr6	170554390	170556904	ENST00000230354.10:chr6:+|2|1861:13:112|uORF|GTG	0	+	170554390	170556904	0	2	73,26,	0,2488,
chr6	42184814	42194820	ENST00000230361.4:chr6:-|9|2270:137:740|canonical|ATG	0	-	42184814	42194820	0	4	128,118,150,207,	0,865,3767,9799,
chr6	42697078	42697441	ENST00000230381.7:chr6:-|204|3001:2158:2521|dORF|ATG	0	-	42697078	42697441	0	1	363,	0,
chr6	42698294	42722334	ENST00000230381.7:chr6:-|22|3001:264:1305|canonical|ATG	0	-	42698294	42722334	0	3	213,247,581,	0,6070,23459,
chr6	43076488	43160881	ENST00000230419.9:chr6:+|14|4222:176:3389|canonical|ATG	0	+	43076488	43160881	0	20	79,288,103,191,151,149,267,134,136,120,150,151,128,204,156,233,81,152,179,161,	0,52488,53238,53741,54022,55527,55932,62360,62647,62917,65179,65442,65683,66928,67962,68711,70129,82328,83299,84232,
chr6	43225732	43229456	ENST00000230431.11:chr6:-|2|654:26:551|canonical|ATG	0	-	43225732	43229456	0	4	149,111,69,196,	0,300,594,3528,
chr6	486670	637818	ENST00000230449.9:chr6:-|13|4456:165:2940|canonical|ATG	0	-	486670	637818	0	27	94,60,62,123,56,142,117,67,62,60,81,62,122,158,66,125,126,119,103,82,146,81,125,114,127,177,118,	0,2308,4454,10696,12974,45798,62504,67183,68556,69283,69813,76113,77362,77874,78193,85849,90086,105798,111350,112189,112409,123427,131040,132759,143164,146270,151030,
chr6	637787	693106	ENST00000230449.9:chr6:-|3|4456:34:196|ouORF|GTG	0	-	637787	693106	0	2	74,88,	0,55231,
chr6	610100	610109	ENST00000230449.9:chr6:-|73|4456:895:904|iORF|ATG	0	-	610100	610109	0	1	9,	0,
chr6	75256101	75284638	ENST00000230461.11:chr6:-|12|4418:155:1241|canonical|ATG	0	-	75256101	75284638	0	7	194,207,144,88,108,108,237,	0,2678,3245,4722,9129,11539,28300,
chr6	80005843	80042202	ENST00000509894.5:chr6:+|55|3725:830:3401|canonical|ATG	0	+	80005843	80042202	0	21	139,223,107,144,115,73,95,88,124,149,134,127,93,158,152,125,81,177,85,98,84,	0,1965,2542,4970,5590,5885,6042,7435,8619,16480,20537,22041,25623,29141,29422,30631,32123,33852,34352,34762,36275,
chr6	112109436	112254150	ENST00000230538.12:chr6:-|17|7228:251:5723|canonical|ATG	0	-	112109436	112254150	0	38	146,120,94,131,160,156,190,188,154,165,134,138,139,143,132,172,134,163,146,174,140,180,117,97,142,149,117,194,168,112,111,152,96,215,81,125,102,195,	0,4639,5226,6426,8302,9719,10846,12577,19485,20439,21531,23316,23912,25030,26686,29683,30315,31323,31921,32682,35357,38720,41074,45414,46128,49295,55723,63174,65876,68684,75800,78013,79673,82199,92171,97584,106931,144519,
chr6	46161314	46161326	ENST00000371383.7:chr6:-|122|3845:1704:1716|odORF|ATG	0	-	46161314	46161326	0	1	12,	0,
chr6	46161325	46168262	ENST00000371383.7:chr6:-|14|3845:271:1705|canonical|ATG	0	-	46161325	46168262	0	3	428,177,829,	0,4061,6108,
chr6	46170823	46170943	ENST00000371383.7:chr6:-|3|3845:38:158|uORF|GTG	0	-	46170823	46170943	0	1	120,	0,
chr6	6588734	6654627	ENST00000379953.6:chr6:+|28|1197:353:842|canonical|ATG	0	+	6588734	6654627	0	5	136,87,129,53,84,	0,36191,37558,60890,65809,
chr6	6654634	6654640	ENST00000379953.6:chr6:+|74|1197:849:855|dORF|CTG	0	+	6654634	6654640	0	1	6,	0,
chr6	27252929	27254705	ENST00000230582.8:chr6:+|112|2887:1168:1201|iORF|ATG	0	+	27252929	27254705	0	2	20,13,	0,1763,
chr6	27255507	27255519	ENST00000230582.8:chr6:+|162|2887:1775:1787|dORF|ATG	0	+	27255507	27255519	0	1	12,	0,
chr6	27247737	27255315	ENST00000230582.8:chr6:+|2|2887:38:1583|canonical|ATG	0	+	27247737	27255315	0	12	70,167,100,130,124,78,48,291,142,180,146,69,	0,144,1109,1362,2945,3304,3479,4012,5070,6955,7248,7509,
chr6	27251924	27251951	ENST00000230582.8:chr6:+|91|2887:930:957|iORF|ATG	0	+	27251924	27251951	0	1	27,	0,
chr6	46793398	46839136	ENST00000230588.9:chr6:+|2|2893:11:2252|canonical|ATG	0	+	46793398	46839136	0	14	69,25,51,41,76,118,176,222,150,216,465,174,301,157,	0,153,267,5207,5707,16021,26130,31873,32955,35957,39675,41179,41850,45581,
chr5	55322385	55322391	ENST00000230640.10:chr5:+|15|3961:219:225|iORF|ATG	0	+	55322385	55322391	0	1	6,	0,
chr5	55308013	55424772	ENST00000230640.10:chr5:+|3|3961:26:3155|canonical|ATG	0	+	55308013	55424772	0	27	134,138,67,63,113,175,91,125,99,103,132,80,111,102,126,151,173,69,129,111,189,164,106,57,163,105,53,	0,14313,16118,19702,20685,31996,33667,35317,36508,37080,38999,41559,42905,45154,50559,58711,70300,71113,79960,89402,92219,97411,102510,106168,107956,114864,116706,
chr5	51383671	51393610	ENST00000230658.12:chr5:+|10|2394:225:1275|canonical|ATG	0	+	51383671	51393610	0	6	28,190,260,287,168,117,	0,869,3818,5974,7602,9822,
chr5	150210390	150210618	ENST00000230671.7:chr5:+|261|3625:2953:3181|dORF|ATG	0	+	150210390	150210618	0	1	228,	0,
chr5	150190084	150209615	ENST00000230671.7:chr5:+|5|3625:24:2178|extension|ATG	0	+	150190084	150209615	0	14	276,184,132,235,139,135,104,125,113,132,100,101,168,210,	0,4643,6631,6957,9143,11004,12262,12494,13582,13822,14447,14742,15371,19321,
chr5	103550860	103560248	ENST00000230792.7:chr5:-|10|3488:94:1483|canonical|ATG	0	-	103550860	103560248	0	6	111,200,114,168,590,206,	0,1356,3879,5070,8018,9182,
chr5	6713983	6754945	ENST00000230859.8:chr5:+|18|5030:553:2932|canonical|ATG	0	+	6713983	6754945	0	13	716,124,47,121,108,129,214,127,101,173,159,165,195,	0,23526,24699,25748,28506,29728,32230,34480,35573,36347,37055,38889,40767,
chr5	6713442	6713520	ENST00000230859.8:chr5:+|1|5030:12:90|uORF|CTG	0	+	6713442	6713520	0	1	78,	0,
chr5	6713516	6713531	ENST00000230859.8:chr5:+|3|5030:86:101|uORF|GTG	0	+	6713516	6713531	0	1	15,	0,
chr5	6713618	6713690	ENST00000230859.8:chr5:+|7|5030:188:260|uORF|ATG	0	+	6713618	6713690	0	1	72,	0,
chr5	42423502	42423625	ENST00000230882.9:chr5:+|4|4899:65:188|uORF|ATG	0	+	42423502	42423625	0	1	123,	0,
chr5	10681055	10761068	ENST00000230895.11:chr5:-|6|2301:167:476|canonical|ATG	0	-	10681055	10761068	0	4	114,43,97,55,	0,2473,67119,79958,
chr5	138157207	138178614	ENST00000230901.9:chr5:-|1|3198:17:2873|canonical|ATG	0	-	138157207	138178614	0	22	60,45,105,178,69,93,215,47,94,453,281,210,145,219,137,65,81,123,50,70,97,19,	0,2347,2861,3683,4588,4846,5922,6879,7112,7506,8620,9310,10726,11262,12014,13137,13624,13830,14153,14857,20363,21388,
chr5	140346416	140346440	ENST00000230990.7:chr5:-|13|2358:164:188|uORF|ACG	0	-	140346416	140346440	0	1	24,	0,
chr5	140346553	140346586	ENST00000230990.7:chr5:-|1|2358:18:51|uORF|ACG	0	-	140346553	140346586	0	1	33,	0,
chr5	140334675	140346328	ENST00000230990.7:chr5:-|23|2358:276:903|canonical|ATG	0	-	140334675	140346328	0	5	73,156,178,174,46,	0,1196,7959,11235,11607,
chr5	140346324	140346522	ENST00000230990.7:chr5:-|7|2358:82:280|ouORF|CTG	0	-	140346324	140346522	0	1	198,	0,
chr5	122078109	122078133	ENST00000231004.5:chr5:-|10|5076:127:151|uORF|TTG	0	-	122078109	122078133	0	1	24,	0,
chr5	122078049	122078058	ENST00000231004.5:chr5:-|19|5076:202:211|uORF|GTG	0	-	122078049	122078058	0	1	9,	0,
chr5	122078027	122078033	ENST00000231004.5:chr5:-|21|5076:227:233|uORF|CTG	0	-	122078027	122078033	0	1	6,	0,
chr5	122066742	122077985	ENST00000231004.5:chr5:-|26|5076:275:1529|canonical|ATG	0	-	122066742	122077985	0	7	7,116,96,157,138,109,631,	0,3310,3751,7270,8661,10150,10612,
chr5	122078158	122078206	ENST00000231004.5:chr5:-|4|5076:54:102|uORF|CTG	0	-	122078158	122078206	0	1	48,	0,
chr5	122078054	122078162	ENST00000231004.5:chr5:-|7|5076:98:206|uORF|TTG	0	-	122078054	122078162	0	1	108,	0,
chr5	122078077	122078158	ENST00000231004.5:chr5:-|8|5076:102:183|uORF|CTG	0	-	122078077	122078158	0	1	81,	0,
chr5	55024322	55033926	ENST00000231009.3:chr5:+|2|1506:68:863|canonical|ATG	0	+	55024322	55033926	0	5	64,148,151,270,162,	0,337,6111,7041,9442,
chr5	26881135	26988333	ENST00000231021.9:chr5:-|14|3082:174:2544|canonical|ATG	0	-	26881135	26988333	0	11	488,252,118,122,137,254,188,168,120,295,228,	0,4478,4830,8700,9292,21340,22501,24823,25583,34494,106970,
chr5	26988344	27038514	ENST00000231021.9:chr5:-|6|3082:73:163|uORF|ACG	0	-	26988344	27038514	0	2	38,52,	0,50118,
chr5	151663379	151663424	ENST00000231061.9:chr5:-|111|3451:1123:1168|dORF|ATG	0	-	151663379	151663424	0	1	45,	0,
chr5	151662730	151662736	ENST00000231061.9:chr5:-|171|3451:1811:1817|dORF|ATG	0	-	151662730	151662736	0	1	6,	0,
chr5	151661948	151661954	ENST00000231061.9:chr5:-|227|3451:2593:2599|dORF|GTG	0	-	151661948	151661954	0	1	6,	0,
chr5	151663570	151676188	ENST00000231061.9:chr5:-|8|3451:65:977|canonical|ATG	0	-	151663570	151676188	0	9	29,149,149,134,121,122,88,63,57,	0,516,2790,3896,6093,8002,9558,11041,12561,
chr5	151663454	151663511	ENST00000231061.9:chr5:-|99|3451:1036:1093|dORF|ATG	0	-	151663454	151663511	0	1	57,	0,
chr5	154475805	154478008	ENST00000231121.3:chr5:-|10|1701:220:868|canonical|ATG	0	-	154475805	154478008	0	2	105,543,	0,1660,
chr5	154478043	154478058	ENST00000231121.3:chr5:-|8|1701:170:185|uORF|ATG	0	-	154478043	154478058	0	1	15,	0,
chr5	141100649	141103040	ENST00000231130.3:chr5:+|17|3355:178:2569|canonical|ATG	0	+	141100649	141103040	0	1	2391,	0,
chr5	141135370	141135406	ENST00000231134.8:chr5:+|12|3410:166:202|uORF|ATG	0	+	141135370	141135406	0	1	36,	0,
chr5	141135434	141137822	ENST00000231134.8:chr5:+|21|3410:230:2618|canonical|ATG	0	+	141135434	141137822	0	1	2388,	0,
chr5	141137832	141138045	ENST00000231134.8:chr5:+|223|3410:2628:2841|dORF|ATG	0	+	141137832	141138045	0	1	213,	0,
chr5	141150257	141152642	ENST00000231136.4:chr5:+|14|3231:202:2587|canonical|ATG	0	+	141150257	141152642	0	1	2385,	0,
chr5	141172835	141175217	ENST00000231137.6:chr5:+|15|3740:193:2575|canonical|ATG	0	+	141172835	141175217	0	1	2382,	0,
chr5	141245578	141247942	ENST00000231173.6:chr5:+|12|3971:185:2549|canonical|ATG	0	+	141245578	141247942	0	1	2364,	0,
chr5	141245455	141245530	ENST00000231173.6:chr5:+|4|3971:62:137|uORF|ATG	0	+	141245455	141245530	0	1	75,	0,
chr5	157731440	157739482	ENST00000231198.12:chr5:+|2|2885:22:919|canonical|ATG	0	+	157731440	157739482	0	6	191,177,170,89,108,162,	0,1427,3135,4405,6446,7880,
chr5	159316684	159326782	ENST00000231228.3:chr5:-|4|2364:57:1044|canonical|ATG	0	-	159316684	159326782	0	6	132,158,215,118,276,88,	0,2051,3621,5709,6369,10010,
chr5	160009167	160010632	ENST00000231238.10:chr5:+|1|1441:30:189|ouORF|GTG	0	+	160009167	160010632	0	2	26,133,	0,1332,
chr5	160010528	160065065	ENST00000682719.1:chr5:+|11|1485:135:1014|canonical|ATG	0	+	160010528	160065065	0	7	330,61,113,37,149,55,134,	0,24611,26162,32604,38985,40600,54403,
chr5	34020582	34043125	ENST00000231338.7:chr5:-|10|1959:89:830|canonical|ATG	0	-	34020582	34043125	0	6	160,100,130,155,112,84,	0,3326,8171,12721,15064,22459,
chr5	96936085	96979138	ENST00000231368.10:chr5:+|1|12134:7:97|ouORF|CTG	0	+	96936085	96979138	0	2	89,1,	0,43052,
chr5	96936155	97028533	ENST00000231368.10:chr5:+|3|12134:77:3155|canonical|ATG	0	+	96936155	97028533	0	18	19,841,139,132,121,155,114,132,132,161,89,184,157,185,162,141,82,132,	0,42982,48924,50383,56859,57661,60234,61858,67259,69917,70271,77492,78783,86144,88365,90461,91577,92246,
chr5	34998718	35047892	ENST00000231420.11:chr5:-|6|2219:58:1603|canonical|ATG	0	-	34998718	35047892	0	14	108,99,150,92,133,93,101,94,94,95,124,185,89,88,	0,5044,11281,14235,15268,27044,27691,34013,34741,36503,38223,40605,41856,49086,
chr5	100811846	100902955	ENST00000231461.10:chr5:-|16|6321:328:1408|canonical|ATG	0	-	100811846	100902955	0	5	283,294,258,132,113,	0,44256,74496,83807,90996,
chr5	100903094	100903241	ENST00000231461.10:chr5:-|4|6321:42:189|uORF|ATG	0	-	100903094	100903241	0	1	147,	0,
chr5	141945380	141957848	ENST00000231484.4:chr5:-|31|5706:355:3907|truncation|ATG	0	-	141945380	141957848	0	4	425,152,98,2877,	0,4051,6112,9591,
chr5	37291899	37370977	ENST00000231498.8:chr5:-|10|8068:130:4306|canonical|ATG	0	-	37291899	37370977	0	35	139,107,137,111,121,114,130,155,105,154,136,139,192,131,98,116,67,148,63,89,95,111,171,101,153,98,92,74,106,167,93,71,97,138,157,	0,979,2429,6968,7548,9537,10879,11360,12839,13157,15397,17229,18652,22298,26088,32092,34001,35729,36458,37290,38138,39785,41563,45918,49190,50649,56605,57272,58260,59290,60837,66181,71988,72347,78921,
chr5	37371066	37371084	ENST00000231498.8:chr5:-|1|8068:23:41|uORF|TTG	0	-	37371066	37371084	0	1	18,	0,
chr5	143403376	143403397	ENST00000394464.7:chr5:-|20|6778:290:311|uORF|ATG	0	-	143403376	143403397	0	1	21,	0,
chr5	143281888	143400839	ENST00000231509.7:chr5:-|33|3556:493:2830|canonical|ATG	0	-	143281888	143400839	0	8	153,158,131,145,279,117,170,1184,	0,679,13571,16779,18596,28208,32110,117767,
chr5	133956858	133968584	ENST00000231512.5:chr5:-|1|2188:42:840|canonical|ATG	0	-	133956858	133968584	0	3	132,527,139,	0,2635,11587,
chr5	65591768	65624274	ENST00000231524.14:chr5:-|7|3863:60:1785|canonical|ATG	0	-	65591768	65624274	0	11	180,125,111,130,135,216,183,279,122,163,81,	0,2752,4652,5282,13142,17474,19092,19834,22329,26324,32425,
chr5	65625060	65664611	ENST00000231526.8:chr5:+|2|2715:22:1258|canonical|ATG	0	+	65625060	65664611	0	12	46,69,100,85,128,73,45,134,199,101,148,108,	0,10240,10883,12635,21994,25749,27440,33307,35638,36989,39176,39443,
chr5	168486490	168488623	ENST00000231572.8:chr5:+|5|2122:21:96|ouORF|ATG	0	+	168486490	168488623	0	2	53,22,	0,2111,
chr5	168486498	168519190	ENST00000231572.8:chr5:+|6|2122:29:2012|canonical|ATG	0	+	168486498	168519190	0	15	45,135,189,109,101,122,121,130,105,179,110,106,173,248,110,	0,2103,6160,7395,8051,8816,10729,14092,15502,19522,20223,24082,30279,31316,32582,
chr5	173144545	173163921	ENST00000231668.13:chr5:+|11|1339:105:921|canonical|ATG	0	+	173144545	173163921	0	7	84,93,129,92,102,119,197,	0,2320,7020,9776,14198,15387,19179,
chr3	170527037	170527082	ENST00000231706.6:chr3:-|10|10140:172:217|uORF|ATG	0	-	170527037	170527082	0	1	45,	0,
chr3	170467054	170526936	ENST00000231706.6:chr3:-|19|10140:318:2634|canonical|ATG	0	-	170467054	170526936	0	7	323,878,209,147,218,237,304,	0,13234,16259,19167,31612,34054,59578,
chr3	52435602	52445027	ENST00000231721.7:chr3:-|3|4993:77:2426|canonical|ATG	0	-	52435602	52445027	0	16	471,140,229,42,92,232,145,70,115,146,117,91,120,63,161,115,	0,1924,2368,3317,4077,4264,4774,5151,5331,5661,5971,6216,6582,6956,7144,9310,
chr3	50341409	50345579	ENST00000231749.8:chr3:-|12|1774:154:1477|canonical|ATG	0	-	50341409	50345579	0	12	76,126,122,126,173,101,89,138,54,117,109,92,	0,164,400,605,987,1508,1708,1897,2153,2324,3714,4078,
chr3	46436194	46464867	ENST00000231751.9:chr3:-|2|2721:39:2172|canonical|ATG	0	-	46436194	46464867	0	17	35,190,185,68,142,156,54,91,155,175,179,56,148,183,109,164,43,	0,1745,3101,5221,7246,9086,10245,11113,12668,13659,14300,18110,19100,19601,20095,23461,28630,
chr3	36993547	37050653	ENST00000231790.8:chr3:+|4|2494:31:2302|canonical|ATG	0	+	36993547	37050653	0	19	116,91,99,74,73,92,43,89,113,94,154,371,149,109,64,165,93,114,168,	0,3071,7407,10853,13443,15266,18272,18463,20884,23958,26762,32089,35236,46638,48720,53971,54969,55356,56938,
chr3	185192225	185254022	ENST00000231887.8:chr3:-|3|3801:28:2200|canonical|ATG	0	-	185192225	185254022	0	7	1262,342,105,112,173,104,74,	0,12190,25910,37206,43064,56188,61723,
chr3	3150864	3179687	ENST00000231948.9:chr3:-|1|2187:5:1334|canonical|ATG	0	-	3150864	3179687	0	11	181,132,65,116,85,63,160,150,203,107,67,	0,1591,2559,3095,3882,5354,16769,21911,23194,24298,28756,
chr3	186678005	186678011	ENST00000232003.5:chr3:+|133|1947:1719:1725|dORF|ATG	0	+	186678005	186678011	0	1	6,	0,
chr3	186666018	186666027	ENST00000232003.5:chr3:+|1|1947:6:15|uORF|ATG	0	+	186666018	186666027	0	1	9,	0,
chr3	186666031	186677883	ENST00000232003.5:chr3:+|2|1947:19:1597|canonical|ATG	0	+	186666031	186677883	0	7	183,117,91,167,81,102,837,	0,2903,3906,5591,6755,9057,11015,
chr3	186669948	186669954	ENST00000232003.5:chr3:+|38|1947:330:336|iORF|ATG	0	+	186669948	186669954	0	1	6,	0,
chr3	187733700	187736092	ENST00000232014.8:chr3:-|38|2710:478:523|uORF|TTG	0	-	187733700	187736092	0	3	3,39,3,	0,1168,2389,
chr3	187722457	187733693	ENST00000406870.7:chr3:-|11|3306:109:2230|canonical|ATG	0	-	187722457	187733693	0	8	144,138,131,168,185,972,222,161,	0,2483,3041,4273,5902,6592,9251,11075,
chr3	122401531	122409831	ENST00000232125.9:chr3:+|26|801:281:716|canonical|ATG	0	+	122401531	122409831	0	5	4,123,106,109,93,	0,1228,2726,5749,8207,
chr3	122384265	122401389	ENST00000232125.9:chr3:+|8|801:91:139|uORF|ATG	0	+	122384265	122401389	0	2	34,14,	0,17110,
chr3	139453115	139476459	ENST00000232217.6:chr3:-|5|694:58:463|canonical|ATG	0	-	139453115	139476459	0	4	51,102,179,73,	0,1613,8996,23271,
chr3	48519746	48556777	ENST00000232375.8:chr3:-|1|3499:27:1437|canonical|ATG	0	-	48519746	48556777	0	14	60,65,63,130,105,147,208,122,57,75,67,97,117,97,	0,2239,3790,3954,5818,15765,16509,18751,19507,19950,23833,30117,30371,36934,
chr3	194136380	194138233	ENST00000232424.4:chr3:+|11|1575:234:1077|canonical|ATG	0	+	194136380	194138233	0	4	108,96,88,551,	0,236,580,1302,
chr3	194136203	194136227	ENST00000232424.4:chr3:+|4|1575:57:81|uORF|TTG	0	+	194136203	194136227	0	1	24,	0,
chr3	194136223	194136238	ENST00000232424.4:chr3:+|6|1575:77:92|uORF|CTG	0	+	194136223	194136238	0	1	15,	0,
chr3	194136265	194136355	ENST00000232424.4:chr3:+|7|1575:119:209|uORF|TTG	0	+	194136265	194136355	0	1	90,	0,
chr3	194136278	194136284	ENST00000232424.4:chr3:+|8|1575:132:138|uORF|TTG	0	+	194136278	194136284	0	1	6,	0,
chr3	50326120	50328099	ENST00000232496.5:chr3:-|12|1669:125:458|canonical|ATG	0	-	50326120	50328099	0	3	66,121,146,	0,236,1833,
chr3	50326013	50326091	ENST00000232496.5:chr3:-|43|1669:487:565|dORF|CTG	0	-	50326013	50326091	0	1	78,	0,
chr3	50328141	50328165	ENST00000232496.5:chr3:-|4|1669:59:83|uORF|ATG	0	-	50328141	50328165	0	1	24,	0,
chr3	50325663	50325903	ENST00000232496.5:chr3:-|66|1669:675:915|dORF|ATG	0	-	50325663	50325903	0	1	240,	0,
chr3	50325716	50325812	ENST00000232496.5:chr3:-|70|1669:766:862|dORF|TTG	0	-	50325716	50325812	0	1	96,	0,
chr3	50347605	50350652	ENST00000232501.8:chr3:-|14|1542:124:1267|canonical|ATG	0	-	50347605	50350652	0	11	68,143,118,94,37,98,137,109,169,92,78,	0,153,518,711,921,1079,1268,1780,2059,2325,2969,
chr3	50347893	50348136	ENST00000232501.8:chr3:-|94|1542:1043:1064|iORF|ATG	0	-	50347893	50348136	0	2	8,13,	0,230,
chr3	62319022	62320465	ENST00000232519.9:chr3:+|1|690:2:41|uORF|GTG	0	+	62319022	62320465	0	2	33,6,	0,1437,
chr3	108958964	109118059	ENST00000232603.10:chr3:-|8|3747:76:3031|canonical|ATG	0	-	108958964	109118059	0	28	156,195,54,73,153,67,70,102,72,246,63,139,106,129,155,144,65,71,80,126,106,160,109,91,69,35,54,65,	0,4449,10704,12365,20550,25751,27915,41592,45852,46105,48064,68786,73755,76375,95763,98378,100841,103023,104187,110667,134471,135944,140393,141452,144884,151784,155419,159030,
chr3	124730471	124744084	ENST00000232607.7:chr3:+|1|6652:21:1464|canonical|ATG	0	+	124730471	124744084	0	6	156,154,672,176,115,170,	0,4621,7096,9552,11680,13443,
chr3	124737579	124737585	ENST00000232607.7:chr3:+|30|6652:343:349|iORF|TTG	0	+	124737579	124737585	0	1	6,	0,
chr3	127673025	127680475	ENST00000232744.13:chr3:+|3|1962:75:1512|canonical|ATG	0	+	127673025	127680475	0	12	56,63,56,145,160,46,117,119,99,168,201,207,	0,1365,1519,2944,3246,3510,3941,4142,4439,4650,6959,7243,
chr3	47282965	47343941	ENST00000232766.6:chr3:+|2|4622:23:1748|canonical|ATG	0	+	47282965	47343941	0	10	129,131,141,199,161,137,223,105,112,387,	0,36687,39602,46985,50191,51717,53569,57606,59753,60589,
chr3	50571006	50571048	ENST00000434410.5:chr3:+|14|17064:199:241|uORF|CTG	0	+	50571006	50571048	0	1	42,	0,
chr3	50571071	50571101	ENST00000434410.5:chr3:+|17|17064:264:294|uORF|CTG	0	+	50571071	50571101	0	1	30,	0,
chr3	50571104	50580417	ENST00000434410.5:chr3:+|20|17064:297:1314|canonical|ATG	0	+	50571104	50580417	0	10	228,92,94,135,65,50,106,96,114,37,	0,605,1010,5947,6404,6721,7716,8739,9011,9276,
chr3	50569553	50570987	ENST00000232854.9:chr3:+|4|16993:33:111|uORF|GTG	0	+	50569553	50570987	0	2	21,57,	0,1377,
chr3	51933505	51941867	ENST00000232888.7:chr3:-|6|1542:38:1466|canonical|ATG	0	-	51933505	51941867	0	15	94,74,80,146,63,135,101,93,125,127,42,68,110,83,87,	0,202,966,1125,1691,1836,2086,2751,2925,3686,4039,4163,4589,7903,8275,
chr3	151828178	151828184	ENST00000232892.12:chr3:+|113|1563:1254:1260|dORF|ATG	0	+	151828178	151828184	0	1	6,	0,
chr3	151814162	151828172	ENST00000232892.12:chr3:+|4|1563:48:1248|canonical|ATG	0	+	151814162	151828172	0	5	138,223,70,172,597,	0,3203,6220,10500,13413,
chr3	40310976	40310994	ENST00000232905.4:chr3:+|12|987:351:369|iORF|ACG	0	+	40310976	40310994	0	1	18,	0,
chr3	40311482	40311494	ENST00000232905.4:chr3:+|22|987:444:456|iORF|ATG	0	+	40311482	40311494	0	1	12,	0,
chr3	40309874	40309886	ENST00000232905.4:chr3:+|2|987:169:181|uORF|CTG	0	+	40309874	40309886	0	1	12,	0,
chr3	40312003	40312045	ENST00000232905.4:chr3:+|33|987:567:609|odORF|ATG	0	+	40312003	40312045	0	1	42,	0,
chr3	40312085	40312214	ENST00000232905.4:chr3:+|43|987:649:778|dORF|ATG	0	+	40312085	40312214	0	1	129,	0,
chr3	40312149	40312182	ENST00000232905.4:chr3:+|47|987:713:746|dORF|ATG	0	+	40312149	40312182	0	1	33,	0,
chr3	40312171	40312177	ENST00000232905.4:chr3:+|49|987:735:741|dORF|ATG	0	+	40312171	40312177	0	1	6,	0,
chr3	40309941	40312014	ENST00000232905.4:chr3:+|4|987:236:578|canonical|ATG	0	+	40309941	40312014	0	4	31,164,102,45,	0,951,1528,2028,
chr3	40312236	40312299	ENST00000232905.4:chr3:+|53|987:800:863|dORF|ATG	0	+	40312236	40312299	0	1	63,	0,
chr3	40312252	40312261	ENST00000232905.4:chr3:+|55|987:816:825|dORF|ATG	0	+	40312252	40312261	0	1	9,	0,
chr3	40312323	40312341	ENST00000232905.4:chr3:+|64|987:887:905|dORF|ATG	0	+	40312323	40312341	0	1	18,	0,
chr3	40310904	40310961	ENST00000232905.4:chr3:+|7|987:279:336|iORF|ATG	0	+	40310904	40310961	0	1	57,	0,
chr3	52451274	52454015	ENST00000232975.8:chr3:-|4|687:27:513|canonical|ATG	0	-	52451274	52454015	0	6	32,137,115,147,31,24,	0,116,469,831,1208,2717,
chr3	42601006	42645975	ENST00000232978.13:chr3:+|11|7265:117:4506|canonical|ATG	0	+	42601006	42645975	0	16	58,75,108,45,88,30,146,223,156,88,146,2883,96,57,102,88,	0,16563,18013,18657,20422,29539,30164,31594,32573,33606,34214,35861,41494,42332,42895,44881,
chr3	42600686	42600701	ENST00000232978.13:chr3:+|1|7265:2:17|uORF|ACG	0	+	42600686	42600701	0	1	15,	0,
chr3	52706045	52707812	ENST00000233025.11:chr3:+|13|1082:206:716|canonical|ATG	0	+	52706045	52707812	0	4	237,60,87,126,	0,598,747,1641,
chr3	52705881	52705938	ENST00000233025.11:chr3:+|3|1082:42:99|uORF|CTG	0	+	52705881	52705938	0	1	57,	0,
chr3	52711776	52770746	ENST00000233027.10:chr3:-|12|6053:195:2721|canonical|ATG	0	-	52711776	52770746	0	16	93,134,206,89,110,67,150,171,138,405,142,155,108,198,267,93,	0,25809,27652,29634,31575,32462,34284,34957,37915,40155,49018,51693,54110,54401,56561,58877,
chr16	21158676	21161104	ENST00000233047.9:chr16:+|1|1717:4:94|uORF|TTG	0	+	21158676	21161104	0	2	70,20,	0,2408,
chr2	223878670	223945284	ENST00000233055.9:chr2:-|5|4607:52:1285|canonical|ATG	0	-	223878670	223945284	0	12	60,109,131,102,106,127,113,151,55,74,68,137,	0,1453,3271,5977,15563,16833,20287,22512,27276,33582,39272,66477,
chr2	210556797	210556803	ENST00000673630.1:chr2:+|35|5775:399:405|iORF|ATG	0	+	210556797	210556803	0	1	6,	0,
chr2	210556696	210556702	ENST00000233072.10:chr2:+|5|5760:99:105|uORF|ATG	0	+	210556696	210556702	0	1	6,	0,
chr19	1407773	1434912	ENST00000233078.9:chr19:+|8|2184:189:1413|canonical|ATG	0	+	1407773	1434912	0	12	29,41,167,66,111,49,83,154,30,141,177,176,	0,9726,10430,10892,13374,14574,18104,21068,22193,22448,24740,26963,
chr2	15591933	15630906	ENST00000434671.2:chr2:+|32|2820:403:2626|canonical|ATG	0	+	15591933	15630906	0	26	16,52,64,30,97,48,84,84,77,73,77,115,139,61,99,90,189,52,147,92,73,73,43,96,121,131,	0,3211,3556,4800,5441,7735,10614,11258,11880,12503,14016,14216,15241,21290,25310,26247,28274,29131,31502,35120,36511,36704,36863,37668,38056,38842,
chr2	37083430	37083436	ENST00000233099.6:chr2:-|10|6937:105:111|uORF|GTG	0	-	37083430	37083436	0	1	6,	0,
chr2	36981489	37083414	ENST00000233099.6:chr2:-|12|6937:127:6343|canonical|ATG	0	-	36981489	37083414	0	35	305,214,152,228,267,145,128,255,238,180,69,182,252,240,145,170,190,160,191,106,176,164,110,100,153,112,251,156,250,158,172,150,109,212,126,	0,7156,9158,19096,20816,22052,24142,25560,27121,32351,38319,39165,46433,47191,51139,56365,58839,59643,68163,72012,74950,75827,76961,77398,79091,80449,83250,84265,87191,88740,90620,93995,95421,97630,101799,
chr2	37083413	37084350	ENST00000233099.6:chr2:-|3|6937:23:128|ouORF|GTG	0	-	37083413	37084350	0	2	23,82,	0,855,
chr2	37005753	37005759	ENST00000233099.6:chr2:-|471|6937:4904:4910|iORF|GTG	0	-	37005753	37005759	0	1	6,	0,
chr2	27022218	27026348	ENST00000233121.7:chr2:+|9|1890:174:1020|canonical|ATG	0	+	27022218	27026348	0	6	121,146,202,155,153,69,	0,1113,1877,3364,3661,4061,
chr2	84906427	84906472	ENST00000233143.6:chr2:+|17|461:218:263|dORF|CTG	0	+	84906427	84906472	0	1	45,	0,
chr2	84906471	84906525	ENST00000233143.6:chr2:+|19|461:262:316|dORF|ATG	0	+	84906471	84906525	0	1	54,	0,
chr2	84905660	84906013	ENST00000233143.6:chr2:+|1|461:6:75|uORF|TTG	0	+	84905660	84906013	0	2	58,11,	0,342,
chr2	84906496	84906646	ENST00000233143.6:chr2:+|22|461:287:437|dORF|ATG	0	+	84906496	84906646	0	1	150,	0,
chr2	84906017	84906423	ENST00000233143.6:chr2:+|9|461:79:214|canonical|ATG	0	+	84906017	84906423	0	2	100,35,	0,371,
chr2	47403191	47482949	ENST00000233146.7:chr2:+|2|3115:37:2842|canonical|ATG	0	+	47403191	47482949	0	16	211,155,279,147,150,134,200,110,124,151,98,246,205,248,176,171,	0,5209,6902,9222,11077,13104,26550,42356,59839,63466,67773,71833,73175,75080,77504,79587,
chr2	187466935	187503768	ENST00000233156.9:chr2:-|9|3859:239:1154|canonical|ATG	0	-	187466935	187503768	0	7	107,180,93,177,39,198,121,	0,817,17188,17875,21401,29945,36712,
chr2	218396565	218396706	ENST00000233202.11:chr2:+|264|3608:3280:3421|dORF|ATG	0	+	218396565	218396706	0	1	141,	0,
chr2	218382368	218395035	ENST00000233202.11:chr2:+|7|3608:97:1750|canonical|ATG	0	+	218382368	218395035	0	15	7,143,123,120,107,71,68,156,159,90,120,150,74,154,111,	0,591,1874,2778,4266,4791,5196,5431,7501,8829,9007,10612,11751,12263,12556,
chr2	21001613	21001658	ENST00000233242.5:chr2:-|1021|14121:13892:13937|dORF|CTG	0	-	21001613	21001658	0	1	45,	0,
chr2	21001506	21001587	ENST00000233242.5:chr2:-|1025|14121:13963:14044|dORF|ATG	0	-	21001506	21001587	0	1	81,	0,
chr2	21001729	21043945	ENST00000233242.5:chr2:-|8|14121:129:13821|canonical|ATG	0	-	21001729	21043945	0	29	1605,184,115,7572,374,146,188,176,211,122,183,212,168,192,177,238,212,147,118,228,220,86,125,156,154,146,116,39,82,	0,2539,2831,3350,11430,12718,13343,13640,14709,17262,17993,21101,21795,23203,25058,26098,26597,27909,28168,30624,31569,33086,33854,35370,36228,39208,40631,41783,42134,
chr2	74440487	74440517	ENST00000305557.9:chr2:-|6|2646:67:97|uORF|GTG	0	-	74440487	74440517	0	1	30,	0,
chr2	74432623	74432638	ENST00000233330.6:chr2:-|23|2220:308:323|ouORF|ATG	0	-	74432623	74432638	0	1	15,	0,
chr2	74440528	74440546	ENST00000305557.9:chr2:-|2|2646:38:56|uORF|CTG	0	-	74440528	74440546	0	1	18,	0,
chr2	74455116	74457864	ENST00000233331.12:chr2:+|1|1181:31:1102|canonical|ATG	0	+	74455116	74457864	0	5	58,193,119,170,531,	0,289,701,986,2217,
chr2	112528855	112528936	ENST00000233336.7:chr2:+|102|14267:1384:1465|dORF|ATG	0	+	112528855	112528936	0	1	81,	0,
chr2	112482344	112528795	ENST00000233336.7:chr2:+|5|14267:190:1324|canonical|ATG	0	+	112482344	112528795	0	7	157,79,233,136,270,144,115,	0,3572,11798,18861,20567,37937,46336,
chr2	95414358	95414493	ENST00000233379.9:chr2:+|219|4775:2518:2653|dORF|ATG	0	+	95414358	95414493	0	1	135,	0,
chr2	24074172	24074181	ENST00000233468.5:chr2:-|10|651:141:150|iORF|CTG	0	-	24074172	24074181	0	1	9,	0,
chr2	24076307	24076322	ENST00000233468.5:chr2:-|2|651:5:20|uORF|ATG	0	-	24076307	24076322	0	1	15,	0,
chr2	24076297	24076303	ENST00000233468.5:chr2:-|5|651:24:30|uORF|GTG	0	-	24076297	24076303	0	1	6,	0,
chr2	24076247	24076259	ENST00000233468.5:chr2:-|6|651:68:80|uORF|CTG	0	-	24076247	24076259	0	1	12,	0,
[truncated: 94,254 more rows]

## Sheet: mouse
3	108109421	108146005	ENSMUST00000000001.4:3:-|11|3262:142:1207|canonical|ATG	0	-	108109421	108146005	0	8	191,154,130,129,158,142,43,118,	0,2513,3051,6341,8879,14120,14373,36466,
3	108109037	108109058	ENSMUST00000000001.4:3:-|130|3262:1484:1505|dORF|GTG	0	-	108109037	108109058	0	1	21,	0,
3	108112588	108112594	ENSMUST00000000001.4:3:-|62|3262:740:746|iORF|ATG	0	-	108112588	108112594	0	1	6,	0,
3	108146037	108146049	ENSMUST00000000001.4:3:-|7|3262:98:110|uORF|GTG	0	-	108146037	108146049	0	1	12,	0,
11	96271541	96274859	ENSMUST00000000010.8:11:+|8|2574:86:839|canonical|ATG	0	+	96271541	96274859	0	2	517,236,	0,3082,
16	18781897	18811565	ENSMUST00000000028.13:16:-|28|2143:314:2015|canonical|ATG	0	-	18781897	18811565	0	18	65,77,119,84,139,162,99,132,120,51,62,49,56,144,138,93,60,51,	0,2908,3175,4871,5032,11280,12864,13197,13927,15451,16778,19903,23484,25382,26834,28491,29407,29617,
16	18807284	18808742	ENSMUST00000000028.13:16:-|70|2143:645:795|iORF|ATG	0	-	18807284	18808742	0	2	139,11,	0,1447,
11	108395343	108414295	ENSMUST00000000049.5:11:+|6|1190:52:1090|canonical|ATG	0	+	108395343	108414295	0	8	64,177,97,77,189,180,198,56,	0,472,1955,9467,11947,13787,16651,18896,
6	17281360	17287047	ENSMUST00000000058.6:6:+|9|2733:177:666|canonical|ATG	0	+	17281360	17287047	0	3	150,188,151,	0,534,5536,
13	5861638	5867283	ENSMUST00000000080.7:13:+|14|4225:158:1115|canonical|ATG	0	+	5861638	5867283	0	4	204,577,124,52,	0,3129,5000,5593,
13	5868174	5868186	ENSMUST00000000080.7:13:+|176|4225:2006:2018|dORF|ATG	0	+	5868174	5868186	0	1	12,	0,
13	5865047	5865071	ENSMUST00000000080.7:13:+|51|4225:642:666|iORF|CTG	0	+	5865047	5865071	0	1	24,	0,
13	5867302	5867308	ENSMUST00000000080.7:13:+|94|4225:1134:1140|dORF|CTG	0	+	5867302	5867308	0	1	6,	0,
13	5867352	5867463	ENSMUST00000000080.7:13:+|96|4225:1184:1295|dORF|ATG	0	+	5867352	5867463	0	1	111,	0,
13	5867372	5867615	ENSMUST00000000080.7:13:+|98|4225:1204:1447|dORF|ATG	0	+	5867372	5867615	0	1	243,	0,
4	120529731	120529890	ENSMUST00000000087.12:4:+|231|3353:2901:3060|dORF|ATG	0	+	120529731	120529890	0	1	159,	0,
4	120405402	120405423	ENSMUST00000000087.12:4:+|3|3353:97:118|uORF|ATG	0	+	120405402	120405423	0	1	21,	0,
9	57530307	57530313	ENSMUST00000000090.7:9:+|33|645:322:328|iORF|ATG	0	+	57530307	57530313	0	1	6,	0,
9	57532281	57532302	ENSMUST00000000090.7:9:+|47|645:501:522|dORF|ATG	0	+	57532281	57532302	0	1	21,	0,
9	57521327	57531782	ENSMUST00000000090.7:9:+|4|645:50:491|canonical|ATG	0	+	57521327	57531782	0	4	88,117,122,114,	0,7628,8913,10341,
9	57532338	57532383	ENSMUST00000000090.7:9:+|54|645:558:603|dORF|ATG	0	+	57532338	57532383	0	1	45,	0,
2	156748085	156761985	ENSMUST00000000094.13:2:+|27|1411:444:1179|canonical|ATG	0	+	156748085	156761985	0	4	17,413,92,213,	0,858,12765,13687,
11	85832798	85832804	ENSMUST00000000095.6:11:+|14|3626:249:255|uORF|ATG	0	+	85832798	85832804	0	1	6,	0,
11	85833098	85833110	ENSMUST00000000095.6:11:+|23|3626:549:561|ouORF|ATG	0	+	85833098	85833110	0	1	12,	0,
11	85833106	85841014	ENSMUST00000000095.6:11:+|24|3626:557:2693|canonical|ATG	0	+	85833106	85841014	0	7	395,268,147,77,164,638,447,	0,1513,2688,3946,4119,4737,7461,
11	85890062	85914745	ENSMUST00000108047.7:11:+|11|3153:145:1804|canonical|ATG	0	+	85890062	85914745	0	8	201,95,120,148,153,89,236,617,	0,794,8430,9687,21044,21873,22043,24066,
15	92128228	92128300	ENSMUST00000000109.10:15:+|5|5646:42:114|uORF|ATG	0	+	92128228	92128300	0	1	72,	0,
11	95570802	95587558	ENSMUST00000000122.6:11:-|8|3446:178:1462|canonical|ATG	0	-	95570802	95587558	0	6	293,161,253,360,142,75,	0,1017,3388,7171,10150,16681,
11	103774268	103812760	ENSMUST00000000127.5:11:+|7|3076:120:1188|canonical|ATG	0	+	103774268	103812760	0	4	80,242,266,480,	0,33881,37059,38012,
17	63896076	64139017	ENSMUST00000000129.13:17:+|7|2973:56:2528|canonical|ATG	0	+	63896076	64139017	0	18	207,174,100,184,138,120,123,190,93,207,123,57,116,95,124,155,123,143,	0,11204,15388,25536,27285,27982,38213,45214,76988,85403,95517,133213,139370,141493,182775,237364,241633,242798,
11	20064560	20064608	ENSMUST00000000137.7:11:-|122|3631:1327:1375|dORF|TTG	0	-	20064560	20064608	0	1	48,	0,
11	20063406	20063619	ENSMUST00000000137.7:11:-|209|3631:2316:2529|dORF|ATG	0	-	20063406	20063619	0	1	213,	0,
11	20064688	20112852	ENSMUST00000000137.7:11:-|4|3631:62:1247|canonical|ATG	0	-	20064688	20112852	0	9	171,133,146,150,137,73,216,111,48,	0,7767,12499,15334,15973,26606,29541,36134,48116,
11	20080111	20080765	ENSMUST00000000137.7:11:-|55|3631:543:708|iORF|ATG	0	-	20080111	20080765	0	2	61,104,	0,550,
5	140759750	140759756	ENSMUST00000000153.8:5:-|164|3416:2068:2074|dORF|TTG	0	-	140759750	140759756	0	1	6,	0,
5	140830304	140830343	ENSMUST00000000153.8:5:-|5|3416:89:128|uORF|ATG	0	-	140830304	140830343	0	1	39,	0,
5	140760548	140830296	ENSMUST00000000153.8:5:-|7|3416:136:1276|canonical|ATG	0	-	140760548	140830296	0	4	570,51,216,303,	0,2041,24848,69445,
16	96422620	96438797	ENSMUST00000000161.13:16:-|5|2633:84:2301|canonical|ATG	0	-	96422620	96438797	0	15	68,162,194,220,245,188,141,90,96,156,158,171,181,89,58,	0,336,2282,3428,4108,5053,6348,7945,9959,10856,11964,12999,14649,15843,16119,
16	96364026	96403361	ENSMUST00000000163.12:16:+|9|1851:72:1185|canonical|ATG	0	+	96364026	96403361	0	8	58,318,300,141,25,101,74,96,	0,8803,14058,22459,26993,32342,33864,39239,
9	50617527	50618476	ENSMUST00000000171.14:9:+|12|1256:208:310|ouORF|ATG	0	+	50617527	50618476	0	2	71,31,	0,918,
9	50618472	50624994	ENSMUST00000000171.14:9:+|20|1256:306:1254|canonical|ATG	0	+	50618472	50624994	0	5	177,124,246,266,135,	0,1282,2472,3148,6387,
9	50621788	50621794	ENSMUST00000000171.14:9:+|74|1256:1021:1027|iORF|TTG	0	+	50621788	50621794	0	1	6,	0,
9	50596402	50596507	ENSMUST00000000175.5:9:-|105|1231:1081:1186|dORF|TTG	0	-	50596402	50596507	0	1	105,	0,
9	50598868	50598880	ENSMUST00000000175.5:9:-|15|1231:218:230|iORF|CTG	0	-	50598868	50598880	0	1	12,	0,
9	50597084	50603789	ENSMUST00000000175.5:9:-|2|1231:24:504|canonical|ATG	0	-	50597084	50603789	0	4	166,145,117,52,	0,1676,3463,6653,
9	50596998	50597088	ENSMUST00000000175.5:9:-|51|1231:500:590|odORF|CTG	0	-	50596998	50597088	0	1	90,	0,
9	50596813	50596981	ENSMUST00000000175.5:9:-|65|1231:607:775|dORF|ATG	0	-	50596813	50596981	0	1	168,	0,
9	50596626	50596695	ENSMUST00000000175.5:9:-|89|1231:893:962|dORF|TTG	0	-	50596626	50596695	0	1	69,	0,
6	127073029	127080478	ENSMUST00000000186.8:6:+|7|1814:129:885|canonical|ATG	0	+	127073029	127080478	0	3	211,104,441,	0,5110,7008,
6	127015615	127024157	ENSMUST00000000187.6:6:+|4|4657:31:628|truncation|ATG	0	+	127015615	127024157	0	3	316,104,177,	0,1378,8365,
6	127130334	127150773	ENSMUST00000000188.11:6:-|11|6330:288:1158|canonical|ATG	0	-	127130334	127150773	0	5	153,149,160,216,192,	0,8768,15688,18329,20247,
6	127126430	127126466	ENSMUST00000000188.11:6:-|447|6330:5026:5062|dORF|TTG	0	-	127126430	127126466	0	1	36,	0,
11	82035661	82037178	ENSMUST00000000193.5:11:+|4|813:92:539|canonical|ATG	0	+	82035661	82037178	0	3	76,118,253,	0,821,1264,
11	82101899	82103233	ENSMUST00000000194.3:11:+|4|537:56:371|canonical|ATG	0	+	82101899	82103233	0	3	73,118,124,	0,711,1210,
2	31292898	31293135	ENSMUST00000000199.7:2:+|129|4653:1563:1800|dORF|ATG	0	+	31292898	31293135	0	1	237,	0,
2	31293227	31293365	ENSMUST00000000199.7:2:+|155|4653:1892:2030|dORF|ATG	0	+	31293227	31293365	0	1	138,	0,
2	31246178	31287385	ENSMUST00000000199.7:2:+|16|4653:357:930|canonical|ATG	0	+	31246178	31287385	0	7	64,25,139,79,89,78,99,	0,24433,34487,36130,37968,38483,41108,
2	31245845	31245866	ENSMUST00000000199.7:2:+|1|4653:24:45|uORF|ATG	0	+	31245845	31245866	0	1	21,	0,
2	31292283	31292301	ENSMUST00000000199.7:2:+|69|4653:948:966|dORF|ATG	0	+	31292283	31292301	0	1	18,	0,
2	31245939	31246203	ENSMUST00000000199.7:2:+|7|4653:118:382|ouORF|TTG	0	+	31245939	31246203	0	1	264,	0,
2	31292615	31292621	ENSMUST00000000199.7:2:+|97|4653:1280:1286|dORF|TTG	0	+	31292615	31292621	0	1	6,	0,
14	123571939	123571948	ENSMUST00000000201.6:14:-|102|7122:1159:1168|iORF|ATG	0	-	123571939	123571948	0	1	9,	0,
14	123626938	123626971	ENSMUST00000000201.6:14:-|12|7122:174:207|uORF|ATG	0	-	123626938	123626971	0	1	33,	0,
14	123626928	123626952	ENSMUST00000000201.6:14:-|14|7122:193:217|uORF|ACG	0	-	123626928	123626952	0	1	24,	0,
14	123599957	123626843	ENSMUST00000000201.6:14:-|21|7122:302:362|uORF|ATG	0	-	123599957	123626843	0	2	32,28,	0,26858,
14	123278167	123599950	ENSMUST00000000201.6:14:-|27|7122:369:5589|canonical|ATG	0	-	123278167	123599950	0	43	194,118,153,151,158,116,133,94,149,69,120,75,107,94,99,121,107,105,168,132,121,57,123,92,70,102,74,142,137,75,138,192,168,132,87,105,143,155,129,140,84,183,108,	0,2932,5416,7045,9542,12799,13564,15260,16166,17225,19858,20703,20980,21732,24530,24712,30161,35864,37816,38827,39053,39666,43086,43292,45132,45623,70594,91770,93310,118039,131528,182069,186496,208218,229313,237133,237463,293772,314514,314744,316318,318303,321675,
14	123287860	123287866	ENSMUST00000000201.6:14:-|447|7122:4816:4822|iORF|GTG	0	-	123287860	123287866	0	1	6,	0,
11	114791447	114795848	ENSMUST00000000206.3:11:-|5|1717:50:1487|canonical|ATG	0	-	114791447	114795848	0	3	1075,277,85,	0,2402,4316,
7	142893030	142899961	ENSMUST00000000219.9:7:-|6|1829:54:1551|canonical|ATG	0	-	142893030	142899961	0	13	160,134,96,57,70,136,146,51,68,89,175,225,90,	0,977,1362,1610,2058,2286,2492,2998,3380,3563,3897,4935,6841,
7	121737917	121767549	ENSMUST00000000221.5:7:+|6|2991:98:2066|canonical|ATG	0	+	121737917	121767549	0	12	317,319,191,104,164,99,118,79,58,62,76,381,	0,2379,4335,5735,8669,22473,24460,25093,25253,25502,28320,29251,
2	38369405	38369450	ENSMUST00000000253.5:2:+|180|2840:2513:2558|dORF|TTG	0	+	38369405	38369450	0	1	45,	0,
2	38351450	38351465	ENSMUST00000000253.5:2:+|37|2840:693:708|uORF|ATG	0	+	38351450	38351465	0	1	15,	0,
2	38351568	38351574	ENSMUST00000000253.5:2:+|46|2840:811:817|uORF|ATG	0	+	38351568	38351574	0	1	6,	0,
2	38351681	38351699	ENSMUST00000000253.5:2:+|52|2840:924:942|uORF|ATG	0	+	38351681	38351699	0	1	18,	0,
2	38351773	38369129	ENSMUST00000000253.5:2:+|56|2840:1016:2237|canonical|ATG	0	+	38351773	38369129	0	5	120,203,404,206,288,	0,1537,2675,8124,17068,
6	128934416	128983087	ENSMUST00000000254.13:6:+|3|2463:37:847|canonical|ATG	0	+	128934416	128983087	0	7	66,107,83,126,179,107,142,	0,14279,44979,45767,46788,47445,48529,
13	45507656	45546053	ENSMUST00000000260.12:13:+|14|1580:214:1252|canonical|ATG	0	+	45507656	45546053	0	9	87,120,84,174,82,107,43,160,181,	0,6738,9342,13195,22051,24637,31368,34822,38216,
1	173982711	173982741	ENSMUST00000000266.8:1:-|1|1697:4:34|uORF|CTG	0	-	173982711	173982741	0	1	30,	0,
1	173977436	173982693	ENSMUST00000000266.8:1:-|5|1697:52:73|uORF|CTG	0	-	173977436	173982693	0	2	1,20,	0,5237,
1	173962802	173977384	ENSMUST00000000266.8:1:-|9|1697:125:1463|canonical|ATG	0	-	173962802	173977384	0	6	21,189,405,189,414,120,	0,991,8550,9388,11930,14462,
8	55940641	55940647	ENSMUST00000000275.9:8:+|14|6508:134:140|uORF|CTG	0	+	55940641	55940647	0	1	6,	0,
11	88999592	88999604	ENSMUST00000107896.9:11:+|20|5590:218:230|iORF|ATG	0	+	88999592	88999604	0	1	12,	0,
11	88999488	89016721	ENSMUST00000000284.6:11:+|9|5566:114:1995|canonical|ATG	0	+	88999488	89016721	0	8	594,96,234,169,63,99,99,527,	0,5240,9630,11316,13987,16044,16230,16706,
11	89040731	89060385	ENSMUST00000107894.7:11:-|64|8347:1100:2795|canonical|ATG	0	-	89040731	89060385	0	11	180,112,128,72,114,52,158,144,120,160,455,	0,716,1430,3508,8157,9117,9587,9937,11695,14626,19199,
11	89060443	89060713	ENSMUST00000107894.7:11:-|37|8347:772:1042|uORF|ACG	0	-	89060443	89060713	0	1	270,	0,
11	88924661	88955369	ENSMUST00000000287.8:11:-|11|2097:97:1456|canonical|ATG	0	-	88924661	88955369	0	13	63,164,138,114,94,129,38,73,75,156,90,149,76,	0,4503,5546,8786,9916,11161,12352,16622,19135,19713,22483,27744,30632,
11	88924454	88924619	ENSMUST00000000287.8:11:-|138|2097:1498:1663|dORF|ATG	0	-	88924454	88924619	0	1	165,	0,
11	74831328	74843320	ENSMUST00000000291.8:11:+|28|4590:410:2186|canonical|ATG	0	+	74831328	74843320	0	6	73,586,42,112,193,770,	0,5034,6102,6283,10832,11222,
11	74844736	74845048	ENSMUST00000000291.8:11:+|302|4590:3602:3914|dORF|GTG	0	+	74844736	74845048	0	1	312,	0,
11	74831369	74836363	ENSMUST00000000291.8:11:+|32|4590:451:484|iORF|ATG	0	+	74831369	74836363	0	2	32,1,	0,4993,
10	77541968	77565240	ENSMUST00000000299.13:10:+|15|2970:212:2525|canonical|ATG	0	+	77541968	77565240	0	15	58,89,181,171,242,156,96,90,141,188,245,223,203,167,63,	0,429,4044,5157,6577,7977,9004,14119,15421,15983,17510,18181,19044,22669,23209,
10	77530291	77530453	ENSMUST00000000299.13:10:+|5|2970:41:203|uORF|ATG	0	+	77530291	77530453	0	1	162,	0,
10	31313402	31327978	ENSMUST00000000304.13:10:+|2|858:21:633|extension|ATG	0	+	31313402	31327978	0	6	81,122,103,69,139,98,	0,1112,2890,6865,12619,14478,
10	31332840	31445730	ENSMUST00000000305.6:10:-|18|1308:229:844|canonical|ATG	0	-	31332840	31445730	0	7	129,61,39,102,149,116,19,	0,5344,8299,13770,25031,46374,112871,
2	179442621	179895918	ENSMUST00000000314.12:2:+|7|6388:192:2934|canonical|ATG	0	+	179442621	179895918	0	16	57,112,227,171,156,145,173,138,186,254,143,234,234,140,165,207,	0,2078,337632,354836,400347,404598,417495,431450,439188,443232,444098,446467,448121,450570,451406,453090,
2	121360964	121360973	ENSMUST00000000317.12:2:+|102|1620:972:981|iORF|CTG	0	+	121360964	121360973	0	1	9,	0,
2	121358849	121363614	ENSMUST00000000317.12:2:+|20|1620:241:1498|canonical|ATG	0	+	121358849	121363614	0	9	152,199,96,222,86,124,135,126,117,	0,729,1095,1706,2053,2256,3825,4125,4648,
11	70228518	70228662	ENSMUST00000000326.11:11:-|20|3366:269:413|iORF|ATG	0	-	70228518	70228662	0	1	144,	0,
11	70226026	70229159	ENSMUST00000000326.11:11:-|2|3366:43:1468|canonical|ATG	0	-	70226026	70229159	0	8	117,138,131,165,125,348,222,179,	0,460,682,882,1600,2007,2461,2954,
11	70242384	70255272	ENSMUST00000000329.8:11:-|7|3001:82:2074|canonical|ATG	0	-	70242384	70255272	0	14	180,171,101,122,170,87,210,144,161,104,123,82,202,135,	0,300,592,3476,4510,4875,7662,9065,10013,10410,10626,10862,12024,12753,
16	18407773	18407824	ENSMUST00000165430.7:16:-|105|1978:1040:1091|dORF|ATG	0	-	18407773	18407824	0	1	51,	0,
16	18426398	18426446	ENSMUST00000115609.9:16:-|28|1866:407:455|uORF|ATG	0	-	18426398	18426446	0	1	48,	0,
16	18424303	18424357	ENSMUST00000000335.11:16:-|18|1397:253:307|ouORF|ATG	0	-	18424303	18424357	0	1	54,	0,
16	18407836	18411957	ENSMUST00000165430.7:16:-|20|1978:230:1028|canonical|ATG	0	-	18407836	18411957	0	4	204,132,194,268,	0,2846,3290,3853,
11	82057966	82062311	ENSMUST00000000342.2:11:+|8|1082:145:439|canonical|ATG	0	+	82057966	82062311	0	3	76,112,106,	0,3712,4239,
3	116489236	116508187	ENSMUST00000000348.14:3:-|4|1594:22:1321|extension|ATG	0	-	116489236	116508187	0	11	102,105,95,59,125,142,59,124,144,101,243,	0,3746,4846,6399,8353,10309,11875,15108,17598,18514,18708,
3	116548428	116548455	ENSMUST00000000349.10:3:+|153|3301:1749:1776|dORF|ATG	0	+	116548428	116548455	0	1	27,	0,
3	116513140	116548200	ENSMUST00000000349.10:3:+|9|3301:72:1521|canonical|ATG	0	+	116513140	116548200	0	11	51,124,76,182,122,217,167,78,192,72,168,	0,7096,10211,20114,21604,25948,26514,30627,32841,33153,34892,
15	100615625	100615631	ENSMUST00000000356.9:15:+|13|2135:278:284|uORF|ACG	0	+	100615625	100615631	0	1	6,	0,
15	100620701	100620707	ENSMUST00000000356.9:15:+|164|2135:2076:2082|dORF|ATG	0	+	100620701	100620707	0	1	6,	0,
15	100615638	100617009	ENSMUST00000000356.9:15:+|16|2135:291:474|ouORF|GTG	0	+	100615638	100617009	0	2	86,97,	0,1274,
15	100615711	100619496	ENSMUST00000000356.9:15:+|20|2135:364:871|canonical|ATG	0	+	100615711	100619496	0	4	13,119,246,129,	0,1201,2213,3656,
15	100619492	100619729	ENSMUST00000000356.9:15:+|65|2135:867:1104|odORF|GTG	0	+	100619492	100619729	0	1	237,	0,
X	38602030	38602039	ENSMUST00000000365.2:X:+|16|783:227:236|iORF|ATG	0	+	38602030	38602039	0	1	9,	0,
X	38600671	38600710	ENSMUST00000000365.2:X:+|2|783:18:57|uORF|CTG	0	+	38600671	38600710	0	1	39,	0,
X	38613298	38613394	ENSMUST00000000365.2:X:+|53|783:656:752|odORF|ATG	0	+	38613298	38613394	0	1	96,	0,
X	38600767	38613302	ENSMUST00000000365.2:X:+|7|783:114:660|canonical|ATG	0	+	38600767	38613302	0	6	11,153,98,134,68,82,	0,1161,1808,5171,10998,12453,
2	152628095	152634717	ENSMUST00000000369.3:2:+|11|1663:293:1187|canonical|ATG	0	+	152628095	152634717	0	4	340,80,202,272,	0,1081,5360,6350,
10	78187855	78244502	ENSMUST00000000384.7:10:-|10|5047:140:3917|canonical|ATG	0	-	78187855	78244502	0	23	239,195,178,171,127,101,230,159,142,512,113,141,92,77,115,147,248,112,196,197,136,82,67,	0,900,5503,8432,9882,11188,12762,13576,15024,16025,19578,20036,21528,22522,22908,23620,26712,29294,32333,34808,40923,43598,56580,
10	78193520	78193526	ENSMUST00000000384.7:10:-|303|5047:3315:3321|iORF|GTG	0	-	78193520	78193526	0	1	6,	0,
10	78244514	78244541	ENSMUST00000000384.7:10:-|6|5047:101:128|uORF|ATG	0	-	78244514	78244541	0	1	27,	0,
11	6546999	6596361	ENSMUST00000000388.14:11:+|7|1858:114:1476|canonical|ATG	0	+	6546999	6596361	0	10	30,174,84,184,137,136,58,139,139,281,	0,22964,37520,38034,42432,43753,46067,46602,47148,49081,
11	6616612	6624220	ENSMUST00000189268.6:11:-|19|2347:232:2125|canonical|ATG	0	-	6616612	6624220	0	10	102,115,112,246,145,114,158,172,324,405,	0,695,905,1350,1847,2384,2943,3359,4129,7203,
11	6624262	6626028	ENSMUST00000189268.6:11:-|4|2347:40:190|uORF|ATG	0	-	6624262	6626028	0	3	21,65,64,	0,886,1702,
16	97566139	97599269	ENSMUST00000000395.7:16:-|17|3161:231:1704|canonical|ATG	0	-	97566139	97599269	0	13	12,153,143,96,176,169,44,111,127,120,87,220,15,	0,883,1456,2268,2754,4235,5865,10076,12390,24680,25284,30600,33115,
16	97611089	97611098	ENSMUST00000000395.7:16:-|8|3161:98:107|uORF|CTG	0	-	97611089	97611098	0	1	9,	0,
2	62501183	62573851	ENSMUST00000000402.15:2:-|1|2187:1:2188|canonical|ATG	0	-	62501183	62573851	0	25	105,74,73,65,100,55,195,70,99,48,125,54,71,105,45,136,104,155,121,73,53,75,95,85,6,	0,1258,1616,2181,3322,11202,16336,17283,17810,23009,27471,29524,31778,31947,35806,40947,43103,45374,46571,47386,51090,52599,53561,72255,72662,
X	166523860	166585523	ENSMUST00000000412.2:X:-|10|2704:198:1851|canonical|ATG	0	-	166523860	166585523	0	12	111,266,102,81,321,123,135,120,120,93,113,68,	0,3453,8111,12339,14553,22560,24962,28564,33109,39081,44548,61595,
4	129490857	129491019	ENSMUST00000000421.5:4:-|1|1280:4:166|uORF|GTG	0	-	129490857	129491019	0	1	162,	0,
4	129490733	129490742	ENSMUST00000000421.5:4:-|28|1280:281:290|uORF|ATG	0	-	129490733	129490742	0	1	9,	0,
4	129490628	129490715	ENSMUST00000000421.5:4:-|32|1280:308:395|uORF|ATG	0	-	129490628	129490715	0	1	87,	0,
4	129490665	129490677	ENSMUST00000000421.5:4:-|34|1280:346:358|uORF|ATG	0	-	129490665	129490677	0	1	12,	0,
4	129489070	129490606	ENSMUST00000000421.5:4:-|40|1280:417:1224|canonical|ATG	0	-	129489070	129490606	0	2	662,145,	0,1391,
10	107484019	107485931	ENSMUST00000000445.1:10:-|15|2083:204:972|canonical|ATG	0	-	107484019	107485931	0	3	191,76,501,	0,626,1411,
6	115601987	115617731	ENSMUST00000000449.8:6:+|7|6230:87:1338|canonical|ATG	0	+	115601987	115617731	0	8	26,129,182,305,215,111,145,138,	0,7593,8531,9647,11339,12587,15310,15606,
6	115422110	115490195	ENSMUST00000000450.4:6:+|6|1767:46:1564|canonical|ATG	0	+	115422110	115490195	0	7	82,228,170,139,200,451,248,	0,17729,19381,28833,40975,50750,67837,
6	115676460	115676490	ENSMUST00000000451.13:6:-|11|3070:146:176|uORF|ATG	0	-	115676460	115676490	0	1	30,	0,
6	115676307	115676361	ENSMUST00000000451.13:6:-|21|3070:275:329|uORF|ATG	0	-	115676307	115676361	0	1	54,	0,
6	115619265	115644616	ENSMUST00000000451.13:6:-|34|3070:427:2374|canonical|ATG	0	-	115619265	115644616	0	16	144,135,132,119,47,177,85,118,128,28,154,99,158,103,113,207,	0,293,519,943,2550,3611,4198,7025,7446,7673,11949,13631,15287,15712,18333,25144,
6	115637689	115637698	ENSMUST00000000451.13:6:-|54|3070:647:656|iORF|ATG	0	-	115637689	115637698	0	1	9,	0,
4	86657032	86668679	ENSMUST00000000466.12:4:-|13|1888:143:1421|canonical|ATG	0	-	86657032	86668679	0	7	372,135,182,280,83,196,30,	0,1548,3055,4901,7396,11334,11617,
4	86669944	86670010	ENSMUST00000000466.12:4:-|3|1888:51:117|uORF|CTG	0	-	86669944	86670010	0	1	66,	0,
5	75152317	75152443	ENSMUST00000000476.14:5:+|1|6549:13:139|uORF|ATG	0	+	75152317	75152443	0	1	126,	0,
15	80014427	80014445	ENSMUST00000000500.7:15:-|23|2944:364:382|uORF|ATG	0	-	80014427	80014445	0	1	18,	0,
15	80005548	80014392	ENSMUST00000000500.7:15:-|26|2944:417:891|ouORF|GTG	0	-	80005548	80014392	0	2	17,457,	0,8387,
15	80014243	80014276	ENSMUST00000000500.7:15:-|40|2944:533:566|uORF|ATG	0	-	80014243	80014276	0	1	33,	0,
15	80014112	80014157	ENSMUST00000000500.7:15:-|45|2944:652:697|uORF|ATG	0	-	80014112	80014157	0	1	45,	0,
15	79997579	80013998	ENSMUST00000000500.7:15:-|52|2944:811:1537|canonical|ATG	0	-	79997579	80013998	0	6	125,145,206,90,97,63,	0,2749,4102,5745,7889,16356,
15	80014399	80014720	ENSMUST00000000500.7:15:-|5|2944:89:410|uORF|CTG	0	-	80014399	80014720	0	1	321,	0,
5	138167906	138167924	ENSMUST00000000505.15:5:-|141|2962:1700:1718|iORF|ATG	0	-	138167906	138167924	0	1	18,	0,
5	138171745	138171880	ENSMUST00000000505.15:5:-|33|2962:543:678|ouORF|ATG	0	-	138171745	138171880	0	1	135,	0,
5	138164718	138171756	ENSMUST00000000505.15:5:-|42|2962:667:2827|canonical|ATG	0	-	138164718	138171756	0	15	202,110,169,84,394,84,132,115,150,138,181,125,165,80,31,	0,333,1191,1964,2327,2832,3122,3339,3614,4091,4379,4630,4841,5598,7007,
5	138172233	138172302	ENSMUST00000000505.15:5:-|6|2962:121:190|uORF|CTG	0	-	138172233	138172302	0	1	69,	0,
5	138172150	138172237	ENSMUST00000000505.15:5:-|7|2962:186:273|uORF|ATG	0	-	138172150	138172237	0	1	87,	0,
15	101224301	101232016	ENSMUST00000000543.5:15:+|6|2033:115:1294|canonical|ATG	0	+	101224301	101232016	0	8	243,50,55,103,94,67,67,500,	0,2612,4530,4689,6232,6423,6683,7215,
15	101211053	101211071	ENSMUST00000000544.11:15:+|182|4418:1788:1806|dORF|ATG	0	+	101211053	101211071	0	1	18,	0,
15	101174144	101210862	ENSMUST00000000544.11:15:+|5|4418:79:1597|canonical|ATG	0	+	101174144	101210862	0	9	91,240,249,231,168,157,125,131,126,	0,19787,20664,24639,27833,28793,30308,34935,36592,
3	105977673	105987078	ENSMUST00000000573.8:3:+|50|2616:433:2272|truncation|ATG	0	+	105977673	105987078	0	7	156,125,109,186,117,136,1010,	0,600,2224,2418,3559,7379,8395,
3	105904659	105904674	ENSMUST00000000574.2:3:+|20|2370:240:255|uORF|ATG	0	+	105904659	105904674	0	1	15,	0,
3	105908645	105908651	ENSMUST00000000574.2:3:+|216|2370:2090:2096|dORF|GTG	0	+	105908645	105908651	0	1	6,	0,
3	105904799	105907895	ENSMUST00000000574.2:3:+|36|2370:380:1340|canonical|ATG	0	+	105904799	105907895	0	2	353,607,	0,2489,
11	112782584	112785510	ENSMUST00000000579.2:11:+|18|4135:362:1886|canonical|ATG	0	+	112782584	112785510	0	3	431,254,839,	0,1224,2087,
11	112782322	112782397	ENSMUST00000000579.2:11:+|8|4135:100:175|uORF|GTG	0	+	112782322	112782397	0	1	75,	0,
9	52060891	52086479	ENSMUST00000000590.15:9:+|13|4380:379:2131|canonical|ATG	0	+	52060891	52086479	0	13	12,84,96,275,84,147,97,164,131,161,93,243,165,	0,2686,3968,4753,6469,7238,7915,8723,12262,20127,21551,24211,25423,
11	17257603	17257657	ENSMUST00000000594.8:11:+|2|2981:11:65|uORF|ATG	0	+	17257603	17257657	0	1	54,	0,
11	17266752	17266758	ENSMUST00000000594.8:11:+|48|2981:558:564|dORF|ATG	0	+	17266752	17266758	0	1	6,	0,
11	17266768	17266852	ENSMUST00000000594.8:11:+|51|2981:574:658|dORF|ATG	0	+	17266768	17266852	0	1	84,	0,
11	17262656	17266695	ENSMUST00000000594.8:11:+|7|2981:75:501|canonical|ATG	0	+	17262656	17266695	0	4	138,67,56,165,	0,952,1294,3874,
11	55110686	55110728	ENSMUST00000000608.7:11:+|147|4127:1785:1827|dORF|CTG	0	+	55110686	55110728	0	1	42,	0,
11	55098123	55098141	ENSMUST00000000608.7:11:+|1|4127:10:28|uORF|GTG	0	+	55098123	55098141	0	1	18,	0,
11	55103692	55103698	ENSMUST00000000608.7:11:+|25|4127:237:243|iORF|ATG	0	+	55103692	55103698	0	1	6,	0,
11	55108988	55108997	ENSMUST00000000608.7:11:+|38|4127:384:393|iORF|GTG	0	+	55108988	55108997	0	1	9,	0,
11	55098147	55103618	ENSMUST00000000608.7:11:+|3|4127:34:163|ouORF|ACG	0	+	55098147	55103618	0	2	97,32,	0,5439,
11	55098163	55109533	ENSMUST00000000608.7:11:+|4|4127:50:632|canonical|ATG	0	+	55098163	55109533	0	4	81,162,183,156,	0,5423,10734,11214,
11	55109414	55109423	ENSMUST00000000608.7:11:+|50|4127:513:522|iORF|CTG	0	+	55109414	55109423	0	1	9,	0,
11	55109611	55109671	ENSMUST00000000608.7:11:+|67|4127:710:770|dORF|CTG	0	+	55109611	55109671	0	1	60,	0,
7	7299266	7299302	ENSMUST00000000619.7:7:-|17|4607:232:268|uORF|ATG	0	-	7299266	7299302	0	1	36,	0,
7	7284183	7296828	ENSMUST00000000619.7:7:-|44|4607:489:2733|canonical|ATG	0	-	7284183	7296828	0	11	91,217,399,187,546,81,207,123,188,100,105,	0,3462,4691,6215,7227,8854,9731,10549,10812,11786,12540,
7	7299373	7299415	ENSMUST00000000619.7:7:-|9|4607:119:161|uORF|TTG	0	-	7299373	7299415	0	1	42,	0,
11	50814563	50826458	ENSMUST00000109135.8:11:-|16|5325:165:1848|canonical|ATG	0	-	50814563	50826458	0	4	1430,93,127,33,	0,2555,3245,11862,
6	82913490	82939623	ENSMUST00000000641.14:6:-|8|4086:147:2481|canonical|ATG	0	-	82913490	82939623	0	14	614,59,161,110,223,148,179,152,120,94,99,60,152,163,	0,876,3831,4098,4332,4693,5041,5826,6072,17407,22096,22404,23570,25970,
6	82774248	82774332	ENSMUST00000000642.10:6:-|12|5513:123:207|uORF|TTG	0	-	82774248	82774332	0	1	84,	0,
6	82774280	82774292	ENSMUST00000000642.10:6:-|15|5513:163:175|uORF|GTG	0	-	82774280	82774292	0	1	12,	0,
6	82774256	82774280	ENSMUST00000000642.10:6:-|17|5513:175:199|uORF|GTG	0	-	82774256	82774280	0	1	24,	0,
6	82774198	82774234	ENSMUST00000000642.10:6:-|20|5513:221:257|uORF|GTG	0	-	82774198	82774234	0	1	36,	0,
6	82774151	82774193	ENSMUST00000000642.10:6:-|23|5513:262:304|uORF|TTG	0	-	82774151	82774193	0	1	42,	0,
6	82774121	82774142	ENSMUST00000000642.10:6:-|27|5513:313:334|uORF|CTG	0	-	82774121	82774142	0	1	21,	0,
6	82727309	82773980	ENSMUST00000000642.10:6:-|38|5513:475:3229|canonical|ATG	0	-	82727309	82773980	0	18	145,234,156,184,100,96,120,149,305,234,156,184,100,96,120,149,163,63,	0,1402,2235,3458,3738,4791,7538,7937,9220,10977,12209,15493,15958,16635,17552,21879,32794,46608,
6	82774355	82774433	ENSMUST00000000642.10:6:-|4|5513:22:100|uORF|CTG	0	-	82774355	82774433	0	1	78,	0,
6	82774291	82774390	ENSMUST00000000642.10:6:-|7|5513:65:164|uORF|TTG	0	-	82774291	82774390	0	1	99,	0,
11	77777315	77864835	ENSMUST00000000645.12:11:+|2|7307:52:6163|canonical|ATG	0	+	77777315	77864835	0	40	999,88,107,177,214,143,101,64,145,15,171,91,193,81,142,160,187,244,110,66,129,144,90,120,112,128,155,124,201,111,105,147,114,117,84,138,186,140,123,145,	0,40303,40583,40786,41265,41595,42661,43482,43726,45774,45960,46446,46777,47787,50220,50475,51861,52304,55078,59101,63365,64132,64603,64832,65141,65788,66201,68080,68292,69056,69575,69976,70609,72054,72906,73430,75901,76436,80407,87375,
11	77931059	77978058	ENSMUST00000000646.13:11:+|1|3964:49:2983|canonical|ATG	0	+	77931059	77978058	0	16	55,660,134,196,186,169,167,195,139,197,195,192,198,118,103,30,	0,22348,23690,31795,37842,41788,42034,42723,43131,43380,44086,45412,45684,46477,46682,46969,
6	17743681	17942765	ENSMUST00000000674.12:6:+|15|1818:91:1618|canonical|ATG	0	+	17743681	17942765	0	15	13,83,160,55,116,76,155,98,115,73,103,151,93,140,96,	0,75568,90935,101227,102517,104322,108576,111249,142322,161215,162726,178307,187084,190437,198988,
17	83831642	83846716	ENSMUST00000000687.8:17:-|6|1381:34:895|canonical|ATG	0	-	83831642	83846716	0	10	79,83,69,146,44,90,107,84,79,80,	0,184,684,3136,3548,3832,6829,7158,11553,14994,
4	134093614	134093710	ENSMUST00000000696.6:4:-|23|514:340:436|dORF|CTG	0	-	134093614	134093710	0	1	96,	0,
4	134095027	134095048	ENSMUST00000000696.6:4:-|2|514:35:56|uORF|GTG	0	-	134095027	134095048	0	1	21,	0,
4	134093575	134093602	ENSMUST00000000696.6:4:-|30|514:448:475|dORF|ATG	0	-	134093575	134093602	0	1	27,	0,
4	134093726	134094984	ENSMUST00000000696.6:4:-|7|514:99:324|canonical|ATG	0	-	134093726	134094984	0	2	174,51,	0,1207,
11	96299176	96300928	ENSMUST00000173432.2:11:+|25|1964:649:1324|canonical|ATG	0	+	96299176	96300928	0	2	415,260,	0,1492,
11	96301073	96301187	ENSMUST00000173432.2:11:+|81|1964:1469:1583|dORF|ATG	0	+	96301073	96301187	0	1	114,	0,
6	83035481	83050873	ENSMUST00000000707.8:6:+|10|4098:145:2410|canonical|ATG	0	+	83035481	83050873	0	13	316,164,215,220,181,155,168,163,244,116,137,112,74,	0,1947,2913,12506,13096,13387,13702,14002,14292,14634,14826,15076,15318,
17	53567178	53567316	ENSMUST00000000724.14:17:+|10|4653:209:347|uORF|CTG	0	+	53567178	53567316	0	1	138,	0,
17	53567329	53670868	ENSMUST00000000724.14:17:+|17|4653:360:2802|canonical|ATG	0	+	53567329	53670868	0	18	249,127,146,93,182,192,107,123,137,209,127,111,144,115,37,64,85,194,	0,43534,57022,61994,65207,71022,73863,77284,81417,85692,87109,91988,92699,96205,98076,98323,98493,103345,
17	53567114	53567174	ENSMUST00000000724.14:17:+|9|4653:145:205|uORF|ATG	0	+	53567114	53567174	0	1	60,	0,
10	128679529	128686910	ENSMUST00000000727.3:10:-|18|3180:178:826|canonical|ATG	0	-	128679529	128686910	0	5	116,94,123,152,163,	0,1856,3294,3665,7218,
10	128686999	128696230	ENSMUST00000000727.3:10:-|6|3180:35:89|uORF|CTG	0	-	128686999	128696230	0	2	9,45,	0,9186,
10	128679477	128679510	ENSMUST00000000727.3:10:-|74|3180:845:878|dORF|ATG	0	-	128679477	128679510	0	1	33,	0,
8	123143030	123157580	ENSMUST00000000755.14:8:-|9|3805:91:967|canonical|ATG	0	-	123143030	123157580	0	6	116,181,95,127,215,142,	0,2311,5020,5279,6188,14408,
8	123102658	123105202	ENSMUST00000000756.5:8:+|9|780:103:739|canonical|ATG	0	+	123102658	123105202	0	5	104,142,174,57,159,	0,186,524,1239,2385,
8	123205724	123212672	ENSMUST00000000759.8:8:-|4|2140:89:680|canonical|ATG	0	-	123205724	123212672	0	7	22,188,129,147,78,20,7,	0,419,1748,2239,3296,4491,6941,
8	123205333	123205501	ENSMUST00000000759.8:8:-|97|2140:903:1071|dORF|ATG	0	-	123205333	123205501	0	1	168,	0,
11	75341039	75341048	ENSMUST00000092907.11:11:-|11|5077:209:218|iORF|ATG	0	-	75341039	75341048	0	1	9,	0,
11	75301375	75301381	ENSMUST00000092907.11:11:-|151|5077:1862:1868|iORF|CTG	0	-	75301375	75301381	0	1	6,	0,
11	75300966	75300972	ENSMUST00000092907.11:11:-|187|5077:2271:2277|dORF|ATG	0	-	75300966	75300972	0	1	6,	0,
11	75301304	75348258	ENSMUST00000000767.5:11:-|3|2942:53:1988|canonical|ATG	0	-	75301304	75348258	0	18	99,87,108,177,133,149,140,193,69,103,133,120,89,63,109,79,51,33,	0,1363,4803,5810,8828,10995,11388,11673,11996,13508,14800,17107,27368,38408,38985,39723,40839,46921,
11	75314861	75314870	ENSMUST00000092907.11:11:-|57|5077:726:735|iORF|CTG	0	-	75314861	75314870	0	1	9,	0,
11	75410293	75410302	ENSMUST00000000769.13:11:-|112|1832:1299:1308|iORF|GTG	0	-	75410293	75410302	0	1	9,	0,
11	75410133	75417989	ENSMUST00000000769.13:11:-|19|1832:214:1468|canonical|ATG	0	-	75410133	75417989	0	7	260,211,143,204,156,199,81,	0,700,3773,4787,5441,6096,7775,
11	75422591	75422633	ENSMUST00000000769.13:11:-|5|1832:69:111|uORF|ATG	0	-	75422591	75422633	0	1	42,	0,
11	75422570	75422588	ENSMUST00000000769.13:11:-|8|1832:114:132|uORF|CTG	0	-	75422570	75422588	0	1	18,	0,
8	12672087	12672102	ENSMUST00000000776.14:8:-|11|3797:147:162|uORF|ATG	0	-	12672087	12672102	0	1	15,	0,
8	12615137	12672030	ENSMUST00000000776.14:8:-|15|3797:219:2937|canonical|ATG	0	-	12615137	12672030	0	22	159,117,141,132,89,136,69,136,190,109,111,167,133,69,126,119,173,212,78,68,108,76,	0,884,6661,9680,9887,17100,21808,22529,24388,25563,25959,33483,34552,35016,38226,39096,40668,42308,43162,46162,48794,56817,
8	12663955	12663967	ENSMUST00000000776.14:8:-|32|3797:367:379|iORF|ATG	0	-	12663955	12663967	0	1	12,	0,
14	70443365	70443446	ENSMUST00000000793.12:14:-|1|2016:2:83|uORF|ATG	0	-	70443365	70443446	0	1	81,	0,
X	13284178	13284190	ENSMUST00000000804.6:X:+|12|4692:190:202|iORF|TTG	0	+	13284178	13284190	0	1	12,	0,
X	13281038	13281059	ENSMUST00000000804.6:X:+|3|4692:70:91|uORF|GTG	0	+	13281038	13281059	0	1	21,	0,
X	13281112	13291492	ENSMUST00000000804.6:X:+|6|4692:144:2133|canonical|ATG	0	+	13281112	13291492	0	17	45,58,48,133,159,100,136,86,99,161,145,145,182,118,154,140,80,	0,3065,3802,4921,6112,6351,6672,7166,7460,7667,8282,8724,9066,9333,9788,10050,10300,
X	13288858	13288876	ENSMUST00000000804.6:X:+|90|4692:1087:1105|iORF|GTG	0	+	13288858	13288876	0	1	18,	0,
8	70808551	70820871	ENSMUST00000000808.7:8:+|10|2873:104:2321|canonical|ATG	0	+	70808551	70820871	0	16	67,60,115,194,137,67,126,83,238,168,135,156,135,97,82,357,	0,1279,2003,2487,3926,4753,5101,5514,5885,7150,7881,8332,8660,10773,11130,11963,
8	70883863	70892661	ENSMUST00000000809.2:8:-|8|2928:97:1954|canonical|ATG	0	-	70883863	70892661	0	15	105,116,125,182,87,71,113,89,130,141,155,68,52,66,357,	0,1057,2166,3830,4090,4517,4659,4962,5476,5703,6353,7250,7414,7788,8441,
3	89520468	89667381	ENSMUST00000000811.7:3:+|23|2884:306:2505|canonical|ATG	0	+	89520468	89667381	0	8	936,96,419,142,111,128,70,297,	0,44390,88849,124973,131549,140652,142245,146616,
3	89520293	89520326	ENSMUST00000000811.7:3:+|6|2884:131:164|uORF|ATG	0	+	89520293	89520326	0	1	33,	0,
6	89644243	89674791	ENSMUST00000000828.12:6:+|13|2836:257:2099|iORF|ATG	0	+	89644243	89674791	0	16	159,61,110,105,73,120,143,116,226,93,77,157,108,96,135,63,	0,6282,7255,9810,10105,11784,17215,18833,20134,21456,25061,25574,27927,28724,29817,30485,
1	161781575	161788285	ENSMUST00000000834.3:1:-|17|1937:211:1051|canonical|ATG	0	-	161781575	161788285	0	4	395,57,46,342,	0,1372,5529,6368,
2	181497313	181515175	ENSMUST00000000844.14:2:+|14|2950:134:755|canonical|ATG	0	+	181497313	181515175	0	7	19,146,149,60,102,49,96,	0,2531,4591,5562,10852,15725,17766,
11	24078390	24172790	ENSMUST00000000881.12:11:+|19|3061:336:2658|canonical|ATG	0	+	24078390	24172790	0	5	55,330,102,1743,92,	0,6930,79862,84755,94308,
11	53612563	53618606	ENSMUST00000000889.6:11:-|7|590:64:487|canonical|ATG	0	-	53612563	53618606	0	4	90,153,48,132,	0,1340,5606,5911,
2	154569186	154569312	ENSMUST00000000894.5:2:-|29|2755:409:535|uORF|ATG	0	-	154569186	154569312	0	1	126,	0,
2	154560687	154569177	ENSMUST00000000894.5:2:-|50|2755:544:1702|canonical|ATG	0	-	154560687	154569177	0	7	248,220,115,153,220,91,111,	0,343,659,2250,3207,3730,8379,
2	154554917	154555587	ENSMUST00000000895.12:2:-|25|1829:260:272|iORF|CTG	0	-	154554917	154555587	0	2	8,4,	0,666,
2	154545138	154558839	ENSMUST00000000895.12:2:-|2|1829:28:1090|canonical|ATG	0	-	154545138	154558839	0	13	29,92,78,113,54,80,119,137,98,26,109,25,102,	0,116,887,1089,1531,1662,1898,2286,9508,9761,10445,11918,13599,
2	154587828	154603629	ENSMUST00000000896.10:2:-|9|2789:80:719|canonical|ATG	0	-	154587828	154603629	0	4	264,199,63,113,	0,4336,8373,15688,
X	100768071	100816325	ENSMUST00000000901.12:X:+|28|4885:351:2805|canonical|ATG	0	+	100768071	100816325	0	19	357,51,125,170,137,145,160,157,103,115,177,76,46,51,102,173,110,92,107,	0,3543,3985,4295,4751,5193,6000,7735,8307,28614,38440,39108,41790,44654,45265,46132,46721,47136,48147,
2	27165587	27182800	ENSMUST00000000910.6:2:+|35|2552:356:2153|truncation|ATG	0	+	27165587	27182800	0	12	279,147,258,177,103,167,144,39,60,128,160,135,	0,2585,4724,5724,7116,9227,11720,12126,12600,15389,15883,17078,
10	75923981	75932453	ENSMUST00000000924.12:10:-|2|2288:50:1529|canonical|ATG	0	-	75923981	75932453	0	8	134,258,217,242,134,144,230,120,	0,1438,2429,2766,3147,3365,4298,8352,
10	75897048	75921395	ENSMUST00000000925.9:10:-|12|1660:223:1381|canonical|ATG	0	-	75897048	75921395	0	9	40,132,191,167,128,138,130,139,93,	0,396,7335,8981,13105,14470,18015,19724,24254,
10	75948357	75949462	ENSMUST00000000926.2:10:+|4|625:59:431|canonical|ATG	0	+	75948357	75949462	0	2	52,320,	0,785,
5	123973762	124002165	ENSMUST00000000939.14:5:+|11|6735:136:3343|canonical|ATG	0	+	123973762	124002165	0	32	93,64,143,57,81,77,62,141,58,76,141,62,73,184,89,117,102,195,148,87,108,137,111,59,31,63,101,106,124,62,207,48,	0,15542,15828,16174,17179,17675,17981,20955,22133,22276,22468,22757,23008,23168,23441,23601,23788,24095,25023,25279,25720,26008,26377,26583,26839,26949,27229,27443,27662,27868,28025,28355,
5	135369983	135375984	ENSMUST00000000940.14:5:+|3|2243:32:1430|canonical|ATG	0	+	135369983	135375984	0	10	93,123,175,109,139,116,179,211,144,109,	0,207,1257,1514,3970,4200,4943,5291,5571,5892,
15	75674401	75676021	ENSMUST00000000958.8:15:-|28|1903:259:274|iORF|ATG	0	-	75674401	75676021	0	2	12,3,	0,1617,
15	75676102	75678770	ENSMUST00000000958.8:15:-|3|1903:31:178|ouORF|ATG	0	-	75676102	75678770	0	2	29,118,	0,2550,
15	75657111	75678756	ENSMUST00000000958.8:15:-|6|1903:45:1827|canonical|ATG	0	-	75657111	75678756	0	14	103,147,95,128,115,69,186,144,145,188,123,122,113,104,	0,572,6244,6903,8475,9141,10308,10710,11514,12175,12950,17180,18907,21541,
6	52156733	52158221	ENSMUST00000000964.5:6:-|7|2251:97:1108|canonical|ATG	0	-	52156733	52158221	0	2	356,655,	0,833,
14	54409250	54409301	ENSMUST00000000984.8:14:-|7|2132:160:211|uORF|ATG	0	-	54409250	54409301	0	1	51,	0,
14	54360854	54368451	ENSMUST00000000985.6:14:+|1|2538:15:1317|canonical|ATG	0	+	54360854	54368451	0	10	63,147,214,144,86,165,105,163,81,134,	0,467,2427,5854,6170,6411,6733,6938,7298,7463,
14	54363357	54363363	ENSMUST00000000985.6:14:+|22|2538:301:307|iORF|ATG	0	+	54363357	54363363	0	1	6,	0,
11	83755767	83755773	ENSMUST00000001002.7:11:+|24|5614:305:311|iORF|TTG	0	+	83755767	83755773	0	1	6,	0,
11	83753722	83781722	ENSMUST00000001002.7:11:+|2|5614:28:3583|canonical|ATG	0	+	83753722	83781722	0	20	219,108,141,116,115,102,138,308,178,207,100,356,123,87,135,123,125,97,205,572,	0,1987,3587,4566,5581,7176,11163,12130,13355,15333,15945,18522,20147,20699,21978,22891,23515,25122,25678,27428,
11	83648201	83648216	ENSMUST00000001008.5:11:-|33|766:394:409|dORF|ATG	0	-	83648201	83648216	0	1	15,	0,
11	83647910	83647928	ENSMUST00000001008.5:11:-|54|766:682:700|dORF|ATG	0	-	83647910	83647928	0	1	18,	0,
11	83648252	83649277	ENSMUST00000001008.5:11:-|6|766:79:358|canonical|ATG	0	-	83648252	83649277	0	3	91,112,76,	0,316,949,
11	83709117	83709999	ENSMUST00000001009.13:11:+|8|521:104:329|canonical|ATG	0	+	83709117	83709999	0	2	82,143,	0,739,
1	58029970	58030003	ENSMUST00000001027.6:1:+|2|4423:41:74|uORF|CTG	0	+	58029970	58030003	0	1	33,	0,
1	58030016	58106078	ENSMUST00000001027.6:1:+|6|4423:87:4089|canonical|ATG	0	+	58030016	58106078	0	35	42,58,97,109,127,62,90,81,145,93,152,94,110,185,163,93,170,115,123,97,125,134,88,87,192,228,96,129,75,53,115,66,189,168,51,	0,11419,13525,17118,19346,23647,24631,26197,27397,28115,29018,29362,31179,32115,33355,35257,38253,38715,40024,43161,46047,47426,48409,51486,51995,55417,62477,64404,65138,66943,67849,72568,74302,74948,76011,
9	21029453	21030494	ENSMUST00000001040.6:9:+|6|971:82:871|canonical|ATG	0	+	21029453	21030494	0	3	370,306,113,	0,483,928,
3	90476209	90476233	ENSMUST00000001042.9:3:+|6|2027:64:88|uORF|GTG	0	+	90476209	90476233	0	1	24,	0,
3	90476240	90487619	ENSMUST00000001042.9:3:+|8|2027:95:1268|canonical|ATG	0	+	90476240	90487619	0	14	5,60,43,105,78,103,66,117,79,88,62,115,91,161,	0,764,1079,4363,4752,5123,6536,8213,9449,9944,10610,10742,10986,11218,
3	90605915	90606014	ENSMUST00000001046.6:3:+|34|498:369:468|dORF|ATG	0	+	90605915	90606014	0	1	99,	0,
3	90605962	90605968	ENSMUST00000001046.6:3:+|42|498:416:422|dORF|CTG	0	+	90605962	90605968	0	1	6,	0,
3	90605011	90605904	ENSMUST00000001046.6:3:+|4|498:52:358|canonical|ATG	0	+	90605011	90605904	0	2	141,165,	0,728,
3	90601784	90602355	ENSMUST00000001047.7:3:+|5|712:60:366|canonical|ATG	0	+	90601784	90602355	0	2	141,165,	0,406,
3	90609823	90611654	ENSMUST00000107329.7:3:+|2|431:24:306|canonical|ATG	0	+	90609823	90611654	0	2	138,144,	0,1687,
3	90613024	90613060	ENSMUST00000001051.8:3:+|10|731:144:180|uORF|CTG	0	+	90613024	90613060	0	1	36,	0,
3	90612908	90612953	ENSMUST00000001051.8:3:+|1|731:28:73|uORF|ACG	0	+	90612908	90612953	0	1	45,	0,
3	90612952	90612991	ENSMUST00000001051.8:3:+|5|731:72:111|uORF|ATG	0	+	90612952	90612991	0	1	39,	0,
11	106377806	106382484	ENSMUST00000001055.14:11:-|28|1282:298:1132|canonical|ATG	0	-	106377806	106382484	0	4	188,318,273,55,	0,839,2860,4623,
11	106398541	106487676	ENSMUST00000001059.8:11:-|8|6946:121:3055|canonical|ATG	0	-	106398541	106487676	0	22	213,68,124,128,148,200,100,190,91,268,192,119,166,79,262,102,123,73,73,34,121,60,	0,1230,1653,4906,7180,8499,8954,9518,10348,11353,13081,15809,20282,21477,23164,24845,28271,30472,36373,38548,60366,89075,
3	129983891	130060668	ENSMUST00000001079.14:3:-|16|5128:240:3996|canonical|ATG	0	-	129983891	130060668	0	24	115,104,93,105,138,176,111,174,159,124,207,56,119,113,110,127,103,185,233,81,105,144,774,100,	0,275,3795,5004,5757,6403,7439,9083,9838,10377,12022,12449,12789,15620,18413,19048,21102,23519,25770,27900,36646,49939,56782,76677,
3	129989748	129989760	ENSMUST00000001079.14:3:-|253|5128:3467:3479|iORF|ACG	0	-	129989748	129989760	0	1	12,	0,
11	51646250	51650680	ENSMUST00000001080.15:11:-|10|2367:163:190|uORF|ATG	0	-	51646250	51650680	0	2	24,3,	0,4427,
11	51643620	51646244	ENSMUST00000001080.15:11:-|14|2367:196:1810|canonical|ATG	0	-	51643620	51646244	0	4	528,255,513,318,	0,654,1552,2306,
11	51635609	51635678	ENSMUST00000001081.9:11:-|13|1946:219:288|uORF|CTG	0	-	51635609	51635678	0	1	69,	0,
11	51629644	51629653	ENSMUST00000001081.9:11:-|20|1946:316:325|uORF|CTG	0	-	51629644	51629653	0	1	9,	0,
11	51624082	51629614	ENSMUST00000001081.9:11:-|23|1946:355:1537|canonical|ATG	0	-	51624082	51629614	0	9	64,155,103,166,167,101,141,146,139,	0,146,392,1586,2653,2916,3539,3797,5393,
11	51635726	51635822	ENSMUST00000001081.9:11:-|6|1946:75:171|uORF|ATG	0	-	51635726	51635822	0	1	96,	0,
8	123254512	123254611	ENSMUST00000001092.14:8:+|18|4071:319:418|uORF|GTG	0	+	123254512	123254611	0	1	99,	0,
8	123254715	123268040	ENSMUST00000001092.14:8:+|25|4071:522:2367|canonical|ATG	0	+	123254715	123268040	0	11	208,304,47,447,79,84,111,76,118,100,271,	0,991,1568,1703,3595,4715,10100,10279,10598,12884,13054,
8	123254273	123254639	ENSMUST00000001092.14:8:+|2|4071:80:446|uORF|TTG	0	+	123254273	123254639	0	1	366,	0,
5	34628423	34630816	ENSMUST00000114338.8:5:+|165|4007:2042:2516|odORF|ATG	0	+	34628423	34630816	0	3	90,37,347,	0,712,2046,
5	34601343	34630470	ENSMUST00000001108.10:5:+|4|3898:72:2064|canonical|ATG	0	+	34601343	34630470	0	15	195,163,152,81,150,144,99,177,345,102,90,157,99,37,1,	0,3346,4484,8848,9146,11944,12175,12840,15219,18006,18701,23935,27071,27792,29126,
5	34660469	34660475	ENSMUST00000074651.10:5:+|10|3234:92:98|uORF|TTG	0	+	34660469	34660475	0	1	6,	0,
5	34660563	34660608	ENSMUST00000074651.10:5:+|18|3234:186:231|uORF|ATG	0	+	34660563	34660608	0	1	45,	0,
5	34660396	34660492	ENSMUST00000074651.10:5:+|2|3234:19:115|uORF|TTG	0	+	34660396	34660492	0	1	96,	0,
5	34660828	34669116	ENSMUST00000074651.10:5:+|34|3234:451:634|ouORF|ATG	0	+	34660828	34669116	0	2	176,7,	0,8281,
5	34660952	34755194	ENSMUST00000001112.13:5:+|39|2408:575:2300|canonical|ATG	0	+	34660952	34755194	0	16	52,93,113,75,107,93,64,141,191,38,90,209,138,138,132,51,	0,8157,13581,15157,33794,49180,50745,55236,58748,69052,70528,84210,87226,90602,91183,94191,
13	55445508	55459874	ENSMUST00000001115.15:13:+|5|2994:172:1942|canonical|ATG	0	+	55445508	55459874	0	16	52,96,113,78,101,93,64,141,191,38,90,209,138,138,135,93,	0,3799,4756,4998,5419,5820,6011,6194,6626,7538,7663,8808,9097,13284,13504,14273,
4	136540459	136540465	ENSMUST00000170102.7:4:+|24|7526:390:396|uORF|CTG	0	+	136540459	136540465	0	1	6,	0,
4	136540467	136545393	ENSMUST00000170102.7:4:+|25|7526:398:3605|canonical|ATG	0	+	136540467	136545393	0	2	3051,156,	0,4770,
4	136540362	136540410	ENSMUST00000170102.7:4:+|14|7526:293:341|uORF|ATG	0	+	136540362	136540410	0	1	48,	0,
11	78397687	78422167	ENSMUST00000001122.5:11:-|4|2412:51:1812|canonical|ATG	0	-	78397687	78422167	0	12	168,138,162,122,89,219,123,172,200,137,129,102,	0,603,1344,2396,2788,3056,5384,5626,6690,6983,9122,24378,
5	114365641	114380428	ENSMUST00000001125.5:5:-|4|1026:56:1007|canonical|ATG	0	-	114365641	114380428	0	7	225,196,53,90,170,214,3,	0,1567,2700,3299,4417,9254,14784,
11	78471441	78471480	ENSMUST00000001126.3:11:+|152|1978:1475:1514|dORF|ATG	0	+	78471441	78471480	0	1	39,	0,
11	78465777	78471428	ENSMUST00000001126.3:11:+|6|1978:82:1462|canonical|ATG	0	+	78465777	78471428	0	5	228,853,84,157,58,	0,573,2847,4917,5593,
11	78512311	78521908	ENSMUST00000001127.10:11:+|6|2054:120:1227|canonical|ATG	0	+	78512311	78521908	0	11	161,82,98,97,76,108,137,27,126,80,115,	0,1608,2776,4507,5241,5513,5761,6641,6868,8840,9482,
11	78503549	78504406	ENSMUST00000001130.7:11:+|9|1351:104:677|canonical|ATG	0	+	78503549	78504406	0	3	28,161,384,	0,189,473,
10	76709558	76725913	ENSMUST00000001147.4:10:-|19|4100:256:3334|canonical|ATG	0	-	76709558	76725913	0	35	623,30,178,184,110,134,9,37,36,66,63,36,51,63,63,63,63,36,54,63,63,54,45,27,27,45,54,45,21,21,129,160,201,130,94,	0,787,1403,1724,2016,2709,3306,3626,4067,4314,4555,4855,5099,5436,5712,6702,7160,7570,7703,7841,8236,8500,8814,8958,9420,9566,10064,11402,11529,11704,11844,12257,13817,15380,16261,
10	76726131	76726146	ENSMUST00000001147.4:10:-|1|4100:23:38|uORF|ATG	0	-	76726131	76726146	0	1	15,	0,
10	76709884	76709893	ENSMUST00000001147.4:10:-|260|4100:2999:3008|iORF|ATG	0	-	76709884	76709893	0	1	9,	0,
10	76725939	76726071	ENSMUST00000001147.4:10:-|8|4100:98:230|uORF|TTG	0	-	76725939	76726071	0	1	132,	0,
10	76825988	76892567	ENSMUST00000001148.10:10:-|13|2013:131:146|uORF|ATG	0	-	76825988	76892567	0	2	4,11,	0,66568,
X	20849986	20860113	ENSMUST00000001155.10:X:+|14|2358:138:1953|canonical|ATG	0	+	20849986	20860113	0	15	96,104,103,155,99,142,28,140,203,177,47,119,132,135,135,	0,258,1479,1671,1943,3331,3573,3690,3926,7625,7891,8407,8755,9698,9992,
X	20929615	20929621	ENSMUST00000001156.7:X:-|52|1636:467:473|iORF|CTG	0	-	20929615	20929621	0	1	6,	0,
X	20925593	20931454	ENSMUST00000001156.7:X:-|8|1636:102:1497|canonical|ATG	0	-	20925593	20931454	0	9	166,112,189,174,192,171,176,151,64,	0,1687,1941,2359,2734,3049,4002,5558,5797,
1	36511910	36525230	ENSMUST00000001166.13:1:+|3|5193:45:2187|canonical|ATG	0	+	36511910	36525230	0	8	1243,144,150,170,97,134,139,65,	0,7041,8167,8608,8908,9294,9790,13255,
1	36539390	36547185	ENSMUST00000001172.11:1:-|21|2109:261:813|canonical|ATG	0	-	36539390	36547185	0	4	144,204,104,100,	0,2468,3371,7695,
10	76387501	76388871	ENSMUST00000217838.1:10:-|486|9341:5966:6014|iORF|ATG	0	-	76387501	76388871	0	2	28,20,	0,1350,
10	76387453	76387462	ENSMUST00000217838.1:10:-|491|9341:6053:6062|iORF|ATG	0	-	76387453	76387462	0	1	9,	0,
10	76351738	76442618	ENSMUST00000001179.6:10:-|8|9331:109:8860|canonical|ATG	0	-	76351738	76442618	0	42	41,128,139,77,233,120,174,103,245,450,151,277,193,168,165,167,103,681,846,171,204,21,117,230,213,163,233,152,152,207,565,458,88,241,112,137,175,56,256,72,213,54,	0,1170,2434,3320,4425,5296,15569,16992,18096,23112,28166,28424,29494,30281,33002,33965,35688,37113,40455,48117,49593,51885,52019,52683,56959,57729,59787,60282,60759,66621,68239,71029,75146,76074,77461,81265,81868,82246,84687,85406,88404,90826,
10	76596212	76615205	ENSMUST00000001181.12:10:-|12|3949:394:3499|canonical|ATG	0	-	76596212	76615205	0	27	599,39,453,153,46,36,63,63,36,51,63,63,63,63,90,63,63,54,45,27,27,45,54,66,21,599,160,	0,7116,7249,7843,8132,8636,8847,9561,9959,10362,10882,11514,11894,12495,13044,13307,13947,14437,14816,14950,15203,15579,15735,17042,17896,18124,18833,
10	76578028	76578052	ENSMUST00000001183.7:10:+|33|1933:324:348|iORF|ATG	0	+	76578028	76578052	0	1	24,	0,
10	76575705	76589312	ENSMUST00000001183.7:10:+|7|1933:59:1685|canonical|ATG	0	+	76575705	76589312	0	14	54,184,129,89,180,138,132,62,130,162,44,139,96,87,	0,795,2296,4077,4284,5589,5797,8105,8464,8826,11427,11595,12364,13520,
6	86650870	86669008	ENSMUST00000001184.9:6:-|13|4666:154:838|canonical|ATG	0	-	86650870	86669008	0	6	209,160,115,30,97,73,	0,571,2214,12200,17667,18065,
6	86692922	86733164	ENSMUST00000001185.13:6:-|19|2949:220:1795|canonical|ATG	0	-	86692922	86733164	0	14	129,88,146,76,70,138,91,85,66,113,98,97,124,254,	0,4526,7589,11576,14480,17592,18666,21252,24463,25069,28418,29646,33150,39988,
6	86733222	86733282	ENSMUST00000001185.13:6:-|9|2949:102:162|uORF|ATG	0	-	86733222	86733282	0	1	60,	0,
6	86675525	86684480	ENSMUST00000001186.10:6:-|2|885:43:511|canonical|ATG	0	-	86675525	86684480	0	6	55,65,80,113,121,34,	0,696,5381,6065,7330,8921,
6	86737763	86765764	ENSMUST00000113675.7:6:-|17|2030:147:1107|canonical|ATG	0	-	86737763	86765764	0	12	60,123,59,96,94,57,80,91,114,95,88,3,	0,4072,5354,6861,11123,13299,14389,16039,17089,20055,22910,27998,
6	86765789	86793580	ENSMUST00000001187.14:6:-|1|2002:5:95|uORF|CTG	0	-	86765789	86793580	0	2	18,72,	0,27719,
X	47912652	47963584	ENSMUST00000001202.14:X:+|12|5253:267:2970|canonical|ATG	0	+	47912652	47963584	0	24	39,80,80,39,111,87,121,162,102,115,117,188,112,110,136,111,166,236,24,117,85,128,112,125,	0,316,3822,7508,17718,18245,18923,19131,20721,22192,23437,23648,25646,28456,30853,34350,35054,35472,43557,47800,48724,49427,50488,50807,
X	47912398	47912653	ENSMUST00000001202.14:X:+|1|5253:13:268|ouORF|CTG	0	+	47912398	47912653	0	1	255,	0,
12	100207164	100207206	ENSMUST00000110082.10:12:+|119|4115:1466:1508|dORF|ATG	0	+	100207164	100207206	0	1	42,	0,
12	100207487	100207499	ENSMUST00000110082.10:12:+|143|4115:1789:1801|dORF|ATG	0	+	100207487	100207499	0	1	12,	0,
12	100207549	100207573	ENSMUST00000110082.10:12:+|153|4115:1851:1875|dORF|ATG	0	+	100207549	100207573	0	1	24,	0,
12	100207639	100207666	ENSMUST00000110082.10:12:+|165|4115:1941:1968|dORF|ATG	0	+	100207639	100207666	0	1	27,	0,
12	100208641	100208677	ENSMUST00000110082.10:12:+|252|4115:2943:2979|dORF|ATG	0	+	100208641	100208677	0	1	36,	0,
12	100200158	100206428	ENSMUST00000001204.7:12:+|2|3987:16:610|extension|ATG	0	+	100200158	100206428	0	6	147,31,144,107,136,29,	0,2234,3416,5454,5939,6241,
12	100206134	100206143	ENSMUST00000110082.10:12:+|48|4115:602:611|iORF|ACG	0	+	100206134	100206143	0	1	9,	0,
12	100206424	100206460	ENSMUST00000110082.10:12:+|60|4115:726:762|odORF|ATG	0	+	100206424	100206460	0	1	36,	0,
12	100206470	100206548	ENSMUST00000110082.10:12:+|61|4115:772:850|dORF|TTG	0	+	100206470	100206548	0	1	78,	0,
12	100206557	100206653	ENSMUST00000110082.10:12:+|65|4115:859:955|dORF|ATG	0	+	100206557	100206653	0	1	96,	0,
12	100206711	100206768	ENSMUST00000110082.10:12:+|74|4115:1013:1070|dORF|ATG	0	+	100206711	100206768	0	1	57,	0,
12	100206910	100206943	ENSMUST00000110082.10:12:+|91|4115:1212:1245|dORF|ATG	0	+	100206910	100206943	0	1	33,	0,
15	78899902	78911715	ENSMUST00000001226.10:15:+|1|2375:1:2044|canonical|ATG	0	+	78899902	78911715	0	18	59,43,105,77,112,77,145,69,91,146,112,82,81,117,98,160,92,377,	0,1243,1496,2652,2951,3156,3650,4367,4561,5127,5868,6353,6520,7311,8058,8450,10105,11436,
10	78329286	78352282	ENSMUST00000001240.11:10:-|8|5980:161:281|uORF|ACG	0	-	78329286	78352282	0	2	50,70,	0,22926,
10	78162589	78169729	ENSMUST00000001242.8:10:-|9|1378:54:855|canonical|ATG	0	-	78162589	78169729	0	7	129,157,93,120,114,53,135,	0,807,2248,4805,6219,6783,7005,
12	31520343	31559323	ENSMUST00000001253.7:12:-|13|3075:216:2559|canonical|ATG	0	-	31520343	31559323	0	20	24,84,146,55,231,96,93,70,107,96,78,114,148,83,153,165,185,111,140,164,	0,2098,5107,6257,8275,9115,11353,12801,14906,15267,15492,18839,20160,23882,24086,26758,27502,29569,36696,38816,
12	31447098	31473495	ENSMUST00000001254.5:12:+|11|2908:213:2487|canonical|ATG	0	+	31447098	31473495	0	20	131,140,111,167,165,153,83,148,114,78,96,107,70,93,96,234,55,143,66,24,	0,631,1632,1979,3716,5397,6766,9899,10142,10361,14609,16368,17577,17738,18660,19298,21422,23741,23989,26373,
17	56140270	56140339	ENSMUST00000001256.10:17:-|1|3736:5:74|uORF|ATG	0	-	56140270	56140339	0	1	69,	0,
17	56123759	56124599	ENSMUST00000001256.10:17:-|229|3736:2222:3062|odORF|ATG	0	-	56123759	56124599	0	1	840,	0,
7	31130491	31150903	ENSMUST00000001280.13:7:-|11|2713:180:2349|canonical|ATG	0	-	31130491	31150903	0	19	93,121,108,88,174,104,143,119,144,199,151,113,81,96,104,85,21,217,8,	0,2049,2266,3499,3666,3922,5105,5331,7622,8260,8905,9265,10638,11876,12059,12312,13055,13165,20404,
12	111669448	111669559	ENSMUST00000001304.8:12:-|117|1472:1274:1385|dORF|CTG	0	-	111669448	111669559	0	1	111,	0,
12	111669562	111671958	ENSMUST00000001304.8:12:-|7|1472:125:1271|canonical|ATG	0	-	111669562	111671958	0	7	179,190,124,172,133,155,193,	0,262,599,1310,1652,1862,2203,
8	8660984	8661047	ENSMUST00000001319.14:8:-|12|4793:196:259|uORF|ATG	0	-	8660984	8661047	0	1	63,	0,
8	8660752	8660917	ENSMUST00000001319.14:8:-|19|4793:326:491|uORF|TTG	0	-	8660752	8660917	0	1	165,	0,
8	8620587	8660614	ENSMUST00000001319.14:8:-|37|4793:629:1640|canonical|ATG	0	-	8620587	8660614	0	5	389,114,93,284,131,	0,1743,2560,18618,39896,
8	8661101	8661113	ENSMUST00000001319.14:8:-|7|4793:130:142|uORF|CTG	0	-	8661101	8661113	0	1	12,	0,
15	102430826	102430832	ENSMUST00000001326.6:15:+|152|7754:2177:2183|iORF|GTG	0	+	102430826	102430832	0	1	6,	0,
15	102406415	102431032	ENSMUST00000001326.6:15:+|3|7754:37:2383|canonical|ATG	0	+	102406415	102431032	0	6	7,161,1504,166,200,308,	0,1356,1800,19215,23541,24309,
15	102216159	102227598	ENSMUST00000001327.10:15:-|10|2683:98:2519|canonical|ATG	0	-	102216159	102227598	0	14	108,161,206,220,224,194,147,90,96,159,242,171,202,201,	0,312,732,1087,1614,2337,3014,5929,6182,6481,7171,8142,8398,11238,
1	186721402	186749308	ENSMUST00000001339.5:1:-|7|1321:51:897|canonical|ATG	0	-	186721402	186749308	0	5	144,199,98,260,145,	0,14713,16185,18201,27761,
11	101468221	101468329	ENSMUST00000001347.6:11:+|1|1394:48:156|uORF|ATG	0	+	101468221	101468329	0	1	108,	0,
11	101468337	101471306	ENSMUST00000001347.6:11:+|8|1394:164:848|canonical|ATG	0	+	101468337	101471306	0	5	102,88,110,135,249,	0,595,1675,2380,2720,
9	22099355	22108231	ENSMUST00000001384.5:9:+|13|2381:89:983|canonical|ATG	0	+	22099355	22108231	0	7	63,122,67,138,111,147,246,	0,1785,4950,6014,6314,8395,8630,
9	78081979	78109007	ENSMUST00000001402.13:9:-|9|1850:59:1373|canonical|ATG	0	-	78081979	78109007	0	13	109,152,94,96,91,119,115,131,100,58,159,84,6,	0,2523,3927,4295,5194,5490,13165,13888,16366,17808,19548,22291,27022,
6	3498522	3602779	ENSMUST00000001412.16:6:+|16|3788:142:3037|canonical|ATG	0	+	3498522	3602779	0	28	33,69,123,72,54,71,118,36,83,43,99,141,133,92,95,99,91,177,119,107,122,81,149,97,159,122,190,120,	0,6346,18099,19266,20694,21684,23733,24160,25570,33635,34949,38309,46987,52490,56473,56845,63745,66993,69212,72479,80271,89483,93904,95495,96220,99949,101605,104137,
18	36671438	36679045	ENSMUST00000001415.8:18:-|23|2067:322:1783|canonical|ATG	0	-	36671438	36679045	0	13	237,192,116,84,85,115,6,128,147,61,77,164,49,	0,3511,3842,4224,4732,4924,5178,5426,5671,6006,6955,7111,7558,
18	36679066	36679351	ENSMUST00000001415.8:18:-|2|2067:16:301|uORF|GTG	0	-	36679066	36679351	0	1	285,	0,
18	36766881	36783100	ENSMUST00000001416.7:18:-|5|1989:106:1636|canonical|ATG	0	-	36766881	36783100	0	13	72,147,117,243,128,94,99,108,126,96,120,90,90,	0,308,1205,3200,3535,3923,4214,4446,5376,6638,9295,15798,16129,
18	36793941	36798022	ENSMUST00000001419.9:18:+|7|2310:67:667|canonical|ATG	0	+	36793941	36798022	0	6	18,94,124,74,146,144,	0,355,1099,2095,2557,3937,
3	88336423	88361108	ENSMUST00000001451.10:3:+|14|4448:165:3219|canonical|ATG	0	+	88336423	88361108	0	22	74,99,124,157,90,90,79,126,69,209,138,603,176,76,176,159,60,160,91,75,139,84,	0,5434,6017,6456,8939,10021,11094,12718,12952,13592,14273,14555,16539,17452,18108,19154,22229,22603,23124,23907,24330,24601,
3	88336302	88336395	ENSMUST00000001451.10:3:+|2|4448:44:137|uORF|ATG	0	+	88336302	88336395	0	1	93,	0,
3	88346456	88346489	ENSMUST00000001451.10:3:+|60|4448:721:754|iORF|ATG	0	+	88346456	88346489	0	1	33,	0,
3	88297131	88297146	ENSMUST00000001452.13:3:+|1|1977:17:32|uORF|CTG	0	+	88297131	88297146	0	1	15,	0,
3	88297235	88321548	ENSMUST00000001452.13:3:+|9|1977:121:1759|canonical|ATG	0	+	88297235	88321548	0	14	31,62,51,63,97,118,187,150,133,82,181,246,132,105,	0,2106,3564,3693,5532,7777,11925,14437,16006,16320,21110,23224,23778,24208,
3	88325081	88328368	ENSMUST00000001454.13:3:+|1|1017:1:1018|canonical|ATG	0	+	88325081	88328368	0	5	120,255,219,257,166,	0,595,1329,2775,3121,
3	88155808	88168643	ENSMUST00000001455.12:3:+|31|5401:435:1959|canonical|ATG	0	+	88155808	88168643	0	10	54,204,138,211,57,191,130,220,307,12,	0,513,2225,3313,3727,5382,7149,11706,12229,12823,
6	28480564	28888300	ENSMUST00000001460.13:6:+|20|3482:218:2951|canonical|ATG	0	+	28480564	28888300	0	24	78,150,121,79,161,92,159,107,91,114,90,101,111,73,142,110,189,142,124,70,114,204,45,66,	0,32270,39580,43162,45488,46344,47012,48348,50844,64920,145535,187993,226469,244344,264620,315264,394296,399632,402693,403623,404391,405849,407514,407670,
11	97162680	97187585	ENSMUST00000001479.4:11:-|11|5894:297:2928|canonical|ATG	0	-	97162680	97187585	0	22	1,162,115,106,144,108,83,145,72,148,131,192,225,102,111,90,60,153,201,183,59,40,	0,672,1233,2044,2272,2695,3366,4869,6184,6467,7221,8841,10372,13068,14565,15589,16187,17763,18944,22246,24708,24865,
11	97171564	97171576	ENSMUST00000001479.4:11:-|141|5894:1658:1670|iORF|GTG	0	-	97171564	97171576	0	1	12,	0,
11	97164990	97164999	ENSMUST00000001479.4:11:-|238|5894:2497:2506|iORF|TTG	0	-	97164990	97164999	0	1	9,	0,
11	97164793	97164802	ENSMUST00000001479.4:11:-|245|5894:2572:2581|iORF|ATG	0	-	97164793	97164802	0	1	9,	0,
11	97162588	97163355	ENSMUST00000001479.4:11:-|278|5894:2924:3020|odORF|TTG	0	-	97162588	97163355	0	2	93,3,	0,764,
11	97162143	97162341	ENSMUST00000001479.4:11:-|313|5894:3267:3465|dORF|CTG	0	-	97162143	97162341	0	1	198,	0,
11	97187708	97187723	ENSMUST00000001479.4:11:-|6|5894:159:174|uORF|ATG	0	-	97187708	97187723	0	1	15,	0,
11	97207115	97280458	ENSMUST00000001480.13:11:-|5|4215:181:2944|canonical|ATG	0	-	97207115	97280458	0	23	153,48,156,108,57,143,220,135,140,64,110,61,105,165,115,34,97,201,108,122,78,85,258,	0,5164,5916,6655,10675,11392,15835,17543,19613,22714,24773,27939,28949,30978,33813,34688,34835,35487,37312,41086,51158,60479,73085,
11	97098771	97115137	ENSMUST00000001484.2:11:-|11|2488:195:1788|canonical|ATG	0	-	97098771	97115137	0	6	607,62,159,122,155,488,	0,998,1155,2707,3172,15878,
11	97041600	97048335	ENSMUST00000001485.9:11:+|3|1708:42:831|canonical|ATG	0	+	97041600	97048335	0	5	52,170,165,145,257,	0,2927,5429,5812,6478,
14	55754435	55758292	ENSMUST00000001497.8:14:-|6|1212:167:827|canonical|ATG	0	-	55754435	55758292	0	5	136,191,147,145,41,	0,275,689,3406,3816,
14	55754419	55754428	ENSMUST00000001497.8:14:-|71|1212:834:843|dORF|ATG	0	-	55754419	55754428	0	1	9,	0,
14	55754337	55754415	ENSMUST00000001497.8:14:-|74|1212:847:925|dORF|GTG	0	-	55754337	55754415	0	1	78,	0,
14	55754390	55754396	ENSMUST00000001497.8:14:-|77|1212:866:872|dORF|ATG	0	-	55754390	55754396	0	1	6,	0,
5	4087869	4091852	ENSMUST00000001507.4:5:-|125|3931:1500:1512|iORF|ACG	0	-	4087869	4091852	0	2	4,8,	0,3975,
5	4104447	4104579	ENSMUST00000001507.4:5:-|14|3931:168:300|uORF|ACG	0	-	4104447	4104579	0	1	132,	0,
5	4083029	4083128	ENSMUST00000001507.4:5:-|165|3931:1948:2047|odORF|ATG	0	-	4083029	4083128	0	1	99,	0,
5	4104523	4104736	ENSMUST00000001507.4:5:-|2|3931:11:224|uORF|CTG	0	-	4104523	4104736	0	1	213,	0,
5	4083124	4104307	ENSMUST00000001507.4:5:-|34|3931:440:1952|canonical|ATG	0	-	4083124	4104307	0	10	179,169,96,196,120,175,127,177,99,174,	0,3335,4653,8720,9263,15999,17020,18053,19803,21009,
18	67390757	67402376	ENSMUST00000001513.7:18:+|2|1758:42:1386|canonical|ATG	0	+	67390757	67402376	0	4	57,109,111,1067,	0,567,2188,10552,
8	123477909	123502066	ENSMUST00000001520.12:8:+|1|4227:8:2378|canonical|ATG	0	+	123477909	123502066	0	17	138,88,75,86,150,69,125,271,138,154,108,126,111,116,201,195,219,	0,2439,3161,6693,7979,9449,10291,11845,14631,14965,15918,16896,20678,22082,23323,23605,23938,
8	123477977	123481077	ENSMUST00000001520.12:8:+|9|4227:76:241|iORF|ATG	0	+	123477977	123481077	0	3	70,88,7,	0,2371,3093,
8	123446158	123461566	ENSMUST00000001522.9:8:+|10|3214:128:1511|canonical|ATG	0	+	123446158	123461566	0	12	26,125,98,150,142,165,128,114,81,141,110,103,	0,1629,3142,6586,8070,9255,10247,10512,12192,13358,13658,15305,
11	101963845	101966973	ENSMUST00000001534.6:11:-|6|2066:43:679|canonical|ATG	0	-	101963845	101966973	0	2	422,214,	0,2914,
12	56533034	56535060	ENSMUST00000001536.8:12:-|37|2809:614:1733|canonical|ATG	0	-	56533034	56535060	0	2	746,373,	0,1653,
12	56695860	56709907	ENSMUST00000153250.8:12:+|30|4232:404:1433|canonical|ATG	0	+	56695860	56709907	0	4	4,627,143,255,	0,713,4151,13792,
12	56695663	56696594	ENSMUST00000153250.8:12:+|19|4232:207:429|ouORF|ATG	0	+	56695663	56696594	0	2	201,21,	0,910,
9	38718337	38719270	ENSMUST00000001544.11:9:+|5|4157:71:134|uORF|TTG	0	+	38718337	38719270	0	2	50,13,	0,920,
9	38718347	38722409	ENSMUST00000001544.11:9:+|6|4157:81:234|ouORF|CTG	0	+	38718347	38722409	0	3	40,76,37,	0,910,4025,
11	94943796	94943802	ENSMUST00000001547.7:11:+|213|5930:1845:1851|iORF|GTG	0	+	94943796	94943802	0	1	6,	0,
11	94936308	94936323	ENSMUST00000001547.7:11:+|6|5930:86:101|uORF|ATG	0	+	94936308	94936323	0	1	15,	0,
11	94936351	94936366	ENSMUST00000001547.7:11:+|7|5930:129:144|uORF|ATG	0	+	94936351	94936366	0	1	15,	0,
11	94936368	94951619	ENSMUST00000001547.7:11:+|8|5930:146:4508|canonical|ATG	0	+	94936368	94951619	0	51	76,195,32,36,102,69,45,54,54,54,54,54,45,54,45,54,99,45,99,54,108,54,99,54,99,54,54,54,54,45,99,108,108,54,54,108,54,54,162,108,108,54,108,54,108,54,108,283,191,243,147,	0,1541,1858,2009,2135,3022,3328,3535,3749,4176,4349,4733,4868,5011,5178,5359,5647,5835,5973,6191,6426,6637,6974,7221,7364,7986,8229,8383,8545,8999,9131,9442,9906,10205,10407,10705,10901,11065,11249,11514,11963,12174,12337,12812,12987,13351,13728,13922,14340,14732,15104,
11	95046479	95076336	ENSMUST00000001548.13:11:-|31|4861:379:3541|canonical|ATG	0	-	95046479	95076336	0	25	111,126,99,114,123,183,103,78,80,72,148,98,150,137,68,87,137,89,197,211,87,250,80,128,206,	0,441,4972,5964,6745,7252,7595,9216,9377,9961,10224,10604,10791,11487,11732,12844,13076,13299,15398,16073,16655,19283,21745,22232,29651,
6	128410313	128424813	ENSMUST00000001559.10:6:-|14|2320:119:1451|canonical|ATG	0	-	128410313	128424813	0	12	104,174,118,92,54,98,149,140,169,42,96,96,	0,179,1251,2385,2643,2789,3211,3831,5582,5943,7303,14404,
6	128400112	128408076	ENSMUST00000001561.11:6:+|21|1893:348:1038|canonical|ATG	0	+	128400112	128408076	0	6	189,150,83,122,53,93,	0,4822,6377,7241,7573,7871,
6	128337762	128355798	ENSMUST00000001562.8:6:-|4|3374:54:138|ouORF|ATG	0	-	128337762	128355798	0	2	23,61,	0,17975,
6	128323078	128355778	ENSMUST00000001562.8:6:-|5|3374:74:1457|canonical|ATG	0	-	128323078	128355778	0	11	134,172,99,115,113,198,122,177,160,52,41,	0,919,1901,2798,3693,4461,4877,10754,11359,14655,32659,
17	35672076	35673583	ENSMUST00000001565.14:17:-|12|1679:157:349|ouORF|CTG	0	-	35672076	35673583	0	3	21,143,28,	0,609,1479,
17	35834981	35838053	ENSMUST00000001566.9:17:-|13|2649:254:1589|canonical|ATG	0	-	35834981	35838053	0	4	1058,111,109,57,	0,1181,1646,3015,
17	35838062	35838218	ENSMUST00000001566.9:17:-|5|2649:89:245|uORF|CTG	0	-	35838062	35838218	0	1	156,	0,
17	35823820	35832539	ENSMUST00000001569.14:17:+|25|1825:287:1574|canonical|ATG	0	+	35823820	35832539	0	12	43,76,91,144,120,96,153,182,46,138,165,33,	0,306,458,745,1012,1610,1917,6022,6298,6833,7122,8686,
17	35823242	35823278	ENSMUST00000001569.14:17:+|2|1825:14:50|uORF|ATG	0	+	35823242	35823278	0	1	36,	0,
13	75707410	75707512	ENSMUST00000001583.7:13:+|43|4382:655:757|uORF|ATG	0	+	75707410	75707512	0	1	102,	0,
13	75707525	75707747	ENSMUST00000001583.7:13:+|52|4382:770:992|ouORF|ATG	0	+	75707525	75707747	0	1	222,	0,
13	75707547	75707649	ENSMUST00000001583.7:13:+|54|4382:792:894|uORF|ATG	0	+	75707547	75707649	0	1	102,	0,
13	75707650	75770796	ENSMUST00000001583.7:13:+|61|4382:895:2815|canonical|ATG	0	+	75707650	75770796	0	12	147,48,122,164,260,125,85,568,67,172,45,117,	0,17302,38641,42274,48624,54227,54494,55897,58503,61888,62895,63029,
11	100415783	100424073	ENSMUST00000001595.9:11:+|6|2584:88:1834|canonical|ATG	0	+	100415783	100424073	0	10	242,146,190,146,190,146,193,143,164,186,	0,4616,5107,5410,5860,6160,6842,7301,7652,8104,
11	100442030	100456946	ENSMUST00000001599.3:11:+|5|2017:115:1942|canonical|ATG	0	+	100442030	100456946	0	5	194,490,618,150,375,	0,3352,5090,14253,14541,
5	29434677	29451203	ENSMUST00000001611.10:5:+|2|9219:15:2580|canonical|ATG	0	+	29434677	29451203	0	11	966,128,196,324,111,168,122,133,132,110,175,	0,1252,2919,5148,6653,7816,8672,11561,12136,14904,16351,
5	29435443	29435452	ENSMUST00000001611.10:5:+|56|9219:781:790|iORF|GTG	0	+	29435443	29435452	0	1	9,	0,
5	29434717	29434765	ENSMUST00000001611.10:5:+|5|9219:55:103|iORF|ATG	0	+	29434717	29434765	0	1	48,	0,
17	26605477	26605519	ENSMUST00000001619.15:17:+|10|767:103:145|uORF|ATG	0	+	26605477	26605519	0	1	42,	0,
17	26561612	26605503	ENSMUST00000001619.15:17:+|7|767:69:129|uORF|ATG	0	+	26561612	26605503	0	2	20,40,	0,43851,
3	34020065	34020080	ENSMUST00000001620.12:3:+|2|2459:124:139|uORF|TTG	0	+	34020065	34020080	0	1	15,	0,
3	34020112	34069087	ENSMUST00000001620.12:3:+|4|2459:171:2205|canonical|ATG	0	+	34020112	34069087	0	17	51,53,94,72,149,94,117,171,79,110,87,208,204,201,81,92,171,	0,19414,20950,25919,26324,26853,27519,29040,29962,34109,36217,37911,41715,44006,44861,48048,48804,
11	69851601	69857074	ENSMUST00000001626.9:11:-|8|2778:181:2182|canonical|ATG	0	-	69851601	69857074	0	12	114,96,311,80,165,95,274,284,156,192,71,163,	0,196,373,1211,1515,1979,3356,3918,4309,4776,5091,5310,
11	69881624	69895338	ENSMUST00000001631.6:11:-|12|2482:202:2425|canonical|ATG	0	-	69881624	69895338	0	22	101,50,111,110,173,170,95,70,212,124,101,52,110,75,96,45,184,59,54,120,58,53,	0,357,757,960,1959,2697,2961,3171,3768,4068,5343,5531,7612,7811,7993,8195,8374,8809,8964,9239,12975,13661,
12	105588229	105592680	ENSMUST00000001652.6:12:+|3|3792:57:1236|canonical|ATG	0	+	105588229	105592680	0	2	71,1108,	0,3343,
12	40222976	40223003	ENSMUST00000001672.11:12:-|12|3378:187:214|uORF|CTG	0	-	40222976	40223003	0	1	27,	0,
12	40203361	40222956	ENSMUST00000001672.11:12:-|16|3378:234:1584|canonical|ATG	0	-	40203361	40222956	0	12	90,96,129,135,109,179,51,158,125,85,105,88,	0,557,935,3627,8948,9577,9847,10616,12828,13796,14016,19507,
12	40222999	40223158	ENSMUST00000001672.11:12:-|1|3378:32:191|uORF|ATG	0	-	40222999	40223158	0	1	159,	0,
6	146758471	146775721	ENSMUST00000001675.13:6:+|5|4550:65:1460|canonical|ATG	0	+	146758471	146775721	0	13	134,52,123,84,124,155,103,62,118,124,96,92,128,	0,1649,7723,8266,8947,9861,10362,10623,13110,13626,14846,16928,17122,
15	102966805	102966826	ENSMUST00000001699.7:15:+|1|1909:11:32|uORF|ATG	0	+	102966805	102966826	0	1	21,	0,
15	102966857	102971075	ENSMUST00000001699.7:15:+|5|1909:63:1092|canonical|ATG	0	+	102966857	102971075	0	2	751,278,	0,3940,
15	102966873	102966879	ENSMUST00000001699.7:15:+|7|1909:79:85|iORF|ATG	0	+	102966873	102966879	0	1	6,	0,
15	102921182	102921191	ENSMUST00000001700.6:15:+|6|2461:81:90|ouORF|ATG	0	+	102921182	102921191	0	1	9,	0,
15	102921187	102927425	ENSMUST00000001700.6:15:+|7|2461:86:1073|canonical|ATG	0	+	102921187	102927425	0	2	730,257,	0,5981,
15	102954525	102956701	ENSMUST00000001701.3:15:+|4|2021:100:1015|canonical|ATG	0	+	102954525	102956701	0	2	682,233,	0,1943,
15	102990779	102992855	ENSMUST00000001703.7:15:+|5|1868:174:903|canonical|ATG	0	+	102990779	102992855	0	2	436,293,	0,1783,
15	102981274	102981508	ENSMUST00000001706.6:15:+|12|2374:254:488|uORF|ATG	0	+	102981274	102981508	0	1	234,	0,
15	102981630	102981678	ENSMUST00000001706.6:15:+|40|2374:610:658|ouORF|ATG	0	+	102981630	102981678	0	1	48,	0,
15	102981634	102981640	ENSMUST00000001706.6:15:+|41|2374:614:620|uORF|ATG	0	+	102981634	102981640	0	1	6,	0,
15	102981652	102984139	ENSMUST00000001706.6:15:+|44|2374:632:1415|canonical|ATG	0	+	102981652	102984139	0	2	538,245,	0,2242,
15	102981710	102981725	ENSMUST00000001706.6:15:+|49|2374:690:705|iORF|ATG	0	+	102981710	102981725	0	1	15,	0,
15	102981807	102981813	ENSMUST00000001706.6:15:+|54|2374:787:793|iORF|CTG	0	+	102981807	102981813	0	1	6,	0,
15	103014081	103015442	ENSMUST00000001709.2:15:+|13|2923:268:937|canonical|ATG	0	+	103014081	103015442	0	2	454,215,	0,1146,
15	103009605	103011041	ENSMUST00000001711.5:15:+|1|1581:34:742|canonical|ATG	0	+	103009605	103011041	0	2	400,308,	0,1128,
15	103011124	103011286	ENSMUST00000001711.5:15:+|39|1581:825:987|dORF|ATG	0	+	103011124	103011286	0	1	162,	0,
10	75764280	75764295	ENSMUST00000001712.7:10:-|2|7417:22:37|uORF|GTG	0	-	75764280	75764295	0	1	15,	0,
10	75646543	75755371	ENSMUST00000001712.7:10:-|40|7417:422:6986|canonical|ATG	0	-	75646543	75755371	0	36	144,227,165,268,75,678,97,164,114,332,183,179,152,261,262,146,207,162,116,157,243,195,153,188,79,218,137,169,287,150,130,181,135,114,93,3,	0,331,1513,6331,8822,10231,11252,12090,37748,48171,53369,66909,69055,70894,74734,78715,79005,80314,85856,87076,88422,90777,91667,92782,93476,95701,96658,98685,99944,101282,103500,104892,106833,107707,108268,108825,
10	75753477	75754885	ENSMUST00000001712.7:10:-|42|7417:444:666|iORF|ATG	0	-	75753477	75754885	0	3	34,114,74,	0,773,1334,
10	75755490	75764287	ENSMUST00000001712.7:10:-|5|7417:30:303|uORF|CTG	0	-	75755490	75764287	0	2	10,263,	0,8534,
10	75784038	75798496	ENSMUST00000001713.9:10:-|8|1037:89:812|canonical|ATG	0	-	75784038	75798496	0	5	195,177,151,88,112,	0,2756,10038,13004,14346,
10	75783933	75784032	ENSMUST00000001713.9:10:-|91|1037:818:917|dORF|ACG	0	-	75783933	75784032	0	1	99,	0,
10	75781078	75781129	ENSMUST00000001715.9:10:-|22|1880:286:337|uORF|ATG	0	-	75781078	75781129	0	1	51,	0,
10	75774812	75780958	ENSMUST00000001715.9:10:-|31|1880:457:1183|canonical|ATG	0	-	75774812	75780958	0	5	198,177,151,88,112,	0,1058,1931,3288,6034,
10	75771348	75771414	ENSMUST00000001716.7:10:-|36|649:468:534|dORF|GTG	0	-	75771348	75771414	0	1	66,	0,
10	75771319	75771343	ENSMUST00000001716.7:10:-|40|649:539:563|dORF|ATG	0	-	75771319	75771343	0	1	24,	0,
10	75771264	75771276	ENSMUST00000001716.7:10:-|45|649:606:618|dORF|GTG	0	-	75771264	75771276	0	1	12,	0,
10	75773324	75773351	ENSMUST00000001716.7:10:-|4|649:64:91|uORF|TTG	0	-	75773324	75773351	0	1	27,	0,
10	75771433	75773323	ENSMUST00000001716.7:10:-|5|649:92:449|canonical|ATG	0	-	75771433	75773323	0	3	73,176,108,	0,1304,1782,
8	109998834	109998840	ENSMUST00000001720.13:8:+|139|2375:1407:1413|iORF|CTG	0	+	109998834	109998840	0	1	6,	0,
8	109991484	109998889	ENSMUST00000001720.13:8:+|13|2375:97:1462|canonical|ATG	0	+	109991484	109998889	0	11	235,105,68,159,139,53,153,129,84,99,141,	0,358,1098,2337,3076,3684,4582,5309,6037,6812,7264,
8	109998895	109999096	ENSMUST00000001720.13:8:+|146|2375:1468:1669|dORF|ATG	0	+	109998895	109999096	0	1	201,	0,
8	109999210	109999465	ENSMUST00000001720.13:8:+|169|2375:1783:2038|dORF|ATG	0	+	109999210	109999465	0	1	255,	0,
8	109948024	109962107	ENSMUST00000001722.13:8:-|4|1330:62:1220|canonical|ATG	0	-	109948024	109962107	0	3	638,128,392,	0,11688,13691,
1	121553995	121567875	ENSMUST00000001724.11:1:-|10|2258:115:2098|canonical|ATG	0	-	121553995	121567875	0	13	143,178,57,114,153,162,140,315,101,136,111,288,85,	0,1220,1695,3409,4415,5170,6136,7285,7694,8063,10497,11885,13795,
13	38646102	38646138	ENSMUST00000001757.8:13:-|41|2553:622:658|dORF|ATG	0	-	38646102	38646138	0	1	36,	0,
13	38646169	38658993	ENSMUST00000001757.8:13:-|5|2553:66:591|canonical|ATG	0	-	38646169	38658993	0	4	141,96,201,87,	0,8826,9870,12737,
12	112654697	112671561	ENSMUST00000001780.9:12:-|16|2690:371:1814|canonical|ATG	0	-	112654697	112671561	0	13	80,103,88,215,129,126,69,66,132,148,112,129,46,	0,429,1804,2079,2370,2570,2969,3700,3848,4431,4852,7482,16818,
12	112674026	112674065	ENSMUST00000001780.9:12:-|6|2690:212:251|uORF|ATG	0	-	112674026	112674065	0	1	39,	0,
5	136968106	136974916	ENSMUST00000111093.7:5:+|19|1902:277:961|canonical|ATG	0	+	136968106	136974916	0	5	217,165,82,117,103,	0,4213,6334,6503,6707,
5	136967964	136968006	ENSMUST00000111093.7:5:+|11|1902:135:177|uORF|ATG	0	+	136967964	136968006	0	1	42,	0,
7	83643888	83722596	ENSMUST00000001792.11:7:-|19|5260:228:4197|canonical|ATG	0	-	83643888	83722596	0	18	188,123,259,102,169,1084,145,488,88,133,118,217,74,115,111,134,109,312,	0,1939,2413,4826,6992,7990,11390,16909,19175,22987,26203,29145,30597,34098,36736,38927,44196,78396,
19	3907080	3907089	ENSMUST00000001801.10:19:-|2|2688:45:54|uORF|CTG	0	-	3907080	3907089	0	1	9,	0,
19	3896113	3904701	ENSMUST00000126070.8:19:-|29|3041:473:2978|canonical|ATG	0	-	3896113	3904701	0	19	79,178,118,108,132,214,119,91,158,140,145,213,94,83,127,89,221,79,117,	0,156,490,681,924,1354,1644,2434,2604,2866,5777,6230,6517,6768,6932,7226,7395,8103,8471,
11	101070124	101077445	ENSMUST00000001802.9:11:+|12|2560:114:2334|canonical|ATG	0	+	101070124	101077445	0	6	377,148,147,86,257,1205,	0,955,1771,2092,3722,6116,
11	101082594	101082639	ENSMUST00000001806.9:11:+|1|2138:31:76|uORF|ATG	0	+	101082594	101082639	0	1	45,	0,
15	36600681	36600687	ENSMUST00000001809.14:15:-|105|2817:1345:1351|iORF|GTG	0	-	36600681	36600687	0	1	6,	0,
15	36596562	36608506	ENSMUST00000001809.14:15:-|19|2817:468:2379|canonical|ATG	0	-	36596562	36608506	0	14	93,131,85,155,111,91,273,96,138,95,140,116,194,193,	0,401,894,1410,1639,2389,2642,4030,4307,4752,6283,8879,9181,11751,
6	29735697	29735739	ENSMUST00000001812.4:6:+|1|3779:5:47|uORF|ATG	0	+	29735697	29735739	0	1	42,	0,
6	29736000	29753542	ENSMUST00000001812.4:6:+|22|3779:308:734|ouORF|CTG	0	+	29736000	29753542	0	2	353,73,	0,17469,
6	29736010	29760285	ENSMUST00000001812.4:6:+|24|3779:318:2700|canonical|ATG	0	+	29736010	29760285	0	12	343,206,210,173,220,124,93,109,186,149,135,434,	0,17459,18311,18681,19163,19472,20770,21246,22325,22855,23473,23841,
6	29735809	29735917	ENSMUST00000001812.4:6:+|9|3779:117:225|uORF|ATG	0	+	29735809	29735917	0	1	108,	0,
2	145932961	145934678	ENSMUST00000001818.4:2:-|26|3428:337:466|ouORF|GTG	0	-	145932961	145934678	0	2	4,125,	0,1592,
2	145918423	145934604	ENSMUST00000001818.4:2:-|31|3428:411:2484|canonical|ATG	0	-	145918423	145934604	0	14	177,249,102,240,81,60,192,171,179,167,159,92,153,51,	0,1316,2173,3348,5420,6291,7084,8352,9697,12110,12846,13822,14389,16130,
7	86719658	86775759	ENSMUST00000001824.6:7:-|11|3125:185:2444|canonical|ATG	0	-	86719658	86775759	0	19	190,93,82,265,91,92,68,64,83,120,86,99,94,187,126,102,187,109,121,	0,3617,5750,6224,9415,12067,14433,16790,22512,24712,26453,27126,37279,42042,43258,48477,52044,53539,55980,
9	18312913	18312925	ENSMUST00000001825.8:9:+|107|5789:1261:1273|odORF|CTG	0	+	18312913	18312925	0	1	12,	0,
9	18292264	18292312	ENSMUST00000001825.8:9:+|14|5789:141:189|uORF|ACG	0	+	18292264	18292312	0	1	48,	0,
9	18292396	18312921	ENSMUST00000001825.8:9:+|28|5789:273:1269|canonical|ATG	0	+	18292396	18312921	0	11	64,50,57,158,104,59,71,106,120,63,144,	0,2903,8609,9629,11886,12896,16353,17436,19515,20033,20381,
9	18323433	18388138	ENSMUST00000172171.7:9:-|24|4066:247:2584|canonical|ATG	0	-	18323433	18388138	0	20	190,93,82,265,91,92,68,64,83,120,86,99,94,187,126,102,187,112,131,65,	0,2742,3930,7201,11494,15957,24020,25416,27416,27602,27976,39708,40687,52989,55174,56478,57361,61611,62359,64640,
10	85939011	85957707	ENSMUST00000001834.3:10:-|10|2009:117:1635|canonical|ATG	0	-	85939011	85957707	0	12	108,120,111,189,176,160,157,157,100,68,79,93,	0,2887,3476,4197,4803,7179,8165,10454,12343,14425,16707,18603,
10	85938941	85938959	ENSMUST00000001834.3:10:-|180|2009:1687:1705|dORF|ATG	0	-	85938941	85938959	0	1	18,	0,
10	85957703	85957781	ENSMUST00000001834.3:10:-|5|2009:43:121|ouORF|GTG	0	-	85957703	85957781	0	1	78,	0,
10	85876549	85876573	ENSMUST00000001836.10:10:+|50|2572:579:603|iORF|CTG	0	+	85876549	85876573	0	1	24,	0,
10	85871942	85888142	ENSMUST00000001836.10:10:+|7|2572:113:1619|canonical|ATG	0	+	85871942	85888142	0	15	72,59,185,86,97,111,131,62,97,62,112,91,122,106,113,	0,2335,2506,4355,4543,6536,7319,7887,10060,10928,12520,13667,13854,15280,16087,
7	30195139	30198771	ENSMUST00000001845.12:7:-|5|1600:41:80|uORF|ATG	0	-	30195139	30198771	0	2	25,14,	0,3618,
7	30195101	30195152	ENSMUST00000001845.12:7:-|7|1600:67:118|uORF|ATG	0	-	30195101	30195152	0	1	51,	0,
7	35200847	35200901	ENSMUST00000001854.11:7:+|160|1953:1687:1741|odORF|ATG	0	+	35200847	35200901	0	1	54,	0,
7	35186481	35200851	ENSMUST00000001854.11:7:+|8|1953:98:1691|canonical|ATG	0	+	35186481	35200851	0	11	169,205,152,126,154,124,104,97,150,178,134,	0,8605,10733,11120,11316,12149,12354,12743,13058,13794,14236,
2	74668309	74670136	ENSMUST00000001872.4:2:+|1|2483:1:1021|canonical|ATG	0	+	74668309	74670136	0	2	769,251,	0,1576,
7	101663810	101787753	ENSMUST00000001884.13:7:+|13|4627:179:2213|canonical|ATG	0	+	101663810	101787753	0	16	403,52,87,104,129,98,115,78,56,45,162,157,74,120,105,249,	0,3437,23477,42672,58894,87423,99770,109269,110381,114761,115391,121517,122289,122476,122835,123694,
7	101663638	101663644	ENSMUST00000001884.13:7:+|1|4627:7:13|uORF|ATG	0	+	101663638	101663644	0	1	6,	0,
7	101663680	101663725	ENSMUST00000001884.13:7:+|5|4627:49:94|uORF|GTG	0	+	101663680	101663725	0	1	45,	0,
5	143328485	143329248	ENSMUST00000001900.8:5:-|2|1364:9:177|uORF|ATG	0	-	143328485	143329248	0	2	85,83,	0,680,
2	31950350	31970990	ENSMUST00000001920.12:2:+|15|3117:213:666|canonical|ATG	0	+	31950350	31970990	0	6	31,62,67,42,163,88,	0,178,11864,14720,19279,20552,
2	31971054	31971315	ENSMUST00000001920.12:2:+|57|3117:730:991|dORF|TTG	0	+	31971054	31971315	0	1	261,	0,
3	20215804	20242171	ENSMUST00000001921.2:3:-|1|1449:11:1265|canonical|ATG	0	-	20215804	20242171	0	11	188,85,203,91,111,102,102,103,125,76,68,	0,3950,6282,7427,9282,11360,13003,13209,23749,26110,26299,
17	75005885	75390553	ENSMUST00000001927.11:17:+|15|6671:319:5458|canonical|ATG	0	+	75005885	75390553	0	34	476,71,292,170,168,225,275,103,72,123,168,228,23,100,99,126,126,123,120,123,123,123,123,126,126,144,180,87,129,141,171,123,150,182,	0,1445,60025,145379,173151,219270,221081,243008,246458,260602,267981,270510,273066,276442,277034,284129,285405,286870,290338,304270,307090,309117,315085,321311,342858,346801,353404,354826,356624,357452,358453,379187,383544,384486,
17	75151287	75151293	ENSMUST00000001927.11:17:+|81|6671:1181:1187|iORF|ATG	0	+	75151287	75151293	0	1	6,	0,
7	141884366	141902308	ENSMUST00000001950.11:7:-|19|3788:180:1005|canonical|ATG	0	-	141884366	141902308	0	6	215,91,153,183,150,33,	0,5140,6335,7617,8373,17909,
11	105967981	105989034	ENSMUST00000001963.13:11:+|1|4906:38:3977|canonical|ATG	0	+	105967981	105989034	0	25	264,168,94,144,192,98,173,224,145,99,123,212,137,159,88,144,192,98,173,224,145,99,123,188,233,	0,925,1719,2571,3310,4035,4379,4879,5410,5797,6122,6685,7554,8563,8970,11188,11499,13516,13786,17063,17591,18008,20034,20447,20820,
11	105985061	105985067	ENSMUST00000001963.13:11:+|260|4906:2982:2988|iORF|CTG	0	+	105985061	105985067	0	1	6,	0,
11	105989083	105989119	ENSMUST00000001963.13:11:+|344|4906:4026:4062|dORF|ATG	0	+	105989083	105989119	0	1	36,	0,
11	105975207	105989034	ENSMUST00000001964.7:11:+|1|2418:1:2200|canonical|ATG	0	+	105975207	105989034	0	14	196,137,159,88,144,192,98,173,224,145,99,123,188,233,	0,328,1337,1744,3962,4273,6290,6560,9837,10365,10782,12808,13221,13594,
11	106008202	106034064	ENSMUST00000001965.13:11:+|3|3368:31:2884|canonical|ATG	0	+	106008202	106034064	0	13	76,231,162,206,426,400,200,253,194,85,157,181,282,	0,780,5925,6182,9032,10549,11919,12288,15522,17591,18513,19354,25580,
8	84689240	84689315	ENSMUST00000001974.10:8:+|28|2567:376:451|uORF|ATG	0	+	84689240	84689315	0	1	75,	0,
8	84689325	84689640	ENSMUST00000001974.10:8:+|37|2567:461:521|uORF|ATG	0	+	84689325	84689640	0	2	51,9,	0,306,
8	84673041	84677244	ENSMUST00000001975.5:8:-|14|4344:237:1782|canonical|ATG	0	-	84673041	84677244	0	5	263,98,106,174,904,	0,1723,1957,3043,3299,
8	84687806	84687839	ENSMUST00000001975.5:8:-|5|4344:64:97|uORF|ATG	0	-	84687806	84687839	0	1	33,	0,
7	16721984	16725482	ENSMUST00000001984.4:7:+|2|1396:57:747|truncation|ATG	0	+	16721984	16725482	0	3	46,360,284,	0,1640,3214,
X	20678701	20678707	ENSMUST00000001989.8:X:+|225|4071:2345:2351|iORF|GTG	0	+	20678701	20678707	0	1	6,	0,
X	20679644	20679653	ENSMUST00000001989.8:X:+|248|4071:2555:2564|iORF|ATG	0	+	20679644	20679653	0	1	9,	0,
X	20662919	20668449	ENSMUST00000001989.8:X:+|3|4071:23:230|ouORF|CTG	0	+	20662919	20668449	0	2	206,1,	0,5529,
X	20670552	20670558	ENSMUST00000001989.8:X:+|70|4071:825:831|iORF|CTG	0	+	20670552	20670558	0	1	6,	0,
9	37621851	37646524	ENSMUST00000002007.4:9:+|14|3339:199:1609|canonical|ATG	0	+	37621851	37646524	0	9	13,176,139,256,110,134,158,196,228,	0,1047,5848,9497,11106,11769,20788,22900,24445,
9	37539374	37544142	ENSMUST00000002008.6:9:+|5|1166:121:1108|canonical|ATG	0	+	37539374	37544142	0	7	64,158,208,159,120,145,133,	0,494,919,1952,2980,3214,4635,
9	37528220	37537782	ENSMUST00000002011.13:9:+|13|1865:144:1329|canonical|ATG	0	+	37528220	37537782	0	7	70,188,202,156,123,127,319,	0,3267,5932,6317,8377,8785,9243,
9	37528122	37528173	ENSMUST00000002011.13:9:+|5|1865:46:97|uORF|CTG	0	+	37528122	37528173	0	1	51,	0,
9	37613568	37613619	ENSMUST00000002013.10:9:-|2|696:104:155|uORF|ACG	0	-	37613568	37613619	0	1	51,	0,
9	37603339	37611989	ENSMUST00000002013.10:9:-|6|696:197:647|canonical|ATG	0	-	37603339	37611989	0	4	147,78,71,154,	0,2453,4277,8496,
X	74254951	74257337	ENSMUST00000002029.12:X:+|27|1595:266:1046|canonical|ATG	0	+	74254951	74257337	0	6	82,108,78,134,47,331,	0,256,501,791,1926,2055,
X	74254737	74254761	ENSMUST00000002029.12:X:+|4|1595:52:76|uORF|CTG	0	+	74254737	74254761	0	1	24,	0,
11	106213276	106216204	ENSMUST00000002043.9:11:-|17|5193:141:282|ouORF|CTG	0	-	106213276	106216204	0	2	85,56,	0,2872,
11	106200935	106213344	ENSMUST00000002043.9:11:-|24|5193:214:1666|canonical|ATG	0	-	106200935	106213344	0	12	81,168,110,59,86,111,102,66,122,175,108,264,	0,1075,1448,1792,2602,3985,4424,7070,7259,9352,10737,12145,
11	106213250	106213265	ENSMUST00000002043.9:11:-|35|5193:293:308|iORF|ATG	0	-	106213250	106213265	0	1	15,	0,
11	106216308	106216326	ENSMUST00000002043.9:11:-|4|5193:19:37|uORF|ACG	0	-	106216308	106216326	0	1	18,	0,
11	106216291	106216312	ENSMUST00000002043.9:11:-|7|5193:33:54|uORF|GTG	0	-	106216291	106216312	0	1	21,	0,
11	106216190	106216295	ENSMUST00000002043.9:11:-|9|5193:50:155|uORF|GTG	0	-	106216190	106216295	0	1	105,	0,
11	106084929	106154194	ENSMUST00000002044.9:11:+|17|3450:318:2199|canonical|ATG	0	+	106084929	106154194	0	16	4,122,41,100,114,121,134,74,68,93,192,149,132,130,178,229,	0,12061,25814,29254,32560,38856,57495,60756,63635,63884,64552,65340,66079,66688,67287,69036,
11	106084716	106084722	ENSMUST00000002044.9:11:+|6|3450:105:111|uORF|ATG	0	+	106084716	106084722	0	1	6,	0,
11	106084737	106084884	ENSMUST00000002044.9:11:+|8|3450:126:273|uORF|ATG	0	+	106084737	106084884	0	1	147,	0,
11	106066247	106073301	ENSMUST00000002048.7:11:+|13|1383:188:1073|canonical|ATG	0	+	106066247	106073301	0	5	271,107,128,178,201,	0,3258,5619,6283,6853,
11	106066126	106066159	ENSMUST00000002048.7:11:+|2|1383:67:100|uORF|CTG	0	+	106066126	106066159	0	1	33,	0,
11	106066142	106066148	ENSMUST00000002048.7:11:+|4|1383:83:89|uORF|CTG	0	+	106066142	106066148	0	1	6,	0,
11	106066193	106066202	ENSMUST00000002048.7:11:+|8|1383:134:143|uORF|ACG	0	+	106066193	106066202	0	1	9,	0,
7	16455834	16475628	ENSMUST00000002053.8:7:-|11|2091:193:1978|canonical|ATG	0	-	16455834	16475628	0	11	470,95,148,107,158,116,169,90,74,236,122,	0,3351,4971,5495,5946,6315,7413,9272,9526,18758,19672,
7	16456097	16456268	ENSMUST00000002053.8:7:-|128|2091:1544:1715|iORF|CTG	0	-	16456097	16456268	0	1	171,	0,
2	127008753	127066702	ENSMUST00000002063.14:2:+|1|4600:25:3394|canonical|ATG	0	+	127008753	127066702	0	21	147,72,124,74,122,160,167,74,123,110,140,113,119,303,115,124,259,513,191,158,161,	0,3037,5416,10532,19418,24776,26290,29032,34667,34893,37394,38092,38289,40506,43426,47427,51508,52772,54516,56118,57788,
2	127080646	127096993	ENSMUST00000002064.14:2:+|17|1160:182:1070|canonical|ATG	0	+	127080646	127096993	0	7	12,119,120,98,108,172,259,	0,2285,5316,6198,11392,14439,16088,
2	127070672	127070729	ENSMUST00000002064.14:2:+|2|1160:7:64|uORF|CTG	0	+	127070672	127070729	0	1	57,	0,
12	84784249	84876291	ENSMUST00000002073.12:12:-|15|6769:242:5732|extension|ATG	0	-	84784249	84876291	0	36	146,150,282,168,138,129,84,192,144,126,132,123,126,123,126,126,123,120,120,129,129,114,40,20,216,165,123,75,103,284,207,171,176,253,71,536,	0,504,954,1478,1724,2106,3116,3654,4834,5508,5992,6745,7347,7572,8707,9369,9694,10791,15122,19537,20107,22050,22921,24175,24898,25335,28990,31712,44198,44884,45766,46393,47498,69437,84427,91506,
X	73757113	73757119	ENSMUST00000002079.6:X:+|3|6030:16:22|uORF|ATG	0	+	73757113	73757119	0	1	6,	0,
X	73758527	73772250	ENSMUST00000002079.6:X:+|8|6030:58:5767|canonical|ATG	0	+	73758527	73772250	0	34	1056,180,129,101,130,157,109,115,126,117,94,170,152,106,131,177,196,240,162,152,101,224,179,67,328,104,97,179,161,148,65,76,75,105,	0,1366,2367,2578,3639,3943,4188,4380,4624,4832,5255,5450,5834,6739,7477,7831,8109,8413,8763,8993,9253,9430,9812,10162,10606,11074,11262,11728,12051,12567,12883,13015,13218,13618,
X	73794381	73824341	ENSMUST00000002080.11:X:-|43|3970:629:2948|canonical|ATG	0	-	73794381	73824341	0	8	1539,111,102,63,99,91,254,60,	0,1719,1994,2448,3812,4376,5452,29900,
X	73774450	73778688	ENSMUST00000002081.5:X:+|4|1981:47:1745|canonical|ATG	0	+	73774450	73778688	0	15	56,131,109,88,88,107,166,26,130,240,101,108,70,93,185,	0,133,442,653,1027,1569,1747,2010,2519,2737,3058,3473,3654,3803,4053,
X	73717030	73737531	ENSMUST00000002084.13:X:+|25|3648:435:2646|canonical|ATG	0	+	73717030	73737531	0	10	900,181,143,169,95,146,146,85,126,220,	0,3883,11953,12178,13763,16978,17431,19759,20072,20281,
X	73716606	73716927	ENSMUST00000002084.13:X:+|2|3648:11:332|uORF|CTG	0	+	73716606	73716927	0	1	321,	0,
X	73787239	73790758	ENSMUST00000002090.2:X:+|17|765:179:698|canonical|ATG	0	+	73787239	73790758	0	6	67,116,75,90,66,105,	0,1598,2560,2791,3119,3414,
X	73787117	73787156	ENSMUST00000166518.7:X:+|8|800:91:130|uORF|ATG	0	+	73787117	73787156	0	1	39,	0,
X	73686556	73714884	ENSMUST00000002091.5:X:-|11|1219:103:841|canonical|ATG	0	-	73686556	73714884	0	7	39,101,121,136,148,101,92,	0,1280,2103,2990,20440,25888,28236,
X	73716150	73716168	ENSMUST00000002091.5:X:-|2|1219:8:26|uORF|TTG	0	-	73716150	73716168	0	1	18,	0,
X	73688695	73688704	ENSMUST00000002091.5:X:-|69|1219:656:665|iORF|ATG	0	-	73688695	73688704	0	1	9,	0,
9	44807901	44881274	ENSMUST00000002095.10:9:-|3|16461:23:11915|canonical|ATG	0	-	44807901	44881274	0	36	276,130,84,104,179,75,171,65,81,4237,183,161,79,118,159,138,107,194,74,111,174,185,114,121,96,147,114,132,74,384,65,235,178,2651,70,426,	0,1162,1813,2734,3000,5085,6673,8693,9804,10381,14785,15326,16423,16619,17488,18920,20882,21176,22148,22493,23322,24959,26005,27900,28242,28649,33069,33661,34408,34631,35456,37487,38951,39502,45035,72947,
9	44772930	44773029	ENSMUST00000002099.10:9:+|1|4169:22:121|uORF|CTG	0	+	44772930	44773029	0	1	99,	0,
9	44794974	44798733	ENSMUST00000002100.7:9:-|16|2448:152:1250|canonical|ATG	0	-	44794974	44798733	0	8	74,87,101,31,132,291,312,70,	0,216,435,707,1021,1349,3146,3689,
9	44970707	44980431	ENSMUST00000002101.11:9:-|1|1023:1:661|extension|ATG	0	-	44970707	44980431	0	6	66,44,132,228,24,166,	0,555,2798,3455,4539,9558,
9	44969766	44969880	ENSMUST00000002101.11:9:-|61|1023:715:829|dORF|ATG	0	-	44969766	44969880	0	1	114,	0,
7	19508748	19515877	ENSMUST00000002112.14:7:+|3|785:38:518|canonical|ATG	0	+	19508748	19515877	0	6	84,68,118,84,94,32,	0,5452,5673,6258,6455,7097,
11	78245711	78245750	ENSMUST00000002121.4:11:-|15|6488:238:277|uORF|ATG	0	-	78245711	78245750	0	1	39,	0,
11	78245572	78245647	ENSMUST00000002121.4:11:-|28|6488:341:416|uORF|TTG	0	-	78245572	78245647	0	1	75,	0,
11	78245918	78245939	ENSMUST00000002121.4:11:-|2|6488:49:70|uORF|ATG	0	-	78245918	78245939	0	1	21,	0,
11	78245577	78245589	ENSMUST00000002121.4:11:-|32|6488:399:411|uORF|GTG	0	-	78245577	78245589	0	1	12,	0,
11	78233665	78233671	ENSMUST00000002121.4:11:-|33|6488:453:459|uORF|CTG	0	-	78233665	78233671	0	1	6,	0,
11	78207582	78233653	ENSMUST00000002121.4:11:-|35|6488:471:5652|canonical|ATG	0	-	78207582	78233653	0	36	187,188,167,78,113,125,114,239,196,141,143,148,208,128,168,138,136,77,118,140,196,155,151,130,99,149,143,90,117,102,274,85,193,77,159,109,	0,467,1269,1519,1841,4214,4500,5086,5684,8622,10258,11585,12300,13538,14527,14765,15187,15571,16783,17013,17724,18081,18364,18597,19092,19308,21046,21371,21814,22583,23345,24190,24435,24922,25092,25962,
11	78245746	78245917	ENSMUST00000002121.4:11:-|3|6488:71:242|uORF|CTG	0	-	78245746	78245917	0	1	171,	0,
11	78245880	78245907	ENSMUST00000002121.4:11:-|4|6488:81:108|uORF|ATG	0	-	78245880	78245907	0	1	27,	0,
11	78343566	78348643	ENSMUST00000002127.13:11:+|5|1329:86:809|canonical|ATG	0	+	78343566	78348643	0	5	220,114,103,173,113,	0,3651,4230,4520,4964,
11	78245995	78255138	ENSMUST00000002133.8:11:+|11|1268:251:911|canonical|ATG	0	+	78245995	78255138	0	3	175,197,288,	0,5020,8855,
11	78245873	78245909	ENSMUST00000002133.8:11:+|7|1268:129:165|uORF|GTG	0	+	78245873	78245909	0	1	36,	0,
11	78255157	78255322	ENSMUST00000002133.8:11:+|85|1268:930:1095|dORF|CTG	0	+	78255157	78255322	0	1	165,	0,
11	78245940	78245949	ENSMUST00000002133.8:11:+|8|1268:196:205|uORF|TTG	0	+	78245940	78245949	0	1	9,	0,
7	16312140	16317234	ENSMUST00000002152.12:7:+|10|1814:262:844|canonical|ATG	0	+	16312140	16317234	0	3	274,191,117,	0,1486,4977,
7	16309764	16309776	ENSMUST00000002152.12:7:+|7|1814:150:162|uORF|GTG	0	+	16309764	16309776	0	1	12,	0,
2	91054247	91066099	ENSMUST00000002171.13:2:+|15|1819:194:1550|canonical|ATG	0	+	91054247	91066099	0	13	84,84,126,105,63,138,144,149,97,146,82,68,70,	0,327,731,1210,1400,1657,2410,2664,3517,3762,4798,9649,11782,
2	91054086	91054260	ENSMUST00000002171.13:2:+|4|1819:33:207|ouORF|GTG	0	+	91054086	91054260	0	1	174,	0,
2	91193680	91195011	ENSMUST00000002177.8:2:-|11|1802:106:169|uORF|ATG	0	-	91193680	91195011	0	2	16,47,	0,1284,
2	91096708	91096816	ENSMUST00000002180.7:2:+|43|2034:614:722|uORF|ATG	0	+	91096708	91096816	0	1	108,	0,
2	91096948	91115394	ENSMUST00000002180.7:2:+|62|2034:854:1673|canonical|ATG	0	+	91096948	91115394	0	5	45,97,191,166,320,	0,2481,16306,17296,18126,
11	4160487	4180135	ENSMUST00000002198.3:11:+|14|4920:139:2515|canonical|ATG	0	+	4160487	4180135	0	16	63,122,208,258,75,151,188,118,186,122,246,208,155,102,72,102,	0,558,6008,7145,10574,12592,13544,14548,14907,15782,15993,16925,17583,18653,18866,19546,
[truncated: 80,132 more rows]

[truncated: 3 more sheets: zebrafish, worm, yeast]
