# Supplementary material for: Widespread stable noncanonical peptides identified by integrated analyses of ribosome profiling and ORF features
Source: Nat Commun. 2024 Mar 2;15:1932. doi: 10.1038/s41467-024-46240-9 (PMC10908861; doi:10.1038/s41467-024-46240-9)
Supplement: Supplementary file 7 — Supplementary Dataset 4 [file 41467_2024_46240_MOESM7_ESM.xlsx]

## Sheet: legend
Supplementary Data 4. The expression levels of translated ORFs across different samples. For each sample name, we annotated the cell type and associated database accession number. The Salmon software was used to calculate the isoform-specific ORF expression levels.

## Sheet: human
gene symbol	gene ID	transcript type	orfID	ORF type	ORF length	Brain_EMTAB7247h	Liver_EMTAB7247h	Testis_EMTAB7247h	A549_GSE101760	Muscle_GSE103308	HeLa_GSE105082	HEK293T_GSE125218	HeLa_GSE125218	K562_GSE125218	HepG2_GSE129061	K562_GSE129061	iPSC_GSE131650	A375_GSE143263	Bcell_GSE143263	HCT116_GSE143263	Fibroblast_GSE42509	BrainTumor_GSE51424	U2OS_GSE56924	HCT116_GSE58207	HEK293T_GSE59095	MCF10A_GSE59817	Kidney_GSE59820	Lymphoblastoid_GSE61742	ESC_GSE62247	HeLa_GSE63591	Fibroblast_GSE64962	Fibroblast_GSE65885	MCF10AERSrc_GSE65885	RPE1_GSE67902	MCF7_GSE69923	T47D_GSE69923	HEK293T_GSE70211	CHL1_GSE71763	HEK293_GSE73136	ESC_GSE78961	Neuron_GSE78961	HEK293_GSE80156	Erythroid_GSE89183	Huh7_GSE94454	HEK293_GSE94460	all_GSE
ARF5	ENSG00000004059.11	protein_coding	ENST00000000233.10:chr7:+|6|1032:89:632|canonical|ATG	canonical	543	270.29	44.75	158.24	190.9	200.85	194.35	273.96	272.81	369.3	167.84	280.37	239.66	195.45	202.49	269.62	38.78	279.06	303.1	360.71	152.08	158.31	158.24	217.95	312.64	374.24	199.45	257.88	344.81	363.81	355.45	263.88	210.34	213.62	250.31	217.21	287.4	448.41	470.06	256.46	228.68	227.28
M6PR	ENSG00000003056.8	protein_coding	ENST00000000412.8:chr12:-|13|2450:160:994|canonical|ATG	canonical	834	66.29	22.78	101.37	130.75	111.64	142.34	65.25	108.7	57.12	55.59	74.77	112.11	155.11	107.53	102.65	130.69	73.62	194.53	56.01	4.99	99.5	40.05	157.49	93.74	115.71	96.13	142.4	122.97	119.73	114.19	70.18	90.25	129.53	113.55	49.39	51.02	115.33	115.65	122.72	117.46	90.69
ESRRA	ENSG00000173153.17	protein_coding	ENST00000000442.11:chr11:+|2|2274:36:81|uORF|ATG	uORF	45	3.72	4.85	2.96	14.62	52	17.45	0	0	0	4.53	7.52	14.61	24.52	0	17.13	0	18.78	4.58	45.66	0	15.36	10.23	0	0	0	1.07	0	0	23.92	0	0	0	0	0	1.79	2.35	29.05	0	0	0	6.93
FKBP4	ENSG00000004478.8	protein_coding	ENST00000001008.6:chr12:+|2|3715:31:100|uORF|GTG	uORF	69	0	0.31	0.43	3.65	9.08	4.84	10.33	2.05	4.93	0	0	15.62	0	21.27	28.52	0	12.25	6.74	46.53	698.45	0	25.8	0	5.61	6.33	3.94	8.09	3.47	1.77	15.2	20.65	30.03	0	19.29	11.35	8.75	54.67	119.92	0.42	18.65	10.3
FKBP4	ENSG00000004478.8	protein_coding	ENST00000001008.6:chr12:+|7|3715:171:1551|canonical|ATG	canonical	1380	139.7	47.93	74.3	400.39	195.52	328.36	271.64	185.47	89.09	90.36	127.78	360.54	177.1	101.49	278.27	238.53	79.7	328.46	233.5	279.76	80.96	86.57	82.05	281.11	356.27	131.19	156.93	284.71	157.54	389.78	861.23	512.08	171.47	437.82	64.2	51.22	366.25	51.28	203.23	437.66	179.37
CYP26B1	ENSG00000003137.9	protein_coding	ENST00000001146.7:chr2:-|1|4556:29:1568|canonical|ATG	canonical	1539	4.2	0.09	18.09	11.52	0.06	1.22	1.25	2.52	0	0	0	0	0.6	0	2.74	0	0	5.83	3.65	0	6.29	9.36	0	0	12.49	0.04	0.24	1.49	0	2.39	0	0.84	0	1.17	20.2	30.17	1.34	0	29.14	0.12	7.1
NDUFAF7	ENSG00000003509.16	protein_coding	ENST00000002125.9:chr2:+|3|2184:49:1375|canonical|ATG	canonical	1326	14.27	6.01	17.99	14.38	14.08	29.25	16.18	21.62	6.81	21.8	17.93	24.51	23.57	20.39	8.51	9.07	0	23.4	14.77	0	6.95	0.76	19.52	23.34	14.55	10.87	11.92	10.99	4.66	10.28	28.4	21.88	4.56	14.18	2.38	3.45	19.27	11.04	11.75	21.7	13.98
FUCA2	ENSG00000001036.14	protein_coding	ENST00000002165.11:chr6:-|4|2385:87:1491|canonical|ATG	canonical	1404	10.83	17.95	36.14	45.26	22.43	78.5	50.49	64.73	72.72	158.68	146.24	81.5	25.94	35	47.51	142.23	25.98	57.18	59.93	14.49	16.74	49.44	27.84	43.22	150.34	34.09	122.03	139.27	125.13	131.96	69.49	101.87	23.49	106.76	19.86	14.45	77.43	57.12	136.26	47.73	58.43
DBNDD1	ENSG00000003249.15	protein_coding	ENST00000002501.11:chr16:-|9|2056:116:593|canonical|ATG	canonical	477	17.5	0.49	0.56	16.73	32.53	0.52	12.74	7.72	8.2	10.46	3.38	26.86	10.55	3.69	11.29	0	0	2.02	9.79	55.34	0	3.73	88.23	19.33	13.74	7.27	4.29	5.02	20.18	21.85	14.62	8.14	25.36	19.06	42.36	42.93	7.91	2.67	5.64	14.98	15.18
HS3ST1	ENSG00000002587.10	protein_coding	ENST00000002596.6:chr4:-|12|7160:137:200|uORF|ATG	uORF	63	6.14	0.17	13.27	9.33	0	0	0	3.37	0	0	0	1.47	42.76	0	202.23	0	29.06	0	118.09	0	0	17.98	9.97	0	0	0	0	0	15.48	0	0	0	0	0	19.89	37.5	0	0	0.69	2.27	18.39
HS3ST1	ENSG00000002587.10	protein_coding	ENST00000002596.6:chr4:-|18|7160:219:231|uORF|ATG	uORF	12	4.03	0	2.49	0	0	0	0	0	0	0	0	0	5.91	0	163.98	0	0	0	52.21	0	0	0	0	0	0	0	0	0	0	0	0	0	0	0	0	8.56	0	0	0	0	10.27
HS3ST1	ENSG00000002587.10	protein_coding	ENST00000002596.6:chr4:-|23|7160:259:286|uORF|ATG	uORF	27	0	0	1.66	0	0	0	0	2.62	0	0	0	0	5.25	0	72.88	0	0	0	5.8	0	0	0	0	0	0	0	0	0	0	0	0	0	0	0	3.87	11.41	0	0	1.6	0	5.16
HS3ST1	ENSG00000002587.10	protein_coding	ENST00000002596.6:chr4:-|27|7160:305:1229|canonical|ATG	canonical	924	4.76	0.12	4.38	2.91	0	0	0	0.54	0	0	0	0	6.75	0	89.16	0	2.9	0	20.09	0	0	4.03	0.54	0.42	0	0	0	1.81	2.77	0	0.22	0	0	0	2.88	5.61	0	1.38	0.78	0.41	6.34
HS3ST1	ENSG00000002587.10	protein_coding	ENST00000002596.6:chr4:-|2|7160:10:151|uORF|CTG	uORF	141	0.69	0.23	2.33	2.98	0	0	0	0	0	0	0	0	5.03	0	99.1	0	0	0	67.21	0	0	9.18	0	0	0	0	0	0	0.86	0	0	0	0	0	6.48	5.46	0	0	0	1.69	7.03
SEMA3F	ENSG00000001617.12	protein_coding	ENST00000002829.8:chr3:+|15|3607:290:2648|canonical|ATG	canonical	2358	0	0	0.08	0	0	0	0.17	6.58	0	0.5	0	2.27	1.12	0	0.3	0	0	2.96	0	0	5.85	0.88	0	10.88	9.63	0	0	14.82	6.85	5.96	7.15	0	0	1.59	0.14	0.32	0	0	0.23	0	0.9
SEMA3F	ENSG00000001617.12	protein_coding	ENST00000002829.8:chr3:+|8|3607:145:166|uORF|ATG	uORF	21	0	0.51	0	0	0	0	5.9	6.74	0	0	0	1.47	0	0	7.57	0	0	7.38	0	0	0	0	0	6.91	0	3.24	0	22.8	0	0	0	0	0	0	3.73	8.56	0	0	0	0	2.16
CFTR	ENSG00000001626.17	protein_coding	ENST00000003084.11:chr7:+|4|6070:71:4514|canonical|ATG	canonical	4443	0	0.47	0	0	0	0	0	0	0	0	0	0	0	0	0	0	0	0	0	0	0	0	0	0	0	0	0	0	0	0	0	0	0	0	0	0	0	0	0	0	0.04
CYP51A1	ENSG00000001630.18	protein_coding	ENST00000003100.13:chr7:-|11|3155:114:1644|canonical|ATG	canonical	1530	95.31	52.32	217.46	70.47	88.57	42.76	70.61	186.86	68.32	165.69	84.98	144.81	29.64	113.42	78.61	9.79	139.93	54.47	25.61	5.74	193.42	21.13	163.4	129.15	151.28	56.2	27.48	76.03	29.09	75.61	86.81	71.59	49.77	92.98	54.61	74.16	31.73	8.5	186.72	64.63	101.11
USP28	ENSG00000048028.11	protein_coding	ENST00000003302.8:chr11:-|6|4669:70:3304|canonical|ATG	canonical	3234	2.9	2.38	6.48	8.42	6.13	8.06	10.18	11.55	5.7	6.98	6.27	22.21	7.72	4.61	3.32	0.28	0	20.84	5.64	1.88	0	3.68	10.98	19.42	9.41	8.82	6.81	0	0	6.13	11.66	12.76	8.84	17.25	1.37	0.88	9.12	0	4.59	8.77	7.9
NIPAL3	ENSG00000001461.17	protein_coding	ENST00000003912.7:chr1:+|17|5481:176:200|uORF|GTG	uORF	24	117.26	2.66	33.59	38.5	2.61	3.48	30.99	41.29	46.08	15.62	79.34	10.26	44.31	0	20.7	250.68	0	29.72	48.95	0	28.81	47.2	0	2.02	18.21	63.78	30.99	29.93	30.47	43.71	195.05	129.5	0	33.75	15.23	46.55	57.16	0	7.2	41.69	35.34
NIPAL3	ENSG00000001461.17	protein_coding	ENST00000003912.7:chr1:+|23|5481:234:246|uORF|ATG	uORF	12	85.56	0	1.24	21	0	34.76	129.1	135.66	191.43	75.62	127.64	23.1	88.62	0	11.59	0	0	98.21	0	0	0	40.45	20.94	64.53	109.26	93.54	139.47	99.76	91.4	10.93	33.92	64.75	45.81	96.44	2.18	4.28	71.45	265.21	35.98	39.71	46.37
NIPAL3	ENSG00000001461.17	protein_coding	ENST00000003912.7:chr1:+|29|5481:281:308|uORF|ATG	uORF	27	46.08	0.79	1.11	21.78	4.64	1.54	16.07	28.84	63.02	2.92	6.13	4.56	26.26	14.49	16.2	0	0	20.68	0	0	8.54	47.95	0	5.38	0	26.46	6.89	8.87	13.54	9.71	0	0	0	19.29	15.47	39.47	12.7	117.87	3.73	40.59	15.75
NIPAL3	ENSG00000001461.17	protein_coding	ENST00000003912.7:chr1:+|2|5481:13:220|uORF|ATG	uORF	207	50.82	2.52	11.76	10.55	1.71	15.72	18.41	27.01	60.42	7.05	22.1	7.14	61.65	25.05	17.76	10.38	0	33.26	28.37	44.46	35.63	25.01	23.06	5.84	2.11	37.3	28.75	23.13	45.33	19	81.61	37.54	21.25	31.59	29.51	29.71	30.65	172.2	2.57	32.46	21.44
NIPAL3	ENSG00000001461.17	protein_coding	ENST00000003912.7:chr1:+|35|5481:360:462|uORF|ATG	uORF	102	0	0	0	0	0	0	0	0	0	0	4.29	0	0	0	0	0	0	0.68	0	0	0	0	5.24	0	0	0	0	0	0	0	0	0	0	0	0	1.54	3.83	0	0	0	0.02
SLC7A2	ENSG00000003989.18	protein_coding	ENST00000004531.14:chr8:+|4|7560:49:2146|canonical|ATG	canonical	2097	16.12	1.22	100.28	8.57	49.5	45.17	12.19	233.63	0	48.14	0	21.92	6.66	0	11.06	0	0	13.86	11.95	8.43	54.4	220.94	0	17.19	69.82	3.02	4.52	22.84	0	241.49	0	45.82	128.07	67.72	4.03	4.24	33.69	0	89.95	51.94	37.22
HSPB6	ENSG00000004776.13	protein_coding	ENST00000004982.6:chr19:-|3|1460:22:505|canonical|ATG	canonical	483	16.2	5.58	222.83	0	20.87	0	0.13	0.44	0.7	0	0.09	1.72	1.03	0	0.08	0.89	20.99	0.19	0.65	0	0	160.81	1.3	3.01	0	3.34	49.28	0	1.85	0	0	1.07	0	0	2.43	4.01	0.35	0	0.09	0	20.12
ZNF195	ENSG00000005801.18	protein_coding	ENST00000005082.13:chr11:-|6|2021:77:1898|canonical|ATG	canonical	1821	0	0	0	0	2.23	0	0	0	2.23	0	2.11	0	0	0	0	0	0	4.86	0	0	0	2.01	1.76	5.63	0	0	4.7	0	0	5.34	0	2.32	0	0	0	0	8.72	0	0	0	0.55
PDK4	ENSG00000004799.8	protein_coding	ENST00000005178.6:chr7:-|9|3601:224:1460|canonical|ATG	canonical	1236	57.01	405.83	43.22	101.88	0.02	11.31	1.73	478.15	0.34	0.08	1.16	0.1	7.4	0	2.14	0	205.2	0.9	1.46	0.98	1.31	19.9	0	0	18.74	0.44	0	1.36	0	0.42	7.08	9.43	0	4.21	4.41	2.84	4.72	0.52	1.82	4.12	57.34
USH1C	ENSG00000006611.17	protein_coding	ENST00000005226.12:chr11:-|9|3241:110:2810|canonical|ATG	canonical	2700	1.23	0.05	0.06	2.48	0.03	1.65	0.64	6.54	0	0	0	0	0	0	1.92	0	3.18	0	2.44	0.35	0	19.87	0	0.07	7.6	0.07	0	0	0	0	0.48	0	0	0	0	0.02	0.13	0	9.13	0.2	1.26
RALA	ENSG00000006451.8	protein_coding	ENST00000005257.7:chr7:+|11|2787:292:913|canonical|ATG	canonical	621	77.93	11.42	31.29	74.14	100.88	118.97	69.12	92.78	90.98	88.53	158.41	135.13	151.29	131.24	112.26	261.58	59.65	110.72	32.67	26.13	86.1	24.49	75.68	135.83	156.94	187.19	124.28	89.84	110.69	64.19	115.71	95.1	111.55	69.24	124.28	133.57	62.13	20.5	107.27	101.14	94.41
RALA	ENSG00000006451.8	protein_coding	ENST00000005257.7:chr7:+|1|2787:1:277|uORF|GTG	uORF	276	0.35	1.04	2.76	7	13.61	1.06	1.23	1.8	14.18	1	5.1	12.16	10.53	29.77	1.94	34.25	17.35	4.94	11.92	15.79	3.34	32.25	3.19	5.26	11.08	9.86	2.02	0.87	22.96	16.15	14.01	3.75	0	3.35	46.25	22.94	46.59	36.9	0.89	10.01	8.5
RALA	ENSG00000006451.8	protein_coding	ENST00000005257.7:chr7:+|6|2787:239:266|uORF|CTG	uORF	27	0	3.18	7.81	3.12	15.64	0	3.46	2.62	9.57	8.07	32.6	3.44	26.47	554.03	6.67	0	42.57	28.92	0	35.88	0	146.74	0	10.76	32.79	8.88	27.84	0	4.53	24.45	7.57	0	0	0	24.37	51.27	0	0	4.83	8.88	19.22
BAIAP2L1	ENSG00000006453.14	protein_coding	ENST00000005260.9:chr7:-|11|3645:239:1775|canonical|ATG	canonical	1536	0.43	10.28	14.94	79.25	10.16	95.37	46.52	37.37	39.22	24.31	50.06	30.83	26.17	39.1	69.47	1.68	0	23.1	53.99	36.11	32.11	11.17	23.97	43.57	59.75	22.81	3.15	43.96	23.96	13.15	40.55	52.27	25.41	42.94	0.19	0.37	31.59	0	70.09	37.6	28.71
CACNG3	ENSG00000006116.4	protein_coding	ENST00000005284.4:chr16:+|14|1917:184:229|uORF|ATG	uORF	45	3.49	0	0	0	0	0	0	0	0	0	0	0	0	0	0	0	0	0	0	0	0	0	0	0	0	0	0	0	0	0	0	0	0	0	0	0.57	0	0	0	0	0.34
CACNG3	ENSG00000006116.4	protein_coding	ENST00000005284.4:chr16:+|28|1917:421:1369|canonical|ATG	canonical	948	48.36	0	0.08	0	0	0.04	0	0	0	0	0	0.03	0	0	0	0	8.32	0	0	0	0	0	0	0	0	0	0	0	0	0	0	0	0	0	0.11	0.11	0	0	0	0	4.12
TMEM132A	ENSG00000006118.15	protein_coding	ENST00000005286.8:chr11:+|11|3480:154:3229|canonical|ATG	canonical	3075	0	0	0	0	40.69	0	0	0	0	0	0.43	0	0	0	11.32	0	0	0	0	0	0	0	0	0	0	0	0	0	0	0	0	0	0	0	30.98	28.42	0	0	4.25	10.29	8.59
DVL2	ENSG00000004975.12	protein_coding	ENST00000005340.10:chr17:-|16|2989:256:2467|canonical|ATG	canonical	2211	1.9	0.16	7.21	4	13.23	9.9	24.46	17.51	16.32	0	1.22	15.66	18.55	5.09	16.24	33.62	14.73	16.86	13.97	26.4	15.74	14.78	15.91	31.47	19.57	11.51	17.58	10.18	0	10.2	17.77	18.98	31.45	20.96	10.87	12.94	35.29	17.27	17.31	9.93	12.52
DVL2	ENSG00000004975.12	protein_coding	ENST00000005340.10:chr17:-|7|2989:128:212|uORF|TTG	uORF	84	0	0.63	0.82	7.97	25.53	7.41	7.71	10.05	27.27	1.41	0.98	3.29	10.83	4.21	16.46	5.12	0	4.33	17.62	2.88	2.74	24.75	8.97	15.54	5.09	20.03	11.02	2.83	15.7	1.51	12.11	6.17	13.09	5.47	32.05	17.13	83.52	166.67	2.22	14.14	9.39
RPAP3	ENSG00000005175.10	protein_coding	ENST00000005386.8:chr12:-|11|4339:86:2084|canonical|ATG	canonical	1998	10.55	4.3	19.12	30.51	14.91	45.44	25.54	18.22	27.08	12.51	36.46	57.84	34.54	9.53	24.63	0	0	50.76	23.07	5.59	24.22	5.88	10.11	41.48	15.22	23.74	33.04	33.67	22.93	24.67	20.86	43.3	24.41	64.09	1.35	5.18	60.9	15.93	16.55	44.45	22.21
UPP2	ENSG00000007001.13	protein_coding	ENST00000005756.5:chr2:+|1|2406:16:40|uORF|ATG	uORF	24	0	23.96	0	0	0	0	0	0	0	0	0	0	0	0	0	0	0	0	0	0	0	0	0	0	0	0	0	0	0	0	0	0	0	0	0	0	0	0	0	0	2.27
PRSS21	ENSG00000007038.11	protein_coding	ENST00000005995.8:chr16:+|1|1091:33:978|canonical|ATG	canonical	945	0.06	0.08	71.13	0	0	141.07	0	181.44	48.26	0	21.99	0.29	0	0	1.28	0	0	0	0	0	2.83	0	0	0	38.6	0	0	49.41	0	0	0	0	0	0	0	0	0	0	0	0	17.3
HOXA11	ENSG00000005073.6	protein_coding	ENST00000006015.4:chr7:-|4|2669:46:82|uORF|ATG	uORF	36	0	0	0	0	1.25	4.63	28.52	5.9	0	0	0	0	0	0	0	0	0	0	0	0	0	0	0	0	0	0	0	0	0	0	0	136.69	0	59.47	0	0	0	0	1.2	0	4.88
HOXA11	ENSG00000005073.6	protein_coding	ENST00000006015.4:chr7:-|6|2669:89:1031|canonical|ATG	canonical	942	0	0	0.14	0.62	7.93	13.24	48.58	6.09	0	0	0.44	0	0.75	0	8.36	10.04	0	8.59	6.9	68.9	0	1.72	0	0	7.42	0.79	25.47	0.51	0.26	2.51	1.51	45.37	1.46	32.86	0	0	7.65	0	1.04	4	4.71
CX3CL1	ENSG00000006210.7	protein_coding	ENST00000006053.7:chr16:+|7|3285:80:1274|canonical|ATG	canonical	1194	107.49	12	9.49	2.6	0.04	0	0.05	0	0	104.2	0	1.32	0.36	1.88	0	0	122.78	4.39	0	0	0	86.06	0.63	0.65	0	0.11	0	0	0.1	0	0	0.65	5.53	0.68	29.84	43.23	0.72	0	30.91	0.56	24.56
TRAPPC6A	ENSG00000007255.10	protein_coding	ENST00000006275.8:chr19:-|2|805:20:542|canonical|ATG	canonical	522	0.29	1.36	2.63	20.12	2.04	0	0.61	0	0.62	0	1.64	2.92	2.2	97.9	6.27	0	0	8.33	0.93	22.73	0	3.65	17.54	16.47	0	8.68	0	0	0.59	17.3	5.63	0	0	5.16	13.52	5.91	0	0	4.57	2.65	4.88
SPATA20	ENSG00000006282.21	protein_coding	ENST00000006658.11:chr17:+|2|2634:36:2445|canonical|ATG	canonical	2409	0.12	0.92	1.55	0.85	10.34	3.74	0	0.8	0.85	1.33	0.23	2.68	2.17	5.08	1.06	0	0	21.68	1.95	0	5.55	20.1	0	0	0	3.09	8.18	0	0	4.95	18.59	0	0	1.68	5.74	6.19	1.78	6.51	1.52	1.49	3.18
CEACAM7	ENSG00000007306.15	protein_coding	ENST00000006724.7:chr19:-|13|2489:203:1001|canonical|ATG	canonical	798	0	0.03	0	0.53	0	0	0	0	0	0	0	0.23	0	0	0	0	0	0	0	0	0	0	0	0.12	0	0	0	0	0	0	0	0	0	0	0	0	0	0	0.61	0	0.06
CD79B	ENSG00000007312.13	protein_coding	ENST00000006750.8:chr17:-|7|1246:71:761|canonical|ATG	canonical	690	0.22	1.89	0.45	0.12	0	0.06	0	0	0	0.03	0.06	2.19	0.31	121.24	0.17	0	0	0.14	0.11	0	0	4.92	103.39	0.72	0	1.05	0	0	0	0	0	0	0	0.08	0	0	0	1.19	0	0.14	2.48
RHBDD2	ENSG00000005486.17	protein_coding	ENST00000006777.11:chr7:+|3|1721:50:1145|canonical|ATG	canonical	1095	187.01	11.92	40.72	56.04	46.96	22.26	41.46	81.14	25.23	9.44	13.33	23.01	22.79	16.03	26.73	9.03	232.71	57.37	21.84	10.17	31.32	35.84	19.28	33.95	31.78	10.39	16.32	35.42	58.2	44.95	40.35	16.56	67.28	33.74	109.99	135.59	41.51	58.96	75.77	22.83	59.04
TSR3	ENSG00000007520.4	protein_coding	ENST00000007390.3:chr16:-|4|1210:75:1014|canonical|ATG	canonical	939	16.84	5.51	6.63	30.06	29.92	40.82	40.59	41.61	16.67	13.23	13.34	23.55	43.26	34.59	25.44	60.87	27.3	52.98	38.28	78.15	14.24	35.67	37.6	28.19	27.46	33.43	44.96	62.72	33.23	35.05	21.02	31.17	36.01	45.35	58.24	60.14	127.64	52.87	33.23	73.48	30.68
OSBPL7	ENSG00000006025.12	protein_coding	ENST00000007414.8:chr17:-|11|3664:118:151|uORF|ATG	uORF	33	8.1	0.23	0	21.91	1.84	0	0	21.07	30.67	0.97	16.91	1.79	3.67	0	0	0	0	0	3.13	0	6.64	4.44	64.72	7.14	13.24	15.67	5.64	0	0	43.2	0	0	0	0	23.86	46.58	0	347.19	0	2.83	9.43
OSBPL7	ENSG00000006025.12	protein_coding	ENST00000007414.8:chr17:-|17|3664:217:2746|canonical|ATG	canonical	2529	2.61	0.12	0.49	2.23	2.77	0.66	0.28	2.41	4.44	0.3	2.32	0.68	1.68	2.36	2.75	0	4.68	1.68	1.32	0	2	2.75	4.52	1.47	1.4	1.61	1.4	0.47	2.26	3.16	1.85	1.64	1.74	1.4	3.97	3.83	1.49	1.51	0.52	1.22	1.76
OSBPL7	ENSG00000006025.12	protein_coding	ENST00000007414.8:chr17:-|6|3664:42:75|uORF|GTG	uORF	33	0	0	0	0	0	0	0	0	0	0	0	0	0	55.5	7.27	0	0	0	0	0	0	9.58	7.61	0	0	0	0	0	0	0	0	0	0	0	0	0	0	0	0	1.03	0.54
ARHGAP33	ENSG00000004777.19	protein_coding	ENST00000007510.9:chr19:+|3|4352:21:81|uORF|ATG	uORF	60	5.23	0.53	2.99	2.8	11.13	0	20.14	2.36	5.67	0.33	0.34	2.05	0	16.3	6.29	0	39.9	7.75	18.27	12.11	0	10.79	6.28	1.61	0	5.1	3.1	3.99	0	2.19	0	0	0	7.71	499.92	520.24	5.72	63.65	0.48	6.35	64.48
ARHGAP33	ENSG00000004777.19	protein_coding	ENST00000007510.9:chr19:+|8|4352:96:3960|canonical|ATG	canonical	3864	1.83	0	0.83	0	0.5	0	0.39	0	0	0	0	2.6	0	0	0.06	0	11.59	0.39	0	0	0	0.62	1.46	2	0.45	0	0	0	0	0	0	1.21	0	1.77	5.31	7.33	0	0	0.43	0.58	1.42
NDUFAB1	ENSG00000004779.10	protein_coding	ENST00000007516.8:chr16:-|1|665:4:25|uORF|GTG	uORF	21	1.73	10.14	11.38	8	27.83	15.89	118.04	50.56	8.1	46.97	24.64	20.53	23.63	158.38	70.99	0	0	0	343.09	0	0	0	0	18.44	0	25.92	8.86	0	98.66	74.93	29.08	0	52.36	5.51	26.11	20.79	89.82	0	7.54	22.69	29.86
YBX2	ENSG00000006047.13	protein_coding	ENST00000007699.10:chr17:-|10|1654:140:1235|canonical|ATG	canonical	1095	0.81	0.38	78.26	0.08	0.02	0.27	0.17	0	0.08	0.2	0.43	8.63	0	0	0.18	0	0	1.08	0	0.88	0	1.92	0.11	19.09	0	0.71	0	0.44	0	10.66	52.42	0.47	0	0.11	5.05	10.05	0.63	0	0.13	0.22	7.57
ITGA3	ENSG00000005884.18	protein_coding	ENST00000007722.11:chr17:+|1|3665:1:3202|canonical|ATG	canonical	3201	6.08	0.39	3.02	24.27	2.87	5.13	0.14	25.28	0	0.18	0	2.29	33.45	0	28.05	85.31	0	91.4	7.22	0	61.83	15.02	0	4.09	21.77	22.27	29.91	50.22	71.88	4.72	2.34	0	0	1.08	2.94	5.18	1.19	0	0.02	1.38	9.59
IL32	ENSG00000008517.19	protein_coding	ENST00000008180.13:chr16:+|11|1056:86:593|canonical|ATG	canonical	507	0	14.45	1.41	0	0	0	0	0	0	0	0	1.5	0	0	0	0	0	6.04	0	0	0	0	0	0	0	0	2.74	0	0	0	0	0	0	0	0	0	0	0	3.18	0	0
TFAP2D	ENSG00000008197.5	protein_coding	ENST00000008391.4:chr6:+|59|2058:996:1890|truncation|ATG	truncation	894	0.31	0	0.02	0	0	0	0	0	0	0	0	0	0	0	0	0	0	0	0	0	0	0	0	0	0	0	0	0	0	0	0	0	0	0	0.03	0.06	0	0	0	0	0.03
SPRTN	ENSG00000010072.16	protein_coding	ENST00000008440.9:chr1:+|11|1667:129:753|canonical|ATG	canonical	624	1.7	0.54	0.03	6.04	4.9	0	0	1.27	4.73	1.04	2.65	0	0	4.19	0	0	0	2.17	2.04	0	0	2.52	0	0	1.02	0	0	0	4.39	0	0	0	6.34	0	0	1.03	0	0	0	0	1.38
CRY1	ENSG00000008405.12	protein_coding	ENST00000008527.10:chr12:-|12|2987:312:354|uORF|ATG	uORF	42	0.64	0	0	0	0	0	2.55	5.03	0	2.99	11.52	7.58	10.35	0	0	0	0	7.4	0	0	0	6.32	0	3.68	0	4.68	12.62	0	0	2.63	0	0	10.94	1.85	0	0	0	0	11.73	17.1	2.6
CRY1	ENSG00000008405.12	protein_coding	ENST00000008527.10:chr12:-|21|2987:531:555|uORF|ATG	uORF	24	2.52	1.33	6.22	3.5	0.87	13.9	59.39	14.75	152.43	0	6.9	38.49	20.68	0	9.11	0	0	50.4	0	0	0	0	0	18.15	0	46.77	23.25	0	0	0	0	0	0	72.33	3.26	26.22	0	53.04	13.79	25.81	16.07
CRY1	ENSG00000008405.12	protein_coding	ENST00000008527.10:chr12:-|24|2987:589:2350|canonical|ATG	canonical	1761	10.56	2.88	36.29	10.45	20.03	16.11	18.58	10.29	14.88	10.84	11.15	16.58	10.99	1.72	12.86	8.3	22.07	22.44	5.03	1.51	5.63	2.3	3.35	14.24	6.2	27.14	13.73	12.24	5.61	7.52	8.32	15.3	11.55	20.37	21.87	25.82	5.84	13.74	30.76	17.61	16.85
CRY1	ENSG00000008405.12	protein_coding	ENST00000008527.10:chr12:-|5|2987:211:535|uORF|GTG	uORF	324	2.08	3.61	8.48	7.26	24.8	7.6	8.95	6.99	30.72	3.45	8.79	11.28	10.69	15.7	11.78	0	29.99	10.72	16.19	5.98	4.98	12.17	4.27	7.29	5.4	19.76	8.7	2.22	9.78	7.35	8.17	6.39	18.94	8.15	36.26	36.9	12.7	29.47	6.25	12.49	12.56
STARD3NL	ENSG00000010270.14	protein_coding	ENST00000009041.12:chr7:+|18|1703:235:940|canonical|ATG	canonical	705	23.54	0.75	9.88	39.79	16.84	9.3	6.85	2.42	11.44	7.47	10.48	16.62	17.38	9.06	11.19	0	35.46	48.96	8.41	0	49.26	3.26	10.57	24.82	0	16.69	36.14	43.47	2.57	0	7.34	15.88	59.65	8.76	19.69	45.11	60.32	13.54	19.12	23.64	17.74
CAMK1G	ENSG00000008118.10	protein_coding	ENST00000009105.5:chr1:+|18|2612:246:1677|canonical|ATG	canonical	1431	72.35	0.03	1.16	0	0	0	0	0.05	0	0	0.01	0.37	0.05	0	0	3.3	21.06	0.2	0	0.17	0	1.7	0.44	2.91	0	0	6.76	0	0	0	0	0.36	0	0.04	4.16	7.82	0.12	0	0	0.07	7.2
CD74	ENSG00000019582.17	protein_coding	ENST00000009530.13:chr5:-|2|1653:32:56|uORF|GTG	uORF	24	3.02	11.53	21.15	0	0	0	0	2.95	0	6.58	0	16.68	47.26	32.61	0	0	0	0	0	0	0	6.74	0	28.23	0	0	0	0	0	0	0	0	0	0	1.09	3.21	0	53.04	0	0	5.72
CD74	ENSG00000019582.17	protein_coding	ENST00000009530.13:chr5:-|9|1653:162:1053|canonical|ATG	canonical	891	332.76	455.06	670.95	3.02	0	0.14	0.07	17.79	2.2	214.49	0.19	72.95	1246	7530.85	0.36	0	1691.66	0	0.09	0.27	3.36	2473.9	14937.2	86.97	0	0.99	0	0	0	0.59	0	0	0	0.26	7.47	7.38	0	428.63	0	0.16	377.51
RPS20	ENSG00000008988.11	protein_coding	ENST00000009589.8:chr8:-|9|519:124:484|canonical|ATG	canonical	360	1	10.49	11.87	100.08	25.29	77.69	64.02	97.48	104.54	84.61	153.42	230.55	58.73	12.08	9.08	0	49.17	135.37	167.35	0	21.25	5.94	15.73	209.91	0	50.73	447.59	305.38	142.12	20.44	58.68	349.12	122.97	62.59	8.24	6.31	346.15	55.83	238.5	101.28	82.09
FAM76A	ENSG00000009780.16	protein_coding	ENST00000010299.10:chr1:+|2|1050:25:1051|canonical|ATG	canonical	1026	0.23	0.05	0	0	0.09	0	0.6	0	1.15	0	0	1.06	0	0	0.09	0	0	0	0.97	0	0	0	0	0	0	0	0.89	0	0	0.62	0	0	0	0	0	0.34	0	0	0	0	0.27
CPA1	ENSG00000091704.10	protein_coding	ENST00000011292.8:chr7:+|2|1384:28:1288|canonical|ATG	canonical	1260	4.1	0.93	1.34	0	0.18	0	0	0	0	0.05	0	0	0	0	0	0	0	0	0	0	0	0.13	0	0	0	0.03	0	0	0	0	0	0	0	0	0.02	0.02	0	0	0.02	0	0.54
SYPL1	ENSG00000008282.9	protein_coding	ENST00000011473.6:chr7:-|4|2127:48:828|canonical|ATG	canonical	780	83.84	45.84	255.77	128.93	71.84	111.51	72.45	117.33	162.4	140.69	202.53	190.46	112.06	47.33	156.01	132.78	208	205.66	165.8	0	176.2	71.58	138.58	148.05	163.87	106.68	156.67	335.81	238.58	194.17	236.41	194.61	231.5	191.21	20.73	19.77	120.07	71.39	137.33	107.16	123
RANBP9	ENSG00000010017.13	protein_coding	ENST00000011619.6:chr6:-|10|3384:331:2521|canonical|ATG	canonical	2190	49.05	5.86	74.93	10.01	21.58	29.41	22.98	26.6	42.31	25.82	47.46	26.29	15.8	14.96	34.25	16.48	30.48	14.39	35.55	8.07	17.68	13.23	26.68	31.2	45.3	28.84	27.34	26.24	13.8	28.62	17.38	31.1	25.48	40.79	31.08	30.71	27.87	21.22	16.22	24.61	30.14
RANBP9	ENSG00000010017.13	protein_coding	ENST00000011619.6:chr6:-|1|3384:118:319|uORF|ACG	uORF	201	1.98	2.6	11.74	2.09	33.02	2.28	2.62	4.93	33.86	1.57	2.06	5.06	14.11	22.39	16.32	0	0	3.86	20.65	14.46	0	19.32	1.25	2.17	13.05	5.08	3.7	3.57	9.7	13.7	0	0	9.57	0.58	32.21	14.56	8.53	88.67	0.29	1.42	8.76
CD4	ENSG00000010610.10	protein_coding	ENST00000011653.9:chr12:+|15|3049:203:1580|canonical|ATG	canonical	1377	16.99	41.92	41.17	0	0	0	0	0.05	0.56	1.32	0	0.96	0.1	0	0.06	0	50.32	0	0	0	0	36.78	0	1.3	0	0.02	0.27	0	0	0	0	0	0	0	0.19	0.2	0	3.7	0	0.03	8.94
CD4	ENSG00000010610.10	protein_coding	ENST00000011653.9:chr12:+|6|3049:91:103|uORF|ACG	uORF	12	19.12	166.8	155.53	0	0	0	0	0	0	1.64	0	0	0	0	0	0	0	0	0	0	0	0	0	4.03	0	0	0	0	0	0	0	0	0	0	0	1.07	0	0	0	0	28.19
SS18L2	ENSG00000008324.12	protein_coding	ENST00000011691.6:chr3:+|4|2697:39:273|canonical|ATG	canonical	234	13.27	8.96	15.57	33.03	33.9	40.11	89.92	54.45	112	22.09	32.55	79.89	56.05	166.41	44.94	1.84	17.45	29.69	108.44	84.86	15.76	22.82	71.95	52.54	33.62	24.71	53.25	40.94	43.24	26.9	53.93	24.36	28.19	21.76	40.05	31.72	41.77	48.97	55.62	24.03	37.39
TSPAN9	ENSG00000011105.14	protein_coding	ENST00000011898.10:chr12:+|9|4322:160:880|canonical|ATG	canonical	720	5.92	10.41	6.54	8.42	55.92	6.24	7.91	5.46	0	27.39	0.42	9.79	7.53	0	8.37	0	18.58	22.37	1.24	0	25.19	45.87	0	25.77	0	9.62	8.28	4.09	8.61	24.11	17.05	13.07	2.92	11.3	8.56	15.58	27.98	0	21.54	20.49	13.63
QPCTL	ENSG00000011478.13	protein_coding	ENST00000012049.10:chr19:+|3|2125:39:1188|canonical|ATG	canonical	1149	2.95	1.49	1.62	10.6	12.49	12.69	17.56	17.93	13.94	23.07	10.69	20.16	15.05	9.74	12.25	0.82	6.13	23.55	5.19	15.81	23.07	9.58	20.45	22.32	68.18	10.22	13.91	10.44	10.04	28.18	27.99	13.78	10.65	20.63	3.15	3.97	16.42	3.22	23.06	12.56	11.7
HIVEP2	ENSG00000010818.10	protein_coding	ENST00000012134.7:chr6:-|6|9755:136:289|uORF|ATG	uORF	153	11.6	0.63	0.59	2.75	2.05	0	1.01	0	0	0.9	0.81	0.4	1.39	4.47	1.3	0	0	2.03	0	0	3.01	2.11	0	0.63	5.71	0.44	1.22	0	0	0	1.33	0	0	1.89	7.85	15.94	1.12	0	0.28	0.93	3.25
PPP5C	ENSG00000011485.15	protein_coding	ENST00000012443.9:chr19:+|2|2139:11:1511|canonical|ATG	canonical	1500	64.09	13.37	35.53	88.2	78.02	58.62	96.32	74.88	79.29	26.22	65.97	83.72	89.37	86.54	99.39	27.79	65.34	106.08	97	101.88	51.93	41.96	58.38	94.76	28.55	74.88	76.62	86.19	55.65	49.83	54	125.01	96.39	162.75	67.35	85.54	98.08	47.95	98.45	129.95	71.07
UBR7	ENSG00000012963.15	protein_coding	ENST00000013070.11:chr14:+|4|3494:37:1315|canonical|ATG	canonical	1278	29.84	7.15	42.12	46.08	37.21	33.81	62.29	71.83	34.55	30.41	51.02	44.07	53.14	56.79	44.85	32.95	46.83	31.52	50.55	11.37	12.8	14.56	57.61	57.52	36.59	45.51	73.48	67.26	34.14	78.08	79.79	101.33	52.05	93.13	23.86	24.12	50.05	50.8	26.71	54.81	37.56
MAP4K5	ENSG00000012983.12	protein_coding	ENST00000013125.9:chr14:-|10|4354:88:160|uORF|GTG	uORF	72	0.5	1.04	1.04	2.33	13.34	0.58	0	0	1.18	0.27	0.29	0.43	0	1.36	1.1	0	0	9.48	5.44	67.27	3.2	53.94	1.74	1.34	0	2.83	5.17	6.65	0	1.82	0	0	0	0.8	38.43	14.09	2.38	8.84	0.4	1.32	4.92
MAP4K5	ENSG00000012983.12	protein_coding	ENST00000013125.9:chr14:-|13|4354:143:167|uORF|ACG	uORF	24	0	0	0	0	3.78	0	0	0	8.21	0	0	0	0	0	0	0	0	2.81	0	0	0	0	0	0	0	1.53	0	0	5.73	0	0	0	0	2.41	2.63	1.18	0	0	0	0	0.73
MAP4K5	ENSG00000012983.12	protein_coding	ENST00000013125.9:chr14:-|18|4354:234:267|uORF|ATG	uORF	33	1.46	0	0	0	32.89	1.26	3.75	6.43	10.31	2.39	6.27	0.93	6.44	0	7.23	0	0	25.38	4.75	0	6.98	4.9	0	0	0	7.22	50.73	0	14.77	7.95	0	0	0	1.75	22.15	21.4	15.59	57.88	3.49	0	7.62
MAP4K5	ENSG00000012983.12	protein_coding	ENST00000013125.9:chr14:-|20|4354:256:292|uORF|GTG	uORF	36	1.34	0.59	3.32	7	52.18	61.41	87.79	37.35	37.81	2.19	0.57	3.42	31.51	97.82	45.82	0	0	26.7	39.16	0	0	0	0	9.41	0	45.35	56.81	6.65	67.7	18.21	5.65	14.39	0	8.04	66.71	58.13	23.82	176.79	6.8	15.88	24.94
MAP4K5	ENSG00000012983.12	protein_coding	ENST00000013125.9:chr14:-|25|4354:320:2861|canonical|ATG	canonical	2541	8.82	1.45	6.86	7.14	14.8	19.65	12.18	11.31	5.09	13.05	7.84	11.85	10.66	3.54	8.37	5.41	18.46	22.14	4.84	7.91	10.07	5.35	6.23	18.25	12.38	14.89	18.44	14.23	7.48	7.9	9.05	21.4	11.36	18.06	13.15	12.4	13.23	6.51	6.55	15.96	10.37
INMT	ENSG00000241644.2	protein_coding	ENST00000013222.5:chr7:+|1|2559:17:809|canonical|ATG	canonical	792	0	25.42	104.35	0	0	0	0	0	0	0	0	0	0	0	0	0	0	0	0	0	0	19.21	0	0	0	0	0	0	0	0	0	0	0	0	0	0	0	0	0	0	9.69
ERCC1	ENSG00000012061.16	protein_coding	ENST00000013807.9:chr19:-|17|1278:134:146|uORF|ATG	uORF	12	9.06	2.66	2.49	105.01	156.55	24.33	92.96	82.57	28.36	60.82	41.4	41.06	259.94	81.52	188.82	0	0	69.78	169.68	0	38.41	13.48	0	44.36	36.42	96.37	139.47	319.23	50.78	10.93	0	0	0	9.64	34.81	57.78	0	0	23.99	11.91	54.95
ERCC1	ENSG00000012061.16	protein_coding	ENST00000013807.9:chr19:-|22|1278:193:1165|canonical|ATG	canonical	972	28.32	6.38	16.71	56.6	49.82	17.12	36.35	31.77	52.01	11.69	31.77	19.81	87.27	39.5	50.61	0	60.54	131.64	9.18	33.68	15.78	22.64	27.82	33.1	17.29	73.71	58.98	71.38	43.58	16.69	16.57	21.13	56.58	60.58	65.68	61.02	29.85	51.16	23.51	46.78	38.23
ERCC1	ENSG00000012061.16	protein_coding	ENST00000013807.9:chr19:-|8|1278:77:113|uORF|ATG	uORF	36	2.35	2.07	7.05	46.67	186.7	6.95	9.47	21.63	42.54	19.18	29.9	25.66	267.82	133.15	125.88	0	0	135.25	826.65	0	6.4	31.46	41.88	17.48	109.26	68.03	123.98	19.95	77.86	18.21	33.92	14.39	0	3.21	23.93	16.05	38.1	0	5.2	30.44	50.13
GPRC5A	ENSG00000013588.9	protein_coding	ENST00000014914.6:chr12:+|9|6582:111:1185|canonical|ATG	canonical	1074	0.22	0.23	5.66	226.44	6.22	478.7	1.91	298.06	0.08	0.42	5.97	0.38	560	0	201.42	216.87	0	140.44	84.88	0.45	179.56	21.19	1.05	0.9	77.31	180.54	180.91	179.3	142.68	192.79	26.87	23.12	23.53	35.17	4.3	2.89	192.87	0	1.7	418.38	66.49
HEBP1	ENSG00000013583.10	protein_coding	ENST00000014930.9:chr12:-|14|1159:152:722|canonical|ATG	canonical	570	58.04	83.51	67.88	83.65	52.58	59.22	49.04	106.35	11.23	72.88	18.46	86.07	47.79	0	53.02	98.01	29.89	120.89	35.68	48.01	48.52	42.58	0.88	105.6	152.57	50.34	112.42	133.57	121.05	132.73	29.99	64.07	51.12	64.53	27.98	29.87	77.91	119.62	86.56	78.27	62.82
COX15	ENSG00000014919.13	protein_coding	ENST00000016171.6:chr10:-|8|5030:79:1312|canonical|ATG	canonical	1233	23.13	15.97	35.39	100.7	49.6	78.81	68.06	98.82	49.24	39.42	44.02	48.97	67.25	40.4	78.05	0.98	54.59	63.13	57.95	1.55	20.96	17.72	60.26	46.11	136.81	29.95	35.23	35.34	55.59	45.7	139.98	63.11	40.13	85.7	23.9	25.1	96.06	41.81	62.85	72.88	46.33
XYLT2	ENSG00000015532.10	protein_coding	ENST00000017003.7:chr17:+|1|3507:16:2614|canonical|ATG	canonical	2598	3.4	1.3	7.95	8.77	7.33	3.01	5.67	6.48	2.47	4.5	2.06	8.54	9.38	6.26	9.23	0.44	3.9	10.46	5.33	3.87	9.97	12.42	5.5	7.66	17.33	18.61	12.96	3.15	12.39	11.85	18.72	3.77	6.14	9.69	3.98	4.21	3.39	5.02	4.65	6.98	6.14
FTSJ1	ENSG00000068438.15	protein_coding	ENST00000019019.6:chrX:+|16|1986:155:167|uORF|CTG	uORF	12	7.05	1.77	2.49	0	13.92	34.76	54.22	41.29	35.45	106.85	275.98	71.85	76.8	65.21	33.13	0	0	41.35	13.05	0	19.21	53.94	62.82	185.51	0	31.18	30.99	19.95	60.93	21.85	0	410.08	0	62.68	6.53	6.42	57.16	0	64.77	19.85	46.87
FTSJ1	ENSG00000068438.15	protein_coding	ENST00000019019.6:chrX:+|24|1986:275:356|uORF|ATG	uORF	81	0.75	0.13	0.37	0	1.8	4.63	3.83	16.6	4.2	0.97	1.28	9.88	7.88	0	4.17	0	0	8.81	2.9	0	2.85	0	0	5.97	0	1.68	6.89	5.91	9.03	0	0	9.59	33.94	5	1.93	3.96	8.47	0	6.57	2.35	3.32
FTSJ1	ENSG00000068438.15	protein_coding	ENST00000019019.6:chrX:+|32|1986:372:414|uORF|CTG	uORF	42	1.15	1.77	2.13	20	6.96	20.86	47.95	72.46	85.08	14.56	24.15	27.13	64.14	20.96	11.83	0	0	34.7	13.05	0	10.97	19.26	8.97	23.04	52.03	34.82	13.28	17.1	17.41	12.49	4.85	18.5	0	23.42	8.08	22.32	44.91	15.16	6.51	32.9	17.22
FTSJ1	ENSG00000068438.15	protein_coding	ENST00000019019.6:chrX:+|41|1986:430:1414|canonical|ATG	canonical	984	0	0	0	42.77	11.59	0	35.98	86.46	17.14	0	12.16	39.46	0	0	0	13.97	26.33	68.55	0	49.47	0	14.96	35.11	14.86	0	35.95	35.68	0	0	0	0	0	28.49	30.83	20.85	21.31	38.86	37.52	56.98	49.25	15.62
FTSJ1	ENSG00000068438.15	protein_coding	ENST00000019019.6:chrX:+|9|1986:82:115|uORF|ATG	uORF	33	10.98	7.42	65.15	315.65	123.97	130.19	218.77	313.14	386.72	5.98	43.91	100.78	380.25	708.47	466.18	0	93.88	272.53	1753.76	7.34	55.87	122.59	72.34	29.33	0	291.7	214.14	137.85	616.73	87.41	49.34	31.39	108.28	45.59	93.35	145.52	748.23	192.88	82.87	132.84	157.87
SCTR	ENSG00000080293.10	protein_coding	ENST00000019103.8:chr2:-|14|1854:258:1581|canonical|ATG	canonical	1323	0.03	0.04	0.47	0	0	0	0	0	0	0	0.03	0	0	0	0	0	0	0	0	0	0	0.61	0.28	0.04	0	0	0	0	0	0	0	0	0	0	0	0.06	0	0	0.01	0	0.05
PSD	ENSG00000059915.17	protein_coding	ENST00000020673.6:chr10:-|1|3824:3:96|uORF|ACG	uORF	93	3.77	0	0.48	0	0	0	0	0	0	0	0	0	0	0	0	0	0	0	0	0	0	0	0	2.08	0	0	0	0	0	0	0	0	0	0	39.86	43.35	0	0	0	0	5.34
SYT13	ENSG00000019505.8	protein_coding	ENST00000020926.8:chr11:-|8|5165:135:1416|canonical|ATG	canonical	1281	95.86	0.12	0.23	24.26	0.03	0.26	0.22	1.05	0.27	0	0.06	7.93	0	0	2.13	0	16.71	0.27	3.24	0	0	8.84	0	8.5	2.05	0	0	0	0	0	3.97	0	0	0	100.31	222.28	0.13	0	0	0.3	30.53
SNAI2	ENSG00000019549.13	protein_coding	ENST00000020945.4:chr8:-|11|2180:165:972|canonical|ATG	canonical	807	0.49	1.99	6.51	0.31	69.24	6.51	25.23	4.91	0	0.12	0.08	0.53	0.35	0	0.07	36.21	1.4	34.78	0.19	11.7	155.36	48.12	0	0.18	2.71	29.93	62.68	170.59	4.53	2.44	0	0	1.36	0.14	1.52	1.51	4.46	0	0.11	2.24	9.65
SNAI2	ENSG00000019549.13	protein_coding	ENST00000020945.4:chr8:-|7|2180:92:101|uORF|ATG	uORF	9	0	13.01	14.93	0	118.28	0	323.62	39.32	0	0	0	0	0	0	0	0	0	93.04	0	80.73	204.86	1510.27	0	5.38	0	98.26	103.31	239.42	0	0	0	0	0	0	11.6	15.69	0	0	0	10.59	39.27
VDAC3	ENSG00000078668.14	protein_coding	ENST00000022615.9:chr8:+|6|1418:92:944|canonical|ATG	canonical	852	149.31	39.27	166.46	184.52	240.25	203.26	185.75	193.22	191.12	279.19	443.22	203.16	146.28	100.15	158.49	154.08	137.86	168.59	187.6	40.93	86.82	51.97	223.84	197.32	172.35	98.23	247.73	393.42	135.14	92.61	279.19	491.24	195.76	535.25	100.04	137.21	294.1	100.11	319.26	334.16	200.01
SLC7A9	ENSG00000021488.13	protein_coding	ENST00000023064.9:chr19:-|18|1766:194:1658|canonical|ATG	canonical	1464	0.02	9.77	0.17	0	0	0	0.02	0	0	3.25	0	0	0	0	0	0	0	0.02	0	0	0	52.39	0	0	0	0.02	0	0	0	0	0	0	0	0	0.02	0.03	0.12	0	0.93	0	1.5
RTF2	ENSG00000022277.13	protein_coding	ENST00000023939.8:chr20:+|15|1745:114:1125|canonical|ATG	canonical	1011	0.76	0.32	1.57	0.41	1.85	0.55	0.15	0.34	0.41	1.08	1.31	0.41	2.71	0	3.42	0	5.4	0.41	3.66	1.17	0	0.78	0	0	0	4.72	0	0	2.63	0	0	0	0	0.28	1.22	0.49	2.26	0	0.79	0.63	1.2
RTF2	ENSG00000022277.13	protein_coding	ENST00000023939.8:chr20:+|4|1745:20:101|uORF|ACG	uORF	81	1.19	4.73	8.29	4.15	9.02	6.18	22.95	13.11	11.55	16.56	12.27	6.08	21.88	37.44	11.29	0	5.22	2.68	20.3	0	5.69	27.97	6.2	14.94	37.77	14.7	27.55	2.96	39.12	24.28	5.03	22.38	6.79	18.57	5.16	4.28	42.34	7.86	1.24	11.18	9.46
SLC45A4	ENSG00000022567.10	protein_coding	ENST00000024061.7:chr8:-|30|3546:309:2706|canonical|ATG	canonical	2397	1.34	0.02	5.49	2.16	1.96	0.98	1.28	0.1	2.59	0	0.43	0.52	0	0.62	0.73	0	0	0.4	1.09	0	0	1.84	0	0.87	0	0.29	0	0	0.1	0	0	0	2.98	0.23	0.44	0.59	0.55	0	3.34	0.58	1.2
RB1CC1	ENSG00000023287.13	protein_coding	ENST00000025008.10:chr8:-|14|6636:258:273|uORF|ATG	uORF	15	49.12	14.2	18.91	78.4	30.61	133.48	66.1	117.96	306.29	15.78	19.32	20.53	108.7	163.04	63.6	0	0	33.08	0	0	30.73	21.58	8.38	6.45	0	88.44	12.4	0	24.37	52.45	54.27	17.27	0	50.15	283.68	267.93	114.31	84.87	1.92	136.59	70.69
RB1CC1	ENSG00000023287.13	protein_coding	ENST00000025008.10:chr8:-|17|6636:303:432|uORF|ATG	uORF	129	2.81	3.05	5.79	3.91	10.36	9.38	5.04	3.29	7.25	2.14	3.21	4.3	10.44	3.03	4.78	3.33	27.29	6.25	3.04	3.75	0	7.53	4.87	6	10.16	9.76	8.65	3.71	11.34	1.02	9.47	2.01	12.78	8.07	24.28	17.72	38.55	9.87	0.78	12.19	7.1
RB1CC1	ENSG00000023287.13	protein_coding	ENST00000025008.10:chr8:-|27|6636:449:503|uORF|GTG	uORF	54	2.91	1.97	3.59	0	3.87	3.09	3.44	6.55	15.76	3.29	1.92	3.42	0	0	1.47	0	0	2.3	0	0	0	3	0	3.58	0	1.89	3.44	0	0	2.43	0	9.59	0	0	3.38	6.66	6.35	11.79	0	4.41	2.88
RB1CC1	ENSG00000023287.13	protein_coding	ENST00000025008.10:chr8:-|33|6636:528:5313|canonical|ATG	canonical	4785	7.98	0.08	33.47	2.6	7.89	12.5	4.88	10.64	8.45	9.3	7.42	8.5	7.68	0	9.53	6.56	17.48	14.18	1.83	4.3	2.63	2.01	6.86	12.39	14.16	6.76	0	4.5	0	9.02	0	12.45	1.36	13.11	10.34	7.86	10.43	4.26	1.28	14.44	12.15
RB1CC1	ENSG00000023287.13	protein_coding	ENST00000025008.10:chr8:-|4|6636:84:249|uORF|CTG	uORF	165	0.29	1.1	2.44	3.56	6.2	1.77	5.63	6.86	14.44	1.2	2.01	1.31	8.16	20.16	7.71	0	0	3.95	3.32	2.94	4.19	13.73	3.05	4.11	7.95	7.01	2.25	0	11.08	11.13	12.34	0	0	8.07	28.48	22.41	14.55	27	0.09	3.75	6.14
AKAP11	ENSG00000023516.9	protein_coding	ENST00000025301.4:chr13:+|19|9915:177:5883|canonical|ATG	canonical	5706	80.28	5.62	57.39	9.97	8.98	11.92	13.16	8.37	10.26	7.78	20.79	9.35	15.4	9.05	16.72	21.01	64.91	16.65	8.44	2.59	19.1	8.48	28.49	13.11	7.2	14.93	10.95	8.84	5.3	21.22	9.42	13.8	8	20.08	23.63	23.74	8.92	5.58	5.69	18.53	22.22
AKAP11	ENSG00000023516.9	protein_coding	ENST00000025301.4:chr13:+|2|9915:8:35|uORF|TTG	uORF	27	0	0.39	1.11	0	0.77	0	0	0	3.15	0	0	1.14	0	0	0.74	0	0	0	0	0	0	5.99	4.65	0	0	0	0	0	0	4.86	0	0	0	0	29.97	9.51	0	94.3	0	0	2.43
AKAP11	ENSG00000023516.9	protein_coding	ENST00000025301.4:chr13:+|6|9915:45:105|uORF|ATG	uORF	60	6.04	7.63	11.45	23.8	9.05	8.34	17.56	8.26	34.03	2.63	15.87	0	28.36	117.39	10.27	0	61.02	14.99	37.85	0	0	13.48	18.85	0	21.85	20.98	18.6	3.99	18.28	39.34	6.78	8.63	0	9.64	63.09	62.92	28.58	31.83	2.16	8.74	18.14
STRAP	ENSG00000023734.11	protein_coding	ENST00000025399.10:chr12:+|25|1442:315:1407|canonical|ATG	canonical	1092	0	0.11	0	2.55	1.05	0	0	0.75	0	0	0.63	0.93	0	0	0.21	0	0	0.33	0	0	0	0	0	0.51	0	0.36	0	0	1.3	0	0	0	0	0	1.31	0.9	1.83	0	1.01	0	0.55
PIGQ	ENSG00000007541.17	protein_coding	ENST00000026218.9:chr16:+|2|2846:89:2372|canonical|ATG	canonical	2283	2.57	0.74	1.83	3.49	3.95	1.72	3.94	6.49	4.77	1.19	1.19	3.78	2.57	3.36	0.37	0	9	4.56	0.19	6.47	3.45	13.96	2.59	3.34	0	3.09	3.69	2.81	2.34	6.41	12.28	4.74	14.93	9.99	6.53	5.96	3.59	23.3	10.73	5.96	4
CDH17	ENSG00000079112.10	protein_coding	ENST00000027335.8:chr8:-|6|3670:94:2593|canonical|ATG	canonical	2499	0	0.01	0.18	20.95	0.12	0	0	0	0	0	0.03	0	0	0	0	0	0	0	0	0	0	0	0	0	0	0	0	0	0	0	0	0	0	0	0	0	0	0	27.97	0.06	2.26
B4GALT7	ENSG00000027847.14	protein_coding	ENST00000029410.10:chr5:+|5|1698:80:1064|canonical|ATG	canonical	984	7.77	2.39	11.51	12.15	5.02	7.63	18.13	13.45	7.99	5.51	4.84	6.26	9.83	4.6	9.75	0	11.59	22.3	8.06	7.43	18.5	17.19	9.19	9.57	21.76	12.73	18.37	15.04	10.04	6.84	3.93	9.21	13.41	9.44	15.83	22.2	17.98	15.14	16.86	10.04	11.18
SLC39A9	ENSG00000029364.12	protein_coding	ENST00000031146.8:chr14:+|54|5192:679:1405|canonical|ATG	canonical	726	11.94	4.87	4.51	14.12	4.29	0	0	0	14.47	14.45	18.62	16.57	25.85	0	4.72	11.29	47.79	23.24	8.12	0	14.66	13.2	20.43	7.3	60.09	0	26.46	0	6.59	19.43	42.33	0	18.03	9.98	14.32	11.88	6.36	0	18.37	11.6	15.95
FAM13B	ENSG00000031003.11	protein_coding	ENST00000033079.7:chr5:-|27|5465:453:3201|canonical|ATG	canonical	2748	2.4	0.14	4.18	0	0	2.82	0.95	0	0	1.3	0	0	0	0	0	12.04	0.15	1.26	0	0	1.17	0	0	0	0	4.02	0	1.6	2.14	0.53	0	1.86	4.4	0	1.44	1.4	0	2.33	0	0	1.13
RANBP3	ENSG00000031823.14	protein_coding	ENST00000034275.12:chr19:-|1|1762:5:1505|canonical|ATG	canonical	1500	13.74	0	11.12	25.98	61.71	5.93	24.93	23.65	21.17	5.63	3.36	21.25	35.96	20.38	35.04	63.89	54.97	2.82	20.57	0	0	0	15.29	0.89	14.42	19.72	5.07	0	36.4	0	3.37	20.83	0	4.96	10.24	14.31	16.55	19.52	21.57	10.68	19.82
CHPF2	ENSG00000033100.17	protein_coding	ENST00000035307.7:chr7:+|100|3989:1165:1231|uORF|ATG	uORF	66	4.39	0.48	0.9	1.27	2.21	0	13.15	5.36	2.58	2.69	6.27	1.87	0	0	0.6	0	0	0	0	0	3.49	0	0	0.73	0	0.52	0	0	0	0	0	0	0	4.38	0	1.17	0	9.64	0.44	6.5	2.07
CHPF2	ENSG00000033100.17	protein_coding	ENST00000035307.7:chr7:+|109|3989:1255:1348|uORF|GTG	uORF	93	1.17	0.57	1.28	1.81	2.24	1.35	4.66	9.13	6.4	7.64	10.91	1.99	3.05	0	2.35	0	0	0.33	0	0	2.48	10.44	4.05	1.04	0	1.46	4	2.57	0	0	0	5.57	53.2	4.36	2.25	3.45	1.84	0	0.46	3.59	2.9
CHPF2	ENSG00000033100.17	protein_coding	ENST00000035307.7:chr7:+|119|3989:1370:1439|uORF|ATG	uORF	69	0.88	1.23	0.22	3.65	5.45	4.23	9.43	12.31	8.63	7.72	11.7	6.69	3.08	0	1.15	0	0	1.35	0	0	0	4.69	32.77	11.22	0	9.86	21.56	13.88	0	0	0	0	15.93	23.48	11.73	7.63	0	0	5.42	5.52	5.55
CHPF2	ENSG00000033100.17	protein_coding	ENST00000035307.7:chr7:+|136|3989:1530:3849|canonical|ATG	canonical	2319	4.87	0.56	0	0	0	0	2.65	6.25	0	5.52	8	5.29	0	0	0	0	0	0	0	0	3.07	0	0	1.48	0	4.24	9.3	0	0	0	0	0	0	0	0	0	0	0	2.24	0	3.22
CHPF2	ENSG00000033100.17	protein_coding	ENST00000035307.7:chr7:+|20|3989:283:427|uORF|ATG	uORF	144	0.56	0.83	3.48	17.51	20.98	20	12.14	5.91	13.49	14.88	26.02	3.64	13.92	29	8.86	185.02	9.78	4.97	1.09	15.14	61.59	54.98	7.98	4.43	35	17.25	7.75	9.78	25.27	13.74	14.01	1.8	10.93	8.89	20.12	27.13	8.73	193.49	3.32	10.79	12.56
CHPF2	ENSG00000033100.17	protein_coding	ENST00000035307.7:chr7:+|38|3989:505:523|uORF|CTG	uORF	18	7.38	4.14	3.32	4.67	22.03	18.54	180.75	11.8	75.63	69.04	79.34	34.22	11.82	10.87	20.98	0	0	3.45	0	0	25.61	17.98	41.88	21.51	97.12	20.79	20.66	13.3	20.31	21.85	0	57.55	0	38.58	68.16	52.79	38.1	459.71	3.2	23.82	31.47
CHPF2	ENSG00000033100.17	protein_coding	ENST00000035307.7:chr7:+|40|3989:533:611|uORF|GTG	uORF	78	0	0.14	0.19	1.08	0	0	0	0.91	2.18	0	0	0	0	0	0	0	0	0	0	0	0	2.07	0	1.24	0	0.44	0	0	0	0	0	0	0	1.49	7.71	1.65	0	0	0	0.61	0.6
CHPF2	ENSG00000033100.17	protein_coding	ENST00000035307.7:chr7:+|41|3989:553:673|uORF|CTG	uORF	120	0.5	0.09	0.75	1.4	7.31	5.21	2.07	7.67	14.18	5.75	19.32	0.51	8.27	0	1.16	93.11	0	2.58	0.65	0	21.13	14.83	3.14	1.21	7.28	3.68	3.1	0	12.19	2.19	3.39	0	0	1.45	3.69	2.67	2.86	5.3	0.96	3.18	3.74
CHPF2	ENSG00000033100.17	protein_coding	ENST00000035307.7:chr7:+|4|3989:29:326|uORF|GTG	uORF	297	0	0.22	1.11	0.57	7.94	2.39	0.31	0.24	4.58	1.33	2.02	1.14	4.54	4.61	1.87	14.47	0	1.04	1.32	3.26	11.64	21.79	1.69	0	0	3.44	1.25	0	11.49	4.86	3.43	0.87	0	2.34	11.08	3.85	4.04	36.43	0.19	1.76	2.49
CHPF2	ENSG00000033100.17	protein_coding	ENST00000035307.7:chr7:+|50|3989:620:791|uORF|GTG	uORF	171	2.05	0.75	1.31	4.42	5.49	3.42	2.17	1.24	3.98	3.58	5.45	4.32	7.05	12.01	2.56	0	0	1.45	0	1.42	5.39	6.62	2.94	5.38	0	4.58	2.17	4.2	5.7	0.77	0	4.54	32.15	1.35	6.87	7.96	5.01	22.33	0.42	5.57	3.55
CHPF2	ENSG00000033100.17	protein_coding	ENST00000035307.7:chr7:+|60|3989:751:808|uORF|ATG	uORF	57	11.65	3.74	6.02	16.21	25.63	66.59	70.12	28.56	43.29	48.45	45.03	15.13	19.9	3.43	2.44	0	0	14.15	1.37	0	40.43	34.07	37.47	0.85	7.67	31.03	48.94	4.2	89.8	9.2	3.57	4.54	0	11.17	63.2	67.8	12.03	67	9.85	45.14	26.66
CHPF2	ENSG00000033100.17	protein_coding	ENST00000035307.7:chr7:+|69|3989:843:879|uORF|ATG	uORF	36	4.03	3.25	4.98	16.33	8.12	4.63	24.96	45.22	33.09	9.86	10.35	20.53	11.82	21.74	3.31	0	0	1.72	0	0	0	22.47	17.45	8.07	0	12.28	5.17	6.65	0	0	0	7.19	0	27.32	47.14	36.38	0	141.45	6	55.59	13.72
CHPF2	ENSG00000033100.17	protein_coding	ENST00000035307.7:chr7:+|85|3989:1020:1152|uORF|ATG	uORF	132	4.85	1.94	1.47	13.36	13.12	9.8	23.47	9.65	20.63	18.98	30.42	4.9	16.65	0	2.86	0	0	1.88	1.19	7.34	5.24	8.58	12.37	6.23	29.8	10.31	7.04	0	7.39	5.96	0	9.81	8.33	12.71	27.29	19.36	5.2	53.04	7.52	24.19	10.83
GABARAPL2	ENSG00000034713.8	protein_coding	ENST00000037243.7:chr16:+|10|974:109:463|canonical|ATG	canonical	354	1038.82	97.99	483.35	390.6	240.82	376.9	459.31	454	543.89	307.54	440.46	193.8	375.88	327.45	374.95	65.55	1174.75	450.1	219.23	1.17	166.66	152.22	779.01	215.04	602.45	332.67	417.1	208.99	280.43	534.48	251.25	513.6	236.83	567.18	924.32	990.06	403	230.15	170.77	382.21	463.53
GABARAPL2	ENSG00000034713.8	protein_coding	ENST00000037243.7:chr16:+|1|974:15:63|uORF|CTG	uORF	48	2.26	3.55	16.49	5.25	3.91	4.34	34.86	38.34	7.09	9.86	20.7	21.81	1.48	77.44	25.26	0	52.81	8.4	181.1	0	0	141.59	49.73	28.23	36.42	7.09	34.87	9.98	17.77	5.46	0	37.77	114.53	32.55	41.33	25.15	42.87	13.26	0.6	9.93	18.91
MYOC	ENSG00000034971.17	protein_coding	ENST00000037502.11:chr1:-|2|2100:78:1593|canonical|ATG	canonical	1515	0.11	0.04	4.14	0.06	0.01	0	0	0.05	0	0	0	0	0	0	0	0	0	0	0	0.8	0	0.53	0	0	0	0.02	0	0	0	0	0	0	0	0	0	0	0	0	0	0	0.3
FAM136A	ENSG00000035141.8	protein_coding	ENST00000037869.7:chr2:-|4|1810:80:497|canonical|ATG	canonical	417	17.35	9.24	17.5	173.91	118.32	103.75	115.64	110.68	76.95	83.99	78.31	113.01	128.52	144.07	62.85	0	6.08	97	92.21	64.49	13.26	23.67	62.67	107.71	29.34	35.99	52.18	76.94	57.55	67.6	30.26	68.11	93.6	79.86	51.28	41.59	122.61	132.32	123.1	148.04	68.89
NSMAF	ENSG00000035681.9	protein_coding	ENST00000038176.8:chr8:-|12|3574:223:2977|canonical|ATG	canonical	2754	2.4	0.81	7.21	8.84	7.95	6.62	3.2	8.19	8.28	6.93	23.13	7.04	10.59	4.69	7.01	22.16	9.66	11.39	12.14	0	8.31	4.85	17.7	8.11	8.41	5.5	11.72	15.93	8.65	11.96	6.43	4.33	6.79	6.29	5.27	4.16	12	5.08	2.02	5.4	6.61
NSMAF	ENSG00000035681.9	protein_coding	ENST00000038176.8:chr8:-|4|3574:29:41|uORF|ATG	uORF	12	0	0	2.49	182.01	29.57	27.81	12.91	159.25	155.98	4.93	56.92	0	47.26	171.19	28.16	71.62	0	77.53	97.89	20.18	0	13.48	52.35	12.1	0	39.68	170.47	0	60.93	43.71	0	0	0	4.82	104.42	94.16	14.29	159.13	6	7.94	36.1
OTC	ENSG00000036473.8	protein_coding	ENST00000039007.5:chrX:+|6|1522:94:1159|canonical|ATG	canonical	1065	1.47	234.73	0.69	0	0	0	0	0	0	2.28	0	0	0	0	0.06	0	0	0	0	0	0	0	0	0	0	0	0	0	0	0	0	0	0	0.05	0.02	0.02	0	0	18.57	0	23.86
TTC17	ENSG00000052841.15	protein_coding	ENST00000039989.9:chr11:+|3|4488:36:3462|canonical|ATG	canonical	3426	8.13	8.34	18.59	9.01	8.69	12.18	6.65	9.53	7.03	9.02	6.47	11.61	13.42	7.54	9.91	0.67	12.97	6.06	5.3	8.24	29.24	14.66	17.13	10.11	6.13	13.69	6.66	10.57	14.29	14.34	41.44	8.02	13.96	10.39	10.79	10.08	6.04	4.71	15.92	10.42	10.91
HOXC8	ENSG00000037965.6	protein_coding	ENST00000040584.6:chr12:+|11|2417:301:1030|canonical|ATG	canonical	729	0	0.01	1.15	5.3	6.64	0.29	3.81	0	0.12	0.11	0.28	0	13.22	0	0.19	0	0	12.59	0.54	4.65	7.26	2.88	0	0	0	24.3	5.82	15.44	15.87	3.24	1.12	13.84	0	14.6	0	0	11.48	0	1.01	17.77	3.1
MRI1	ENSG00000037757.14	protein_coding	ENST00000040663.8:chr19:+|8|3178:68:1178|canonical|ATG	canonical	1110	6.48	4.97	4.54	21.33	17.89	40.17	90.53	39.92	25.77	9.03	18.54	17.22	82.42	28.64	15.45	0	17.76	14.44	14.75	44.35	9.27	14.47	33.84	7.94	31.5	32.07	37.47	30.99	20.27	12.19	13.74	21.97	13.87	59.09	6.15	6.28	31.87	9.23	34.85	57.74	20.64
BOD1L1	ENSG00000038219.13	protein_coding	ENST00000040738.10:chr4:-|2|10567:16:37|uORF|CTG	uORF	21	1.73	4.06	11.38	28	12.92	1.99	22.13	16.85	8.1	8.45	29.57	22	20.26	23.29	16.09	0	0	0	52.21	0	0	77.05	17.95	11.52	20.81	11.34	0	0	17.41	31.22	29.08	0	78.54	8.27	75.83	47.69	24.5	363.72	4.11	34.03	18.61
BOD1L1	ENSG00000038219.13	protein_coding	ENST00000040738.10:chr4:-|7|10567:139:9295|canonical|ATG	canonical	9156	22.78	3.05	43.52	6.23	10.66	12.22	6	8.42	4.98	8.03	7.66	6.02	17.44	15.12	7.79	4.83	6.71	6.78	3.88	6.7	16.66	6.83	11.39	6.52	7.13	23.27	5.31	5.21	11.09	17.51	20.54	6.07	9.97	9.53	12.24	11.25	3.91	7.67	7.97	12.84	12.42
TARBP1	ENSG00000059588.10	protein_coding	ENST00000040877.2:chr1:-|7|5206:77:4943|canonical|ATG	canonical	4866	2.71	1.01	3.84	7.53	3.18	8.08	20.91	11.07	4.14	6.17	5.53	6.4	8.81	2.67	0.75	7.07	0.67	0.7	0.52	5.28	8.53	5.82	6.3	4.84	8.71	5.89	4.2	13.19	1.93	2.37	4.06	21.82	14.97	27.72	1.06	0.83	7.26	7.85	11.72	14.79	5.44
RTN4R	ENSG00000040608.14	protein_coding	ENST00000043402.8:chr22:-|11|1944:227:1649|canonical|ATG	canonical	1422	15.36	0.48	0.22	1.59	0.76	1.97	3.31	2.74	0.54	0.11	0.04	11.61	1.5	0	4.67	0	15.55	4.75	4.35	2.21	0.65	1.82	0.35	9.05	6.45	3.28	0.13	3.37	0.34	1.57	1	2.91	1.93	6.14	14.87	13.2	0.84	0	0.82	3.35	4.81
RTN4R	ENSG00000040608.14	protein_coding	ENST00000043402.8:chr22:-|1|1944:26:134|uORF|CTG	uORF	108	0.11	0.89	0	0.78	0.19	0.39	0	0.66	0	0	0	10.55	0	0	0.18	0	0	0	3.63	0	0	1.5	0	3.14	0	0.31	0	0	2.26	2.43	1.88	0	0	1.61	14.26	4.04	0	0	0	0	1.56
PSMA4	ENSG00000041357.16	protein_coding	ENST00000044462.12:chr15:+|7|4378:120:906|canonical|ATG	canonical	786	81.14	40.92	97.21	282.66	249.51	482.93	298.8	274.58	265.97	250.12	583.75	381.61	316.68	146.23	362.01	88.32	110.52	318.67	288.33	0	135.47	41.06	177.94	260.78	479.82	212.52	356.69	435.39	375.31	391.63	428.53	630.87	272.84	520.24	47.85	51.02	668.17	45.43	410.16	427.68	242.36
SPATA7	ENSG00000042317.17	protein_coding	ENST00000045347.11:chr14:+|1|1410:1:1378|canonical|ATG	canonical	1377	1.79	0	0	0	0.2	0	1.19	0.49	0	0	0	0	0	2.13	0.51	8.74	0	0	0	0.7	0	0	0	1.19	1.9	0	0	0	0	2.35	0	0	0.8	0	3.36	2.37	1.73	0.92	0	0.65	0
ZPBP	ENSG00000042813.8	protein_coding	ENST00000046087.7:chr7:-|8|1195:53:1109|canonical|ATG	canonical	1056	0	0	4.89	0	0	0	0	0	0	0	0	0	0	0	0	0	0	0	0	0	0	0	0	0	0	0	0	0	0	0	0	0	0	0	0	0	0	0	0	0	12.24
CTNS	ENSG00000040531.16	protein_coding	ENST00000046640.9:chr17:+|26|4139:302:1406|canonical|ATG	canonical	1104	0.35	1.21	5.25	4.53	0.85	1.6	7.88	6.13	2.56	3.15	1.38	0.81	2.21	0	0.71	0.39	0	1.02	0.53	0	0	1.24	1.34	4.64	0.81	1.82	1.61	1.08	0	0.38	3.4	2.4	16.43	1.28	2.59	1.61	1.35	1.01	4.63	2.58	2.31
LCP2	ENSG00000043462.13	protein_coding	ENST00000046794.10:chr5:-|10|4232:115:145|uORF|ATG	uORF	30	0	2.13	6.47	0	0	0	0	0	79.41	0.66	96.59	0	2.36	0	0	0	0	0	0	0	0	53.94	79.57	0	0	0	0	0	0	0	0	0	0	0	0	0	0	1273.03	0	0	9.36
LCP2	ENSG00000043462.13	protein_coding	ENST00000046794.10:chr5:-|15|4232:167:1769|canonical|ATG	canonical	1602	3.18	5.84	6.39	0	0	0	0.02	0	26.98	0	11.6	0.24	0.13	2.43	0.82	0	3.87	0.04	0	0	0.29	18.18	43.47	0.2	0	0	0	0	0	0	0	0	0	0	0.05	0.01	0	67.28	0	0	2.82
GOPC	ENSG00000047932.14	protein_coding	ENST00000052569.10:chr6:-|24|4590:241:1606|canonical|ATG	canonical	1365	29.21	9.52	33.22	31.94	29.47	33.44	56.48	13.34	38.79	60.39	9.88	7.59	22.67	0	49.43	0	46.59	48.26	27.97	0	63.55	0	0	37.72	55.71	28.98	0	26.07	44.02	18.02	19.03	0	27.5	40.78	29.48	31.22	37.64	0	27.73	46.51	44.99
GOPC	ENSG00000047932.14	protein_coding	ENST00000052569.10:chr6:-|2|4590:16:94|uORF|GTG	uORF	78	0.31	0.14	0.57	8.62	7.23	3.74	13.51	5.44	4.36	5.56	1.33	0	0.91	5.02	2.29	0	0	0.4	7.03	0	0	0	0	3.1	0	8.29	0	3.07	1.56	0	0	3.32	0	1.48	6.02	4.61	0	0	0.74	9.16	3.04
DCN	ENSG00000011465.18	protein_coding	ENST00000052754.10:chr12:-|15|6850:197:1277|canonical|ATG	canonical	1080	91.49	206.67	1104.27	0	2.47	0.69	0	0	0	0	0.04	0	0.98	0	0.04	69.95	22.56	0.03	0	0	1308.46	269.42	0	0	0	17.26	55.81	2.61	0	0	0	0	0	0	2.39	0.42	0	0	0.06	0	113.45
DCN	ENSG00000011465.18	protein_coding	ENST00000052754.10:chr12:-|3|6850:10:19|uORF|ATG	uORF	9	76.5	191.65	2168.29	0	4.64	0	0	0	0	0	0	0	0	0	0	0	0	0	0	0	102.43	1132.7	0	0	0	37.79	82.65	0	0	0	0	0	0	0	20.3	1.43	0	0	0	0	181.43
DCN	ENSG00000011465.18	protein_coding	ENST00000052754.10:chr12:-|4|6850:78:111|uORF|CTG	uORF	33	0.73	12.91	115.37	0	0	0	0	0	0	0	0	0	0	0	0	0	0	0	0	0	34.92	112.78	0	0	0	1.03	39.45	0	0	0	0	0	0	0	0.79	0	0	0	0	0	10.22
DCN	ENSG00000011465.18	protein_coding	ENST00000052754.10:chr12:-|7|6850:110:116|uORF|GTG	uORF	6	0	12.42	54.75	0	0	0	0	0	0	0	0	0	0	0	0	0	0	0	0	0	0	0	0	0	0	0	0	0	0	0	0	0	0	0	0	0	0	0	0	0	4.88
TNFRSF17	ENSG00000048462.11	protein_coding	ENST00000053243.6:chr16:+|14|891:116:671|canonical|ATG	canonical	555	0	0.4	1.62	0	0	0	0	0	0	0.04	0	0	0	13.91	0	0	0	0	0	0	0	0	102.55	0	0	0	0	0	0	0	0	0	0	0	0	0	0	0	0	0	1.11
TNFRSF17	ENSG00000048462.11	protein_coding	ENST00000053243.6:chr16:+|5|891:35:92|uORF|TTG	uORF	57	0	0.19	0.52	0	0	0	0	0	0	0	0	0	0	53.2	0	0	0	0	0	0	0	2.84	37.47	0	0	0	0	0	0	0	0	0	0	0	0	0	0	0	0	0	0.92
MRPS10	ENSG00000048544.6	protein_coding	ENST00000053468.4:chr6:-|1|2100:13:619|canonical|ATG	canonical	606	27.55	17.64	49.3	47.13	65	93.88	65.5	76.03	151.06	80.4	134.68	81.3	44.34	34.87	101.51	26.95	47.41	53.33	66.17	156.65	43.73	18.16	59.09	64.68	80.77	91.32	133.8	133.94	123.08	111	162.56	160.27	79.38	137.69	42	35.41	120.26	47.27	52.33	103.79	64.84
GRN	ENSG00000030582.18	protein_coding	ENST00000053867.8:chr17:+|4|2130:41:1823|canonical|ATG	canonical	1782	43.64	72.14	171.83	140.55	98.39	137.22	161.3	287.99	63.31	83.5	49.29	112.58	102.34	372.22	99.22	100.33	133.54	268.74	50	48.41	264.34	334.27	251.82	97.62	399.25	335.64	149.72	129.54	188.79	257.04	192.82	57.52	94.03	96.09	125.35	131.93	71.59	215.74	104.2	146.18	130.16
THAP3	ENSG00000041988.16	protein_coding	ENST00000054650.9:chr1:+|15|1361:157:877|canonical|ATG	canonical	720	0	0	6.1	0	0	0	0	0	0	5.64	13	6.55	0	0	14.33	0	0	0	0	0	0	0	0	9.53	0	0	0	0	0	8.38	7.63	0	0	29.41	0	0	0	0	5.39	15.83	6.56
THAP3	ENSG00000041988.16	protein_coding	ENST00000054650.9:chr1:+|5|1361:27:63|uORF|ATG	uORF	36	0.67	0	0.83	11.67	0.58	4.63	0.86	0	0	0.55	0	1.71	9.85	0	8.28	0	0	0	13.05	0	0	0	0	2.69	0	3.78	5.17	0	33.85	0	0	7.19	0	3.21	2.9	2.85	9.53	0	0	1.32	2.22
VAMP3	ENSG00000049245.13	protein_coding	ENST00000054666.11:chr1:+|6|2178:89:392|canonical|ATG	canonical	303	153.47	35.35	193.12	295.26	130.89	172.08	366.81	285.68	113.16	157.68	115.38	96.85	214.08	30.02	270.91	116.3	88.31	106.55	179.63	51.15	117.89	67.29	47.27	82.25	151.44	326.45	335.72	263.92	340.27	55.82	94.04	284.64	139.71	277.86	126.74	67.76	394.44	113.44	159.66	361.38	159.37
UTS2	ENSG00000049247.14	protein_coding	ENST00000054668.5:chr1:-|3|420:25:421|truncation|ATG	truncation	396	0	0	0	0	0	0	0.31	0.89	0	0	0.16	0	0.18	0	0.17	0	0	0	0	0	0	0	0	0	0	0	0	0	0	0	0	0	0	0	0	0	0	0	0	0	0.03
RCN1	ENSG00000049449.10	protein_coding	ENST00000054950.4:chr11:+|7|2369:124:1120|canonical|ATG	canonical	996	10.41	27.56	17.62	65.73	108.41	167.57	47.57	105.74	8.54	19.52	30.3	65.4	52.46	22.88	76.23	212.74	59.24	94.97	41.67	73.67	152.95	49.23	55.4	52.2	221.58	93.7	111.09	78.61	159.8	53.57	64.58	61.63	149.03	52.85	78.16	62.82	81.78	7.03	0.33	120.01	63.58
RFC2	ENSG00000049541.11	protein_coding	ENST00000055077.8:chr7:-|1|1685:17:1082|canonical|ATG	canonical	1065	14.11	5.36	13.86	59.76	95.52	59.47	102.7	81.49	98.72	28.05	117.54	74.48	97.08	98.28	110.05	42.51	25.1	51.52	48.11	15.52	12.41	14.16	71.73	84.01	77.32	87.57	75.94	75.6	45.19	43.98	83.59	69.78	82.84	64.93	18.44	28.05	71.38	43.46	47.65	78.84	54.17
PPP1R3F	ENSG00000049769.14	protein_coding	ENST00000055335.11:chrX:+|6|3477:78:2478|canonical|ATG	canonical	2400	11.08	0.32	0.93	1.75	1.43	1.07	1.33	0.33	0.32	0.11	0.18	1.37	0.56	1.18	0.04	0.18	4.58	1.81	0.13	2.12	1.06	2.56	0.79	1.53	2.03	2.42	0.54	0.68	0.8	0.38	0.85	0.54	4.81	1.76	7.81	7.63	2.07	0.27	1.58	1.13	2.63
NEXMIF	ENSG00000050030.16	protein_coding	ENST00000055682.12:chrX:-|27|11717:618:5169|canonical|ATG	canonical	4551	8.7	0	0.22	0.04	0	0	0.31	0	0	0	0	0.11	0	0	0	0	6.1	0.09	0	0	0	0.28	0	0.26	0	0	0.04	0	0	2.1	0.18	0	0	0.04	5.58	8.82	0.04	0	0	0.07	1.78
ARHGEF5	ENSG00000050327.15	protein_coding	ENST00000056217.10:chr7:+|12|5482:113:4907|canonical|ATG	canonical	4794	0.01	0.1	0.14	0.07	0	0.76	0	0.99	0	0.02	0	0.97	0.12	0	0.97	0	0	0.01	0.65	0	0.29	0.78	0.29	0.4	0	0	0.04	1.05	0.33	0.52	0.68	0.16	0	0.3	0	0	0.36	0	0.07	0.54	0.2
NFE2L3	ENSG00000050344.9	protein_coding	ENST00000056233.4:chr7:+|23|3740:302:2387|canonical|ATG	canonical	2085	0.52	0.44	5.48	8.7	2.58	0.37	4.72	0	5.67	6.53	10.01	68	12.5	34.86	17.22	2.06	1.15	0.03	12.32	19.16	1.25	4.66	10.42	37.32	4.61	21.57	22.39	0.71	3.68	1.38	11.37	7.7	4.22	10.96	1.5	3.23	5.84	5.19	30.44	9.62	10.36
TNIP3	ENSG00000050730.16	protein_coding	ENST00000057513.8:chr4:-|19|2397:227:1175|truncation|ATG	truncation	948	0.96	0.05	0.5	0.35	0.11	0.13	0	0	0	0	0	0	0.22	0.1	0	0	0	0	0	0.26	2.67	0.17	0	0	0	0.07	0.59	6.06	0	0	0	0.27	0	0	0.83	1.2	0	0	0	0.1	0.3
SIKE1	ENSG00000052723.12	protein_coding	ENST00000060969.6:chr1:-|10|5494:79:703|canonical|ATG	canonical	624	26.27	13.72	51.64	29.04	105.57	62	41.15	75.71	132.8	48.91	74.1	44.71	58.84	98.8	77.32	78.51	21.89	97.34	163.6	119.54	27.7	0	56.2	49.98	90.35	69.37	58.71	49.11	13.48	163.35	56.09	78.95	0	64.45	159.7	137.52	119.26	99.97	24.82	86.97	67.84
TLL1	ENSG00000038295.8	protein_coding	ENST00000061240.7:chr4:+|10|7291:140:149|uORF|ATG	uORF	9	0	0	0	0	0	74.15	20.66	0	0	0	0	0	0	0	0	0	0	0	0	0	0	0	0	0	0	3.78	20.66	0	0	0	0	0	0	0	0	0	19.05	0	0	0	2.81
TLL1	ENSG00000038295.8	protein_coding	ENST00000061240.7:chr4:+|35|7291:520:538|uORF|ATG	uORF	18	3.36	0	5.81	0	0	34.76	43.03	0	0	0	0	0	0	0	0	0	0	1.72	0	0	0	26.97	0	0	0	7.56	0	0	0	0	11.31	0	0	0	0	0.71	0	0	0	13.24	3.76
TLL1	ENSG00000038295.8	protein_coding	ENST00000061240.7:chr4:+|41|7291:669:3711|canonical|ATG	canonical	3042	1.09	0.04	1.07	0.55	0.03	9.3	0.51	0.02	0	0.01	0	0.21	0.07	0.06	0.27	0	0.83	0.17	0.23	0.32	1.59	0.8	0	0.29	0.29	1.89	0.12	7.4	0	0	0.07	0	1.45	0.02	0.23	0.16	0.28	0	0.01	0.38	0.6
CBLN4	ENSG00000054803.4	protein_coding	ENST00000064571.3:chr20:-|103|3154:1349:1955|canonical|ATG	canonical	606	39.38	0.21	2.19	0	0	0	0	0	0	0	0	0	0	0	0	0	6.51	0.05	0	0	0	3.2	0	0.08	0	0	0	0	0	0	0	0	0	0	0	0	0	0	0	0	3.53
CBLN4	ENSG00000054803.4	protein_coding	ENST00000064571.3:chr20:-|28|3154:428:485|uORF|ATG	uORF	57	114	0.19	4.19	0	0	0	0	0	0	0	0	0	0	0	0	0	0	0	0	0	0	2.84	0	0	0	0	0	0	0	0	0	0	0	0	0	0	0	0	0	0	9.85
CBLN4	ENSG00000054803.4	protein_coding	ENST00000064571.3:chr20:-|57|3154:790:844|uORF|ATG	uORF	54	3.8	0	0.28	0	0	0	0	0	0	0	0	0	0	0	0	0	0	0	0	0	0	0	0	0	0	0	0	0	0	0	0	0	0	0	0	0	0	0	0	0	0.34
CBLN4	ENSG00000054803.4	protein_coding	ENST00000064571.3:chr20:-|80|3154:1017:1023|uORF|ATG	uORF	6	82.54	0	0	0	0	0	0	0	0	0	0	0	0	0	0	0	0	0	0	0	0	26.97	0	0	0	0	0	0	0	0	0	0	0	0	0	0	0	0	0	0	7.07
CLDN11	ENSG00000013297.12	protein_coding	ENST00000064724.8:chr3:+|13|2758:200:824|canonical|ATG	canonical	624	373.6	1.02	718.55	0	0	0	0	0	0.27	5.91	0	11.41	0	0	0	0	78.76	0	0	0	0	10.63	0	2.79	0	267.9	395.77	0	56.44	0	0.65	0	187.22	0	1.38	1.13	0	0	0	0	92.71
FAM168A	ENSG00000054965.11	protein_coding	ENST00000064778.8:chr11:-|8|7296:286:1021|canonical|ATG	canonical	735	33	0	12.01	0	2.62	7.44	0	0.58	0	0	0.83	0	0	0	5.61	0	339.69	4.18	0	0	0	1.47	0.95	2.88	5.47	0.67	0	0	0	2.25	0	0	0	0.97	18.29	24.15	0	0	0.69	6.99	10.23
RELT	ENSG00000054967.13	protein_coding	ENST00000064780.7:chr11:+|7|3402:127:1420|canonical|ATG	canonical	1293	5.55	0.21	1.54	4.16	9.98	4.19	6.66	7.72	6.05	1.45	8.13	1.93	8.99	21.11	4.13	9.97	5.23	10.87	5.39	5.81	3.39	6.26	9.33	2.4	6.08	5.16	7.62	10.55	8.29	3.14	4.09	4.41	13.18	7.79	4.62	8.02	13.92	6.4	6.17	13.27	5.58
CDC27	ENSG00000004897.12	protein_coding	ENST00000066544.8:chr17:-|10|5830:124:2599|canonical|ATG	canonical	2475	2.48	0	0	0	0	16.49	7.96	18.51	0	39.51	10.88	3.73	0	0	0	0	0	15.16	0	0	0	8.17	20.13	0	15.19	12.02	9.64	0	19.16	13.77	13.29	0	0	33.74	4.49	6.88	0	37.29	0	17.21	3.3
CDC27	ENSG00000004897.12	protein_coding	ENST00000066544.8:chr17:-|4|5830:46:115|uORF|ATG	uORF	69	2.63	6.17	9.95	25.57	61.11	90.68	36.37	36.93	51.79	25.73	43.2	15.62	68.84	273.62	85.26	529.38	22.45	42.7	203.16	115.82	33.4	44.56	16.39	16.13	95	31.55	75.46	17.35	104.21	108.32	112.09	41.29	23.9	5.03	51.08	22.33	34.79	9.22	17.52	33.84	38.26
PKP2	ENSG00000057294.16	protein_coding	ENST00000070846.11:chr12:-|1|4361:47:2693|canonical|ATG	canonical	2646	0.34	0.04	0.81	0.33	0	0.75	0.11	1.19	1.87	0.21	0.5	0.32	0	0.04	0.51	0	0	0.33	0	0	0	0.78	0	0	0	0.15	0	0	0	0	0	0.94	0	0.63	0.86	1.74	0	0	0.56	0.19	0.54
YIPF1	ENSG00000058799.15	protein_coding	ENST00000072644.7:chr1:-|21|1821:355:1276|canonical|ATG	canonical	921	23.27	8.39	17.77	30.8	17.79	11.65	12.4	14.64	16.72	11.82	18.45	36.66	11.22	14.76	14.07	0	10.7	25.89	10.82	10.26	21.27	11.42	20.34	50.02	8.42	10.67	20.39	24.18	15.35	26.77	18.78	29.53	9.55	30.09	23.35	26.78	40.59	8.98	21.22	24.74	19.57
YIPF1	ENSG00000058799.15	protein_coding	ENST00000072644.7:chr1:-|5|1821:86:197|uORF|ATG	uORF	111	4.46	4.32	6.73	3.78	9.59	13.53	17.87	21.04	38.32	7.11	23.68	10.54	11.5	26.44	10.74	0	0	20.4	11.99	128.72	8.3	11.66	12.45	10.9	7.87	6.13	31.83	6.47	29.64	15.36	16.5	7	19.81	9.9	16.23	15.96	7.72	0	8.3	8.16	11.85
ADCK2	ENSG00000133597.11	protein_coding	ENST00000072869.9:chr7:+|18|2574:274:334|uORF|ATG	uORF	60	1.81	0.77	0	0	2.55	0	16.77	15.54	9.26	0	2.04	0.84	0	29.25	4.97	0	0	1.87	1.68	0	0	0	0	0	0	13.01	0	0	0	0	0	0	52.02	9.02	17.64	19.07	0	130.09	0	9.28	6.12
ADCK2	ENSG00000133597.11	protein_coding	ENST00000072869.9:chr7:+|1|2574:21:348|uORF|CTG	uORF	327	0.63	0.57	0.87	5.12	1.82	1.64	2.5	0.24	4.39	0.26	0.4	0.42	3.28	28.54	2.91	0	0	0.2	6.69	5.93	0.88	6.16	1.58	1.27	3.02	3.36	3.06	0.73	1.93	0.46	1.41	0.93	0	1.49	5.41	5.13	8.66	2.73	0.05	3.94	2.17
ADCK2	ENSG00000133597.11	protein_coding	ENST00000072869.9:chr7:+|23|2574:387:2268|canonical|ATG	canonical	1881	6.74	0.94	1.13	6.21	2.97	3.32	15.55	9.54	8.82	3.94	2.64	2.63	9.71	3.55	5.04	0	14.6	2.27	0	5.08	5.64	4.82	7.68	4.3	12.55	6.89	2.54	13.11	3.03	6.69	12.01	16.05	9.94	22.67	5.82	6.11	3.38	7.11	2.48	15.14	5.19
INPP4A	ENSG00000040933.16	protein_coding	ENST00000074304.9:chr2:+|29|6752:394:3328|canonical|ATG	canonical	2934	0	0	0	0	0	0	0	0	0	0	0	0	0	0	0	0	0	0	3.09	0	0	0	0	0	0	0	0	0	0	0	0	0	0	0	0	0	0	0	0	0	0
SLC2A3	ENSG00000059804.16	protein_coding	ENST00000075120.12:chr12:-|14|3827:90:132|uORF|CTG	uORF	42	7.76	6.08	8.18	16	33.79	14.9	1.48	5.06	87.1	31	155.24	177.43	16.88	41.92	8.52	0	0	2.95	0	0	0	192.64	8.97	130.2	10.41	7.29	0	0	5.8	0	0	0	0	1.38	44.75	33.02	48.99	197.02	0	107.78	32.82
SLC2A3	ENSG00000059804.16	protein_coding	ENST00000075120.12:chr12:-|17|3827:128:140|uORF|TTG	uORF	12	8.05	1.77	2.57	0	21.05	3.52	0	30.16	179.21	16.78	15.78	304.64	5.91	0	6.63	0	0	2.61	0	0	0	26.97	0	292.69	0	8.59	0	0	10.16	0	0	0	0	0	19.69	6.46	14.53	53.04	0	72.78	26.36
SLC2A3	ENSG00000059804.16	protein_coding	ENST00000075120.12:chr12:-|18|3827:136:145|uORF|TTG	uORF	9	0	1.18	1.55	9.33	25.28	32.38	3.44	54.16	233.71	74.07	199.75	291.81	7.88	0	0	0	0	6.86	0	0	0	17.98	13.96	631.4	0	45.24	20.66	0	0	0	0	0	0	0	37.56	5.66	171.15	0	0	93.56	49.23
SLC2A3	ENSG00000059804.16	protein_coding	ENST00000075120.12:chr12:-|19|3827:154:1645|canonical|ATG	canonical	1491	38.12	2.52	10.68	27.83	25.52	21.6	1.23	20.74	60.31	38.62	99.13	308.35	11.84	10.63	6.47	10.38	12.09	17.33	1.89	0.49	0	101.58	43.9	280.56	65.95	17.11	10.1	0.32	4.74	0	0	2.78	9.96	2.17	24.62	17.58	27.95	45.68	0.06	90.28	37.7
SLC2A3	ENSG00000059804.16	protein_coding	ENST00000075120.12:chr12:-|3|3827:13:64|uORF|ATG	uORF	51	168.63	26.3	85.19	446.38	203.41	130.86	9.72	76.33	438.74	72.72	270.71	431.12	68.11	63.3	51.83	0	0	23.11	75.24	0	0	463.23	54.2	308.39	479.87	190.08	25.52	0	14.34	0	0	0	0	0	333.74	224.83	33.62	262.09	0	824.98	149.85
SLC2A3	ENSG00000059804.16	protein_coding	ENST00000075120.12:chr12:-|8|3827:54:78|uORF|TTG	uORF	24	24.16	1.33	14.93	24.5	65.23	13.9	0	5.9	14.18	53.42	137.13	112.91	14.77	65.21	9.11	0	0	6.46	6.53	0	0	242.72	0	96.79	91.05	9.92	0	0	5.08	0	0	0	0	0	19.58	6.42	71.45	0	0	17.87	28.11
ENPP2	ENSG00000136960.13	protein_coding	ENST00000075322.11:chr8:-|5|3086:60:2652|canonical|ATG	canonical	2592	10.35	9.23	7.58	0	0	0.1	0	0	0.03	0	0	2.44	1.37	2.3	0	91.48	41.71	0.32	0.15	0	0.44	37.23	9.55	0	0	15.92	11.41	0.18	0.05	0	0	9.18	200.43	16.92	27.01	37.18	1.59	8.84	35.91	1.25	18.83
STYK1	ENSG00000060140.9	protein_coding	ENST00000075503.8:chr12:-|26|2771:282:1551|canonical|ATG	canonical	1269	16.56	0.02	0.24	0.6	0.92	0.56	0.78	4.29	1.01	0	0.36	1.19	0.56	0	7.22	12.53	4.11	1.71	2.53	0	0	0.26	0.3	3.39	0	1.34	1.32	2.64	2.02	1.03	3.85	1.22	0	1.05	0.74	1.47	0.54	1.5	0.06	0.49	2.51
GNA11	ENSG00000088256.9	protein_coding	ENST00000078429.9:chr19:+|13|4190:291:1371|canonical|ATG	canonical	1080	11.78	4.81	12.05	19.41	43.63	17.39	19.08	18.96	8.52	14.61	9.6	6.65	32.21	1.83	25.03	106.37	34.75	36.46	18.64	9.69	24.25	29.36	4.69	13.82	37.17	44.57	46.65	30.71	32.6	24.42	25.18	22.72	22	28.68	35.98	37.76	72.93	10.68	38.51	40.07	23.12
HDAC7	ENSG00000061273.18	protein_coding	ENST00000080059.12:chr12:-|3|4213:51:57|uORF|ATG	uORF	6	0	0	4.98	126.01	368.76	62.57	87.79	294.91	56.72	6.58	34.5	71.85	129.97	65.21	66.25	0	0	449.68	65.26	0	0	26.97	0	96.79	0	62.36	588.88	239.42	426.54	21.85	0	172.66	0	9.64	65.26	92.02	0	0	52.78	7.94	81.12
HDAC7	ENSG00000061273.18	protein_coding	ENST00000080059.12:chr12:-|8|4213:119:3095|canonical|ATG	canonical	2976	0	0	0	0	0	0	0	0	0	0	1.84	4.65	0	0	0	0	0	0	0	0	0	3.28	10.98	0	0	0	0	0	0	0	4.1	0	0	0	0	0	0	24.05	0	0	0
MRPS35	ENSG00000061794.13	protein_coding	ENST00000081029.8:chr12:+|1|1829:13:985|canonical|ATG	canonical	972	72.05	49.3	88.54	226.26	116.35	278.89	109.12	151.31	131.82	174.17	269.4	135.88	162.14	84.66	140.87	62.34	61.43	102.83	67.36	42.85	43.86	36.76	98.23	107.19	145.67	75.8	119.38	172.43	164.63	98.61	199.97	249.14	280.53	163.29	58.71	63.13	98.03	53.79	152.38	153.09	118.17
APPBP2	ENSG00000062725.10	protein_coding	ENST00000083182.8:chr17:-|1|6492:5:74|uORF|ACG	uORF	69	0	0	0.22	0	0	0	3.14	0	0	0	0	0	0	0	0	0	0	0	0	0	0	0	0	0	0	0	0	0	0	3.8	0	0	0	3.35	1.14	1.3	2.49	0	0	0	0.37
APPBP2	ENSG00000062725.10	protein_coding	ENST00000083182.8:chr17:-|23|6492:312:2070|canonical|ATG	canonical	1758	64.92	5.12	94.66	29.29	24.78	17.3	29.71	21.24	13.16	36.92	15.02	9.36	16.41	10.78	26.35	0	59.84	44.35	23.17	1.93	19.73	16.02	19.8	14.78	12.18	35.02	30.78	17.7	19.69	348.2	36.57	39.63	21.11	50.37	29.64	33.85	27.21	14.84	15.86	28.35	34.32
CA11	ENSG00000063180.9	protein_coding	ENST00000084798.9:chr19:-|13|1715:206:239|uORF|ATG	uORF	33	57.46	0	3.17	5.09	13.28	0	2.82	0	0	0.6	6.27	11.2	2.15	5.93	28.91	0	0	7.52	14.24	0	0	4.9	0	33.73	13.24	4.12	5.64	0	0	0	30.84	7.85	0	0	15.03	8.56	10.39	0	0	2.89	10.99
CA11	ENSG00000063180.9	protein_coding	ENST00000084798.9:chr19:-|17|1715:255:276|uORF|CTG	uORF	21	4.6	0	0	0	0	0	0	0	0	0	0.99	0	0	0	29.34	0	0	2.95	0	0	0	0	0	50.7	0	0	0	0	0	0	0	0	0	0	19.89	17.73	0	0	0	0	5.24
CA11	ENSG00000063180.9	protein_coding	ENST00000084798.9:chr19:-|1|1715:16:103|uORF|CTG	uORF	87	2.22	0.12	1.72	2.9	3.84	0	0	0	0	0	1.9	0.35	1.63	4.5	13.25	0	0	1.78	31.51	41.75	0	5.58	1.44	10.01	5.02	4.3	0	0	0	0	9.36	5.95	0	0	12.6	6.94	0	0	0	0.55	3.53
CA11	ENSG00000063180.9	protein_coding	ENST00000084798.9:chr19:-|20|1715:357:507|uORF|ACG	uORF	150	31.81	0.07	1.59	40.32	5.57	2.22	6.2	10.38	2.27	0.13	6.21	12.73	2.84	3.26	12.59	0	15.02	5.38	3.65	1.61	0	1.08	0.84	40.65	5.83	5.9	1.24	0	4.87	0.87	2.71	1.73	0	2.31	115.74	62.75	1.14	0	0.38	5.72	16.47
CA11	ENSG00000063180.9	protein_coding	ENST00000084798.9:chr19:-|35|1715:556:1543|canonical|ATG	canonical	987	59.73	0.05	1.63	5.02	3.02	2.49	4.58	5.16	6.21	0.08	3.69	9.55	0.86	0.79	3.89	0	33.11	10.69	0.24	0.74	0.47	1.31	2.93	34.62	13.73	2.38	0.19	0.49	1.48	2.26	5.98	3.15	0	2.81	16.85	23.47	2.09	0	0.04	2.32	10.52
CA11	ENSG00000063180.9	protein_coding	ENST00000084798.9:chr19:-|3|1715:60:207|uORF|ACG	uORF	147	6.57	0	3.86	2.29	8.95	2.55	3.37	2.89	0	0.13	2.11	3.14	2.89	1.33	9.19	0	0	5.27	17.05	65.9	0	2.2	0	19.09	0	2.31	0	0	0	1.78	4.15	1.76	0	0	8.17	15.98	0	0	0.1	0	4.99
CA11	ENSG00000063180.9	protein_coding	ENST00000084798.9:chr19:-|8|1715:163:253|uORF|ATG	uORF	90	23.37	0.12	1.02	7.47	4.18	7.42	5.51	6.29	0	0	6.04	13.69	1.58	5.43	10.12	0	0	9.59	13.39	13.45	2.56	2.03	5.58	83.32	4.86	5.67	0	0	1.73	4.37	22.61	5.76	0	1.93	35.39	10.26	3.81	0	0	2.65	8.97
CA11	ENSG00000063180.9	protein_coding	ENST00000084798.9:chr19:-|9|1715:170:188|uORF|ATG	uORF	18	54.26	0	10.68	0	10.43	0	0	0	0	0	5.46	0	0	0	22.27	0	0	26.15	59.21	0	0	16.81	0	35.06	0	0	0	0	11.65	0	0	0	0	0	0	32.88	0	0	0	0	13.01
ISOC2	ENSG00000063241.8	protein_coding	ENST00000085068.7:chr19:-|8|1122:138:804|canonical|ATG	canonical	666	0.11	1.57	0	0	1.17	3.23	5.98	1.7	3.84	4.51	5.38	4.01	0.46	0	2.03	0	0	5.74	1.09	0	0	0.88	9.71	4.27	23.9	0.26	3.37	0	0.91	2.88	0	0	18.23	8.85	0	0.09	30.3	0	12.35	1.47	3.32
CD22	ENSG00000012124.17	protein_coding	ENST00000085219.10:chr19:+|7|3274:67:2611|canonical|ATG	canonical	2544	0.19	0.11	1.39	0.18	0	0	0	0.14	0.2	0	0	0	0.2	149.61	0.95	0	0	0	0	0	0	0.57	186.75	0	0	0.17	0	0	0	1.12	0	0	0	0	0	0	0	0	0	0	3.33
ZFY	ENSG00000067646.12	protein_coding	ENST00000155093.8:chrY:+|31|5336:418:2824|canonical|ATG	canonical	2406	4.51	0.87	4.24	1.31	0	0	0	0	0	5.31	0	5.13	0	0	0.63	1.07	0	0	0	0	0	0.86	0	3.1	0	0	2.36	0	0	0	0	0	0	0	4.43	3.74	0	0	0.06	0	2.01
ZFY	ENSG00000067646.12	protein_coding	ENST00000155093.8:chrY:+|7|5336:118:244|uORF|CTG	uORF	126	0.29	0.42	0.24	0	0	0	0	0	0	0	0	0	0	0	0	0	0	0	0	0	0	1.28	0	0.77	0	0	2.95	0	0	0	0	0	0	0	4.35	1.53	0	0	0	0	0.41
KCNQ1	ENSG00000053918.18	protein_coding	ENST00000155840.12:chr11:+|6|3224:92:2123|canonical|ATG	canonical	2031	0.49	0.37	1.82	0.08	0	3.23	0.4	0.48	0	0	0	0.37	0	0	2.82	0	2.02	0.02	1.7	0	0	19.12	0	0.5	6.89	0.05	0	0	0	0.06	0	0.44	0	0.48	0.04	0.03	2.03	2.82	0.01	0.99	0.68
TRIB2	ENSG00000071575.12	protein_coding	ENST00000155926.9:chr2:+|10|4344:271:286|uORF|TTG	uORF	15	0.81	0	5.97	0	16.7	0	0	0	5.67	0	5.52	0	4.73	0	1.33	0	0	2.07	10.44	0	0	0	0	0	0	0	0	0	0	0	0	0	0	7.71	177.52	27.39	11.43	42.43	0	0	11.24
TRIB2	ENSG00000071575.12	protein_coding	ENST00000155926.9:chr2:+|11|4344:292:301|uORF|ACG	uORF	9	0	2.37	95.33	0	20.89	0	0	0	0	0	0	0	7.88	0	6.74	0	0	0	0	0	0	0	0	0	0	0	0	0	0	0	0	0	0	0	14.5	14.28	0	0	0	0	9.77
TRIB2	ENSG00000071575.12	protein_coding	ENST00000155926.9:chr2:+|12|4344:297:525|uORF|GTG	uORF	228	5.4	2.75	42.27	0	89.99	0.73	0.95	0	20.9	0.52	56.92	6.48	14.92	0	4.88	15.08	7.41	7.21	6.87	4.25	4.04	51.81	0.55	7.85	1.92	5.37	0	1.05	5.35	0	0	13.63	7.23	5.08	217.09	204.31	22.56	89.34	0	5.64	37.88
TRIB2	ENSG00000071575.12	protein_coding	ENST00000155926.9:chr2:+|26|4344:521:536|uORF|ATG	uORF	15	0.82	7.85	31.01	0	21.04	0	6.39	0	104.69	0	141.96	19.33	25.2	0	5.3	0	0	8.55	0	48.44	15.36	239.98	8.38	16.43	0	4.7	0	0	0	0	0	0	0	23.15	316.38	575.81	11.72	86.35	0	19.06	74.23
TRIB2	ENSG00000071575.12	protein_coding	ENST00000155926.9:chr2:+|28|4344:529:640|uORF|GTG	uORF	111	1.41	0.47	5.49	0	10.88	0.38	2.49	0	1.95	0	26.5	2.38	1.06	0	0	0	0	1.64	1.41	0	0	4.01	0	1.27	0	0.59	0	0	0	0	0	0	4.95	0.52	12.28	14.38	3.05	11.27	0	0	4.43
TRIB2	ENSG00000071575.12	protein_coding	ENST00000155926.9:chr2:+|2|4344:44:80|uORF|ACG	uORF	36	0.67	0.59	2.07	0	10.44	0	2.58	0	11.82	0	2.87	3.42	1.97	0	2.21	0	0	7.75	6.53	26.91	0	22.47	0	5.38	0	0	5.17	0	0	0	0	0	0	1.61	13.05	26.39	0	0	0	2.65	4.77
TRIB2	ENSG00000071575.12	protein_coding	ENST00000155926.9:chr2:+|34|4344:614:755|uORF|TTG	uORF	141	8.82	0.6	9.64	0	153.81	0	15.16	0	19.91	1.68	41.73	9.39	10.06	0	3.81	54.86	4.99	0.88	0	0	11.44	17.21	0	66.39	0	8.93	0	0	1.73	0.93	0	69.87	0	5.75	11.11	16.85	6.08	9.03	0.1	5.41	16.73
TRIB2	ENSG00000071575.12	protein_coding	ENST00000155926.9:chr2:+|38|4344:654:696|uORF|ATG	uORF	42	1.15	0	0.35	0	0	0	0	0	0	0	25.51	14.65	0	0	0.47	0	0	2.94	0	0	0	0	0	6.43	0	0	0	0	0	0	0	18.27	0	1.37	0	0.29	0	0	0	0	2.13
TRIB2	ENSG00000071575.12	protein_coding	ENST00000155926.9:chr2:+|4|4344:108:123|uORF|ATG	uORF	15	0	1.42	1.99	0	70.97	0	0	0	0	0	66.24	6.16	14.18	0	1.33	0	0	24.81	5.22	0	0	75.51	0	0	0	4.54	0	0	0	0	0	0	0	0	189.7	181.47	0	0	0	3.18	30.56
TRIB2	ENSG00000071575.12	protein_coding	ENST00000155926.9:chr2:+|50|4344:832:1087|uORF|CTG	uORF	255	7.86	0.88	14.93	0	19.73	0.49	2.07	0	5	0.54	63.8	11.47	4.45	0	0.47	0	4.42	3.53	0.31	0	0.9	34.27	0	25.05	0	3.2	0	0	0	0	0	22.34	4.31	2.04	95.52	88.02	2.69	19.97	0	2.99	18.3
TRIB2	ENSG00000071575.12	protein_coding	ENST00000155926.9:chr2:+|67|4344:1093:1132|uORF|GTG	uORF	39	0	0.82	0.38	0	0.54	0	0	0	0	1.01	109.88	9.51	0	0	0	0	0	0	0	0	0	0	0	3.73	0	0	0	0	0	0	0	6.64	0	3.01	2.68	7.24	0	0	0	0	6.68
TRIB2	ENSG00000071575.12	protein_coding	ENST00000155926.9:chr2:+|83|4344:1373:2405|canonical|ATG	canonical	1032	32.06	2.49	39.41	0.33	65.49	1.09	1.83	0	8.85	0.71	149.41	19.88	19.7	0	3.31	0	54.86	14.3	2.89	0	6.42	24.3	0.24	23.92	0.42	6.4	0.18	0.46	1.08	0.25	0	14.05	10.78	12.53	127.43	171.69	9.97	42.12	0.03	6.91	38.48
OTUD5	ENSG00000068308.15	protein_coding	ENST00000156084.8:chrX:-|5|2740:62:1778|canonical|ATG	canonical	1716	2.59	0	16.84	4.84	8.5	0	3.77	1.56	14.06	0.89	0	6.36	3.81	0	7.77	0	0	0	0	0	19.21	0	0	0	0	5.13	24.17	0	0	7.92	0	0	0	13.56	5.27	0.3	0	0	3.96	4.99	2.77
GPKOW	ENSG00000068394.11	protein_coding	ENST00000156109.7:chrX:-|1|1658:14:1445|canonical|ATG	canonical	1431	23.33	9.94	20.73	43.78	28.37	46.93	37.63	71.03	55.29	14.17	23.35	22.6	51.82	27.55	36.92	74.47	38.97	46.53	22.33	29.95	17.55	24.54	24.67	19.07	40.84	55.11	31.19	22.92	41.05	29.69	44.38	27.51	32.85	34.01	30.38	24.89	48.89	36.47	53.09	47.51	30.81
AQR	ENSG00000021776.11	protein_coding	ENST00000156471.10:chr15:-|10|9597:130:4588|canonical|ATG	canonical	4458	15.61	4.68	35	25.57	20.93	35.52	15.3	24.51	25.16	23.67	26.01	48.74	25.09	2.61	21.19	27.86	31.21	19.11	14.33	3.59	19.02	12.05	20.99	39.07	19.9	26	16.81	24.38	13.67	20.62	34.97	17.72	24.73	30.63	11.38	10.59	7.38	14.93	24.98	22.13	20.95
AQR	ENSG00000021776.11	protein_coding	ENST00000156471.10:chr15:-|1|9597:17:56|uORF|TTG	uORF	39	0.62	0.55	3.83	4.31	8.03	3.21	0.79	1.81	4.36	0.51	0.53	5.53	5.45	0	6.63	0	61.39	0	6.02	0	0	4.15	0	1.24	0	1.74	0	0	12.5	6.72	5.22	0	0	2.97	1.34	1.65	0	65.28	0	0	2.77
AQR	ENSG00000021776.11	protein_coding	ENST00000156471.10:chr15:-|4|9597:72:99|uORF|TTG	uORF	27	0.45	2.76	5.53	9.33	6.96	10.81	0	0	12.6	0	0.77	15.97	0	0	6.63	0	0	1.15	0	0	0	59.93	0	10.75	0	5.04	0	17.74	4.51	19.43	22.61	0	0	0	21.27	18.55	12.7	0	0	7.06	6.1
ST6GALNAC1	ENSG00000070526.15	protein_coding	ENST00000156626.12:chr17:-|9|2489:120:1923|canonical|ATG	canonical	1803	0.69	0.08	8.02	0.37	0	0.09	0	5.24	38.91	0	18.14	0	0	0	0.4	0	0	0	0	0	0	0	0	0	0	0	0	0	0	0	0	0.14	0	0.03	0	0.01	0.1	1.88	0.39	0.05	2.1
MBD3	ENSG00000071655.18	protein_coding	ENST00000156825.5:chr19:-|5|5518:171:951|canonical|ATG	canonical	780	8.13	5.09	17.64	37.17	122.09	22.45	104.97	42.82	41.98	22.64	26.44	27.83	36.99	15.57	15.33	0	29.25	40.61	35.76	209.26	6.32	35.87	9.24	47.32	17.28	53.13	73.32	48.01	42.08	16.96	19.22	45.36	31.52	66.86	50.6	65.92	155.08	75.89	80.74	72.15	42.02
LMCD1	ENSG00000071282.12	protein_coding	ENST00000157600.8:chr3:+|7|8284:117:1215|canonical|ATG	canonical	1098	3.27	1.59	30.58	36.03	20.36	0.38	2.43	0	0	3.61	1.36	16.4	24.6	26.36	3.95	0	4.24	61.1	5.78	2.43	7.45	34.04	5.09	12.44	3.58	16.6	5.25	1.09	11.34	37.92	8.9	20.24	307.04	12.86	6.94	6.63	6.72	0	45.32	6.6	14.8
PSMC4	ENSG00000013275.8	protein_coding	ENST00000157812.7:chr19:+|2|1754:39:1296|canonical|ATG	canonical	1257	107.93	34.91	89.23	480.25	169.06	250.47	122.27	195.1	121.84	144.91	166.4	193.56	351.14	65.06	208.97	69.42	44.71	229.42	94.98	48.22	76.27	23.25	102.66	138.66	40.41	226.15	176.74	207.23	143.01	236.89	241.42	200.71	178.22	352.08	106.9	106.23	182.12	3.13	239.42	164.39	204.03
FNDC8	ENSG00000073598.6	protein_coding	ENST00000158009.6:chr17:+|11|1352:80:1055|canonical|ATG	canonical	975	0.01	0.01	19.34	0	0	0.04	0.03	0	0	0	0	0	0	0	0.02	0	0	0	0	0	0	0.33	0.13	0	0	0	0	0	0	0	0	0	0	0	0.11	0.01	0	0	0	0	1.32
CAMKK1	ENSG00000004660.15	protein_coding	ENST00000158166.5:chr17:-|8|2459:150:1713|canonical|ATG	canonical	1563	1.11	0	0.03	0	0	0	0	0.46	0	0	0	0	0	0	0.55	0	4.26	1.1	0	0	0.32	0	0	0	3.3	0	0	0	1.56	0	0	0	0	0.34	0.1	0.04	0.89	0	0	0.11	0.25
FAM50A	ENSG00000071859.15	protein_coding	ENST00000158526.9:chrX:+|5|1240:75:108|uORF|ATG	uORF	33	0	0.32	0	0	2.53	0	1.88	0	41.25	0.6	1.88	0.93	0	0	0	0	0	13.16	2.37	0	0	0	0	1.47	0	1.03	16.91	0	0	7.95	0	0	0	0	6.33	8.95	10.39	0	0.87	0	2.6
ACAP1	ENSG00000072818.12	protein_coding	ENST00000158762.8:chr17:+|14|2511:207:2430|canonical|ATG	canonical	2223	0.18	0.24	3.51	0.23	0.08	0.21	0.04	0.51	3.15	0.1	0.28	14.18	0.38	39.07	0.76	0	0	1.2	1.13	0.44	0.41	1.39	76.97	5.23	1.38	0.58	1.35	0	0.05	0.29	1.65	0	0	0.03	2.87	2.92	0.15	20.04	0.11	0.06	2.48
DERL2	ENSG00000072849.11	protein_coding	ENST00000158771.9:chr17:-|3|4167:18:738|canonical|ATG	canonical	720	5.58	11.73	13.34	51.81	38.1	23.46	33.6	48.06	14.77	23.46	17.41	47.2	38.79	4.37	14.14	0	30.74	47.23	24.48	7.91	53.31	33.52	24.04	32.83	58.81	21.09	76.14	74.06	23.7	33.7	34.6	36.03	32.91	30.46	16.31	21.98	57.97	13.26	29.57	21.94	24.14
NOX3	ENSG00000074771.4	protein_coding	ENST00000159060.3:chr6:-|3|1980:43:1747|truncation|ATG	truncation	1704	0.01	0	0	0	0	0	0	0	0	0.15	0	0.13	1.58	0	0	0	0	0	0	0	0	0	0	0.4	0	0	0	0	0	0	0	0	0	0	0	0.02	0	0	0.02	0	0.05
ANO8	ENSG00000074855.11	protein_coding	ENST00000159087.7:chr19:-|4|4178:124:169|uORF|ATG	uORF	45	1.07	0.71	0.33	0	3.25	0	2.07	3.15	5.67	0.44	0.92	2.05	4.73	0	3.98	0	62.59	2.76	1.74	0	5.12	17.98	0	4.3	0	3.02	8.27	0	0	5.83	4.52	5.76	0	1.29	18.56	26.82	7.62	0	8	2.12	5.43
ANO8	ENSG00000074855.11	protein_coding	ENST00000159087.7:chr19:-|8|4178:186:3885|canonical|ATG	canonical	3699	4.42	0.44	1.52	1.13	3.36	0.69	1.81	3.86	2.41	0.68	0.55	2.3	2.96	2.75	2.45	0	9.37	0.86	1.88	9.56	10.97	4.57	0.75	3.57	6.73	1.71	0.8	2.2	0.56	3.01	2.7	1.12	2.23	1.8	14.31	15.93	1.19	0.86	2.06	1.17	3.75
KDM4B	ENSG00000127663.15	protein_coding	ENST00000159111.9:chr19:+|14|5604:227:3518|canonical|ATG	canonical	3291	4.81	0	0	0	0	0	13.4	4.84	0	0	0	1.97	0	0	0	0	31.58	0	0	0	0	0	54.93	0	4.33	0	0	4.15	0	0	0	0	0	0	28.52	28.42	0	18.57	6.22	0	0
ICAM3	ENSG00000076662.10	protein_coding	ENST00000160262.10:chr19:-|2|1735:11:1655|canonical|ATG	canonical	1644	0.69	5.59	1.02	2.38	0.88	2.07	1.66	5.31	3.25	3.27	3.02	8.13	2.33	128.36	1.86	0	0	0.41	0.21	1.18	1.45	5.94	127.44	3.42	0.98	1.79	1.34	1.96	2.24	3.12	2.82	0.79	1.16	1.01	0.44	0.11	0.35	70.85	9.28	0.7	5.35
CAMSAP3	ENSG00000076826.10	protein_coding	ENST00000160298.9:chr19:+|3|4137:141:3891|canonical|ATG	canonical	3750	3.28	1.64	11.02	2.04	0.07	0.53	5.26	3.15	0.18	7.02	0.02	2.98	0.02	4.23	3.22	0	7.74	0.87	3.47	6.01	0.12	6.04	3.12	0	4.78	0.25	0	2.55	0.07	10.77	9.34	0	0	6.01	7.89	7.43	5.17	0	9.61	5.2	4.15
CTTNBP2	ENSG00000077063.11	protein_coding	ENST00000160373.8:chr7:-|1|5904:27:5019|canonical|ATG	canonical	4992	5.97	0.52	0.61	0.3	0	0	0.8	0.31	0	0	1.76	4.31	0.07	0	1.89	0	11.54	0.9	1.36	2.04	0.05	2.33	0	11.11	1.23	0.1	0.04	0.05	0.93	0	0	2.55	0.44	3.34	2.87	2.42	0.96	6.38	0.7	1.93	1.82
ACTL6B	ENSG00000077080.10	protein_coding	ENST00000160382.10:chr7:-|2|1524:46:79|uORF|GTG	uORF	33	0	0	0	0	0	0	0	0	0	0	0	0	0	0	0	0	0	0	0	0	0	0	0	0	0	0	0	0	0	0	0	0	0	0	16.61	28.01	0	0	0	0	2.85
ACTL6B	ENSG00000077080.10	protein_coding	ENST00000160382.10:chr7:-|5|1524:95:1376|canonical|ATG	canonical	1281	49.62	0	0.6	0	0	0	0.36	0	0	0	0	0.5	0	0	0	0.34	81.61	0.05	0	0	0	0	0	0.96	0	0	0	0	0	0	0	0.2	0	0	54.76	84.13	0	0	0.08	0	13.6
CIC	ENSG00000079432.9	protein_coding	ENST00000160740.7:chr19:+|18|6111:381:408|uORF|ATG	uORF	27	0	0.39	2.77	15.56	11.6	0	1.15	2.62	6.3	0	0.77	1.14	0	0	0	0	0	6.89	0	0	0	17.98	0	19.72	0	18.9	0	0	0	4.86	0	9.59	0	0	73.48	41.85	0	165.02	0.53	3.53	9.09
CIC	ENSG00000079432.9	protein_coding	ENST00000160740.7:chr19:+|35|6111:686:5507|canonical|ATG	canonical	4821	1.31	0	2.2	2.71	2.84	0.41	2.15	1.94	0.79	1.35	0.72	0	2.02	0	1.52	0	2.09	2.14	0	1.52	0	5.09	1.44	3.26	3.05	2.25	0	1.46	0	1.22	0	1.68	2.35	4.28	3.69	3.62	2.16	0	1.28	1.86	1.74
KIF22	ENSG00000079616.14	protein_coding	ENST00000160827.9:chr16:+|2|2081:10:2008|canonical|ATG	canonical	1998	9.75	0.3	40.42	53.56	82.67	80.85	76.88	105.39	106.04	25.12	28.68	91.79	94.65	28.32	103.59	4.3	0	41.6	49.48	0	9.23	18.22	66.82	26.56	12.88	135.21	80.34	32.82	84.67	134.14	97.97	64.71	147.76	125.41	31.93	24.01	78.18	97.8	103.01	72.51	62.27
PRSS22	ENSG00000005001.10	protein_coding	ENST00000161006.8:chr16:-|6|1383:67:1021|canonical|ATG	canonical	954	0	0.13	0.03	0	0	0.04	0	0	0	0.04	0.09	0.23	0	0	3.49	0	0	0	2.79	0	0	1.33	0	1.26	0	0.04	0	0	0	11.93	12.95	0	0	0	0	0	0	0	0	0	0.45
CEACAM1	ENSG00000079385.23	protein_coding	ENST00000161559.11:chr19:-|6|3491:108:1689|canonical|ATG	canonical	1581	0.14	22.96	3.27	8.67	1.47	0	0	0	0	52.38	0.06	0.93	0.1	0	0.26	0	0	0.59	0.05	0	0	10.23	6.52	0.34	0	0.75	0	0.72	0	0	0	0	0	0	0	0.02	0.11	0	16.61	0	6.81
YTHDC2	ENSG00000047188.16	protein_coding	ENST00000161863.9:chr5:+|18|6305:203:4496|canonical|ATG	canonical	4293	12.56	4.19	39.93	8.14	7.94	16.11	16.44	9.63	13.63	9.22	13.79	13.48	6.84	8.02	13.14	13.31	3.28	14.22	11.04	0.87	7.57	4.71	9.72	11.29	15.53	13.05	5.93	6.25	9.11	5.91	11.05	33.97	5.38	41.77	1.51	1.47	10.24	8.09	4.55	27.54	12.25
YTHDC2	ENSG00000047188.16	protein_coding	ENST00000161863.9:chr5:+|3|6305:25:58|uORF|ATG	uORF	33	6.95	1.94	5.43	5.09	8.86	15.17	15.96	17.16	85.08	5.38	37.63	27.06	17.19	38.54	15.06	0	0	17.86	14.24	0	0	24.52	49.49	24.93	13.24	28.86	22.54	7.26	66.47	19.87	24.67	70.64	0	10.52	12.66	24.12	51.96	57.87	1.74	63.53	16.59
YTHDC2	ENSG00000047188.16	protein_coding	ENST00000161863.9:chr5:+|7|6305:54:159|uORF|GTG	uORF	105	0.58	0.51	1.85	1.6	4.77	0.79	11.21	3.37	3.24	6.01	14.19	12.32	2.7	23.29	12.87	0	0	2.07	4.48	0	2.19	3.08	4.79	6.91	4.16	2.59	0	0	6.96	1.25	5.82	37	0	14.88	2.73	2.08	4.9	0	2.19	12.25	4.91
TMEM161A	ENSG00000064545.15	protein_coding	ENST00000162044.14:chr19:-|5|2251:51:1491|canonical|ATG	canonical	1440	11.93	10.7	10.78	18.94	26.31	23.29	48.64	61.59	48.25	17.01	39.11	21.06	20.76	16.34	74.58	25.81	13.99	10.35	35.85	0	22.9	21.42	15.71	18.4	92.54	27.57	21.12	16.46	10.58	14.36	20.04	27.7	29.4	36.2	11.21	9.06	43.82	9.43	97.27	56.4	33.45
BCAR1	ENSG00000050820.17	protein_coding	ENST00000162330.10:chr16:-|8|4085:143:2756|canonical|ATG	canonical	2613	1.05	0.55	6.77	20.43	26.91	20.64	2.13	4.65	3.42	12.16	7.22	5.59	13.44	7.82	3.22	0	0	39.14	6.02	2.63	0	11.22	8.32	8.79	0	12.05	35.67	0	49.2	11.68	7.36	10.51	0	3.56	13.24	21.43	12.4	0	16.49	1.67	16.06
FOXJ2	ENSG00000065970.9	protein_coding	ENST00000162391.8:chr12:+|11|5524:216:399|uORF|GTG	uORF	183	0	0	0	0	0	0	2.09	0	0	0.6	0	0	0	0	0	0	0	0	0	0	0	0	0	0	0	0	0	0	0	0	0	1.42	0	0	0	0	0	0	0	0	0
FOXJ2	ENSG00000065970.9	protein_coding	ENST00000162391.8:chr12:+|1|5524:39:180|uORF|CTG	uORF	141	0	0.45	1.69	3.57	0.74	0.59	1.32	2.51	0.6	0.14	0.73	0	4.53	5.55	4.37	0	0	3.3	3.33	0	1.63	10.33	0	0.69	6.2	1.45	0	0	12.96	10.23	4.33	0	11.7	2.05	17.22	4.55	3.65	27.09	0.31	3.72	2.49
FOXJ2	ENSG00000065970.9	protein_coding	ENST00000162391.8:chr12:+|25|5524:478:493|uORF|GTG	uORF	15	0.81	4.26	4.98	16.8	4.17	13.9	10.33	108.53	56.72	0	2.76	2.05	4.73	0	58.3	0	0	12.4	0	0	15.36	64.73	33.5	6.45	0	22.68	24.8	0	16.25	17.48	0	34.53	0	27	40.03	23.11	0	0	4.8	54	15.15
FOXJ2	ENSG00000065970.9	protein_coding	ENST00000162391.8:chr12:+|26|5524:538:577|uORF|TTG	uORF	39	4.34	0.55	4.22	8.63	2.68	5.36	2.38	23.64	2.18	8.1	41.41	0	7.28	0	18.88	0	0	3.18	6.03	0	0	4.15	0	4.96	0	27.08	4.77	0	9.38	6.72	5.22	19.92	0	0	8.04	15.84	0	0	0.37	12.23	8.22
FOXJ2	ENSG00000065970.9	protein_coding	ENST00000162391.8:chr12:+|27|5524:554:710|uORF|ACG	uORF	156	3.87	1.3	8.04	15.61	7.63	10.69	6.36	6.79	14.72	0.88	2.12	0.99	14.09	20.07	34.27	0	0	7.75	7.03	3.1	2.95	9.33	4.03	3.72	0	19.4	4.77	0	17.18	7.56	2.61	3.32	21.14	3.34	30.29	25.42	17.59	28.56	0.46	10.99	9.7
FOXJ2	ENSG00000065970.9	protein_coding	ENST00000162391.8:chr12:+|34|5524:702:867|uORF|GTG	uORF	165	2.12	0.77	4.8	3.05	3.16	3.29	9.01	15.87	9.28	1.32	3.76	3.36	12.03	1.78	23.25	0	2.56	5.83	5.22	0	1.4	5.88	6.09	7.63	0	15.46	4.51	2.9	17.73	3.18	3.7	12.56	21.66	7.01	7.59	9.49	10.39	11.57	0.61	10.4	6.05
FOXJ2	ENSG00000065970.9	protein_coding	ENST00000162391.8:chr12:+|38|5524:787:1018|uORF|TTG	uORF	231	1.31	0.55	1.94	1.09	5.24	0.72	3.09	2.76	7	0.17	0.81	2.13	7.37	6.78	6.28	0	0	6.04	1.02	2.1	2	3.5	1.09	0.63	0	7.36	1.61	1.04	10.02	6.24	2.64	3.36	0	2	12.54	7	6.68	13.78	0.44	4.13	3.32
FOXJ2	ENSG00000065970.9	protein_coding	ENST00000162391.8:chr12:+|48|5524:1020:1044|uORF|ATG	uORF	24	13.59	3.99	22.4	14	18.26	29.55	72.3	32.44	63.81	30.41	102.63	1.28	62.03	0	24.84	0	0	42.64	9.79	0	9.6	47.2	31.41	8.07	18.21	51.02	23.25	0	20.31	16.39	8.48	0	0	2.41	36.98	130.01	0	106.09	5.4	39.71	34.5
FOXJ2	ENSG00000065970.9	protein_coding	ENST00000162391.8:chr12:+|54|5524:1133:2858|canonical|ATG	canonical	1725	7.36	0.96	5.45	3.41	5	5.46	7.64	8.9	5.38	2.37	4.32	3.86	6.41	4.99	7.89	0	16.08	19.55	6.86	7.16	4.01	7.72	4.44	7.1	2.53	7.57	7.44	5.27	8.55	7.45	1.42	3.9	0.72	5.17	6.95	11.15	13.12	19.19	4.17	9.54	6.34
FOXJ2	ENSG00000065970.9	protein_coding	ENST00000162391.8:chr12:+|7|5524:119:482|uORF|ACG	uORF	363	0.93	1.67	4.03	16.89	9.26	3.79	3.56	14.04	12.89	0.3	2.17	1.87	7.23	17.25	9.69	40.25	0	5.55	6.9	17.35	4.44	15.16	9.69	2.53	3.61	22.77	1.54	0.66	22.16	11.2	1.68	0	0	2.87	55.02	25.68	11.34	80.66	0.28	14.18	9.1
TNFRSF1A	ENSG00000067182.8	protein_coding	ENST00000162749.7:chr12:-|17|2171:232:244|uORF|ATG	uORF	12	27.18	186.32	131.89	1813.09	299.18	358.02	526.75	890.62	212.7	111.78	212.16	110.35	768.01	40.76	337.89	0	0	302.37	78.31	0	192.05	512.41	52.35	48.39	0	1439.94	325.44	279.33	517.94	196.68	0	21.58	0	24.11	550.39	985.47	114.31	742.6	179.92	103.24	338.21
TNFRSF1A	ENSG00000067182.8	protein_coding	ENST00000162749.7:chr12:-|21|2171:263:1631|canonical|ATG	canonical	1368	1.93	12.2	8.28	152.89	29.9	25.14	9.3	79.32	17.21	15.44	6.12	8.77	62.17	6.36	10.17	0	22.91	68.19	10.3	0	112.67	57.21	7.03	26.09	100.41	41.3	44.75	36.47	64.56	36.41	3.29	15.07	0	15.02	35.53	33.76	12.25	0	14.57	25.6	31.3
TNFRSF1A	ENSG00000067182.8	protein_coding	ENST00000162749.7:chr12:-|8|2171:122:254|uORF|ATG	uORF	132	5.49	38.23	38.01	168.01	61.99	37.92	15.73	94.37	38.67	35.87	38.73	55.99	122.45	33.35	43.97	126.97	29.87	95.15	36.19	56.87	127.45	216.98	19.99	46.56	99.32	37.11	104.25	34.46	317.6	168.87	55.51	35.32	58.31	46.9	59.92	39.88	233.82	67.51	31.08	41.87	49.58
GOLGA5	ENSG00000066455.13	protein_coding	ENST00000163416.7:chr14:+|3|2879:112:130|uORF|ACG	uORF	18	0	1.18	5.81	0	3.48	0	0	0	18.91	0	0	0	11.82	0	3.31	0	0	8.61	4.35	26.91	0	44.95	0	0	0	7.56	0	0	0	7.28	0	0	0	0	79.77	51.36	0	353.62	0	5.29	10.04
GOLGA5	ENSG00000066455.13	protein_coding	ENST00000163416.7:chr14:+|4|2879:129:165|uORF|GTG	uORF	36	3.36	12.13	29.03	4.67	6.96	9.27	1.72	1.97	16.54	0.55	0	0	5.91	0	6.63	0	0	5.17	30.46	0	0	22.47	0	0	24.28	6.61	10.33	0	3.39	10.93	11.31	0	0	3.21	61.64	39.59	19.05	106.09	0	6.62	11.89
GOLGA5	ENSG00000066455.13	protein_coding	ENST00000163416.7:chr14:+|8|2879:183:2379|canonical|ATG	canonical	2196	24.86	13.94	61.09	15.07	10.98	20.23	17.13	16.79	9.8	26.64	9.34	18.78	12.78	10.47	20.49	14.29	17.57	14.96	16.05	6.51	25.82	11.42	16.65	23.87	23.48	17.5	22.69	23.33	14.82	28.72	27.62	23.82	7.58	20.74	22.03	19.83	22.41	5.22	10.99	13.73	20.5
CELSR3	ENSG00000008300.17	protein_coding	ENST00000164024.5:chr3:-|12|11933:253:10192|canonical|ATG	canonical	9939	1.71	0	1.23	0.64	0.61	0.5	2.11	0.32	0.21	0.57	0.04	2.7	1.18	2.6	0.19	0	8.25	3.06	0.09	0.1	0.95	0.7	0.2	3.18	1.14	0.11	0	0.24	0.11	2.86	4.75	0.23	1.71	0.87	7.07	6.07	0.09	0.19	0.12	0.08	1.6
CELSR3	ENSG00000008300.17	protein_coding	ENST00000164024.5:chr3:-|2|11933:35:98|uORF|ATG	uORF	63	2.3	0	0.24	2.67	0.99	1.32	24.1	0	0	0.31	0	3.42	4.5	15.53	0	0	0	7.38	0	0	0	0	0	5.38	6.94	0.54	0	0	1.93	6.24	12.92	0	0	0	67.96	24.25	0	0	0	0	6.51
PPP2R5B	ENSG00000068971.14	protein_coding	ENST00000164133.7:chr11:+|11|2729:123:171|uORF|ACG	uORF	48	0	0	0	0	0	0	0	0	0	0	0	0	0	0	0	0	0	1.98	2.96	0	9.6	9.2	0	0	0	0	0	0	0	2.59	0	0	0	0	42.35	38.72	0	32.1	0	0.84	4.92
PPP2R5B	ENSG00000068971.14	protein_coding	ENST00000164133.7:chr11:+|1|2729:2:14|uORF|ATG	uORF	12	4.03	1.77	4.98	14	3.48	3.48	2.58	0	0	0	8.62	0	11.82	0	3.31	0	0	2.58	13.05	0	0	13.48	115.17	0	0	19.84	15.5	19.95	0	0	0	0	0	0	156.63	194.74	14.29	0	7.2	47.65	27.1
PPP2R5B	ENSG00000068971.14	protein_coding	ENST00000164133.7:chr11:+|22|2729:361:394|uORF|CTG	uORF	33	85.65	2.58	5.43	17.82	15.18	3.79	60.09	47.19	25.78	7.17	53.94	6.53	17.19	11.86	7.83	0	51.21	11.28	0	0	0	34.32	22.84	26.4	13.24	35.05	28.18	7.26	3.69	3.97	12.34	15.7	16.66	0	500.75	486.75	10.39	38.58	0.87	11.55	76.99
PPP2R5B	ENSG00000068971.14	protein_coding	ENST00000164133.7:chr11:+|34|2729:509:524|uORF|ATG	uORF	15	209.36	1.42	8.96	5.6	4.17	11.12	20.66	14.16	28.36	2.63	12.42	10.26	0	0	0	0	0	26.88	0	0	0	10.79	8.38	6.45	29.13	15.87	12.4	0	8.12	0	40.71	51.8	0	38.58	52.21	232.83	0	0	28.79	0	46.32
PPP2R5B	ENSG00000068971.14	protein_coding	ENST00000164133.7:chr11:+|40|2729:605:2099|canonical|ATG	canonical	1494	25.69	0.61	1.74	2.31	2.32	0.64	4.29	2.75	2.11	0.37	0.71	0.76	1.9	2.88	2.18	6.33	8.39	4.9	0.63	2.92	2.01	4.33	3.95	1.07	1.17	3.6	3.86	3.85	1.31	0.26	1.63	1.91	2.39	1.9	24.15	36.84	1.61	3.41	1.48	2.14	7.49
PYGM	ENSG00000068976.14	protein_coding	ENST00000164139.4:chr11:-|6|2866:77:2606|canonical|ATG	canonical	2529	10.76	0	7.75	0	2.56	0	0.06	0.25	0	0.09	0	2.53	0.03	0	0	0	0	0	0.03	0	0	2.85	0	5.55	0	0	0	0	0	0	0	0	0	0	0.61	0.5	0	0	0	0	2.07
BCL3	ENSG00000069399.15	protein_coding	ENST00000164227.10:chr19:+|2|1877:84:1449|canonical|ATG	canonical	1365	0.36	2.68	2.31	25.72	3.06	6.14	0.45	12.24	1	1.94	0.44	0.9	6.7	13.4	5.53	5.67	4.02	5.59	2.81	1.95	7.43	40.42	11.32	0.78	8	5.81	6.68	8.59	2.23	16.91	4.47	1.14	0.4	0.64	1.15	1.76	3.27	20.98	24.59	0.8	5
PIGB	ENSG00000069943.10	protein_coding	ENST00000164305.10:chr15:+|2|1910:30:1695|canonical|ATG	canonical	1665	2.94	2.1	5.64	7.97	0.8	4.16	1.81	7.69	5.11	3.74	9.16	4.31	6.13	11.99	1.96	0	0	4.97	2.02	0.58	13.15	5.44	8.22	3.75	16.54	3.35	6.7	16.39	6.15	12.99	7.7	7.16	5.61	6.12	1	1.35	4.53	5.35	4.75	4.24	4
PDZD4	ENSG00000067840.13	protein_coding	ENST00000164640.8:chrX:-|7|3689:193:2503|canonical|ATG	canonical	2310	0	0	0	0.11	0	0	0.91	0.03	0	0	0.03	0	0.34	0	0.1	0	0.58	1.28	0	0	0	0.14	0	6.03	0	0	0.08	0	0	0	0	0	0	0	9.06	28.98	1.04	0	0	1.78	0
REEP1	ENSG00000068615.20	protein_coding	ENST00000165698.9:chr2:-|1|3857:2:56|uORF|ACG	uORF	54	0.45	0	0.55	0	27.44	0	0	0	0	0	0	0	0	0	0.74	0	0	0	0	22.42	0	0	0	0	0	0	0	0	0	0	0	0	0	1.07	127.14	129.59	0	0	0	0	16.66
FSTL3	ENSG00000070404.10	protein_coding	ENST00000166139.9:chr19:+|4|2501:33:825|canonical|ATG	canonical	792	0.59	1.8	47.92	36.27	3.82	94.27	1.13	66.58	1.83	1.15	0.84	0.93	28.82	23.96	5.95	0	0	108.78	5.34	0	196.13	41.48	6.98	2.26	21.63	25.03	17.61	173.62	27.85	2.48	11.31	0.33	10.41	0.66	10.88	5.92	4.98	7.23	28.26	7.94	18.38
EPHA8	ENSG00000070886.12	protein_coding	ENST00000166244.8:chr1:+|13|5019:148:3166|canonical|ATG	canonical	3018	0.13	0	0.13	0	0	0	0.01	0	0	0	0	0.29	0	0	0.05	0	0	0	0.05	0.89	0	0	0	0.41	0	0	0	0	0	0	0	0.13	0	0.06	0.12	0.51	0	0	0	0	0.09
TRIP13	ENSG00000071539.14	protein_coding	ENST00000166345.8:chr5:+|11|2431:116:1415|canonical|ATG	canonical	1299	1.66	0.11	65.46	48.18	79.09	123.5	85.99	111.86	50.04	20.68	50.3	48.76	92.4	28.62	54.04	94.61	6.83	37.34	82.78	28.15	9.76	8.22	18.09	41.5	161.49	153.81	112.38	86.81	86.59	40.38	93.7	119.43	96.92	125.79	10.99	13.1	172	20.09	56.1	173.8	50.76
VASH1	ENSG00000071246.11	protein_coding	ENST00000167106.9:chr14:+|17|6449:360:531|uORF|ATG	uORF	171	0.42	0.5	1.05	0.98	11.11	0	10.69	0	0.5	0.23	0.12	4.5	1.24	0.57	0.7	0	45.3	2.72	0.92	21.24	0	23.66	0.73	5.94	2.56	2.59	1.09	0	0	0	1.19	4.54	32.15	9.14	25.34	23.05	3.01	7.44	0.08	3.9	5.37
VASH1	ENSG00000071246.11	protein_coding	ENST00000167106.9:chr14:+|47|6449:869:875|uORF|ATG	uORF	6	10.07	0	0	14	6.96	0	30.99	0	28.36	0	0	5.13	0	0	0	0	0	0	0	0	0	0	0	8.07	0	11.34	0	0	0	0	0	0	0	135.01	104.42	169.06	0	0	0	15.88	23.39
VASH1	ENSG00000071246.11	protein_coding	ENST00000167106.9:chr14:+|66|6449:1062:1146|uORF|ATG	uORF	84	3.02	0.13	1.07	4	6.21	0.5	4.43	0	0	0	1.48	1.1	5.06	4.66	3.79	0	0	0.37	0	0	0	3.85	0	2.88	0	2.83	0	0	0	0	0	6.17	45.81	2.07	10.57	15.29	0	7.58	0	2.27	3.34
VASH1	ENSG00000071246.11	protein_coding	ENST00000167106.9:chr14:+|83|6449:1268:1310|uORF|ATG	uORF	42	3.16	0	4.27	0	12.92	0	2.95	0	0	0.47	5.91	0.73	5.06	0	1.89	0	0	0	0	0	0	3.85	0	0	0	4.05	0	0	0	0	0	18.5	0	1.38	6.84	14.67	0	0	0	3.4	3.51
VASH1	ENSG00000071246.11	protein_coding	ENST00000167106.9:chr14:+|92|6449:1355:2453|canonical|ATG	canonical	1098	2.19	0.36	2.48	0.61	8.16	0.04	2.54	0	0	0.04	0.66	0.53	0.59	0	0.86	0	0.38	1.19	0.5	0	0	6.79	0.34	0.48	0.8	1.27	0	0	0	0	0.29	1.42	24.03	2.11	10.28	8.14	0.47	2.32	0	1.13	2.38
LLGL2	ENSG00000073350.14	protein_coding	ENST00000167462.9:chr17:+|6|3480:131:3179|canonical|ATG	canonical	3048	0.11	1.65	0.58	9.35	0.14	0.76	0.56	10.39	0.44	3.1	0.48	10.07	0.25	0	9.73	0	1.66	0.03	5.02	2.62	0.53	8.8	0.39	7.81	0	0.66	0	1.25	0	17.15	2.39	1.31	3.79	1.28	0.41	0.03	0.87	1.17	8.15	3.74	2.65
KRT14	ENSG00000186847.6	protein_coding	ENST00000167586.7:chr17:-|3|1636:62:1481|canonical|ATG	canonical	1419	0	0.01	0	0.18	0	0.03	0	1.25	0	0	0	0	11.54	0	0	0	0	0.87	0	0	42.23	0	0	0	0	0.07	0.13	1084.08	0	0	0	0	0	0.04	0	0	0.36	0	0.01	0.07	4.98
KRT20	ENSG00000171431.4	protein_coding	ENST00000167588.4:chr17:-|5|1804:58:1333|canonical|ATG	canonical	1275	0	0	0.08	4.68	0.03	0.03	0	0	0	0.12	0	0	0.06	0	2.29	0	0	0	2.4	0	0	0	0	0	0	0	0	0	0	0.82	0	0	0	0.05	0	0.01	0	0	0.1	0	0.23
SPP2	ENSG00000072080.11	protein_coding	ENST00000168148.8:chr2:+|5|1021:86:722|canonical|ATG	canonical	636	2.28	453.27	1.31	0	0	0	0	0	0	0	0	0	0	0	0.03	0	0	0.05	0	0	0	0	0	0	0	0	0	0	0	0	0	0	0	0	0.12	0.02	0	0	0	0	43.28
HSD17B10	ENSG00000072506.14	protein_coding	ENST00000168216.11:chrX:-|3|954:26:812|canonical|ATG	canonical	786	36.13	99.02	62.84	160.69	134.59	368.64	343.5	545.12	203.5	82.19	123.71	161.38	212.1	124	168.95	0	95.45	240.18	92.6	0	59.23	91.64	106.13	153.99	327.77	217.34	136.31	225.13	128.85	199.95	178.63	212.41	162.1	284.57	78.98	83.54	180.42	211.36	374.91	208.78	168.77
FGF4	ENSG00000075388.4	protein_coding	ENST00000168712.3:chr11:-|14|3165:258:879|canonical|ATG	canonical	621	0	0	0.02	0	0	0	0	0	0	0	0	0.74	0	0	0	0	0	0	0	0	0	0	0	0.62	0	0	0	0	0	0	0	0	0	0	0	0	0	0	0	0	0.04
NMRK2	ENSG00000077009.14	protein_coding	ENST00000168977.7:chr19:+|21|1160:325:1018|canonical|ATG	canonical	693	0.07	0	0.39	0	0.12	0	0.24	0	0	0	0	26.39	0	0	0	0	0	0	0	0	0	0.47	0	23.11	0	0	0	0	0	0	0	0	0	0	0.08	1.63	1.24	0	0	2.68	1.61
MASP1	ENSG00000127241.18	protein_coding	ENST00000169293.10:chr3:-|14|2440:326:1469|canonical|ATG	canonical	1143	0.7	1.87	0	0	0	0.16	0.08	0	0.15	1.53	0.06	0.72	0	0	0	0	102.46	0	0	0	0	0.57	0	0.85	0	0	4.31	0	0	0	0	0	0	0	19.74	29.36	0	0	21.63	0	6.01
ST6GAL1	ENSG00000073849.16	protein_coding	ENST00000169298.8:chr3:+|23|4604:374:389|uORF|ATG	uORF	15	132.06	111.44	53.75	44.8	104.37	0	51.64	0	657.95	39.45	852.78	437.28	56.71	136.95	104.68	0	0	4.13	31.33	0	0	107.88	217.77	303.27	58.27	15.87	12.4	47.88	40.62	0	40.71	69.07	293.2	81.01	123.57	111.28	57.16	127.3	1.92	54	134.64
ST6GAL1	ENSG00000073849.16	protein_coding	ENST00000169298.8:chr3:+|25|4604:390:408|uORF|ATG	uORF	18	0	2.37	2.49	9.33	0	0	1.72	0	203.24	0	20.7	239.51	0	0	4.42	0	0	1.72	0	0	0	0	195.43	32.26	0	0	0	0	0	0	45.23	0	0	189.66	10.15	14.27	0	106.09	1.6	5.29	19.8
ST6GAL1	ENSG00000073849.16	protein_coding	ENST00000169298.8:chr3:+|37|4604:477:504|uORF|ATG	uORF	27	5.37	316.65	3.87	0	4.64	0	0	0	18.91	228.68	47.53	60.45	5.25	105.07	2.21	0	0	0	0	0	0	17.98	418.78	32.26	0	0	0	0	0	0	15.08	0	0	8.57	5.8	2.85	0	0	57.04	5.29	57.41
ST6GAL1	ENSG00000073849.16	protein_coding	ENST00000169298.8:chr3:+|40|4604:516:540|uORF|ATG	uORF	24	19.12	303.44	3.73	7	6.09	0	10.33	0	24.81	189.04	54.33	26.94	20.68	73.37	9.11	0	0	0	0	0	0	20.23	617.71	46.38	0	0	0	0	0	0	0	10.79	0	2.41	1.09	12.84	7.14	79.56	360.44	7.94	79.19
ST6GAL1	ENSG00000073849.16	protein_coding	ENST00000169298.8:chr3:+|43|4604:544:574|uORF|CTG	uORF	30	2.01	14.91	0.5	0	0	0	2.07	0	0	9.21	6.21	3.08	0	0	0	0	0	0	0	0	0	5.39	54.44	6.45	0	0	0	0	0	0	0	0	0	0	0.87	0	0	0	2.88	0	3.4
ST6GAL1	ENSG00000073849.16	protein_coding	ENST00000169298.8:chr3:+|50|4604:634:1855|canonical|ATG	canonical	1221	30.7	293.47	5.37	8.6	15.37	0.68	1.93	0.46	39.23	140.04	37.7	49.53	8.83	87.41	9.26	0	45.33	1.24	3.01	0.2	0.38	17.63	403.35	51.45	5.73	0.67	0.91	4.31	1.8	0.54	18.5	7.42	5.85	10.57	6.33	6.57	2.25	12.51	213.92	6.63	65.47
TIMM21	ENSG00000075336.12	protein_coding	ENST00000169551.11:chr18:+|11|3084:139:193|uORF|ACG	uORF	54	0	0	0.28	3.11	0	0	3.44	6.55	4.73	2.56	12.65	11.41	1.31	9.06	0.74	0	31.29	10.34	0	0	0	0	0	15.24	0	0	3.44	0	0	0	0	33.57	0	27.86	1.45	0	6.35	0	0.53	7.06	3.38
TIMM21	ENSG00000075336.12	protein_coding	ENST00000169551.11:chr18:+|16|3084:174:180|uORF|ATG	uORF	6	10.07	0	0	0	3.48	6.95	67.25	82.82	0	6.58	48.3	66.79	0	16.3	0	0	0	25.84	0	0	0	0	0	32.29	0	0	30.99	0	0	0	0	129.5	0	28.93	8.7	2.14	0	0	136.8	0	22.4
TIMM21	ENSG00000075336.12	protein_coding	ENST00000169551.11:chr18:+|17|3084:179:185|uORF|ATG	uORF	6	66.43	3.55	0	0	24.35	6.95	227.11	294.66	56.72	180.82	427.77	364.32	11.82	0	59.63	0	352.07	46.52	0	0	0	0	0	645.22	0	11.34	30.99	119.71	0	0	0	2589.95	1191.13	607.56	0	6.42	28.58	0	431.75	31.77	140.02
TIMM21	ENSG00000075336.12	protein_coding	ENST00000169551.11:chr18:+|22|3084:215:233|uORF|ATG	uORF	18	10.07	5.32	6.64	0	6.96	4.63	13.77	19.66	18.91	14.25	118.44	29.08	31.51	32.61	9.94	0	0	48.24	4.35	0	0	53.94	0	26.89	72.84	5.67	10.33	13.3	0	0	11.31	129.5	0	45	8.7	24.97	57.16	0	22.39	10.59	20.7
TIMM21	ENSG00000075336.12	protein_coding	ENST00000169551.11:chr18:+|28|3084:287:1034|canonical|ATG	canonical	747	36.31	8.03	11.72	53.38	40.67	19.38	29.23	50.12	28.25	38.96	89.98	38.75	37.53	12.31	38.94	11.41	44.11	69.12	14.57	22.37	28.69	8.66	36.66	29.63	104.36	42.53	46.98	81.41	18.31	19.66	30.92	33.74	36.06	46.07	29.38	34	22.5	26.41	25.96	31.94	34.22
TIMM21	ENSG00000075336.12	protein_coding	ENST00000169551.11:chr18:+|3|3084:19:37|uORF|ATG	uORF	18	37.58	59.74	86.27	242.68	242.36	127.45	41.31	267.38	80.35	23.01	126.49	184.76	212.68	434.76	209.8	0	78.24	120.6	1148.6	67.27	89.62	341.61	41.88	166.69	291.35	143.62	330.6	66.51	6.77	393.36	327.91	115.11	0	478.97	378.53	388.77	114.31	141.45	68.77	132.36	170.27
TIMM21	ENSG00000075336.12	protein_coding	ENST00000169551.11:chr18:+|6|3084:37:70|uORF|ATG	uORF	33	3.29	1.29	2.26	5.09	13.28	3.79	9.39	19.3	23.2	7.77	25.09	27.99	8.59	0	13.25	0	0	6.58	30.85	0	0	0	11.42	8.8	39.73	9.28	5.64	0	22.16	19.87	12.34	23.55	0	21.04	13.45	13.23	5.2	38.58	5.23	5.78	9.82
TIMM21	ENSG00000075336.12	protein_coding	ENST00000169551.11:chr18:+|9|3084:75:102|uORF|ATG	uORF	27	4.47	5.92	7.19	31.11	69.58	20.08	12.62	41.94	0	199.45	395.57	60.45	81.4	43.48	72.88	381.98	0	95.33	34.81	439.5	51.21	41.95	32.57	84.24	64.74	59.21	103.31	62.07	9.03	92.27	90.46	259	305.42	130.73	5.8	13.32	152.42	0	89.56	8.82	69.27
BPIFB2	ENSG00000078898.7	protein_coding	ENST00000170150.4:chr20:+|7|1788:92:1469|canonical|ATG	canonical	1377	0.02	0.02	0	0	0	0	0	0	0	150.33	0.03	0	0	0	0	0	0	0	0	0	0	0	0	0	0	0	0	0	0	0	0	0	0	0	0	0	0	0	0.01	0	7.7
REXO1	ENSG00000079313.15	protein_coding	ENST00000170168.9:chr19:-|1|4609:18:72|uORF|ATG	uORF	54	1.12	0.99	4.98	17.11	114.8	1.54	10.9	11.8	17.33	1.1	1.53	22.81	6.56	182.96	9.57	0	0	21.82	63.81	53.82	0	56.93	11.63	2.69	0	20.16	17.22	13.3	20.31	0	3.77	0	0	6.43	43.03	23.54	9.53	58.94	2.4	7.06	17.69
REXO1	ENSG00000079313.15	protein_coding	ENST00000170168.9:chr19:-|6|4609:126:3792|canonical|ATG	canonical	3666	2.76	0.34	6.14	2.11	9.8	1.42	4.31	3.42	6.85	0.95	2.47	5.09	3.5	4.7	3.55	0	0	5.65	1.91	7.53	0.39	5.79	3.74	5.28	1.67	4.2	3.69	1.81	2.16	1	1.61	2.83	3.6	4.91	5.97	6.08	2.29	4.51	3.83	4.63	4.04
MKRN2	ENSG00000075975.17	protein_coding	ENST00000170447.12:chr3:+|5|2775:65:1316|canonical|ATG	canonical	1251	32.21	5.84	26.88	28.07	26.23	25.17	19.89	23.86	6.4	21.1	24.97	10.15	32.3	0	36.96	25.76	42.93	25.45	29.8	0	0	15.51	44.87	0	45.76	0	27.35	0	42.53	37.42	0	0	0	4.47	18.15	23.72	0	0	30.22	31.45	35.64
GPATCH1	ENSG00000076650.7	protein_coding	ENST00000170564.7:chr19:+|1|3191:14:2810|canonical|ATG	canonical	2796	4.45	1.18	6.4	7.96	4.96	6.37	6.88	9.54	4.56	6.08	8.42	3.19	9.66	1.4	7.06	3.23	2.97	4.33	4.15	6.93	2.64	4.11	4.36	6.51	2.34	11.27	4.12	2.83	1.79	7.41	5.31	14.27	4.52	11.34	7.16	7.02	6.62	3.64	5.87	5.71	5.77
IL4R	ENSG00000077238.14	protein_coding	ENST00000170630.6:chr16:+|1|3380:1:2434|canonical|ATG	canonical	2433	1.17	1.9	10.32	0	9.46	0	0	0	0.8	0	0	5.71	0	0	0	0.18	1.5	0	2.99	1.79	0	15.63	0	0	4.81	0	0	0	0	0	1.67	1.6	0	1.59	1.91	0	1.97	0	0	0	1.28
P2RY10	ENSG00000078589.13	protein_coding	ENST00000171757.3:chrX:+|14|3517:239:296|uORF|ATG	uORF	57	0	0.37	0	0	0	0	0	0	0	0	0	0	0	20.59	0	0	0	0	0	0	0	0	48.49	0	0	0	0	0	0	0	0	0	0	0	0	0	0	0	0	0	0.64
P2RY10	ENSG00000078589.13	protein_coding	ENST00000171757.3:chrX:+|19|3517:311:1331|canonical|ATG	canonical	1020	0	0.09	0.48	0	0	0	0	0	0	0	0	0	0	47.18	0	0	0	0	0	0	0	1.11	156.18	0	0	0	0	0	0	0.13	0	0	0	0	0	0	0	1.25	0	0	1.79
P2RY10	ENSG00000078589.13	protein_coding	ENST00000171757.3:chrX:+|1|3517:6:45|uORF|ATG	uORF	39	0	0.82	1.15	0	0	0	0	0	0	0	0	0	0	446.47	0	0	0	0	0	0	0	0	96.64	0	0	0	0	0	0	0	0	0	0	0	0	0	0	16.32	0	0	5.57
TNS1	ENSG00000079308.20	protein_coding	ENST00000171887.8:chr2:-|39|10331:454:5662|canonical|ATG	canonical	5208	0	0	2.12	0	0	0	0	0	0	0	0	0	0	0	0	0	0	0	0	0	0	0	0	0	0	0	0	0	0	0	0	0	0	0	0	0	0	0	0	0	0
TNS1	ENSG00000079308.20	protein_coding	ENST00000171887.8:chr2:-|8|10331:79:241|uORF|CTG	uORF	162	0.3	7.23	9.59	0	0.77	0	0	0	0	0	0	0	0	0	0	0	0	0.57	0	0	7.11	98.89	0	2.99	0	0	3.44	0	0	0.81	0	0	0	0	0.16	0.48	1.06	0	0	0	2.2
NGFR	ENSG00000064300.9	protein_coding	ENST00000172229.8:chr17:+|4|3408:126:1410|canonical|ATG	canonical	1284	4.33	8.12	34.18	0.52	660.74	0	0.53	0	0.07	0.32	0.1	2.18	83.37	0	4.54	0	3.29	0.85	4.94	2.64	0	22.94	0.2	12.78	0.34	0.9	0.43	0	0	0.61	0.95	0.81	46.45	1.71	4.05	5.23	5.74	0.99	0	3.56	38.4
NTN1	ENSG00000065320.9	protein_coding	ENST00000173229.7:chr17:+|10|5986:140:1955|canonical|ATG	canonical	1815	2.75	3.04	1.05	0.88	1.12	2.07	11.79	0	0	0	3.07	0.86	0.51	3.13	4.32	0	62.14	22.95	3.5	22.28	0	2.94	2.01	5.12	15.41	0.88	0.1	0.26	0	11.7	53.6	15.7	0	39.12	182.57	121.46	18.04	2.81	1.84	23.68	21.57
ISOC1	ENSG00000066583.12	protein_coding	ENST00000173527.6:chr5:+|2|1942:19:916|canonical|ATG	canonical	897	17.76	29.03	23.42	47.01	26.16	28.92	104.15	68.73	36.9	62.41	62.37	49.44	26.08	54.75	72.26	21.56	26.06	45.08	35.1	16.47	3.85	21.83	34.88	45.32	109.13	28.17	21.77	90.75	11.55	194.12	25.64	94.71	19.92	116.31	19.21	34.25	29.25	26.96	53.58	55.14	43.6
TRO	ENSG00000067445.22	protein_coding	ENST00000173898.12:chrX:+|6|4634:100:4396|canonical|ATG	canonical	4296	1.82	0.02	1.81	0.03	0	0	0	0	0	0	0	2.55	0	0	0	0	9.22	11.44	0	0.43	0	0.85	1.12	9.73	0	0	0.08	0	0	0	0	0.89	5.78	4.63	15.17	22.14	3.86	0.89	0	0	5.18
MNT	ENSG00000070444.15	protein_coding	ENST00000174618.5:chr17:-|21|4925:349:2098|canonical|ATG	canonical	1749	9.36	1.48	7.03	11.34	10.14	6.39	8.68	15.42	7.49	3.63	1.89	7.98	9.57	6.43	7.5	1.47	11.35	9.22	5.73	13.15	10.94	15.54	16.95	10.54	8.25	9.34	3.83	7.26	3.83	6.82	7.1	4.29	2.51	6.58	34.87	43.84	6.27	7.28	12.86	4.93	11.37
MNT	ENSG00000070444.15	protein_coding	ENST00000174618.5:chr17:-|8|4925:167:257|uORF|TTG	uORF	90	2.95	0.95	4.31	5.6	7.19	6.95	2.41	2.36	19.85	1.97	2.3	8.55	3.15	34.78	7.95	0	0	5.51	14.79	13.45	5.12	21.58	12.56	5.38	0	5.67	2.07	0	0	2.91	2.26	14.39	0	2.57	9.86	11.56	19.05	35.36	0.8	5.82	5.61
LAPTM4A	ENSG00000068697.7	protein_coding	ENST00000175091.5:chr2:-|13|1365:109:811|canonical|ATG	canonical	702	193.6	293.98	1588.58	464.3	402.78	292.69	309.63	440.09	183.61	1053.69	147.81	629.17	252.67	99.08	219.91	178.14	553.08	647.42	145.58	12.07	933.01	584.1	129.93	704.12	1260.02	566.08	462.26	459.41	285.75	913.73	361.54	337.21	514.51	204.17	174.63	160.04	305.08	209.45	629.34	254.53	463.81
ASNS	ENSG00000070669.17	protein_coding	ENST00000175506.8:chr7:-|21|2356:274:289|uORF|GTG	uORF	15	8.86	0	20.9	22.4	5.57	5.56	39.25	9.44	90.75	1.32	9.66	0	4.73	71.74	72.88	0	0	6.2	93.98	0	15.36	10.79	25.13	6.45	29.13	27.21	0	0	24.37	26.22	0	0	0	15.43	19.14	29.96	0	0	5.76	3.18	17.37
ASNS	ENSG00000070669.17	protein_coding	ENST00000175506.8:chr7:-|34|2356:458:518|uORF|CTG	uORF	60	0.22	0	0.65	0	0	1.54	7.52	1.28	387	0.36	1.18	16.3	1.32	0	13.44	0	0	0.6	1.62	0	4.35	0	0	20.84	0	1.92	3.38	0	96.53	61.33	71.97	23.88	0	32.16	11.31	3.52	27.97	12.41	0.8	10.18	10.48
ASNS	ENSG00000070669.17	protein_coding	ENST00000175506.8:chr7:-|6|2356:66:111|uORF|ATG	uORF	45	2.15	0.24	8.63	5.6	15.31	7.42	4.82	6.29	28.36	1.75	8.28	3.42	17.33	69.56	21.2	0	0	6.2	114.86	0	0	14.38	8.38	7.53	0	4.54	4.13	0	62.29	2.91	4.52	0	0	6.43	13.34	17.41	49.54	14.14	1.6	6.35	10.28
PTPN18	ENSG00000072135.13	protein_coding	ENST00000175756.10:chr2:+|4|3616:53:1436|canonical|ATG	canonical	1383	1.13	2.89	1.22	12.25	1.55	2.16	7.4	6.41	12.73	4.32	4.87	1.33	1.73	0	4.57	0	4.95	2.1	9.64	3.69	0.47	11.66	0.21	1.86	7.94	2.52	0.37	4.9	1.5	6.55	5.52	2.99	3.72	2.27	3.88	3.06	6.83	15.51	5	3.26	3.51
DRD4	ENSG00000069696.7	protein_coding	ENST00000176183.6:chr11:+|3|1399:37:1297|canonical|ATG	canonical	1260	0.09	0.1	0.18	0	0.13	0	0.02	0	0.07	0	0.02	1	0	0	0	0	1.01	0	0	0	0	0.64	0	3.23	0	0.03	0	0	0	0	0	0	0	0	0.7	0.54	0	0	0.08	0.08	0.23
SCT	ENSG00000070031.4	protein_coding	ENST00000176195.4:chr11:-|3|526:39:405|canonical|ATG	canonical	366	0	0	0.24	0	3.59	0	0	0.19	0	0	0	1.6	0	0	0	0	3.08	0	0	0	0	0.44	0	1.98	0	0	0	0	0	0	0	0	0	0	0	0.04	0.47	0	0	0	0.32
ALDH3A2	ENSG00000072210.19	protein_coding	ENST00000176643.11:chr17:+|19|3703:222:1680|canonical|ATG	canonical	1458	0	0	0	0	0	0	0	0	0	0	0	0	0	3.78	0	0	0	0	0	0	0	0	0	0	0	0	0	0	0	0	0	0	0	0	0	0	0	0	0	0	0
STK10	ENSG00000072786.13	protein_coding	ENST00000176763.10:chr5:-|6|5892:183:3090|canonical|ATG	canonical	2907	1.49	2.09	29.08	7.01	25.05	5.34	7.34	9	2.82	4.01	4.41	4.33	42.02	30.74	7.19	29.09	2.64	17.3	5.8	7.76	16.84	15.47	39.78	3.33	3.54	18.74	11.23	12.7	8.23	7.4	5.78	3.76	8.39	6.23	5.31	3.38	6.42	24.99	1.68	7	9.09
TBX21	ENSG00000073861.3	protein_coding	ENST00000177694.2:chr17:+|13|2583:220:1828|canonical|ATG	canonical	1608	0.01	0.2	0.36	0.16	0.03	0	0.02	0	0	0	0	0.06	0.04	1.03	0	0	0	0.02	0.05	0	0	0.2	24.69	0.06	0	0.02	0	0	0	0	0	0	0	0.11	0.02	0.02	0	0	0	0.09	0.27
MRPS34	ENSG00000074071.15	protein_coding	ENST00000177742.7:chr16:-|3|1040:32:710|canonical|ATG	canonical	678	4.29	0.72	4.01	48.95	30.8	17.77	41.74	6.86	3.6	5.54	9.2	16.02	10.83	0	27.87	0	0	8.77	14.3	0	2.49	2.39	9.09	3.41	0	18.45	0	24.81	25.43	1.94	3.09	18.1	0	10.02	0	0	52.19	0	7.77	47.79	11.49
CA12	ENSG00000074410.14	protein_coding	ENST00000178638.8:chr15:-|8|6098:127:1192|canonical|ATG	canonical	1065	0	0.17	0	426.73	1.84	2.66	0	5.38	0	0	0	0	0	0	2.44	0	12.03	15.72	0.89	0	97.38	585.57	0	1	0	0.8	6.46	84.75	0	174.95	328.32	8.55	0	10.65	50.25	74.48	2.9	1.2	33.04	7.92	24.98
MAP2K5	ENSG00000137764.20	protein_coding	ENST00000178640.10:chr15:+|21|2344:380:581|uORF|CTG	uORF	201	0.36	0.26	0.74	3.76	3.84	2.91	2.31	5.28	8.47	2.45	4.94	4.44	12.34	6.81	3.16	0	0	5.09	0.39	0	3.44	10.47	5	6.74	6.52	4.91	4.63	3.57	6.67	7.83	7.09	21.91	0	7.77	6.62	3.51	22.18	6.33	2.01	2.61	3.45
MAP2K5	ENSG00000137764.20	protein_coding	ENST00000178640.10:chr15:+|2|2344:90:237|uORF|CTG	uORF	147	0.09	0.79	1.22	0	3.36	3.09	0.49	0	3.54	0.38	1.25	1.47	1.98	23.96	1.57	0	0	4.57	5.19	3.29	0	3.56	0	0.79	22.42	2.31	0	0	6.02	10.7	1.52	7.31	0	1.97	9.44	1.1	22.16	33.96	0	0.9	2.14
MAP2K5	ENSG00000137764.20	protein_coding	ENST00000178640.10:chr15:+|35|2344:612:618|uORF|ATG	uORF	6	559.64	8.87	34.84	350.02	107.85	389.31	2246.42	1309.39	864.97	249.86	1749.04	71.85	590.78	0	672.47	0	0	149.89	65.26	0	115.23	0	523.48	258.1	0	844.69	92.98	159.62	60.93	0	0	172.66	0	86.79	47.86	214	142.89	0	355.04	127.06	405.95
MAP2K5	ENSG00000137764.20	protein_coding	ENST00000178640.10:chr15:+|38|2344:634:1981|canonical|ATG	canonical	1347	0	2.66	0	7.15	0	0	5.56	12.23	13.07	0	2.82	6.33	3.77	0	2.15	0	0	0.47	0	0	0	0	0	0	0	0.53	0	0	10.86	0	0.97	10.97	0	6.22	0	0	0	0	0	6.76	0.81
MAP2K5	ENSG00000137764.20	protein_coding	ENST00000178640.10:chr15:+|3|2344:106:208|uORF|CTG	uORF	102	0.11	0.63	0	4.12	9.27	1.68	0.21	6.25	31.59	1	3.87	0.3	11.74	0	16.25	0	0	1.63	6.34	0	2.26	4.39	7.39	0.77	40.52	6.01	3.65	0	14.03	0	7.79	9.78	0	0	21.72	10.75	0	13.45	0.56	3.85	4.96
TIGAR	ENSG00000078237.7	protein_coding	ENST00000179259.6:chr12:+|4|8209:60:873|canonical|ATG	canonical	813	36.41	5.34	31.17	85.55	45.19	72.14	38.65	38.57	0.73	51.97	5.42	49.92	41.77	56.19	26.48	64.49	34.12	215.52	36.8	27.11	39.4	10.15	48.21	54.94	74.18	27.61	40.49	130.76	26.08	42.42	5.51	57.98	16.23	73.66	29.38	28.62	107.35	3.13	20.11	87.15	40.48
MTMR7	ENSG00000003987.14	protein_coding	ENST00000180173.10:chr8:-|6|5110:60:2043|canonical|ATG	canonical	1983	31.28	0.08	0.69	0	0	0	0.83	0.5	0	0	0	5.87	0	0	0	0	0	0.11	0	0	0	0.33	0	6.32	0	0	0	0	0	1.12	0	6.92	0	6.32	7.86	10.42	1.64	0	0.04	0.86	4.49
CPB2	ENSG00000080618.17	protein_coding	ENST00000181383.10:chr13:-|5|1724:25:1297|canonical|ATG	canonical	1272	1.28	649.22	1.24	0.26	0	0	0	0	0	174.29	0	0	0	0	0	0	0	0	0	0	0	0	0	0	0	0	0	0	0	0	0	0	0	0	0	0.05	0	0	24.33	0	73.1
FAM107B	ENSG00000065809.14	protein_coding	ENST00000181796.7:chr10:-|17|3788:235:1156|canonical|ATG	canonical	921	31.32	26.8	24.63	100.79	4.87	25.36	7.87	50.03	2.22	25.4	3.15	4.05	10.93	2.23	41.07	34.53	22.02	9.26	8.93	12.1	2	23.72	63.98	16.97	38.44	15.18	25.84	7.28	8.07	11.82	10.39	16.03	40.89	18.97	33.39	35.37	11.73	24.19	35.73	11.18	23.85
CDK13	ENSG00000065883.17	protein_coding	ENST00000181839.10:chr7:+|20|9525:323:338|uORF|ATG	uORF	15	4.03	14.91	15.93	84	47.31	13.9	105.35	42.47	175.83	6.58	19.32	24.64	80.35	280.42	115.28	0	0	80.63	20.88	322.9	15.36	21.58	8.38	32.26	0	267.58	24.8	15.96	40.62	8.74	0	17.27	0	11.57	132.27	167.78	0	0	58.53	22.24	61.47
CDK13	ENSG00000065883.17	protein_coding	ENST00000181839.10:chr7:+|24|9525:387:4926|canonical|ATG	canonical	4539	1.25	0.37	2.24	0.25	0.61	0.8	0.42	0.98	0.74	0	3.58	2.72	0.58	0	0.48	0	0	5.68	1.81	0	0	1.38	3.2	2.46	3.45	1.54	0.56	0	1.02	0.39	0.61	0.84	0	0.47	0.76	1.53	1.45	0	0	1.67	1.23
TSPAN32	ENSG00000064201.16	protein_coding	ENST00000182290.9:chr11:+|3|1380:33:1101|extension|ATG	extension	1068	0	0.04	0	0	0	0	0	0	3.82	0	0.13	0	0	0	0.02	0	0	0	0	0	0	0.91	0	0	0	0	0	0	0	0	0	0	0	0	0	0	0	23.84	0	0	0.17
TRAM2	ENSG00000065308.5	protein_coding	ENST00000182527.4:chr6:-|13|7047:146:1259|canonical|ATG	canonical	1113	1	7.34	18.04	15.93	53.3	19.3	8.02	19.52	11.08	55.63	20.44	16.9	37.9	27.86	18.72	174.13	5.06	34.58	11.68	13.06	22.78	32.28	9.37	13.78	18.85	144.61	130.83	11.19	62.85	21.91	19.75	15.82	52.85	14.24	9.31	9.38	31.43	17.16	47.37	20.16	25.97
CLDN18	ENSG00000066405.13	protein_coding	ENST00000183605.10:chr3:+|1|3355:62:848|canonical|ATG	canonical	786	0.09	0	2.94	0	0	0	0	0	0.11	0	0	0	0	0	0	0	0	0	0	0	0	0	0	0	0	0	0	0	0	0	0	0	0	0	0	0.02	0	0	0	0	0.21
ROPN1	ENSG00000065371.18	protein_coding	ENST00000184183.8:chr3:-|29|1614:342:981|canonical|ATG	canonical	639	0	0.02	19.05	0	0	0	0	0	0	0	0	0	2.44	0	0	0	0	0	0	0	0	0	0	0	0	0	0	0	0	0	0	0	0	0	0	0.02	0	0	0	0	1.33
NDUFB4	ENSG00000065518.8	protein_coding	ENST00000184266.3:chr3:+|4|651:25:415|canonical|ATG	canonical	390	132.16	68.7	73.14	236.35	116.71	234.41	144.73	354.63	121.71	120.79	225.85	507.47	282.34	577.22	192.59	135.83	189.79	325.71	260.72	192.16	144.96	58.01	372.39	304.13	248.73	122.73	269.83	414.6	140.92	298.62	261.73	189.75	209.65	169.61	118.37	117.94	311.77	59.51	358.06	181.63	189.58
HEATR6	ENSG00000068097.16	protein_coding	ENST00000184956.11:chr17:-|1|6108:8:3554|canonical|ATG	canonical	3546	7.46	1.09	12.71	5.95	7.12	8.38	12.59	11.68	9.91	7.89	7.24	11.27	13.13	2.35	18.02	0	11.63	19.88	16.34	4.64	6.95	4.47	11.44	11.82	12.34	10.23	11.59	7.9	7.22	79.03	12.23	13	5.81	12.1	8.32	8.51	10.11	4.67	8.7	12.5	10.44
CLIC5	ENSG00000112782.19	protein_coding	ENST00000185206.12:chr6:-|7|5971:107:1340|canonical|ATG	canonical	1233	0.44	0.02	0	0	0	0	0.18	0	0	0	0	0	0	0	0	0	0	0	0	0	0	0	0	0	0	0	0	0	0	0	0	0	0	0.28	0	0	0	0	0.04	0	0.04
TMEM131	ENSG00000075568.17	protein_coding	ENST00000186436.10:chr2:-|15|6701:287:5939|canonical|ATG	canonical	5652	12	4.76	14.89	3.85	16.68	10.27	6.77	3.13	7.7	18.28	8.94	11.86	4.67	7.96	16.03	15.89	15.89	24.79	6.36	10.67	30.7	9.48	13.76	13.26	5.03	11.32	9.34	9.49	6.47	21.04	12.5	10.36	10.02	15.48	8.18	9.41	5.89	10.02	9.92	11.9	11.43
TMEM131	ENSG00000075568.17	protein_coding	ENST00000186436.10:chr2:-|2|6701:27:48|uORF|ATG	uORF	21	1.15	2.54	2.84	0	41.75	1.99	0	0	0	3.76	2.96	13.2	3.38	0	0	0	0	45.78	0	138.39	10.97	69.35	0	18.44	0	1.62	26.57	11.4	5.8	6.24	19.38	0	104.71	8.27	17.4	8.56	8.17	394.03	2.74	4.54	9.62
TMEM131	ENSG00000075568.17	protein_coding	ENST00000186436.10:chr2:-|5|6701:73:79|uORF|TTG	uORF	6	0	0	9.95	0	10.44	0	41.31	0	0	3.29	3.45	0	0	114.13	43.06	0	0	0	13.05	0	0	0	0	0	0	0	0	0	0	0	0	0	0	0	0	0	0	0	0	0	6.4
TMEM131	ENSG00000075568.17	protein_coding	ENST00000186436.10:chr2:-|6|6701:82:103|uORF|ATG	uORF	21	18.98	11.15	33.42	56	115.3	51.64	118.04	43.81	68.87	52.6	37.45	13.2	10.13	307.44	84.24	0	0	41.35	190.19	46.13	32.92	77.05	101.7	41.48	20.81	82.61	8.86	34.2	40.62	31.22	19.38	37	0	19.29	279.7	292.88	48.99	697.14	16.45	120.26	79.34
ARPP21	ENSG00000172995.17	protein_coding	ENST00000187397.8:chr3:+|46|3433:457:2896|canonical|ATG	canonical	2439	10.94	0.09	0	0	0	0	0	0	0	0	0	0	0	0	0	0	0	0.22	0	0	0	0	0	0	0	0	0	0	0	0	0	0	0	0	0.23	0.11	0	0	0	0	1
CEACAM21	ENSG00000007129.18	protein_coding	ENST00000187608.13:chr19:+|1|1300:41:920|canonical|ATG	canonical	879	0.33	0	0.38	0	0.68	0	0	0	0.19	0	0	0	0	0	0.11	0	0	0	0	0	0	0	0	0	0	0	0	0	0	0	0	0	0	0	0	0	0	0	0	0	0.09
TMEM38A	ENSG00000072954.7	protein_coding	ENST00000187762.7:chr19:+|4|2631:80:980|canonical|ATG	canonical	900	19.35	1.56	4.73	2.05	5.98	1.62	2.1	14.78	0.47	1.25	0.14	3.64	1.26	16.41	4.48	0	20.03	7.27	6.18	1.35	1.28	2.34	18.97	1.99	27.19	1.97	0.41	2.93	1.69	0.91	3.84	3.17	0	2.19	5.08	5.54	7.43	0	1.14	0.9	5.02
ZNF222	ENSG00000159885.14	protein_coding	ENST00000187879.12:chr19:+|10|1598:163:1519|canonical|ATG	canonical	1356	1.06	0	0.37	2.54	0.21	0	2.76	1.58	0.89	0	0.32	2.29	0.25	3.03	0	0	0	0.83	0	0	0	0	6.33	1.37	1.93	2.13	0	0	0	0	0	10.6	0	2.37	3.43	3.58	0.38	3.35	0.79	0.76	1.24
ACTR6	ENSG00000075089.10	protein_coding	ENST00000188312.7:chr12:+|8|1737:38:1229|canonical|ATG	canonical	1191	11.44	2.61	17.84	16.73	8.3	37.17	33.19	45.14	51.82	17.19	23.94	45.03	26.49	15.07	18.87	0	28.51	18.59	7.45	0	0	7.47	30.91	45.52	11.01	15.95	25.14	34.78	36.35	30.66	66.01	95.25	0	87.49	15.72	7.56	36.57	0	38.94	22.88	21.94
SLC25A3	ENSG00000075415.15	protein_coding	ENST00000188376.9:chr12:+|13|1909:117:237|uORF|GTG	uORF	120	3.02	2.04	4.35	18.9	19.48	12.51	14.98	13.57	11.34	2.14	4.31	5.39	24.81	5.71	25.18	0	0	3.62	93.98	0	0	14.83	3.14	7.66	10.93	13.61	7.75	0	58.9	10.93	5.09	23.74	41.23	16.88	51.56	33.92	20	5.3	4.08	15.49	13.83
SLC25A3	ENSG00000075415.15	protein_coding	ENST00000188376.9:chr12:+|25|1909:233:329|uORF|GTG	uORF	96	30.45	7.99	18.35	96.25	28.05	58.22	42.28	51.61	57.61	9.66	12.94	19.57	49.48	7.13	47	0	0	19.71	48.95	75.68	9.6	18.54	9.16	24.7	9.1	56.34	36.81	14.96	92.67	15.02	2.12	43.17	51.54	24.11	156.36	158.49	66.09	59.67	19.94	25.31	43.1
NR1H4	ENSG00000012504.15	protein_coding	ENST00000188403.7:chr12:+|4|1630:29:1478|canonical|ATG	canonical	1449	0	13.41	0	0	0	0	0	0	0	0	0	0	0	0	0	0	0	0	0	0	0	13.94	0	0	0	0	0	0	0	0	0	0	0	0	0	0	0	0	0	0	0.94
FAP	ENSG00000078098.15	protein_coding	ENST00000188790.9:chr2:-|8|2696:119:2402|canonical|ATG	canonical	2283	0	0.03	3.23	0.04	0.03	1.63	0	0	0	0	0	0	0	0	0	3.95	0	7.87	0	0	95.88	4.53	0	0	0	7.67	13.11	22.23	12.54	0	0	0	0	0	0	0	0	0	0	0	1.76
MUSK	ENSG00000030304.15	protein_coding	ENST00000189978.10:chr9:+|5|2408:47:2399|canonical|ATG	canonical	2352	0.11	0	1.55	0	15.19	0	0	0	0	0	0	0	0	0	0	0	0	0	0	0	0	0	0	0	0	0.04	0.16	0	0.57	0	0	0	0	0	0.01	0.05	0	0	0	0	0.86
DMRT3	ENSG00000064218.5	protein_coding	ENST00000190165.3:chr9:+|21|2493:348:1767|canonical|ATG	canonical	1419	0.5	0	1.09	0	0	0	0.22	0	0	0	0	0.09	0	0	0	0	0	0.09	0	0.34	0	2.39	0	0.89	0	0	0	0	0.09	0	0	6.94	0	6.85	0	0	3.75	0	0	3.02	0.4
OSBPL6	ENSG00000079156.17	protein_coding	ENST00000190611.9:chr2:+|10|10652:259:307|uORF|ATG	uORF	48	16.11	3.77	4.98	1.75	8.26	7.82	7.75	2.95	5.32	0	7.76	2.57	19.2	0	50.93	0	0	0.65	4.89	20.18	14.4	3.37	0	1.01	0	27.64	0	0	5.08	13.66	4.24	5.4	0	12.05	26.65	50.83	10.72	119.35	0.9	18.86	13.57
OSBPL6	ENSG00000079156.17	protein_coding	ENST00000190611.9:chr2:+|12|10652:287:398|uORF|CTG	uORF	111	3.59	0.58	0.81	0	4.51	1.13	10.89	1.28	3.83	0	1.31	0.83	1.92	0	6.45	0	0	1.4	2.82	0	2.08	1.46	0	0	0	4.9	6.7	0	0	11.81	5.5	4.67	0	8.34	9.64	11.91	12.36	57.34	1.17	0.43	3.65
OSBPL6	ENSG00000079156.17	protein_coding	ENST00000190611.9:chr2:+|26|10652:416:425|uORF|ATG	uORF	9	73.81	4.73	0	18.67	11.6	18.54	148.04	62.91	0	0	16.1	3.42	31.51	0	77.29	0	0	10.34	0	0	25.61	0	0	16.13	0	68.03	0	53.21	0	14.57	0	28.78	0	51.43	60.91	114.13	0	565.79	9.6	26.47	36.47
OSBPL6	ENSG00000079156.17	protein_coding	ENST00000190611.9:chr2:+|34|10652:475:493|uORF|ATG	uORF	18	9.39	1.18	3.32	0	4.64	0	5.16	0	9.45	0	5.75	1.71	0	0	13.25	0	0	0	0	0	0	0	0	0	0	7.56	10.33	0	0	0	0	0	0	16.07	0	9.27	0	0	0.8	0	3.98
OSBPL6	ENSG00000079156.17	protein_coding	ENST00000190611.9:chr2:+|38|10652:514:3319|canonical|ATG	canonical	2805	7.19	1.29	0.95	0	2.05	0	0	0	0	0	1.08	2.71	3.56	0	1.95	0	0	2.41	1.15	0	0	0	0	0.24	0	0	0	0	0	0	0	0	0	2.82	5.32	6.61	0	0	0	0	3.53
OSBPL6	ENSG00000079156.17	protein_coding	ENST00000190611.9:chr2:+|4|10652:40:61|uORF|ATG	uORF	21	0	0	0	0	17.89	0	1.48	0	12.15	0	0	2.93	0	0	7.57	0	0	11.81	0	11.53	0	0	0	0	0	0	26.57	0	52.23	0	0	24.67	0	11.02	9.95	10.39	65.32	0	3.43	2.27	4.71
CTSA	ENSG00000064601.21	protein_coding	ENST00000191018.9:chr20:+|1|1898:11:44|uORF|CTG	uORF	33	0	0	0	0	0	0	21.02	27.48	15.07	0	0	0	0	48.91	0	0	17.89	0	0	0	0	0	14.45	0	0	79.29	0	0	0	0	0	0	0	0	104.7	63.34	0	367.5	0	13.19	0
GAL3ST2	ENSG00000154252.12	protein_coding	ENST00000192314.7:chr2:+|12|1452:144:1332|truncation|ATG	truncation	1188	0.15	0.04	0.14	0	0.04	0.14	0.1	0	0	2.94	0.03	0.1	0.06	0	0	0	0	0.03	0	0	0	0.82	0.53	0.12	0.37	0	0	0	0	0.11	0	0	0	0.05	2.18	1.44	0.14	1.07	0.33	0.24	0.43
UHRF1BP1	ENSG00000065060.18	protein_coding	ENST00000192788.6:chr6:+|11|9567:169:4492|canonical|ATG	canonical	4323	3.19	0.71	7.43	4.62	2.23	4.86	7.22	13.62	24.05	11.28	10.97	6.87	4.33	3.17	10.04	1.49	5.47	13.36	5.07	5.6	2.51	3.86	7.47	7.2	8.49	6.92	3.87	2.77	2.45	10.37	16.01	7.67	3.82	8.89	4.33	4.44	6.98	3.98	4.96	8.37	6.31
UHRF1BP1	ENSG00000065060.18	protein_coding	ENST00000192788.6:chr6:+|2|9567:43:91|uORF|ATG	uORF	48	0.5	1.55	4.35	0	19.13	21.72	14.2	13.27	93.94	6.58	3.88	1.92	23.63	10.19	55.07	0	0	40.06	4.89	655.89	0	74.17	0	5.04	0	37.56	7.75	0	33.01	24.59	12.72	0	34.36	0	76.69	50.29	3.57	132.61	3.9	12.9	21.71
OSTM1	ENSG00000081087.15	protein_coding	ENST00000193322.8:chr6:-|10|4471:91:1096|canonical|ATG	canonical	1005	33.9	8.54	45.05	22.65	12.59	24.74	16.8	21.55	18.12	17.25	27.68	16.94	14.32	16.35	9.1	56.01	26.62	23.21	7.71	27.71	35.77	28.18	5.88	22.15	70.88	16.52	40.15	45.03	18.07	19.96	22.48	46.13	51.42	48.88	40.7	50.89	22.69	36.73	17.67	23.18	25.2
ACTN1	ENSG00000072110.16	protein_coding	ENST00000193403.10:chr14:-|17|3779:385:3064|canonical|ATG	canonical	2679	0	11.13	6.02	57.62	50.16	73.49	12.28	60.49	20.22	41.88	46.13	91.66	85.72	0	39.89	234.85	0	206.78	5.16	11.31	210.67	0	0	91.58	7.97	132.51	253.74	143.19	183.43	105.85	102.38	24.32	45.9	43.41	29.42	21.97	14.3	1.96	80.13	42.06	54.07
SLC13A1	ENSG00000081800.9	protein_coding	ENST00000194130.7:chr7:-|3|3798:24:1812|canonical|ATG	canonical	1788	0.05	0	0	0	0	0	0	0	0	0	0	0	0	0	0	0	0	0	0	0	0	65.38	0	0	0	0	0	0	0	0	0	0	0	0	0	0	0	0	0	0	0.43
PCDHB4	ENSG00000081818.4	protein_coding	ENST00000194152.4:chr5:+|17|3806:182:2570|canonical|ATG	canonical	2388	16.26	0.18	1.64	0.07	0.02	0	0.03	0	0	0	0	0.09	0	0	0	0	3.07	0.14	0	0	0	1.42	0	0.06	0	0.07	0	0	0	0.05	0.34	0	0	0	0.28	0.25	0	0	0.04	0.06	1.57
PCDHB4	ENSG00000081818.4	protein_coding	ENST00000194152.4:chr5:+|6|3806:87:93|uORF|GTG	uORF	6	32.21	0	0	0	0	0	0	0	0	0	0	0	0	0	0	0	0	0	0	0	0	26.97	0	0	0	0	0	0	0	0	0	0	0	0	0	0	0	0	0	0	2.86
PCDHB2	ENSG00000112852.7	protein_coding	ENST00000194155.7:chr5:+|2|4089:109:121|uORF|ACG	uORF	12	4.01	0	34.61	0	155.65	0	0	0	0	37.71	0	37.19	40.83	0	0	0	0	9.62	0	0	0	92.8	0	22.39	0	8.32	0	0	60.23	96.61	31.87	0	0	0	693.27	545.81	96.99	0	1.19	7.23	87.45
PCDHB2	ENSG00000112852.7	protein_coding	ENST00000194155.7:chr5:+|3|4089:132:138|uORF|ACG	uORF	6	60.39	0	24.88	42	553.03	0	0	0	14.18	39.45	3.45	35.92	82.7	0	0	0	0	25.84	0	0	0	188.73	0	24.16	0	45.35	0	0	60.93	87.28	0	0	0	0	1639.84	4050.83	57.13	0	4.8	55.57	427.62
PCDHB2	ENSG00000112852.7	protein_coding	ENST00000194155.7:chr5:+|5|4089:145:163|uORF|CTG	uORF	18	6.71	0	41.47	0	204.08	0	0	0	0	7.67	1.15	17.11	31.51	0	0	0	0	22.4	0	0	25.61	134.85	0	32.26	0	22.68	20.66	0	0	58.27	45.23	0	91.63	0	661.3	576.36	19.04	0	4.8	47.65	91.22
PCDHB2	ENSG00000112852.7	protein_coding	ENST00000194155.7:chr5:+|9|4089:177:2574|canonical|ATG	canonical	2397	4.47	0.05	5.59	1.44	27.69	0.12	0.25	0.47	0.11	7.26	0.16	13.61	5.09	0	0	3.76	1.41	12.56	0	1.11	3.08	6.48	0	17.73	0.18	3.39	0.16	0.4	2.54	21.56	9.68	0.97	13.3	0.19	54.48	65.22	3.72	0	5.47	9.89	12.14
HSPB11	ENSG00000081870.12	protein_coding	ENST00000194214.10:chr1:-|1|685:5:134|uORF|TTG	uORF	129	0	0.08	0.35	1.3	1.62	0.32	0.72	1.65	1.98	0.31	1.44	2.87	1.65	5.31	7.25	0	4.37	0.24	17.01	5.64	0	1.26	0	1.88	0	0.79	1.44	0	0	1.02	0	4.02	0	0.9	6.28	2.29	3.99	0	0.45	1.48	1.74
HSPB11	ENSG00000081870.12	protein_coding	ENST00000194214.10:chr1:-|2|685:31:151|uORF|ACG	uORF	120	1.41	1.33	3.86	4.9	23.66	4.17	13.43	1.18	42.54	2.14	19.66	5.39	13	67.66	10.1	42.97	0	12.92	35.88	44.39	1.92	16.18	3.14	1.21	7.28	6.52	30.99	5.99	24.37	9.83	10.18	12.95	0	16.88	35.02	9.09	84.31	15.91	1.68	8.34	10.7
HSPB11	ENSG00000081870.12	protein_coding	ENST00000194214.10:chr1:-|8|685:161:596|canonical|ATG	canonical	435	11.23	10.42	20.29	36.31	81.79	78.03	38.66	62.24	124.06	58.76	99.22	61.56	85.19	38.8	52.88	129.46	41.74	107.68	45.68	10.18	28.63	3.63	97.07	63.28	56.64	53.31	155.2	128.29	85.45	22.65	72.7	145.1	93.39	142.58	17.23	14.13	286.21	22.72	113.97	117.12	60.6
STRADB	ENSG00000082146.13	protein_coding	ENST00000194530.8:chr2:+|12|2222:217:232|uORF|TTG	uORF	15	5.64	21.29	44.79	0	5.57	8.34	2.07	0	0	0	0	2.05	0	0	17.23	0	9.39	10.34	0	0	0	0	8.38	19.36	0	11.34	24.8	0	0	0	13.57	17.27	0	0	71.36	47.94	22.86	84.87	0.96	9.53	15.55
STRADB	ENSG00000082146.13	protein_coding	ENST00000194530.8:chr2:+|14|2222:255:291|uORF|ATG	uORF	36	3.02	14.2	7.05	14	57.98	16.22	16.35	1.97	49.63	61.92	60.95	8.55	15.75	5.43	11.59	0	0	30.15	6.53	0	6.4	4.49	0	17.48	72.84	38.74	56.82	26.6	47.39	3.64	16.96	14.39	0	4.82	55.84	33.53	114.31	53.04	9.6	31.77	24.66
STRADB	ENSG00000082146.13	protein_coding	ENST00000194530.8:chr2:+|1|2222:17:101|uORF|CTG	uORF	84	0.72	4.44	1.6	5	7.7	0	15.49	16.85	13.17	1.41	3.2	6.6	5.91	9.32	4.26	0	0	9.23	1.86	34.6	5.49	11.56	2.99	2.88	5.2	9.72	2.21	0	2.9	3.12	0	0	0	9.64	19.58	18.34	6.12	7.58	0.34	10.78	6.44
STRADB	ENSG00000082146.13	protein_coding	ENST00000194530.8:chr2:+|20|2222:295:1552|canonical|ATG	canonical	1257	2.86	2.78	1.83	2.81	7.32	1.29	3.44	1.41	3.19	6.53	5.49	3.63	0.96	0.7	1.76	0	0	3.09	2.99	0	2.2	1.42	0.5	6.66	4.52	1.83	7.1	3.34	1.59	1.67	1.11	6.08	6.12	4.93	5.61	6.65	15.09	2.98	3.5	6.82	3.98
STRADB	ENSG00000082146.13	protein_coding	ENST00000194530.8:chr2:+|5|2222:133:199|uORF|CTG	uORF	66	0	1.17	0.7	0	17.11	0.65	2.47	1.09	7.95	0.61	0.32	0.96	1.1	0	2.19	0	0	3.39	1.21	0	0	7.58	0	1.51	0	5.33	0	3.63	1.9	0	3.08	0	0	1.75	68.21	24.94	10.69	211.32	0	2.24	6.89
STRADB	ENSG00000082146.13	protein_coding	ENST00000194530.8:chr2:+|6|2222:146:170|uORF|CTG	uORF	24	2.01	18.52	2.44	24.5	121.69	1.68	12.57	17.64	56.12	2.42	6.88	2.5	14.71	0	12.2	0	0	32.02	12.98	0	0	26.35	0	7.95	18.21	16.53	7.75	0	15.1	0	0	10.79	0	0	251.86	158.8	34.89	241.03	6	9.73	36.71
STRADB	ENSG00000082146.13	protein_coding	ENST00000194530.8:chr2:+|9|2222:179:203|uORF|CTG	uORF	24	3.02	0.89	1.24	0	51.31	3.48	2.58	0	0	2.47	0	2.57	2.95	0	3.31	0	0	2.58	3.26	0	0	0	20.94	2.02	18.21	1.42	15.5	0	10.16	0	0	0	0	0	34.81	24.61	28.58	0	1.8	1.99	7.7
DLG3	ENSG00000082458.12	protein_coding	ENST00000194900.8:chrX:+|28|6112:342:2892|canonical|ATG	canonical	2550	0	0	0	0	0	0	0	0	0	0	0	0	0	0	0	0	0	0.53	0	0	0	0	0	0	0	0	0	0	0.26	0	0	0	0	0	0	0	0	0	0	0	0.03
SNAP91	ENSG00000065609.15	protein_coding	ENST00000195649.10:chr6:-|3|4434:20:143|uORF|ATG	uORF	123	8.64	0	1.04	0	0	0	1.01	0	0	0	0	0	0	0	0	0	0	0	0	9.59	0	0	0	0	0	0	0	0	0	0	0	4.21	0	0	34.93	51.62	0	0	0	0.39	6.29
PLOD1	ENSG00000083444.17	protein_coding	ENST00000196061.5:chr1:+|2|2976:64:2248|canonical|ATG	canonical	2184	18	36.17	37.96	39.27	105.55	84.24	34.84	44.59	44.76	71.84	43.39	35.88	108.84	35.97	135.79	374.64	39.46	129.06	90.54	59.1	305.7	127.21	37.91	41.55	105.05	81.5	121.42	54.37	77.9	24.01	53.77	51.82	239.01	58.05	51.02	44.15	39.81	12.53	93.6	71.58	63.83
TDRD3	ENSG00000083544.16	protein_coding	ENST00000196169.7:chr13:+|43|3019:520:646|uORF|TTG	uORF	126	0.38	0	0.36	0	0.17	0	0	0	0	0.16	0	0	0	0	1.1	0	0	0	1.87	0	0	0	0	0	0	0	0	0	0	1.04	1.62	0	0	0	0	0.1	0	0	0	0	0.18
OXCT1	ENSG00000083720.13	protein_coding	ENST00000196371.10:chr5:-|4|3294:68:1631|canonical|ATG	canonical	1563	151.72	0.44	25.91	0.97	29.17	145.92	27.35	80.02	44.26	5.45	0.9	49.35	49.98	66.65	59.16	98.98	69.25	75.9	20.89	3.41	24.62	30.19	73.47	41.7	124.14	36.79	56.99	57.75	61.81	136.74	0.26	150.96	1.06	140.57	25.84	34.45	64.18	26.54	0.08	108.6	46.56
ZNF416	ENSG00000083817.9	protein_coding	ENST00000196489.4:chr19:-|15|2545:208:1993|canonical|ATG	canonical	1785	2.48	0.42	4.01	1.79	4.81	1.17	2.66	1.39	1.62	2.96	1.75	5.35	2.54	3.23	2	4.57	2.21	2.64	2.5	0.95	2.58	1.9	4.79	6.56	2.69	4.46	2.92	1.07	2.87	3.82	2.05	5.22	2.46	5.41	3.07	3.75	6.72	3.57	2.65	5.5	2.97
ZNF416	ENSG00000083817.9	protein_coding	ENST00000196489.4:chr19:-|1|2545:24:72|uORF|ATG	uORF	48	1.76	1.33	12.13	3.5	3.91	0.87	10.33	5.9	15.95	0.41	1.29	10.26	5.91	0	2.07	0	0	9.05	8.16	0	0	3.37	7.85	4.03	9.1	14.17	15.5	4.99	5.08	5.46	4.24	16.19	0	1.21	11.42	9.63	42.87	53.04	3.3	16.88	6
FAM234B	ENSG00000084444.14	protein_coding	ENST00000197268.13:chr12:+|2|4711:24:1893|canonical|ATG	canonical	1869	95.1	1.82	19.07	2.79	13.21	3.82	21.71	6.51	3.32	5.45	11.01	25.55	8.16	3.56	18.22	0	46.67	15.55	12.19	21.12	7.1	9.52	3.56	22.97	16.19	12.94	4.88	4.87	6.46	23.92	12.63	19.54	7.94	36.41	23.97	40.07	16.15	7.49	1.55	28.04	23.08
PILRA	ENSG00000085514.16	protein_coding	ENST00000198536.7:chr7:+|13|1271:171:1083|canonical|ATG	canonical	912	2.99	2.24	4.18	0	0	0	0	0	0.28	0.06	0	0	0	3.76	0	0	0	0	0	0	0	8.15	11.4	0	0	0	0	0	0	0	0	0	0	0	0.23	0.03	0	10.47	0	0	0.96
RRN3	ENSG00000085721.13	protein_coding	ENST00000198767.11:chr16:-|2|3706:40:1996|canonical|ATG	canonical	1956	5.31	4.12	14.48	2.51	1.84	3.39	7.49	5.87	0	3.96	5.74	5.24	1.42	0	1.84	0	0	2.86	0.86	0.5	7.25	2.58	6.1	8.53	0	1.04	2.99	21.54	5.07	8.33	6.57	7.53	0	5.64	2.95	2.16	1.2	0	1.44	4.78	4.36
CHERP	ENSG00000085872.15	protein_coding	ENST00000198939.6:chr19:-|4|4084:38:2822|canonical|ATG	canonical	2784	0	0	0	10.6	10.01	24.67	71.76	3.66	14.15	2.93	0.35	0	29.69	25.75	19.45	27.94	18.04	0	46.95	10.48	0	17.81	15.8	10.26	21.82	4.4	24.98	4.9	0	12.85	18.13	51.17	41.37	0	0	0	15.12	0	9.17	4.5	1.87
AQP2	ENSG00000167580.8	protein_coding	ENST00000199280.4:chr12:+|8|4180:95:911|canonical|ATG	canonical	816	0.07	0.05	6	0	0	0	0	0	0.21	0	0.08	0	0	0	0	0	0	0	0	0	0	208.81	0	0	0	0	0	0	0	0	0	0	0	0	0	0	0	34.32	0	0	1.78
DIMT1	ENSG00000086189.11	protein_coding	ENST00000199320.9:chr5:-|16|2831:134:1076|canonical|ATG	canonical	942	12.87	3.05	13.84	24.17	51.16	50.92	28.77	27.98	23.49	44.9	61.92	27.84	59.24	8.58	30.8	0	10.61	54.96	40.08	0	24.92	11.67	28.65	35.61	61.24	8.08	57.69	71.78	76.28	38.89	32.84	52.21	24.36	63.64	10.28	9.84	93.3	0	56.85	48.4	33.65
DIMT1	ENSG00000086189.11	protein_coding	ENST00000199320.9:chr5:-|3|2831:27:81|uORF|GTG	uORF	54	0	2.96	6.36	14	19.71	24.72	17.79	22.28	318.26	1.1	3.83	16.54	43.32	27.17	23.19	0	0	34.46	18.85	0	0	38.96	46.53	2.69	0	7.56	27.55	4.43	40.62	2.43	0	14.39	40.72	21.43	19.82	15.46	38.1	353.62	6.4	38.82	17.37
EIF2AK1	ENSG00000086232.13	protein_coding	ENST00000199389.11:chr7:-|10|4411:93:1986|canonical|ATG	canonical	1893	49.01	14.33	37.02	70.28	41.67	48.68	63.64	80.23	102.35	49.21	44.68	42.7	40.01	56.31	74.43	20.66	63.53	61.45	72.93	70.62	57.23	32.95	45.53	50.8	128.4	58.74	53.44	36.17	37.98	66.06	159.31	55.68	64.6	66.62	55.28	53.96	109.92	129.79	67.58	48.37	51.97
NME8	ENSG00000086288.12	protein_coding	ENST00000199447.9:chr7:+|29|2308:373:2140|canonical|ATG	canonical	1767	0	0.01	8.97	0	0	0	0	0	0	0	0	0	0	0	0	0	0	0.04	0	0	0	0	0.14	0	0	0	0	0	0	0	0	0	0	0	0	0	0	0	0	0	0.61
EPDR1	ENSG00000086289.12	protein_coding	ENST00000199448.9:chr7:+|15|2515:301:976|canonical|ATG	canonical	675	35.57	1.54	21.87	115.19	47.32	10.52	7.85	24.12	0	25.93	0	4.88	13.75	53.99	5.35	0	53.33	61.19	1.29	4.31	0	53.49	1.3	4.17	29.39	0	0.83	0	13.72	0.35	0	4.25	107.91	12.54	37.37	31.48	9.95	127.3	0	6.23	20.19
EPDR1	ENSG00000086289.12	protein_coding	ENST00000199448.9:chr7:+|4|2515:53:296|uORF|GTG	uORF	243	13.02	3.46	27.9	63.76	50.08	9.81	4.08	39.61	0	22.89	0	10.26	18.07	148.47	10.44	0	30.14	14.36	14.94	31.89	0	111.78	0	5.97	19.78	0	0	0	19.56	3.24	0	33.62	142.06	28.57	45.23	32.21	33.16	97.1	0	8.04	19.56
EPDR1	ENSG00000086289.12	protein_coding	ENST00000199448.9:chr7:+|5|2515:87:237|uORF|CTG	uORF	150	0	0	0	14.87	18.5	1.63	0	0	0	0	0	0	4.75	112.94	5.75	0	0	2.99	2.42	0	0	22.8	0	0	0	0	0	0	0	0	0	9.42	20.91	0	13.39	11.85	0	194.9	0	0	4.32
HBQ1	ENSG00000086506.3	protein_coding	ENST00000199708.3:chr16:+|1|528:29:458|canonical|ATG	canonical	429	3.72	0	0.87	1.57	3.36	0	58.58	0	87.86	7.82	35.32	3.52	0	0	0.93	0	5.58	0	0	22.58	0	0	0.59	6.09	0	0	0	0	0	0	0	4.83	8.97	12.14	4.08	7.75	1.6	127.6	10.23	2.78	8.07
CEACAM6	ENSG00000086548.9	protein_coding	ENST00000199764.7:chr19:+|4|2594:110:1145|canonical|ATG	canonical	1035	0.22	0.05	1.04	49.67	0	0	0	0	0	0.02	0	0	0	0	0	0	0	0	0	0	0	0	0	0	0	0	0	0	0	2.41	0	0	0	0	0	0	0	1.23	0.72	0	0.76
RBM22	ENSG00000086589.12	protein_coding	ENST00000199814.9:chr5:-|6|2299:78:1341|canonical|ATG	canonical	1263	40.94	9.83	18.59	55.47	68.96	74.26	88.13	61.89	55.37	29.57	77.34	45.47	72.41	41.59	73.18	0	66.01	58.67	55.19	0	32.12	19.73	59.49	42.79	48.1	107.14	51.73	79.05	67.64	46.02	37.39	64.4	33.39	57.26	46.57	59.12	87.94	14.35	29.01	80.55	51.29
HSD17B2	ENSG00000086696.11	protein_coding	ENST00000199936.9:chr16:+|17|1434:173:1337|canonical|ATG	canonical	1164	0.4	79.5	0.36	0	0.5	0	0	0	0	47.36	0	0.03	0	0	0	5.91	0	0.04	0	0	55.64	3.34	0	0	0	0	0	19.13	0	0	0	0	0	0	0	0.09	0	0	40.44	0	13.79
HSD17B2	ENSG00000086696.11	protein_coding	ENST00000199936.9:chr16:+|2|1434:14:152|uORF|ATG	uORF	138	0	21.53	0.22	0	0	0	0	0	0	20.58	0	0	0	0	0	0	0	0	0	0	6.68	0	0	0	0	0	0	8.67	0	0	0	0	0	0	0	0	0	0	8.14	0	3.75
MAP2	ENSG00000078018.21	protein_coding	ENST00000199940.10:chr2:+|19|2241:441:2121|canonical|ATG	canonical	1680	1.83	0.7	2.41	0.74	22.13	0.5	0.2	0.38	0	0	0	3.1	0.16	0	0.62	0	30.73	1.92	0	0	1.12	0.34	0	5.9	0	0	0.42	0	1.44	0	5.34	2.05	0	0.32	4.18	5.28	2.15	0	0.18	2.03	2.78
ZW10	ENSG00000086827.9	protein_coding	ENST00000200135.8:chr11:-|3|2873:27:2367|canonical|ATG	canonical	2340	11.37	6.3	25.1	13.46	27.18	23.53	34.1	20.39	23.34	24.49	42.56	41.01	32.45	10.07	28.4	24.24	13.54	54.62	30.89	4.35	19.89	8.3	12.24	33.83	14.75	23.9	37.83	28.75	29.17	15.47	42.71	29.88	25.14	32.96	8.62	7.08	27.04	20.4	23.34	32.76	22.79
ITGB4	ENSG00000132470.14	protein_coding	ENST00000200181.8:chr17:+|5|5896:165:5634|canonical|ATG	canonical	5469	0.47	0	0.42	0.21	0.32	0	0	0.5	0	0	0	0	0.17	0.02	0.5	0	12.73	0	0	0	5.8	0	0	0	0	0.08	0	1.67	0	2.11	1.42	0	0	0	1.73	0.32	0	0	0	0	0.39
PPP1R15A	ENSG00000087074.8	protein_coding	ENST00000200453.6:chr19:+|12|2350:123:138|uORF|CTG	uORF	15	14.51	5.7	6	1293.59	34.92	36.33	252.17	94.43	482.19	2.64	20.79	2.06	28.45	0	86.21	888.11	0	6.21	36.6	0	0	54.11	117.48	16.17	0	265.85	37.22	0	8.13	8.76	0	0	0	0	364.54	458.79	22.9	297.85	16.33	6.36	106.29
PPP1R15A	ENSG00000087074.8	protein_coding	ENST00000200453.6:chr19:+|14|2350:134:215|uORF|ATG	uORF	81	10.14	13.01	14.93	945.84	47.91	5.12	78.39	67.27	415.93	22.65	192.92	19.01	60.37	144.92	71.39	0	15.65	43.26	123.74	2.99	19.92	59.9	214	35.24	16.19	127.56	94.12	20.69	33.1	11.33	0	25.58	27.15	8.57	166.48	266.32	46.57	345.61	88.67	24.7	88.65
PPP1R15A	ENSG00000087074.8	protein_coding	ENST00000200453.6:chr19:+|23|2350:241:2266|canonical|ATG	canonical	2025	1.92	1.57	5.91	212.69	12.9	2.39	5.48	3.32	25.97	0.71	4.78	1.17	10.09	29.37	6.27	29.88	5.29	6.35	5.31	5.74	2.73	11.45	23.7	0.9	4.75	40.36	10.45	2.25	17.77	2.46	1.21	3.2	1.36	2.43	27.94	21.23	11.18	24.2	5.72	4.85	11.17
PPP1R15A	ENSG00000087074.8	protein_coding	ENST00000200453.6:chr19:+|3|2350:35:104|uORF|ATG	uORF	69	14.06	36.66	102.6	1887.3	51.04	22.52	87.27	85.32	738.77	3.15	53.2	23.75	51.61	191.63	126.57	0	0	18.51	468.08	0	16.75	92.44	157.14	24.61	19.05	437.56	81.36	0	83.26	28.63	8.89	15.04	0	26.08	247.36	262.17	74.96	686.63	18	107.64	122.06
PPP1R15A	ENSG00000087074.8	protein_coding	ENST00000200453.6:chr19:+|6|2350:49:127|uORF|ACG	uORF	78	5.21	12.75	35	556.58	31.92	20.72	78.13	36.14	519.04	7.58	56.43	25.18	45.24	214.25	83.48	0	12.64	19.8	145.17	111.77	11.78	216.96	228.23	11.11	11.17	240.01	44.85	15.35	88.84	28.46	5.18	26.54	35.24	23.67	668.11	615.52	45.8	649.3	20.99	48.34	126.73
TRIP6	ENSG00000087077.14	protein_coding	ENST00000200457.9:chr7:+|8|1693:112:1543|canonical|ATG	canonical	1431	4.22	5.71	22.33	34.11	56.38	59.8	42.48	80.44	64.69	0	30.67	106.2	88.65	0	45.98	142.94	20.55	128.38	51.07	96.01	28.29	75.99	43.55	70.86	112.83	70.08	62.29	84.24	84.91	12.38	18.03	37.62	24.97	83.86	40.88	26.21	35.79	22.24	96.31	72.02	44.96
ADAM11	ENSG00000073670.14	protein_coding	ENST00000200557.11:chr17:+|8|4614:213:2523|canonical|ATG	canonical	2310	20.88	0.01	0.31	0.15	2.48	0.16	3.45	0.12	0.04	0.1	0.04	0.88	0.52	0	1.61	0	5.55	0.6	1.22	4.19	0	0.21	0.16	0.88	2.84	1	0.32	0	0	0	2.38	2.92	0	5.44	2.57	5.12	1.48	0	0.05	3.4	2.99
LAMP2	ENSG00000005893.16	protein_coding	ENST00000200639.9:chrX:-|15|6535:128:1361|canonical|ATG	canonical	1233	227.94	231.69	191.94	58.64	46.05	85.22	83.71	59.92	32.7	91.3	41.62	32.6	32.73	42.67	33.57	133.83	92.91	105.2	22.22	33	114.31	131.56	57.11	36.21	54.83	103.79	88.83	64.51	124.94	281.02	25.12	35.55	159.41	43.28	66.68	81.67	23.49	69.06	118.54	85.89	106.56
SLC22A4	ENSG00000197208.6	protein_coding	ENST00000200652.4:chr5:+|17|2234:224:1880|canonical|ATG	canonical	1656	1.33	0.17	0.25	2.49	0.4	13.4	0.39	6.71	3.24	0.39	5.79	0.32	3.64	0.3	0.48	0.78	2.55	3.26	0.43	0	66.24	8.21	0	0.09	25.6	8.18	6.18	11.28	4.12	2.77	0.61	0.16	0	0.73	0.68	1.02	1.04	5.77	0.19	0.6	2.14
SLC22A4	ENSG00000197208.6	protein_coding	ENST00000200652.4:chr5:+|1|2234:3:174|uORF|GTG	uORF	171	0.14	0.06	0.09	0.49	0	6.59	0	2.9	5.47	0.35	3.39	0	1.66	0	0.46	0	0	3.45	0	0	18.87	0.95	1.47	0.28	7.67	2.98	4.35	0	1.43	3.07	0	0	0	0	1.22	2.03	3.01	0	0	0.56	1.15
CETP	ENSG00000087237.12	protein_coding	ENST00000200676.8:chr16:+|3|1691:31:1513|canonical|ATG	canonical	1482	0.33	21.8	0.35	0	0	5.69	0	0	0	0.44	0	0	0	27	0	0	0	0	0	0	0	5.86	18.31	0	0	0	0	0	0	0	0	0	0	0	0	0	0	0	0	0	2.77
TFAP2C	ENSG00000087510.7	protein_coding	ENST00000201031.3:chr20:+|19|2862:240:1593|canonical|ATG	canonical	1353	0.43	0.02	6.4	11.61	0	17.66	4.51	16.58	0	0	0.02	7.26	124.44	0	5.02	18.1	0	0.02	3.3	5.19	8.69	0	0	36.98	22.61	22.17	14.98	12.74	0	86.15	42.72	7.27	1.63	7.4	0.23	0.29	23.32	0	0	21.52	7.12
TFAP2C	ENSG00000087510.7	protein_coding	ENST00000201031.3:chr20:+|4|2862:88:103|uORF|ATG	uORF	15	0	0	20.9	89.6	0	136.26	103.28	198.18	0	0	0	8.21	983.05	0	26.5	0	18.78	0	31.33	16.14	0	0	0	100.01	29.13	290.26	123.98	15.96	0	157.34	40.71	0	0	23.15	3.48	5.14	68.59	0	0	196.95	46.65
SULT2B1	ENSG00000088002.12	protein_coding	ENST00000201586.7:chr19:+|10|1196:82:1180|canonical|ATG	canonical	1098	0.1	0.04	0.34	19.51	0.1	0.11	1.41	1.35	0.77	0	0.19	0.39	0.13	0	3.49	0	1.54	0.17	1.28	2.21	0	0.88	0	0.66	5.57	1.46	0	0.22	0	22.57	37.07	1.42	0	0.37	0.29	0.25	0.47	1.16	0	1.17	1.1
EPS8L1	ENSG00000131037.15	protein_coding	ENST00000201647.11:chr19:+|4|2569:89:2261|canonical|ATG	canonical	2172	0	0.04	0	0	0	0	0	0	0	0	0	2.95	0	0	2.45	0	0	0	1.68	0	0	0	0	3.59	0	0	0	1.22	0	14.62	30.83	0	0	0	0.22	0	0	0	0.06	0	0.6
CACNB4	ENSG00000182389.20	protein_coding	ENST00000201943.10:chr2:-|3|1389:13:1390|canonical|ATG	canonical	1377	0	0	0	0	0	0	0.54	0	0	0	0	0	0	0	0	0	0	0	0.5	0	0	0	0.64	0.06	0	0	0	0	0	0	0	0	0	0	0	0	0	0.46	0	0	0
NOL4L	ENSG00000197183.15	protein_coding	ENST00000201961.6:chr20:-|14|971:221:749|truncation|ATG	truncation	528	0	0.24	0.28	0	0.04	0	0	0	0.54	0	0.43	0	0	0	0.51	0	0	0.24	0.81	0	0	0	0	0	0	0.09	0	0	0	0	0	0	0	0	0	0	0	0	0	0	0.08
DNMT3B	ENSG00000088305.18	protein_coding	ENST00000201963.3:chr20:+|21|4255:265:2803|canonical|ATG	canonical	2538	0.07	0.18	3.75	4	8.92	2.99	19.53	5.47	35	4.74	30.26	42.14	2.79	0.58	13.41	0	0.44	8.99	9.75	27.67	0.45	1.4	0.4	16.6	5.68	2.92	1.32	1.04	1.73	0	2.97	9.08	2.82	15.28	2.84	1.54	12.84	10.03	5.11	22.44	4
REM1	ENSG00000088320.4	protein_coding	ENST00000201979.3:chr20:+|16|1660:299:1196|canonical|ATG	canonical	897	0.05	0.07	1	0	0	0	0	0	0	0	0	0	0.4	0	0	0	0	0	0	0	0	2.89	0	0.32	0	0	0	0	0	0	0	0	0	0	0	0	0	0	0	0	0.11
REM1	ENSG00000088320.4	protein_coding	ENST00000201979.3:chr20:+|4|1660:41:158|uORF|CTG	uORF	117	0	0.09	1.91	0	0	0	0	0	0	0	0	0	0.61	0	0	0	0	0	0	0	0	11.06	0	0	0	0	0	0	0	0	0	0	0	0	0	0	0	0	0	0	0.22
PDRG1	ENSG00000088356.6	protein_coding	ENST00000202017.6:chr20:-|4|1957:86:488|canonical|ATG	canonical	402	35.84	8.41	136.54	113.68	149.18	133.95	112.27	119.98	219.05	61.56	178.53	49	63.49	145.52	79.16	67.35	11.56	155.13	137.15	22.29	21.21	28.98	104.85	103.05	52.18	146.63	89.28	99.46	144.54	133.73	101.77	128.21	143.59	169.13	317.23	319.76	150.12	253.34	82.46	173.29	123.79
PPP1R13B	ENSG00000088808.18	protein_coding	ENST00000202556.14:chr14:-|13|5500:269:3542|canonical|ATG	canonical	3273	12.01	1.55	14.89	2.47	0.6	2.21	4.28	3.48	0.1	2.92	0.06	1.57	3.12	1.4	2.27	1.84	6.63	3.08	0.96	7.55	1.55	5.59	1.38	3.53	2.94	3.9	2.33	3.66	1.86	9.38	13.11	4.11	0.84	6.68	3.95	7.77	3.98	0	3	3.79	4.68
PPP1R13B	ENSG00000088808.18	protein_coding	ENST00000202556.14:chr14:-|7|5500:61:187|uORF|GTG	uORF	126	0.19	0.34	1.78	0	0.66	0	0.49	0	0	0.31	0	0.24	0	4.66	0.16	0	0	1.48	0	5.77	0	3.85	0	0.38	0	1.35	1.48	0	0	3.12	1.62	0	0	0.92	10.36	11.52	0	25.26	0	0.38	1.85
RALGAPA2	ENSG00000188559.16	protein_coding	ENST00000202677.12:chr20:-|10|9545:165:5787|canonical|ATG	canonical	5622	1.85	4.72	7.22	1.54	1.06	1.73	2.06	2.32	0.27	4.37	1.15	2.51	1.18	1.01	1.39	0	1.55	2.63	1.76	0	2.37	3.38	2.7	2.96	2.15	1.26	0.42	1.74	0.96	4.92	2.35	1.97	2.54	4.09	1.01	0.63	2.81	2.38	11.36	2.61	3.09
RALGAPA2	ENSG00000188559.16	protein_coding	ENST00000202677.12:chr20:-|5|9545:98:107|uORF|ATG	uORF	9	10.74	7.1	1.66	9.33	27.83	4.63	509.53	196.61	18.91	30.69	0	47.9	31.51	0	97.17	0	0	58.58	43.51	0	0	53.94	0	0	0	56.69	20.66	0	0	43.71	0	28.78	0	19.29	17.4	15.69	0	212.17	265.48	15.88	58.01
ESF1	ENSG00000089048.15	protein_coding	ENST00000202816.5:chr20:-|13|3216:109:2665|canonical|ATG	canonical	2556	15.66	5.34	37.25	25.34	24.87	33.27	22.66	9.22	6.56	50.44	32.25	24.85	43.32	8.11	45.66	8.07	11.18	20.36	37.78	6.73	27.86	6.33	17.84	28.76	9.06	30.49	12.66	16.95	25.22	21.8	24.53	23.81	26.99	23.63	17.72	13.16	14.83	4.98	43.79	35.33	25.58
SLC8B1	ENSG00000089060.12	protein_coding	ENST00000202831.7:chr12:-|3|2975:64:160|uORF|CTG	uORF	96	0	1.92	0.74	0	0.23	0.49	0.32	1.24	1.25	0.21	2.78	0	0	0	0.9	0	0	0.78	0	0	2.4	38.44	0	0	0	0	0	0	0	0	0	0	0	0	4.38	0	0	15.37	0	0.71	0.86
SIRT4	ENSG00000089163.4	protein_coding	ENST00000202967.4:chr12:+|10|1217:60:1005|canonical|ATG	canonical	945	1.97	1.24	2.15	1.96	3.75	0.62	1.77	2.7	6.03	3.53	1.71	1.47	0.83	0.1	1.96	0	3.73	4.13	2.4	1.28	0.73	1.71	1.46	1.79	1.39	1.91	1.38	0.25	0.13	0.97	1.72	1.92	0	1.22	1.41	1.94	2.36	0.67	0.75	1.76	1.93
SIRT4	ENSG00000089163.4	protein_coding	ENST00000202967.4:chr12:+|1|1217:5:56|uORF|ATG	uORF	51	0	0.84	0.88	3.29	8.19	0.82	3.04	0	0	3.87	2.03	0.6	1.39	0	4.29	0	0	0.61	13.82	0	0	3.17	0	0	0	4	3.65	0	0	0	0	0	0	1.13	6.65	3.27	3.36	12.48	0.56	0	2.22
TRMT6	ENSG00000089195.15	protein_coding	ENST00000203001.7:chr20:-|14|2929:129:1623|canonical|ATG	canonical	1494	15.65	2.59	50.11	40.77	40.29	39.25	34.76	25.11	9.74	40.65	28.85	33.16	89.92	22.26	24.35	54.94	14.52	39.71	22.96	49.6	51.83	8.56	25.65	30.22	14.92	46.54	32.11	69.55	25.45	17.82	38.28	41.09	30.73	34.9	16.44	15.68	47.75	9.8	64.4	47.11	31.4
HAUS5	ENSG00000249115.9	protein_coding	ENST00000203166.10:chr19:+|5|4324:61:1963|canonical|ATG	canonical	1902	1.63	0.77	5.5	8.79	14.61	11.65	16.66	21.22	24.22	4.09	10.02	10.3	18.86	8.2	14.41	34.34	1.93	15.4	12.53	17.67	2.11	8.14	14.24	12.24	7.17	15.81	12.66	9.64	9.6	14.35	11.56	23.25	10.02	53.92	6.41	5.43	14.8	8.37	12.19	18.08	10.11
UQCRC1	ENSG00000010256.11	protein_coding	ENST00000203407.6:chr3:-|3|1595:27:1470|canonical|ATG	canonical	1443	189.65	106.46	135.84	163.92	214.93	314.22	337.19	419.13	210.33	201.16	136.3	246.61	279.58	326.51	288.98	215.61	141.39	286.78	82.17	20.31	257.45	166.97	171.97	171.78	504.26	190.54	174.62	354.41	209.53	140.7	275.19	122.41	178.49	246.41	163.23	165.43	111.7	223.64	329.59	165.6	206.85
GMIP	ENSG00000089639.11	protein_coding	ENST00000203556.9:chr19:-|5|3528:129:3042|canonical|ATG	canonical	2913	1.56	0.57	2.25	0	3.08	0.9	3	0	0.75	0.9	1.35	4.45	0.7	8.13	0.64	0	0	1.35	0.36	0	1.38	3.45	24.89	4.9	0	4.02	0	0	2.22	4.12	4.19	0	6.98	1.63	4.68	1.94	2.07	0	1.18	1.9	2.42
LAG3	ENSG00000089692.9	protein_coding	ENST00000203629.3:chr12:+|22|1976:334:1912|canonical|ATG	canonical	1578	0.14	1.19	3.11	0	0.01	0	0.1	0	0	0.04	0	1.13	0	0	0.03	0	0	0.02	0.05	9.36	0	0.72	15.45	0.72	0	0.13	0	0	0	0	0	0	0	0	0.1	0.03	0	0	0.01	0.06	0.58
LAG3	ENSG00000089692.9	protein_coding	ENST00000203629.3:chr12:+|3|1976:31:292|uORF|ACG	uORF	261	0	0.53	0.69	0	0	0	0	0	0	0	0	0.12	0	0	0	0	0	0	0	0	0	1.24	5.78	0.37	0	0	0	0	0	0	0	0	0	0	0	0	0	0	0	0	0.16
MLF2	ENSG00000089693.11	protein_coding	ENST00000203630.10:chr12:-|11|1555:175:187|uORF|ATG	uORF	12	159.03	228.03	90.83	1526.08	344.41	330.21	2928.1	1097.06	1403.81	844.94	1141.88	1005.94	608.5	970.07	137.47	0	11.74	480.69	71.79	22159	0	80.91	973.67	213.74	327.77	2602.1	294.44	99.76	436.7	131.12	84.8	0	1076.6	650.95	1966.63	2753.12	214.34	2333.89	286.67	1234.9	935.52
MLF2	ENSG00000089693.11	protein_coding	ENST00000203630.10:chr12:-|18|1555:232:979|canonical|ATG	canonical	747	251.18	75.07	86.31	459.72	267.72	173.1	269.58	256.3	215.49	106.79	114.38	216.09	288.51	201.01	372.35	170.28	297.49	302.65	54.83	237.64	72.5	110.26	221.67	234.32	485.58	268.47	352.51	240.39	332.98	141.48	85.55	137.99	142.41	259.1	313.55	463.72	166.88	125.26	328.74	375	239.29
OTUB2	ENSG00000089723.10	protein_coding	ENST00000203664.10:chr14:+|14|3911:199:904|canonical|ATG	canonical	705	5.23	0.41	14.62	4.05	0.93	1.06	8.57	1.91	0	2.63	0.18	1.86	4.53	0.56	9.98	20.72	0.8	13.64	6.78	0.34	5.88	1.84	2.28	6.38	6.2	2.46	1.85	3.74	2.77	2.23	8.08	13.96	1.56	8.51	6.11	7.54	6.83	0	1.53	4.98	4.96
LTBP4	ENSG00000090006.18	protein_coding	ENST00000204005.13:chr19:+|1|5032:1:4765|canonical|ATG	canonical	4764	1.27	0.07	6.8	0	0	0	7.14	0	0	0	0.54	1.45	0	2.35	0.42	0	6.16	0	0	0	0	0.29	0	4.86	0	1.81	0	2.95	0	1.72	0	0	10.29	6.11	1	0.34	0	0	0	0	1.82
TFAP4	ENSG00000090447.12	protein_coding	ENST00000204517.11:chr16:-|12|2163:278:1295|canonical|ATG	canonical	1017	4.23	1.29	3.69	19.25	56.2	39.87	56.88	59.5	28.95	15.92	28.74	28.43	62.6	25.59	45.13	7.18	21.46	12.01	20.02	99.06	4.31	13.21	21.5	30.79	24.92	26.32	19.93	33.9	26.84	32.75	13.61	37.44	56.49	40	6.24	8.11	32.03	18.78	37.34	51.44	23.93
TFAP4	ENSG00000090447.12	protein_coding	ENST00000204517.11:chr16:-|2|2163:15:237|uORF|CTG	uORF	222	0	0.14	0.74	0	7.52	2.07	1.81	0.32	4.6	2.75	3.26	1.8	1.92	2.2	4.83	0	0	0.84	10.58	2.18	1.04	6.56	0	1.53	21.65	1.53	0	0	2.74	6.5	0.92	2.33	0	4.43	0.59	0.69	19.31	31.54	0	3	2.07
PDCD7	ENSG00000090470.15	protein_coding	ENST00000204549.9:chr15:-|2|2823:28:1486|canonical|ATG	canonical	1458	5.77	1.31	19.35	12.73	13.33	15.76	9.75	18.3	23.22	9.74	28.9	9.31	20.52	51.39	19.39	13.56	17.39	18.55	16.97	12.29	6.16	9.77	27.75	13.21	8.99	22.19	10.08	14.94	15.63	16.82	18.43	11.37	22.06	19.37	18.33	12.28	9.17	49.33	16.56	10.23	14.39
SPG21	ENSG00000090487.11	protein_coding	ENST00000204566.7:chr15:-|15|1799:275:1202|canonical|ATG	canonical	927	6.07	8.34	14.29	11.94	21.75	43.94	39.54	54.34	25.6	27.32	21.53	34.99	15.41	2.28	16.11	8.34	13.03	86.78	5.07	0	18.75	9.34	10.77	57.74	42.75	18.63	47.74	74.9	31.42	61.34	30.94	13.16	32.62	47.81	10.56	9.16	36.19	8.38	44.54	11.28	23.57
SPG21	ENSG00000090487.11	protein_coding	ENST00000204566.7:chr15:-|2|1799:67:217|uORF|ACG	uORF	150	1.21	5.47	4.78	52.08	42.44	26.14	14.87	41.99	39.14	4.87	10.76	23.81	54.35	166.95	47.97	17.19	11.27	29.36	75.7	25.83	21.51	106.8	25.13	14.84	37.88	28.8	6.2	14.37	30.87	69.06	21.71	3.45	0	13.12	103.38	62.23	20.58	182.47	2.88	20.65	27.84
CHRD	ENSG00000090539.15	protein_coding	ENST00000204604.5:chr3:+|5|3521:247:3115|canonical|ATG	canonical	2868	9.58	0.64	0.75	0	0.74	0	0	1.16	0	0.99	0	0	0	0	1.87	0	0	1.34	1.31	0.93	0	8.35	0	0.42	0	1.87	0	0	0	0	0.85	0	0	0.89	0.67	0.93	0	0	1.04	0.8	1.66
GNPTG	ENSG00000090581.11	protein_coding	ENST00000204679.9:chr16:+|4|1975:36:954|canonical|ATG	canonical	918	50.53	28.37	41.79	25.11	13.56	5.34	11.7	44.1	10.78	18.99	7.8	14.02	13.5	0	18.15	76.77	129.01	28.69	21.22	5.01	30.63	86.84	18.23	18.62	29.35	31.35	29.37	25.48	29.87	36.56	54.98	8.75	25.75	13.36	61.21	79.29	35.07	20.83	15.43	13.18	31.35
GOLGA3	ENSG00000090615.16	protein_coding	ENST00000204726.9:chr12:-|15|9426:273:285|uORF|CTG	uORF	12	0	0	0	0	33.05	6.95	28.4	11.8	7.09	3.29	3.45	0	23.63	0	0	0	0	15.51	0	0	0	0	0	0	0	5.67	0	0	0	10.93	16.96	0	0	0	97.9	40.66	0	0	0	11.91	11.7
GOLGA3	ENSG00000090615.16	protein_coding	ENST00000204726.9:chr12:-|47|9426:549:585|uORF|ATG	uORF	36	5.7	14.49	38.99	23.33	32.47	20.86	8.61	13.76	85.08	24.66	36.22	7.7	41.35	24.46	20.98	0	39.12	32.74	8.7	0	38.41	13.48	13.96	30.92	0	64.25	82.65	19.95	60.93	72.84	50.88	64.75	0	24.11	26.11	26.75	71.45	17.68	8.4	78.09	26.23
GOLGA3	ENSG00000090615.16	protein_coding	ENST00000204726.9:chr12:-|53|9426:607:655|uORF|ATG	uORF	48	4.28	3.55	17.73	8.75	7.83	5.21	169.13	44.24	132.94	6.16	14.23	8.34	29.54	6.11	11.59	44.76	0	16.8	1.63	0	4.8	53.94	86.37	28.23	9.1	38.97	27.12	0	2.54	54.63	16.96	10.79	11.45	37.37	64.72	49.49	21.43	265.21	5.1	54.6	25.94
GOLGA3	ENSG00000090615.16	protein_coding	ENST00000204726.9:chr12:-|64|9426:727:5224|canonical|ATG	canonical	4497	7.48	0.95	6.45	8.61	6.58	8.72	5.13	4.57	6.18	5.69	5.82	3.83	3.87	4.54	4.28	0	10.62	6.41	0	5.64	4.52	2.22	9.69	2.23	9.72	9.75	0	12.88	6.09	5.95	13.16	9.3	11.09	8.39	4.02	4.89	3.49	0	3.05	7.14	4.71
GOLGA3	ENSG00000090615.16	protein_coding	ENST00000204726.9:chr12:-|6|9426:136:406|uORF|ATG	uORF	270	0.13	0.28	0.44	1.56	3.17	0.31	0.46	1.05	0.95	0.51	0.08	0.34	1.58	1.09	0.59	0	0	3.33	0.87	2.69	2.56	10.19	0.93	1.08	0	2.02	0	0.89	0	4.86	4.52	0	4.07	1.29	10.06	5.85	1.91	11.79	0.48	0.88	1.72
EFNB1	ENSG00000090776.6	protein_coding	ENST00000204961.5:chrX:+|11|3303:183:714|uORF|CTG	uORF	531	0.43	1.95	4.92	5.85	5.15	1.18	8.02	4.13	0.81	0.82	0.19	1.91	3.74	2.03	9.65	4.05	6.1	8.36	3.98	38.77	1.3	19.51	0.71	12.4	1.65	5.07	1.4	6.34	2.07	3.21	0.38	7.49	2.07	7.42	43.14	23.91	4.53	13.19	0	11.59	7.13
EFNB1	ENSG00000090776.6	protein_coding	ENST00000204961.5:chrX:+|13|3303:211:229|uORF|CTG	uORF	18	0	0	0	0	0	0	0	0	0	0	0	0	0	0	39.52	0	0	0	0	0	0	0	0	0	0	0	0	0	0	0	0	66.71	0	0	0	7.82	0	0	0	0	1.5
EFNB1	ENSG00000090776.6	protein_coding	ENST00000204961.5:chrX:+|26|3303:542:572|uORF|ATG	uORF	30	0	1.42	4.97	13.98	9.65	0	21.23	2.35	2.75	0.65	0	7.18	7.07	0	3.55	0	0	27.8	0	0	0	21.53	0	14.49	0	15.62	6.2	31.51	4.06	0	0	0	0	13.37	80.57	106.7	5.48	42.43	0	15.56	16.59
EFNB1	ENSG00000090776.6	protein_coding	ENST00000204961.5:chrX:+|32|3303:653:665|uORF|ATG	uORF	12	0	0.89	4.98	7	12.18	0	95.54	29.49	14.18	3.29	1.72	5.13	0	0	4.97	0	0	43.93	0	40.36	0	67.42	0	20.16	0	19.84	30.99	79.81	0	0	0	0	0	9.64	60.91	116.63	14.29	0	0	23.82	21.29
EFNB1	ENSG00000090776.6	protein_coding	ENST00000204961.5:chrX:+|38|3303:757:1798|canonical|ATG	canonical	1041	5.17	4.64	30.65	6.13	8.12	4.21	9.85	3.74	0.49	3.43	0.5	3.61	5.31	0	9.45	15.69	12.18	32.86	3.91	9.77	7.97	35.75	0.48	37.56	7.14	5.2	11.43	57.04	2.22	6.42	1.76	10.95	4.75	36.3	39.85	30.74	10.05	4.28	0	21.56	12.83
EFNB1	ENSG00000090776.6	protein_coding	ENST00000204961.5:chrX:+|3|3303:18:33|uORF|GTG	uORF	15	0	1.42	14.93	22.4	8.35	0	20.66	0	5.67	3.95	0	4.11	0	0	31.8	0	0	14.47	26.1	0	0	10.79	0	3.23	0	2.27	0	0	0	8.74	0	86.33	0	23.15	27.85	14.55	34.29	0	0	12.71	9.02
EFNB1	ENSG00000090776.6	protein_coding	ENST00000204961.5:chrX:+|9|3303:137:203|uORF|ATG	uORF	66	6.41	6.13	44.79	33.09	13.28	7.58	11.74	1.07	2.58	3.59	0.31	3.27	9.67	29.64	21.38	0	0	21.14	26.1	0	0	24.52	0	9.53	6.62	16.49	5.64	3.63	1.85	7.95	0	3.92	0	4.38	47.86	120.03	46.76	0	0	26.71	21.86
GLG1	ENSG00000090863.12	protein_coding	ENST00000205061.9:chr16:-|1|8261:21:3633|canonical|ATG	canonical	3612	67.61	13.17	93.67	33.75	87.37	44.09	0	10.85	14.91	55.51	21.43	74.08	53.06	8.78	45.55	105.83	148.57	93.95	99.17	0	185.74	86.89	23.86	87.53	159.8	81.22	34.65	34.67	92.74	183.98	48.04	18.85	48.81	27.91	112.51	95.76	17.37	12.64	43.9	58.55	57.3
DLL3	ENSG00000090932.11	protein_coding	ENST00000205143.4:chr19:+|1|2332:8:1865|canonical|ATG	canonical	1857	1.44	0	1.23	5.88	3.66	1.87	4.36	1	1.11	0.11	0.38	4.87	3.46	0	0.07	0	761.31	2.06	0	5.87	0	0.35	1.35	3.54	7.53	2.12	0.7	0.9	0.66	0	0	8.31	16.87	6.15	23.65	20.26	5.63	0.34	0.02	4.44	9.15
NAT14	ENSG00000090971.5	protein_coding	ENST00000205194.5:chr19:+|9|1350:120:741|canonical|ATG	canonical	621	21.41	0.24	5.65	25.3	40.81	7.38	32.42	1.25	29.73	13.11	12.69	27.47	27.94	28.6	33.36	40.14	37.42	20.99	40.01	30.03	21.15	14.33	8.5	28.13	9.85	24.69	27.61	12.72	17.37	25.11	37.64	28.95	1.77	32.2	88.45	76.65	17.56	21.52	14.8	22.04	26.46
AASDH	ENSG00000157426.14	protein_coding	ENST00000205214.11:chr4:-|12|3581:98:131|uORF|ATG	uORF	33	11.35	4.19	26.24	45.82	22.14	5.06	24.41	4.29	92.81	8.97	15.68	5.6	15.04	41.5	48.18	0	0	9.4	83.06	14.68	6.98	29.42	19.04	5.87	0	34.01	5.64	0	40.62	19.87	12.34	7.85	0	1.75	29.27	67.7	83.14	19.29	1.31	51.98	23.07
AASDH	ENSG00000157426.14	protein_coding	ENST00000205214.11:chr4:-|19|3581:173:3470|canonical|ATG	canonical	3297	3.55	1.56	6.52	2.85	3.12	0.87	4.02	2.62	5.16	4.45	5.34	5.4	3.29	3.29	3.93	0	12.13	4.4	2.4	0	3.84	1.28	5.91	7.53	1.44	3.56	2.93	4.81	3.56	3.21	8.03	2.08	0	3.83	1.01	1.36	4.42	0.61	2.49	5.08	3.6
DLD	ENSG00000091140.15	protein_coding	ENST00000205402.10:chr7:+|4|3537:69:1599|canonical|ATG	canonical	1530	39.14	58.04	40.98	0	29.63	74.71	0	22.14	87.61	127.18	304.01	34.9	20.19	52.21	34.51	0	32.01	54.15	0	0	116.89	60.93	0	101.97	37.72	0	85.59	58.95	58.16	96.5	190.23	188.85	46.31	266.19	12.5	0	99.74	0	154.03	30.02	76.21
ABCC6	ENSG00000091262.17	protein_coding	ENST00000205557.12:chr16:-|19|5140:184:4573|truncation|ATG	truncation	4389	0.18	36.43	0.3	0.15	0.25	0.17	0.08	0.06	0	5.36	0.02	0.01	0.02	0	0.09	0	0.61	0.08	0.07	0.11	0	27.02	0	0.14	0	0.35	0.04	0	0.03	0.09	3.39	0.06	0.25	0.12	0.33	0.21	0.16	0	8.31	0.28	4.62
CMTM6	ENSG00000091317.8	protein_coding	ENST00000205636.4:chr3:-|7|3307:108:660|canonical|ATG	canonical	552	16.45	59.54	201.11	47.63	55.93	40.2	58.94	69.37	42.39	99.67	127.3	78.27	141.53	54.76	78.82	67.73	68.12	108.38	70.94	196.99	70.14	73.58	84.89	97.31	86.3	59.53	116.56	110.17	123.19	86.23	172.93	99.47	65.73	102.73	31.88	26.73	108.1	100.32	281.25	56.45	91.24
APOH	ENSG00000091583.11	protein_coding	ENST00000205948.11:chr17:-|5|1174:37:1075|canonical|ATG	canonical	1038	33.63	9109.98	27.5	77.53	0	0	0	0	0	5362.37	0.42	0	0	0	0	0	0	0.03	0	0	0	10.29	0	0	0	0	0	0	0	0	0	0	0	0	0	0.01	0	0	175.75	0	1156.58
SPAG7	ENSG00000091640.8	protein_coding	ENST00000206020.8:chr17:-|1|1005:14:698|canonical|ATG	canonical	684	92.07	27.66	59.62	142.83	143.64	98.24	53.95	117.03	50.5	66.81	62.6	143.93	102.79	91.24	80.03	123.77	46.45	48.79	71.67	189.77	48.52	48.02	120.56	132.18	77.8	53.4	72.08	145.26	59.71	48.88	100.87	55.28	94.04	57.32	69.59	104.56	67.18	242.88	32.03	47.63	76.55
ESR1	ENSG00000091831.25	protein_coding	ENST00000206249.8:chr6:+|6|6327:118:181|uORF|ATG	uORF	63	0	5.07	0.24	0	0	0	0	0	0	0	0	0	0	0	0	0	0	0	0	0	0	0	0	0	0	0	0	0	0	206.05	96.92	0	0	0	0	0	0	0	0	0	2.56
RGS17	ENSG00000091844.8	protein_coding	ENST00000206262.2:chr6:-|11|7932:185:818|canonical|ATG	canonical	633	6.72	0	0.9	8.36	28.49	0.46	3.87	0	0.13	0	0.13	2.68	2.13	0	3.2	0	5.12	7.01	4.95	4.97	1.09	0.51	0	2.06	0	0.11	1.18	1.13	0	2.69	0	0.82	3.47	0.27	8.29	8.19	1.08	1.01	0.48	0.08	3.99
RGS17	ENSG00000091844.8	protein_coding	ENST00000206262.2:chr6:-|6|7932:68:92|uORF|ATG	uORF	24	3.02	0	1.87	14	103.5	1.74	2.58	0	0	0	3.45	5.13	11.82	0	17.39	17.91	0	47.81	16.32	10.09	0	33.71	0	2.02	0	0	30.99	0	5.08	0	0	0	0	0	52.21	66.88	0	0	0	0	16.66
CCDC80	ENSG00000091986.16	protein_coding	ENST00000206423.8:chr3:-|12|12301:105:123|uORF|GTG	uORF	18	0	0	9.12	0	5.8	2.32	0	0	0	0	0	0	0	0	0	0	0	5.17	0	0	64.02	0	0	0	0	7.56	0	0	0	0	0	0	0	0	0	0	0	0	0.8	0	1.68
CCDC80	ENSG00000091986.16	protein_coding	ENST00000206423.8:chr3:-|19|12301:141:150|uORF|CTG	uORF	9	0	2.37	44.79	0	4.64	0	0	0	0	0	0	0	0	0	0	0	688.49	6.89	0	0	0	143.84	0	37.64	0	0	20.66	0	40.62	0	0	0	0	0	0	0	0	0	1.6	0	10.88
CCDC80	ENSG00000091986.16	protein_coding	ENST00000206423.8:chr3:-|20|12301:161:257|uORF|CTG	uORF	96	4.91	0.11	38.26	0.88	18.05	0.87	0.32	0.74	0	0.21	0.86	0.96	2.95	0	0	0	0	6.78	0	7.57	28.81	43.82	0	0	0	48.9	9.69	2.49	34.28	0	2.12	2.7	0	0	3.26	1.74	0	0	0.45	1.49	6.86
CCDC80	ENSG00000091986.16	protein_coding	ENST00000206423.8:chr3:-|28|12301:368:407|uORF|ATG	uORF	39	2.79	3.82	184.53	23.69	81.89	14.97	3.97	3.63	0	0	0.53	3.16	21.81	0	0.51	253.43	129.99	59.64	0	0	124.1	82.98	0	21.09	0	197.98	47.68	6.14	40.62	0	5.22	13.28	14.1	0	24.1	14.82	4.4	0	5.54	1.22	32.47
CCDC80	ENSG00000091986.16	protein_coding	ENST00000206423.8:chr3:-|38|12301:522:585|uORF|ATG	uORF	63	6.52	1.35	59.96	2.67	17.89	11.92	4.92	1.12	0	0	2.3	5.38	12.38	0	0	0	0	55.63	0	0	47.56	33.39	0	6.91	6.94	134.98	41.33	7.6	15.48	0	0	0	0	2.76	18.23	32.81	0	0	5.71	6.05	17.2
CCDC80	ENSG00000091986.16	protein_coding	ENST00000206423.8:chr3:-|45|12301:666:738|uORF|CTG	uORF	72	0	0	4.35	0	1.16	0	0	0	0	0	0	0.43	0	0	0	0	9.78	7.32	0	0	3.2	2.25	0	0	0	5.2	7.75	6.65	0	0	0	0	0	0	0.73	0.89	0	0	0.2	1.32	1.07
CCDC80	ENSG00000091986.16	protein_coding	ENST00000206423.8:chr3:-|57|12301:829:3682|canonical|ATG	canonical	2853	5.05	0.94	41.84	6.6	25.51	4.63	0.87	1.41	0.27	0	0.22	1.65	3.98	0.21	0.29	53.77	116.49	61.16	0.14	3.23	106.31	33.52	0.04	2.46	7.97	56.94	35.33	10.07	28.79	0.09	1.71	1	1.16	0.87	12.57	13.95	0.72	0	7.74	2.27	13.05
CCDC80	ENSG00000091986.16	protein_coding	ENST00000206423.8:chr3:-|5|12301:43:85|uORF|ATG	uORF	42	3.16	0.76	91.01	24	51.69	13.9	8.12	3.37	0	0	0.99	0	6.75	0	0.95	0	0	55.38	1.86	0	21.95	34.67	0	1.15	31.22	282.64	57.56	11.4	168.29	0	4.85	0	0	0	4.97	3.06	0	0	2.06	3.4	23.18
PSME1	ENSG00000092010.15	protein_coding	ENST00000206451.11:chr14:+|4|965:70:820|canonical|ATG	canonical	750	67.01	162.35	119.27	254.46	292.33	244.11	96.91	379.33	113.61	740.9	150.05	143.05	256.27	599.91	266.31	136.37	99.47	229.22	247.26	137.56	129.21	144.16	520.92	149.41	121.35	360.37	292.04	233.88	444.55	499.65	512.9	165.67	142.38	121.11	100.95	65.83	140.92	123.48	150.74	101.82	217.48
HAUS4	ENSG00000092036.19	protein_coding	ENST00000206474.11:chr14:-|12|1642:254:1346|canonical|ATG	canonical	1092	3.74	7.39	8.02	18.44	10.7	21.71	15.09	48.01	29.79	45.09	19.55	26.44	25.69	14.91	16.44	10.82	14.79	30.34	12.66	0	2.49	14.77	22.74	25.38	39.54	23.12	20.71	35.37	28.58	16.13	19.61	11.97	0	15.37	6.27	3.26	14.89	12.98	15.52	19.54	17.74
HAUS4	ENSG00000092036.19	protein_coding	ENST00000206474.11:chr14:-|3|1642:105:165|uORF|CTG	uORF	60	0	0.35	0.5	5.6	0.35	1.39	2.07	1.18	2.84	0.99	0.69	10.78	2.36	57.06	7.62	0	0	0	24.8	4.04	0	5.39	0	0.81	0	0.57	0	0	12.19	2.19	0	4.32	0	3.86	3.05	0.86	2.86	0	0	0.79	2.58
CEBPE	ENSG00000092067.6	protein_coding	ENST00000206513.6:chr14:-|13|1191:261:1011|truncation|ATG	truncation	750	0.19	0.01	0.08	0	0	0.06	0	0.57	0.45	0.05	0	0	0	0	0	0	0	0.04	0	0	0	0.65	0	0	0	0	0	0	0	0	0	0.69	0	0	0	0.02	0	1.7	0.04	0.06	0.06
OSGEP	ENSG00000092094.11	protein_coding	ENST00000206542.9:chr14:-|10|1976:130:1138|canonical|ATG	canonical	1008	14.8	6.89	13.66	19.58	32.86	33.68	59.97	38.62	54.36	26.56	39.49	24.41	9.99	15.33	19.54	22.59	14.53	56.06	11.73	3.6	7.54	11.72	25.55	24.73	38.15	38.57	26.57	40.14	27.69	13.66	17.57	27.75	27	40.99	24.71	20.04	22.45	27.15	10.14	32.66	23.96
OSGEP	ENSG00000092094.11	protein_coding	ENST00000206542.9:chr14:-|2|1976:9:66|uORF|CTG	uORF	57	0.22	0	0	3.11	0.76	0	0.56	0	1.53	0	0.37	0	1.28	0	0	0	0	0.56	0	0	0	0	0	0.89	0	0.62	0	0	4.56	0	0	0	0	0	0	0	0	0	0	0	0.26
OSGEP	ENSG00000092094.11	protein_coding	ENST00000206542.9:chr14:-|3|1976:16:88|uORF|CTG	uORF	72	2.34	5.32	5.81	8.04	28.1	31.86	112.31	24.58	147.68	12.88	41.68	16.68	19.66	36.68	19.6	0	0	25.83	44.6	265.72	3.2	53.94	5.23	31.56	18.21	37.78	7.75	3.33	35.32	16.39	16.96	39.57	7.64	16.88	88.47	58.85	45.25	132.61	3.2	19.19	28.91
G2E3	ENSG00000092140.16	protein_coding	ENST00000206595.11:chr14:+|5|5770:26:86|uORF|ATG	uORF	60	2.42	3.55	35.09	11.2	14.96	25.03	28.92	16.51	96.42	6.9	4.48	42.6	20.09	44.02	15.9	0	0	8.27	22.19	4.04	7.68	48.54	2.09	23.39	21.85	32.31	15.5	0	85.31	39.34	37.31	4.32	73.3	24.11	31.33	21.4	28.58	84.87	7.68	16.68	18.72
TGM1	ENSG00000092295.12	protein_coding	ENST00000206765.11:chr14:-|11|2744:95:2546|truncation|ATG	truncation	2451	0.05	0.02	0.17	0.03	0.04	0.85	0	2.25	0.17	0.14	0.05	0	0.49	0	0.04	0	0	0.94	0.42	0	0.19	0.4	0	0.67	0	0.39	0.08	8.11	0	0.21	1.16	0	0	0.02	0.01	0.05	0.14	0	0.01	0.04	0.21
TEKT2	ENSG00000092850.12	protein_coding	ENST00000207457.8:chr1:+|11|1490:109:1402|canonical|ATG	canonical	1293	0.35	0.01	17.92	0	0.16	0	1.43	0	0.66	0.23	0.11	0.88	0	0	0	0	2.07	0	0	0.37	0	0.25	0.29	1.2	0	0	0.29	0	0	0.1	0	0	0	0.31	5.77	3.49	0	0	0.01	0.07	1.91
UNC13D	ENSG00000092929.12	protein_coding	ENST00000207549.9:chr17:-|4|4080:68:3341|canonical|ATG	canonical	3273	0	0.44	0.46	4.21	0	3.44	0.07	17.99	43.04	5.14	2.44	0.36	2.95	3.61	0.63	0	0	1.59	0.93	0	0.95	1.76	20.3	0.13	6.92	1.45	0.06	0.8	0	4.45	10.18	0	0	0	0.06	0	0.52	0	0.03	0	1.82
XYLB	ENSG00000093217.11	protein_coding	ENST00000207870.8:chr3:+|10|3667:85:1696|canonical|ATG	canonical	1611	3.64	25.32	4.22	10.12	5.92	7.07	22.06	7.34	16.27	32.61	9.83	1.4	16.38	2	7.3	3.73	0.96	17.59	4.18	5.83	0.33	10.25	1.79	1.8	7.32	7.62	5.89	3.72	2.95	3.91	9.73	9.35	12.63	8.87	1.88	2.55	9.87	0.4	50.2	9.91	12.97
ADH1A	ENSG00000187758.8	protein_coding	ENST00000209668.3:chr4:-|5|1454:72:1200|canonical|ATG	canonical	1128	2.2	867.37	2.26	0	0	0	0	0	0	0.12	0	0	0	0	0	0	0	0	0	0	0	3.16	0	0	0	0	0	0	0	0	0	0	0	0	0	0	0	0	0.33	0	82.64
KRT23	ENSG00000108244.17	protein_coding	ENST00000209718.8:chr17:-|32|2209:426:438|uORF|ATG	uORF	12	0	0	1.24	0	0	0	0	0	0	1.64	0	0	0	0	29.81	0	0	0	65.26	0	0	0	0	0	0	0	0	0	0	0	16.96	0	0	0	0	0	0	0	0	0	2.61
KRT23	ENSG00000108244.17	protein_coding	ENST00000209718.8:chr17:-|48|2209:652:1921|canonical|ATG	canonical	1269	0	0.08	5.29	0	0	0.1	0	0	0	8.98	0	0	0	0	14.78	0	0	0.07	8.38	0	0	0.13	0	0.26	0	0	0	0	0	4.13	102.49	0	0	0	0	0.01	0	0	40.38	0	5.1
CDC6	ENSG00000094804.12	protein_coding	ENST00000209728.9:chr17:+|13|4564:86:122|uORF|CTG	uORF	36	0.34	0.3	18.02	110.69	248.82	103.01	119.69	23.82	45.24	15.5	33.13	14.66	61.66	13.68	73	0	0	13.04	447.12	0	6.4	31.84	0	23.14	73.47	81.1	31.63	19.95	146.99	51.46	56.99	36.38	0	8.14	11.72	14.05	163.34	0	10.09	61.54	45.96
CDC6	ENSG00000094804.12	protein_coding	ENST00000209728.9:chr17:+|16|4564:99:105|uORF|ACG	uORF	6	0	0	18.8	259.91	166.49	118.84	278.55	116.59	83.05	71.38	70.32	45.47	31.77	113.55	115.22	0	0	35.46	1768.16	0	0	24.73	41.88	38.61	287.56	154.01	27.15	0	72.69	84.59	132.97	83.87	458.13	28.32	47.14	26.98	191.67	0	18.64	115.17	87.12
CDC6	ENSG00000094804.12	protein_coding	ENST00000209728.9:chr17:+|1|4564:9:96|uORF|TTG	uORF	87	0	0	6.69	31.86	27.35	16.3	49.86	30.91	56.72	3.85	2.85	13.8	33.41	110.19	136.16	0	0	1.43	284.45	0	0	11.16	13	6.12	0	35.19	10.69	0	29.42	9.04	9.36	2.98	18.96	11.31	4.5	3.1	39.42	29.27	0.33	23	21.58
CDC6	ENSG00000094804.12	protein_coding	ENST00000209728.9:chr17:+|20|4564:126:168|uORF|GTG	uORF	42	0	0.49	10.21	0	73.9	0	0	8.67	0	50.59	71	19.34	69.49	83.44	0	0	0	8.85	93.54	40.36	0	26.97	0	24.68	27.67	17.14	14.51	9.47	88.52	55.46	61.56	151.23	220.08	0	0	0	87.81	0	8.43	13.4	19.98
CDC6	ENSG00000094804.12	protein_coding	ENST00000209728.9:chr17:+|22|4564:155:212|uORF|CTG	uORF	57	0	0.75	5.76	44.21	70.31	38.05	102.73	91.88	147.77	16.61	37.04	63.21	123.13	37.75	84.73	7.54	0	30.47	96.17	0	0	22.71	11.02	36.51	7.67	78.77	84.83	21	79.11	34.51	10.71	36.35	77.15	16.24	12.37	6.31	81.22	156.34	17.42	84.43	35.45
CDC6	ENSG00000094804.12	protein_coding	ENST00000209728.9:chr17:+|32|4564:226:1909|canonical|ATG	canonical	1683	2.45	0.84	19.26	54.61	55.35	113.61	97.96	91.76	60.66	70.52	78.75	97.47	71.69	9.94	111.87	27.32	2.59	51.02	85.85	5.18	7.26	3.75	20.01	79.07	34.54	83.81	58.12	70.28	51.19	31.01	48.86	107.41	163.82	117.07	2.65	3.33	151.3	16.26	89.09	118.29	52.28
AAAS	ENSG00000094914.14	protein_coding	ENST00000209873.9:chr12:-|13|1815:146:1787|canonical|ATG	canonical	1641	7.36	4.54	24.23	43.47	39.78	64.64	46.91	64.68	52.01	19.17	39.9	45.14	63.43	33.17	49.93	0	21.75	30.88	46.62	0	14.16	16.4	30.2	42.79	54.39	39.52	33.14	33.73	52.48	21.36	62	60.09	24.33	56.78	16.37	14.96	51.15	37.33	41.16	58.65	32.15
CBX5	ENSG00000094916.16	protein_coding	ENST00000209875.9:chr12:-|18|11546:158:734|canonical|ATG	canonical	576	187.86	24.77	160.14	404.42	400.09	779.05	188.29	233.99	176.98	119.05	473.41	370.05	273.49	367.85	247.19	367.06	173.34	106.13	112.44	150.94	125.63	73.33	275.73	878.95	172.23	420.72	120.44	162.13	490.89	435.28	688.08	367.85	318.84	199.13	310.3	349.52	202.16	144.76	144.4	195.32	260.9
CBX5	ENSG00000094916.16	protein_coding	ENST00000209875.9:chr12:-|1|11546:4:91|uORF|TTG	uORF	87	5.41	6.12	30.38	52.14	59.74	83.9	35.26	25.22	116.37	0.91	9.99	29.38	17.93	438.51	69.45	0	0	7.13	193.53	322.9	15.89	128.34	28.88	62.86	0	245.92	47.03	5.5	191.91	153.73	170.78	47.63	113.74	21.28	289.56	453.68	65.04	175.59	6.29	60.79	89.27
CBX5	ENSG00000094916.16	protein_coding	ENST00000209875.9:chr12:-|9|11546:84:96|uORF|ACG	uORF	12	53.35	54.12	167.97	217.01	537.49	417.11	242.72	123.86	141.8	57.53	103.49	87.25	224.5	1548.84	346.17	0	0	31.01	1129.03	0	134.44	202.27	125.63	104.85	109.26	408.17	278.94	59.86	528.1	262.24	271.37	64.75	458.13	62.68	400.29	784.31	314.36	530.43	51.58	107.21	249.93
KLHL20	ENSG00000076321.11	protein_coding	ENST00000209884.5:chr1:+|14|3414:140:1970|canonical|ATG	canonical	1830	10.74	5.23	41.75	7.54	16.11	14.64	10.83	15.22	13.98	6.18	14.37	4.8	23.09	6.25	8.96	7.28	19.68	7.75	8.93	0.66	17.13	12.79	9.75	10.12	6.47	15.82	14.76	19.43	8.08	13.83	9.34	6.37	14.72	10.01	23.6	24.93	9.68	7.65	8.22	8.1	13.99
KLHL20	ENSG00000076321.11	protein_coding	ENST00000209884.5:chr1:+|1|3414:4:121|uORF|CTG	uORF	117	0.31	2.37	12.38	2.15	8.38	0.36	0.79	1.21	0.73	0.84	3.54	0.53	4.24	7.52	2.38	0	0	0	12.72	20.7	0	8.3	0	0.83	0	2.91	3.18	0	2.08	5.6	0	0	4.7	0.49	7.81	3.73	4.4	0	0.74	0.41	3.26
KLHL20	ENSG00000076321.11	protein_coding	ENST00000209884.5:chr1:+|5|3414:60:111|uORF|ACG	uORF	51	4.26	7.72	33.37	13.18	40.11	16.36	0.61	1.39	40.04	3.87	3.65	3.62	43.09	23.02	14.81	0	0	2.43	62.96	0	9.04	50.77	7.39	3.8	8.57	17.34	0	4.69	11.95	15.43	7.98	10.16	0	1.13	75.25	43.05	6.72	37.44	0.28	7.47	17.29
FMO2	ENSG00000094963.14	protein_coding	ENST00000209929.10:chr1:+|5|5215:67:1675|canonical|ATG	canonical	1608	1.47	1.04	2.59	0	0	0.05	0	0	0	0	0	0	0	0	0	0	2.63	0	0	0	0	10.67	0	0.03	0	0	0	0	0	0	0	0	0	0	0	0	0	0	0	0	0.48
DHPS	ENSG00000095059.17	protein_coding	ENST00000210060.12:chr19:-|8|1345:115:1225|canonical|ATG	canonical	1110	0	1.96	2.88	7.01	0	11.72	12.89	19.69	9.37	3.69	12.75	17.34	21.48	39.27	39.86	30.96	33.35	32.42	6.87	0	13.57	9.8	22.56	31.02	16.11	6.77	51.13	29.92	11.84	0	0	42.73	8.83	50.52	8.5	13.97	25.06	2.14	41.47	14.87	13.7
RAB26	ENSG00000167964.13	protein_coding	ENST00000210187.11:chr16:+|2|1674:24:147|uORF|ATG	uORF	123	1.18	0.52	0	0	0.68	0.34	0.5	1.15	0	0	0	0	1.73	1.59	5.01	0	0	0.25	8.91	90.57	0	0	0	0.39	3.55	0	0	0	0	5.33	1.65	0	0	0.94	1.7	0.94	0	0	0.12	2.32	1.3
RAB26	ENSG00000167964.13	protein_coding	ENST00000210187.11:chr16:+|8|1674:160:931|canonical|ATG	canonical	771	16.25	3.71	0.06	6.97	1.3	0.92	1.45	6.61	0.22	0.26	0.16	0.44	3.59	0.63	7.45	0	5.48	0.72	6.5	3.77	0.9	0.21	0	0.75	13.04	0.62	0.24	0	0.16	8.16	8.71	2.69	0	1.5	0.98	1.13	1.78	0	0.17	3.34	3.1
PSMD5	ENSG00000095261.14	protein_coding	ENST00000210313.8:chr9:-|1|3381:14:1529|canonical|ATG	canonical	1515	20.14	8.05	45.52	61.88	59.17	73.23	0	75.14	56.94	29.08	138.25	58.16	43.37	9.45	38.77	28.65	5.52	37.81	72.32	0	27.08	4.84	24.99	51.09	70.1	34.64	55.6	56.91	20.15	35.32	32.5	0	20.32	0	2.65	4.28	0	7.55	53.7	0	39.14
NANS	ENSG00000095380.11	protein_coding	ENST00000210444.6:chr9:+|5|1179:78:1158|canonical|ATG	canonical	1080	25.53	13.03	43.97	158.35	100.17	102.75	151.48	109.06	128.9	146.87	120.53	68.31	115.69	51.72	59.45	90.32	35.99	144.15	43.19	38.42	44.22	24	72.72	66.09	112.9	118.85	138.34	124.37	146.25	119.56	100.86	95.57	88.7	119.15	36.24	39.86	92.56	105.5	222.27	98.61	86.24
SEMA4G	ENSG00000095539.15	protein_coding	ENST00000210633.3:chr10:+|7|4094:79:2611|canonical|ATG	canonical	2532	0	1.28	0	0	1.96	0	0	0	0	0	0.56	0	0	0	2.23	0	0	2.12	0	2.39	0	0	0	0	0	0	0	0	0	0	0	0	0	0	0.96	2.21	0	0	6.55	0	1.46
GSTA3	ENSG00000174156.15	protein_coding	ENST00000211122.4:chr6:-|5|908:80:749|canonical|ATG	canonical	669	0.38	0.29	14.6	0	0	0	0	0	0	0	0	0	0	0	0	0	0	0	0	0	0	0	0	0.14	0	0	0	0	0	0	0	0	0	0	0	0	0	0	0	0	1.05
MAPK13	ENSG00000156711.17	protein_coding	ENST00000211287.9:chr6:+|7|6316:71:1169|canonical|ATG	canonical	1098	6.07	0.89	27.47	0	0.08	0	2.2	0.32	0.08	14.03	0	5.36	0.65	29.13	26.36	0	0	0	27.6	0	0.84	9.28	8.01	4.67	0	0.37	0.51	39.47	2.55	18.03	88.05	21.23	0	16.97	0.64	0.55	27.02	0	1.66	22.39	7.72
TMEM14A	ENSG00000096092.6	protein_coding	ENST00000211314.5:chr6:+|15|988:150:450|canonical|ATG	canonical	300	316.55	62.71	125.03	206.66	62.48	66.05	112.58	197.24	27.79	180.86	87.5	35.31	79.41	65.41	184.65	21.49	122.06	159.22	301.26	0	68.38	56.14	40.2	36.78	201.03	107.94	123.99	205.93	98.32	123.27	137.05	58.71	53.14	70.41	83.11	117.45	189.77	31.83	168.85	74.65	128.8
BAG6	ENSG00000204463.14	protein_coding	ENST00000211379.9:chr6:-|21|3779:296:3677|canonical|ATG	canonical	3381	34.91	11.43	34.44	25.29	30.7	75.44	49.29	35.42	47.48	0	0	44.92	13.69	3.73	30.68	0	56.39	53.14	24.46	2.42	44.75	14.76	73.58	12.91	0	59.32	23.5	0	33.03	44.22	59.8	33.43	0	96.68	55.1	41.04	39.89	41.25	16	46.85	49.18
PRRT1	ENSG00000204314.12	protein_coding	ENST00000211413.10:chr6:-|7|1892:113:1034|canonical|ATG	canonical	921	22.41	0	0.34	0	0.03	0.13	0	0.11	0	0	0	0.3	0	0	0.07	0	22.65	0.41	0	0	0	0.29	0	0	0.52	0.06	0.65	0	0	0	0	0	0	0	1.65	3.57	0	0	0	0	2.36
ZNF184	ENSG00000096654.16	protein_coding	ENST00000211936.10:chr6:-|10|3101:88:193|uORF|ATG	uORF	105	0.96	0.39	4.99	3.2	6.16	0	6.64	1.35	15.91	0.19	0.39	0	4.73	29.2	3.85	0	5.36	0.63	8.66	0	0	2.81	2.39	0.61	4.16	5.9	0	0	2.69	3.75	0	0	0	3	14.8	14.06	10.01	24.25	0.61	3.63	4.78
VCL	ENSG00000035403.18	protein_coding	ENST00000211998.10:chr10:+|5|5497:93:3498|canonical|ATG	canonical	3405	0.03	0	2.07	0	4.22	0.67	0.5	0.5	0.6	0.05	0.99	0.64	0.18	0	0.05	0	0	0.22	0	0	0	9.26	0	0.12	0	0.39	3	0	3.07	0	0.51	0	0	0.14	0	0	0	0	0	0	0.64
SIRT1	ENSG00000096717.12	protein_coding	ENST00000212015.11:chr10:+|3|4107:67:2311|canonical|ATG	canonical	2244	5.42	2.87	19.31	20.36	14.72	19.05	29.66	36.67	15.35	7.93	8.89	31.59	11.22	9.5	16.43	0	8.65	16.92	14.5	15.54	6.68	7.28	12.96	43.23	29.21	20.43	12.76	15.15	9.41	16.79	9.59	23.6	21.14	30.1	11.23	11.85	20.99	9.95	5.21	21.31	14.5
TGFBR3	ENSG00000069702.11	protein_coding	ENST00000212355.9:chr1:-|12|6339:238:343|uORF|CTG	uORF	105	1.73	1.42	20.76	0.8	0.6	2.78	4.43	4.72	4.05	87.36	4.73	0	0	0	1.14	0	0	0.3	0.75	0	0	4.62	2.39	0	8.32	4.21	0	0	0	0	3.88	2.47	0	1.65	0.5	0.49	1.63	6.06	1.51	1.82	7.3
TGFBR3	ENSG00000069702.11	protein_coding	ENST00000212355.9:chr1:-|22|6339:339:357|uORF|CTG	uORF	18	3.36	17.15	54.75	9.33	1.16	2.32	30.99	39.32	89.81	105.21	39.1	3.42	0	16.3	1.1	0	0	0	0	0	0	44.95	0	0	24.28	52.91	0	0	0	7.28	0	28.78	0	3.21	13.05	19.97	0	0	0	13.24	20.59
TGFBR3	ENSG00000069702.11	protein_coding	ENST00000212355.9:chr1:-|28|6339:371:386|uORF|CTG	uORF	15	0	0	13.94	0	0	5.56	0	0	0	59.18	1.38	0	4.73	0	2.65	0	0	0	0	0	0	0	0	0	0	2.27	0	0	0	0	0	0	0	0	0	0.86	0	0	0.96	3.18	4.65
TGFBR3	ENSG00000069702.11	protein_coding	ENST00000212355.9:chr1:-|2|6339:49:127|uORF|GTG	uORF	78	0.31	1.91	11.68	2.15	0.8	1.6	13.51	6.35	0	10.37	0.53	0	0.91	0	3.57	0	34.3	0	0	0	2.95	20.75	0	5.58	0	2.62	0	0	0	1.68	7.83	6.64	0	6.68	2.01	1.32	2.2	0	4.8	0	3.69
TGFBR3	ENSG00000069702.11	protein_coding	ENST00000212355.9:chr1:-|30|6339:388:2944|canonical|ATG	canonical	2556	16.24	12.43	68.1	3.78	2.65	10.64	8.38	9.47	0	63.57	5.76	0	0	0	3.47	0	18.73	0	2.91	4.45	0	23.55	3.24	0	0	9.89	4	1.97	0.29	0	11.47	13.68	0	0	3.09	1.38	0	0	10.51	10.1	9.1
TGFBR3	ENSG00000069702.11	protein_coding	ENST00000212355.9:chr1:-|6|6339:146:155|uORF|ATG	uORF	9	25.5	30.76	268.75	28	2.32	60.25	168.7	78.64	18.91	604.93	48.3	0	0	836.92	94.96	0	0	3.45	0	0	0	179.79	0	5.38	48.56	234.32	103.31	0	0	0	45.23	172.66	0	0	5.8	19.97	76.21	0	41.58	21.18	94.25
TMED1	ENSG00000099203.7	protein_coding	ENST00000214869.7:chr19:-|2|1633:22:706|canonical|ATG	canonical	684	5.4	6.25	14.58	23.67	40.79	23.76	21	30.29	16	18.91	9.73	14.23	28.9	6.29	13.25	70.02	7.93	14.87	22.4	19.59	16.46	18.44	17.79	9.07	47.72	33.85	26.19	26.08	13.35	20.42	32.16	12.55	29.64	16.82	28.36	17.46	18.22	19.1	11.18	20.18	16.38
MZF1	ENSG00000099326.9	protein_coding	ENST00000215057.7:chr19:-|11|2666:92:101|uORF|ATG	uORF	9	20.13	3.55	1.66	0	0	4.63	55.08	86.51	37.81	13.15	18.4	0	0	0	4.42	0	0	3.45	0	0	0	0	0	16.13	0	0	20.66	0	0	0	0	0	0	38.58	37.71	44.23	19.05	212.17	9.6	5.29	14.92
MZF1	ENSG00000099326.9	protein_coding	ENST00000215057.7:chr19:-|20|2666:201:309|uORF|CTG	uORF	108	0.52	0.1	0.28	2.33	0.19	0	2.86	2.17	1.58	0	0.96	0.29	0	0	2.13	0	0	0	0	0	0	3	0	0.45	0	0	0	0	0	0	0	2.4	0	0	4.83	7.51	0	5.89	0	1.24	1.29
MZF1	ENSG00000099326.9	protein_coding	ENST00000215057.7:chr19:-|21|2666:208:214|uORF|ACG	uORF	6	34.91	0	0	0	0	20.86	15.7	102.49	0	0	0	0	0	0	31.28	0	0	0	0	0	0	0	0	0	0	5.67	0	0	0	0	0	0	0	0	0	40.35	0	0	0	9.46	10.08
MZF1	ENSG00000099326.9	protein_coding	ENST00000215057.7:chr19:-|28|2666:322:2527|canonical|ATG	canonical	2205	1.7	0.36	1.42	2.96	1.48	1.68	1.35	4.6	2.15	0.23	0.5	0.94	1.89	0.8	1.15	0	1.53	0.9	0.64	4.61	1.36	2.76	3.7	3.22	1.98	1	0.51	1.19	0.67	1.96	0	1.51	0	2.37	3.27	3.58	0.87	3.23	0.96	1.14	1.55
MZF1	ENSG00000099326.9	protein_coding	ENST00000215057.7:chr19:-|7|2666:40:142|uORF|ATG	uORF	102	4.03	0.42	3.22	4.94	4.91	3.68	0.91	2.78	3.34	1.55	6.29	1.21	7.65	23.02	4.68	0	24.85	2.13	5.37	47.49	0	14.28	0	5.69	0	2.67	1.82	0	13.14	15.43	2	7.62	0	0.57	17.4	12.08	0	0	1.13	2.8	4.95
OCEL1	ENSG00000099330.9	protein_coding	ENST00000215061.9:chr19:+|2|1111:23:818|canonical|ATG	canonical	795	4.56	9.34	4.53	18.65	3.66	5.54	5.1	14.81	17.97	5.04	9.97	9.93	10.97	41.22	8.94	0	0	3.13	8.28	47.13	2.79	16.18	6.16	6.75	14.28	14.47	4.59	0	3.58	5.42	31.44	5.43	0	3.45	19.63	17.71	5.68	17.83	2.31	3.26	9.19
STX1B	ENSG00000099365.11	protein_coding	ENST00000215095.11:chr16:-|5|4674:243:1110|canonical|ATG	canonical	867	602.97	2.04	3.98	3.58	6.24	2.41	0.39	1.31	2.26	0.59	2.03	11.69	0.82	2.48	0.71	6.94	114.84	3.89	0.27	0	0	0.93	1.59	17.08	0	2.92	4.93	0	3.23	0	0.7	1.19	0	0.6	91.75	187.22	0.79	0	0.17	0.22	71.73
BCL7C	ENSG00000099385.12	protein_coding	ENST00000215115.5:chr16:-|5|857:134:788|canonical|ATG	canonical	654	1.32	1.3	3.09	9.21	39.47	6.63	26.26	8.23	39.16	6.41	9.16	5.53	33.79	10.6	24.66	37.45	7.75	34.42	75.3	18.07	7.06	18	17.05	12.32	75.72	22.23	23.41	14.79	30.37	42.6	18.41	17.71	0	15.18	41.83	40.31	81.2	61.09	9.89	21.26	18.75
EFNA2	ENSG00000099617.4	protein_coding	ENST00000215368.4:chr19:+|5|2424:297:939|canonical|ATG	canonical	642	0.7	1.21	0.23	0	1.04	0.52	1.21	0.55	0	7.74	0.03	2.54	0	0.76	2.82	0	18.43	2.66	10.86	6.41	0	0.76	0	5.13	3.4	0	0	0.37	0.38	0	0	0.81	9.42	1.44	18.38	25.04	4.27	0	7.06	1.56	4.74
ATP5F1D	ENSG00000099624.8	protein_coding	ENST00000215375.7:chr19:+|6|995:101:608|canonical|ATG	canonical	507	162.83	94.04	59.99	214.24	319.07	234.39	424.56	665.34	315.98	115.21	143.01	264.7	257.14	488.92	484	77.13	257.21	254.95	184.12	558.87	67.73	265.22	214.84	193.58	349.96	168.86	313.97	540.71	189.17	130.86	199.92	182.37	249.39	298.75	251.32	268.4	198.53	278.71	494.89	237.49	247.5
FGF22	ENSG00000070388.12	protein_coding	ENST00000215530.7:chr19:+|4|1329:48:561|canonical|ATG	canonical	513	0.53	0.02	0	0	0	0	0	0	0	0	0.16	0	0	0	0	0	0	0	0.46	0	0	0	0	0	0	0	0	0	0.24	0	0	0	0	0	0.28	1.46	0	0	0	0	0.16
SMIM24	ENSG00000095932.7	protein_coding	ENST00000215531.6:chr19:-|8|1312:63:456|canonical|ATG	canonical	393	6.55	34.62	1.44	0	0.05	0	0.32	0	0.65	85.58	3.84	4.94	0	0	0.3	0	0	0	0	0.62	0	590.44	3.84	7.51	0	0.35	0	0.61	0	0	0	0	0	0	0.6	0.2	1.75	11.34	0	0.12	12.65
IGFALS	ENSG00000099769.6	protein_coding	ENST00000215539.4:chr16:-|8|2058:54:1872|canonical|ATG	canonical	1818	0.35	74.19	0.25	0.09	0	0	0	0.08	0	0.3	0	0	0	0	0	0	0	0	0	0	0	0.89	0.21	0	0	0	0	0	0	0	0.11	0	0	0	0	0	0	0	0	0	7.11
NDUFB7	ENSG00000099795.7	protein_coding	ENST00000215565.3:chr19:-|7|535:67:481|canonical|ATG	canonical	414	162.21	101.97	136.43	260.54	455.73	210.87	258.73	373.55	283.6	109.59	189.84	236.53	603.96	657.58	225.16	431.81	171.78	225.85	354.49	724.77	112.45	340.83	149.61	211.58	501.41	278.28	357.55	329.06	275.23	371.19	315.62	211.45	172.63	227.12	399.09	463.14	490.39	261.37	187.22	257.35	253.4
TECR	ENSG00000099797.15	protein_coding	ENST00000215567.10:chr19:+|7|1139:47:62|uORF|GTG	uORF	15	0	0	0	0	0	0	0	0	40.95	0	0	28.66	0	0	0	200.54	0	0	0	0	0	0	33.5	40.39	0	0	0	0	114.16	0	0	0	0	20.5	0	0	0	127.3	0	0	0
TECR	ENSG00000099797.15	protein_coding	ENST00000215567.10:chr19:+|9|1139:104:1031|canonical|ATG	canonical	927	136.95	60.69	98.57	137.74	132.52	88.06	167.46	405.96	132.07	123.55	160.01	151.61	249.54	69.01	220.91	98.28	205.85	105.52	122.83	23.51	138.48	171.94	64.38	193	347.45	162.04	165.5	123.46	130.68	144.7	257.76	152.83	109.12	195.12	97.75	95.41	209.39	127.03	228.64	135.49	141.07
TIMM13	ENSG00000099800.8	protein_coding	ENST00000215570.8:chr19:-|1|1664:9:42|uORF|ACG	uORF	33	0	2.9	4.07	2.55	6.33	1.26	26.29	6.43	92.81	4.78	14.43	8.4	4.3	0	0.6	0	0	8.46	2.37	0	0	19.61	0	16.13	0	1.03	5.64	7.26	11.08	0	6.17	0	0	21.04	4.75	6.23	36.37	0	2.62	7.22	6.85
TIMM13	ENSG00000099800.8	protein_coding	ENST00000215570.8:chr19:-|5|1664:54:342|canonical|ATG	canonical	288	16.71	11.3	19.76	102.71	202.56	110.3	52.2	50.85	41.28	126.69	204.58	154.31	113.9	204.17	47.84	67.92	19.13	43.4	88.6	274.6	22.07	36.58	26.96	56.53	156.08	86.32	106.72	81.29	155.79	93.7	173.9	52.13	93.02	64.91	114.13	68.06	314.31	83.5	70.63	182.8	79.34
CDC34	ENSG00000099804.9	protein_coding	ENST00000215574.9:chr19:+|8|1418:173:884|canonical|ATG	canonical	711	46.73	13.16	29.69	70.32	193	48.32	93.95	90.28	96.1	67.61	52.58	65.31	86.55	29.72	69.09	25.99	54.16	68.61	67.86	108.66	18.15	22.99	33.93	135.86	71.3	71.66	68.26	40.41	40.97	33.01	20.61	50.27	82.35	51.84	176.13	155.22	112.14	74.3	116.73	122.04	80.35
MISP	ENSG00000099812.9	protein_coding	ENST00000215582.8:chr19:+|3|2885:25:64|uORF|GTG	uORF	39	0	0	0	32.86	0	7.56	0	9.41	0	0.51	0	0	1.84	0	7.75	0	0	0	28.61	0	0	0	0	0	59.33	0	0	6.14	0	23.95	0	0	0	0	0	0	0	0	0	0	1.87
MISP	ENSG00000099812.9	protein_coding	ENST00000215582.8:chr19:+|9|2885:118:2158|canonical|ATG	canonical	2040	0.03	0.01	0.12	97.1	0.06	45.78	0.05	79.87	0.08	0.81	0.01	0.2	12.51	0	29.82	0	0	2.96	11.48	0	3.5	4.92	0	0.28	11.57	3.9	0.18	38.14	0.06	22.75	10.18	0	0	0.03	0.06	0.07	0.5	0	2	1.07	6.18
GADD45B	ENSG00000099860.9	protein_coding	ENST00000215631.9:chr19:+|19|1371:233:716|canonical|ATG	canonical	483	16.35	83.08	33.63	29.2	27.15	23.46	14.73	16.17	2.99	2.86	1.9	5.76	18.6	215.87	25.17	25.33	23.46	45.11	54.48	15.53	62.33	75.44	169.64	3.94	36.31	125.19	44.19	32.29	31.32	23.64	18.75	9.88	16.58	7.57	29.39	15.86	117.93	1.88	47.69	67.19	35.84
GADD45B	ENSG00000099860.9	protein_coding	ENST00000215631.9:chr19:+|1|1371:26:137|uORF|TTG	uORF	111	0.76	35.68	21.52	3.03	5.64	2.25	0.84	2.55	0.77	1.07	0.93	1.66	1.92	99.58	5.73	0	7.61	1.96	182.73	0	14.53	53.94	31.69	0.44	3.94	19.31	6.7	0	6.59	31.89	3.67	11.67	0	6.26	3.06	1.97	336.76	22.94	0.39	12.88	13.66
GADD45B	ENSG00000099860.9	protein_coding	ENST00000215631.9:chr19:+|8|1371:139:226|uORF|CTG	uORF	87	13.19	184.79	61.95	27.03	23.75	35	11.4	21.15	9.78	9.3	8.56	10.97	16.3	192.25	23.3	49.39	1.61	42.06	148.52	0	60.92	171.1	311.91	2.78	60.27	148.56	68.4	27.52	61.63	76.86	37.43	5.95	56.87	16.63	18.6	12.1	484.82	14.63	5.63	127.06	52.38
MADCAM1	ENSG00000099866.16	protein_coding	ENST00000215637.8:chr19:+|2|1541:15:1164|canonical|ATG	canonical	1149	0.07	0	0.01	0	0	0	0	0	0	0	0	0.48	0	0	0	0	0	0	0	0	0	0	0	1.26	0	0	0	0	0	0	0	0	0	0	0.48	0.47	0	0	0.04	0	0.13
MAPK12	ENSG00000188130.14	protein_coding	ENST00000215659.13:chr22:-|7|1778:175:1279|canonical|ATG	canonical	1104	7.38	0.3	1.82	5.33	13.41	8.69	9.07	4.09	4.32	0	1.43	5.6	11.5	8.13	4.55	29.19	0	10.62	14.15	8.89	7.1	6.44	0	4.82	0	6.51	12.46	10.71	0	0	7.19	8.4	0	14.22	7.05	5.67	18.53	0	11.49	10.58	7.51
SNAP29	ENSG00000099940.12	protein_coding	ENST00000215730.12:chr22:+|6|4259:105:882|canonical|ATG	canonical	777	31.91	23.27	49.73	44.54	32.16	57.44	65.64	42.9	179.36	37.14	247.32	20.01	29.11	38.15	64.44	74.66	35.71	111.52	27.62	55.48	26.1	28.95	43.33	35.19	44.43	62.91	79.94	65.63	28.86	53.16	36.93	50.33	154.6	44.16	74.39	69.24	57.16	48.33	60.74	38.76	60.2
THAP7	ENSG00000184436.12	protein_coding	ENST00000215742.9:chr22:-|13|1913:208:1138|canonical|ATG	canonical	930	4.19	3.06	7.12	12.45	9.61	16.02	45.49	20.25	79.65	5.83	63.64	10.23	12.98	18.07	13.06	0	3.94	14.03	12.38	40.94	3.7	4.7	11.79	9.46	4.89	14.86	13.37	13.88	2.32	11.98	10.29	12.71	94.69	21.28	9.8	9.27	20.55	36.71	18.84	13.79	15.37
THAP7	ENSG00000184436.12	protein_coding	ENST00000215742.9:chr22:-|1|1913:23:38|uORF|ATG	uORF	15	0	4.79	20.23	35.63	40.11	26.4	39.29	13.72	278.83	0	28.7	15.48	15.33	32.61	6.27	0	112.66	40.36	0	691.33	0	43.15	8.38	4.8	0	65.22	49.84	0	0	40.27	17.25	0	105.7	65.32	50.44	54.64	0	251.21	13.18	96.6	31.38
MMP11	ENSG00000099953.10	protein_coding	ENST00000215743.8:chr22:+|1|2261:23:1490|canonical|ATG	canonical	1467	0.26	0.09	5.43	0.11	3.03	0.48	1.96	0.05	0.41	8.48	0.41	4.68	0.92	0	3.62	0	0	0.02	3.04	1.32	2.83	30.77	0	7.69	1.19	1.23	0.89	0	0.25	0.09	5.55	0.35	19.86	0.43	4.88	3.99	1.4	0	12.83	2.83	3.47
MIF	ENSG00000240972.2	protein_coding	ENST00000215754.8:chr22:+|10|557:93:441|canonical|ATG	canonical	348	398.94	198.75	355.89	1836.75	1190.56	1667.49	3270.09	1962.05	1370.07	898.45	833.6	2308.49	1230.24	4225.45	973.97	802.66	990.64	4065.93	595.23	2775.27	901.98	1125.26	6423.63	1831.04	2825.57	832.86	2834.87	2996.25	964.44	1324.76	2168.65	1411.08	1736.93	2720.54	1077.16	1321.38	3879.25	2165.62	1035.34	2833.05	1333.75
MIF	ENSG00000240972.2	protein_coding	ENST00000215754.8:chr22:+|1|557:2:29|uORF|GTG	uORF	27	12.08	26.81	25.99	245.79	173.94	182.29	845.78	437.77	110.29	27.76	62.1	191.61	120.78	3271.59	409.29	15.92	0	93.04	5061.4	125.57	42.68	113.87	335.03	146.97	615.07	151.18	48.21	70.94	383.66	339.94	211.07	239.81	376.68	250.74	200.14	190.7	520.76	0	39.45	229.42	252.2
DDTL	ENSG00000099974.8	protein_coding	ENST00000215770.6:chr22:+|3|1582:28:433|canonical|ATG	canonical	405	0.72	1.08	0.18	0.41	0	0.1	0.61	0.17	0	0	0.05	2.43	0	0.24	0.34	0	0	0.69	0	0	0.57	0	0.62	0	0	0.67	0	0.59	0	0.65	0.5	3.2	0	2.86	0	0.03	2.12	0	0.04	0.35	0.45
OSM	ENSG00000099985.4	protein_coding	ENST00000215781.3:chr22:-|3|1865:53:812|canonical|ATG	canonical	759	0.02	0.14	0.2	0	0	0	0.08	0	0	0	0	0	0	1.68	0	0	4.82	0	0	0	0	8.74	0.5	0	0	0	0	0	0	0	0	0	0	0	0	0.02	0	89.73	0	0	0.28
TBC1D10A	ENSG00000099992.16	protein_coding	ENST00000215790.12:chr22:-|5|1972:61:1588|canonical|ATG	canonical	1527	4.83	2.37	13.69	0	5.22	3.58	2.72	3.89	5.57	2.88	3.46	2.78	6.55	33.06	3.81	0	26.96	17.61	7.33	0	10.56	0	14.07	0	1.96	11.47	10.84	8.94	4.63	16.23	10.26	0	4.32	5.53	7.11	11.09	12.8	0	4.14	11.33	8.28
SF3A1	ENSG00000099995.19	protein_coding	ENST00000215793.13:chr22:-|1|5090:7:49|uORF|TTG	uORF	42	0.29	5.58	3.56	10	28.33	5.96	22.87	20.22	36.46	5.64	10.35	42.53	33.76	130.43	17.04	0	0	9.6	37.29	0	0	61.64	17.95	24.2	0	16.2	13.28	5.7	14.51	109.27	48.46	18.5	0	62	65.26	23.23	4.08	75.78	2.06	29.5	18.8
SF3A1	ENSG00000099995.19	protein_coding	ENST00000215793.13:chr22:-|7|5090:103:2485|canonical|ATG	canonical	2382	66.55	21.05	103.26	43.06	112.51	117.22	116.37	87.39	124.3	35.66	63.23	116.3	118.33	70.64	85.32	126.29	98.5	119.55	68.94	170.3	48.76	50.88	81.44	111.72	36.56	76.7	103.36	81.52	54.23	102.52	87.58	144.72	72.7	133.23	51.8	54.13	162.24	75.89	111.18	133.12	81.44
USP18	ENSG00000184979.10	protein_coding	ENST00000215794.8:chr22:+|21|1858:160:1279|canonical|ATG	canonical	1119	0.38	2.78	0.79	40.24	10.82	3.28	8.42	4.87	0.08	9.7	0.76	1.76	1.96	34.71	2.66	0	3.02	0.44	0.56	6.49	0.21	1.3	44.69	1.43	10.15	6.2	16.29	2.78	0.22	1.17	1.27	7.41	0	4.76	0.33	0.44	1.23	0	3.45	5.62	4.21
USP18	ENSG00000184979.10	protein_coding	ENST00000215794.8:chr22:+|2|1858:10:154|uORF|GTG	uORF	144	0.59	1.78	0.42	22.83	16.29	2.62	8.71	6.91	0	6.81	1.75	1.73	4.94	35.47	1.68	0	0	0.44	3.82	0	0	2.25	17.55	1.01	21.29	4.97	10.34	0	0.85	3.69	4.27	3.66	0	6.07	1.27	1.52	6.08	4.42	0.52	11.61	3.92
USP18	ENSG00000184979.10	protein_coding	ENST00000215794.8:chr22:+|6|1858:42:81|uORF|ATG	uORF	39	6.5	31.93	9.19	632.98	167.84	36.3	111.65	59.77	10.91	52.24	5.73	2.3	36.29	1220.97	34.07	0	0	1.54	14	0	0	20.73	595.6	3.72	89.49	157.83	38.1	12.28	9.37	16.65	20.76	26.32	0	22.12	6.02	7.55	25.91	195.83	18.39	111.07	59.43
RNF215	ENSG00000099999.15	protein_coding	ENST00000215798.10:chr22:-|11|1651:98:1031|truncation|ATG	truncation	933	10.04	1.06	4.63	9.48	2.97	2.54	10.78	2.65	2.32	1.12	1.03	4.95	4.46	2.86	3.81	7.37	18.43	10.06	3.72	4.95	16.54	9.09	2.94	6.47	4.73	6.15	3.53	4.58	3.73	4.77	5.29	3.17	7.66	6.72	17.29	16.54	9.02	0	3.22	12.1	6.33
SEC14L3	ENSG00000100012.12	protein_coding	ENST00000215812.9:chr22:-|4|2054:60:1263|canonical|ATG	canonical	1203	0.06	1.2	0.06	0	0	0	0	0	0	0	0	0	0	0	0	0	0	0	0	0	0	0	0	0	0	0	0	0	0	0	0	0	0	0	0	0	0	0	0	0	0.13
SNRPD3	ENSG00000100028.12	protein_coding	ENST00000215829.8:chr22:+|2|3466:14:29|uORF|ACG	uORF	15	37.04	68.14	255.81	196.01	253.26	250.27	285.06	301.99	170.16	96	289.78	383.9	151.24	658.67	512.8	0	0	55.82	3372.72	0	0	291.27	67.01	780.75	29.13	278.92	49.59	31.92	178.74	87.41	67.84	725.19	109.95	54.01	50.47	137.82	2720.65	1145.73	51.82	311.31	250.03
SNRPD3	ENSG00000100028.12	protein_coding	ENST00000215829.8:chr22:+|4|3466:92:473|canonical|ATG	canonical	381	242.69	116.38	262.12	1053.37	879.12	1699.07	1919.58	823.97	715.47	647.78	724.59	1237.79	788.81	1202.72	1206.46	313.56	200.71	704.52	1267.59	630.55	176.63	90.04	721.99	812.53	1316.8	1066	1048.91	936.96	427.97	622.56	522.98	1691.97	718.57	1265.74	532.25	585.22	1284.17	798.57	839.3	2174.4	757.57
MAPK1	ENSG00000100030.15	protein_coding	ENST00000215832.11:chr22:-|2|5881:32:146|uORF|GTG	uORF	114	7.63	7.94	13.62	45.69	56.03	15.73	53	33.53	270.91	50.01	241.3	30.25	12.44	106.4	27.55	33.93	37.06	21.76	57.7	70.1	20.22	126.33	30.86	32.26	76.67	43.86	11.42	0	33.14	36.81	17.85	24.99	38.58	48.22	102.59	54.4	96.26	413.18	8.59	56.01	47.79
MAPK1	ENSG00000100030.15	protein_coding	ENST00000215832.11:chr22:-|7|5881:206:1289|canonical|ATG	canonical	1083	167.97	23.19	81.37	75.52	45.96	101.49	72.16	61.46	426.02	177.24	491.92	104.92	37.46	31.61	83.55	4.99	368.13	211.72	83.23	0	48.3	30.04	97.45	91.57	23.89	69.78	107.51	128.47	49.51	74.96	33.97	89.26	19.36	141.85	45.29	64.69	113.42	47.51	112.47	104.19	126.35
TCN2	ENSG00000185339.9	protein_coding	ENST00000215838.8:chr22:+|14|2192:159:1443|canonical|ATG	canonical	1284	0	1.69	8.89	0	0.56	0	0	0	1.47	0	0	0	5.25	0	0.96	0	0	10.82	0	0	0	0	0	43.37	0	1.7	0	0	2.75	0	0	0	0	0	29.2	24.37	0	0	1.32	0.85	5.64
TCN2	ENSG00000185339.9	protein_coding	ENST00000215838.8:chr22:+|3|2192:26:38|uORF|ATG	uORF	12	19.12	20.41	55.99	0	3.48	0	2.58	0	7.09	3.29	27.6	143.71	29.54	0	3.31	0	0	36.18	13.05	0	0	134.85	0	455.71	0	11.34	46.49	0	10.16	0	0	0	0	4.82	169.69	177.62	28.58	0	0	3.97	47.71
TCN2	ENSG00000185339.9	protein_coding	ENST00000215838.8:chr22:+|5|2192:52:73|uORF|CTG	uORF	21	4.6	0.51	2.84	16	0.99	0	4.43	0	0	0	0	27.86	3.38	41.92	1.89	0	0	1.48	0	0	0	0	5.98	43.78	0	3.24	0	11.4	0	0	0	0	0	2.76	31.08	38.52	0	0	0.69	0	7.98
MORC2	ENSG00000133422.14	protein_coding	ENST00000215862.8:chr22:-|18|4469:313:385|uORF|ATG	uORF	72	0	0	0	0	0	1.03	0.72	0	0	5.02	17.65	17.65	0	0	0	0	0	8.7	0	0	0	0	0	13.78	0	0.97	0	9.11	0	0	0	22.04	21.23	3.84	0	0	0	0	5.46	3.18	2.31
MORC2	ENSG00000133422.14	protein_coding	ENST00000215862.8:chr22:-|28|4469:481:610|uORF|ATG	uORF	129	0.37	0	0.35	0	0.32	0.32	2.64	0.55	0	0.61	0.64	2.39	0.55	0	0	0	0	0.96	0.61	0	0	0	0	0.75	0	0.53	0	1.86	0	1.02	0	2.01	0	0.9	0.81	0.5	0	0	0.56	0.74	0.56
MORC2	ENSG00000133422.14	protein_coding	ENST00000215862.8:chr22:-|46|4469:638:743|uORF|ATG	uORF	105	1.27	0	1.56	0	0	1.19	2.07	1.35	0	0	0.39	1.47	0	0	0	0	0	1.48	0	0	2.19	0	0	0.92	4.16	0.32	0	0	0	0	0	2.47	0	2.2	0	0.24	0	0	0.82	0.45	0.63
SLC25A1	ENSG00000100075.10	protein_coding	ENST00000215882.10:chr22:-|2|1548:64:1000|canonical|ATG	canonical	936	17.1	56.63	24.21	113.44	48.26	94.96	138.03	111.85	250.16	140.86	113.42	129.82	94.75	130.32	134.9	13.77	65.45	84.16	159.31	165.33	69.19	76.24	98.39	165.35	209.64	65.56	88.41	106.92	51.66	134.2	141.99	127.12	71.07	190.65	116.95	115.34	180.16	63.92	268.14	110.77	106.68
PLA2G3	ENSG00000100078.4	protein_coding	ENST00000215885.4:chr22:-|13|2600:155:1685|canonical|ATG	canonical	1530	0.06	0	0.06	0	5.13	1.96	0	0.28	0	0.19	0	23.61	0.51	0	0.04	0	0	0	0	0	0	0.11	0	15.47	2.86	0.02	0	0	0	0.86	0.4	0.51	0	0.45	0.72	0.4	0	0	0	0.47	1.52
LGALS2	ENSG00000100079.7	protein_coding	ENST00000215886.6:chr22:-|17|596:183:582|canonical|ATG	canonical	399	0.24	0.27	0.22	2.32	0	0	0	0	0	84.94	0	0	0	0	0.2	0	0	0.08	0	0	0	60.43	0	0	0	0	0	0	0	0	0	0	0	0	0.07	0.06	0	0	10.35	0	5.56
PDXP	ENSG00000241360.2	protein_coding	ENST00000215904.7:chr22:+|3|2012:61:952|canonical|ATG	canonical	891	38.22	6.79	9.03	9.18	24.73	9.91	49.06	23.91	19.14	9.92	4.22	6.4	6.24	22.32	14.17	0	13.17	26.52	28.62	10.6	3.21	9.26	12.65	11.27	41.2	7.74	17.29	6.97	6.01	2.8	2.51	9.43	64.49	28.19	85.96	114.8	32.22	54.73	9.11	20.2	26.84
ASPHD2	ENSG00000128203.7	protein_coding	ENST00000215906.6:chr22:+|26|3370:452:1562|canonical|ATG	canonical	1110	14.44	0.01	1.09	2.65	3.63	0	6.03	0	0.92	0.05	0.8	3.52	1.09	3	3.69	0	0.63	15.03	2.47	2.84	2.08	1.75	7.92	3.79	0.39	2.67	2.01	1.08	0.55	0.12	0	2.57	0	3.7	5.95	8.22	2.63	0.57	0.04	4.72	3.96
ASPHD2	ENSG00000128203.7	protein_coding	ENST00000215906.6:chr22:+|9|3370:278:284|uORF|ATG	uORF	6	285.86	0	4.98	0	45.23	0	480.27	0	28.36	6.58	3.45	10.26	35.45	97.82	241.82	0	0	175.74	0	0	0	0	167.51	8.07	0	238.1	30.99	39.9	20.31	0	0	43.17	91.63	173.59	252.35	616.32	0	0	0	47.65	134.64
LGALS1	ENSG00000100097.12	protein_coding	ENST00000215909.10:chr22:+|7|528:68:476|canonical|ATG	canonical	408	382.13	88.15	534.25	1355.6	2778.55	1402.03	47.39	1029.05	733.6	95.87	475.46	26.94	2361.89	2906.36	1653.1	8676.78	120.46	9694.51	1300.82	2.37	3977.74	701.59	3644.95	72.83	1480.3	4136.66	10737.1	2334.98	5308.15	126.3	908.4	14.6	7117.14	13.19	295.48	354.01	106.33	1753.54	7.97	65.75	1183.92
PIK3IP1	ENSG00000100100.13	protein_coding	ENST00000215912.10:chr22:-|9|2420:145:937|canonical|ATG	canonical	792	60.38	5.34	107.37	0.85	1.95	0.58	3.33	4.2	3.12	2.02	0.73	1.67	0.18	6.3	0.4	10.85	125.18	25.86	0.1	4.89	11.93	52.1	19.04	3.41	1.1	0.26	1.41	1.21	1.54	19.37	4.63	1.31	0.69	1.75	56.53	53.91	2.6	0	2.85	2.95	22.76
SRRD	ENSG00000100104.13	protein_coding	ENST00000215917.11:chr22:+|2|4020:15:1035|canonical|ATG	canonical	1020	8.69	3.79	13.1	11.94	12.73	17.79	26.12	9.51	17.1	19.42	20.29	15.16	13.21	22.83	17.38	10.95	15.05	74.4	31.33	10.68	6.55	6.35	19.46	17.7	26.56	13.11	18.05	28.4	5.38	10.8	11.57	25.39	16.71	22.86	18.63	20.05	28.24	33.07	17.58	30.69	17.55
PATZ1	ENSG00000100105.18	protein_coding	ENST00000215919.3:chr22:-|17|2516:175:1789|canonical|ATG	canonical	1614	0.85	1.04	0.82	2.04	5.56	3.09	8.73	5.07	1.59	3.09	0.58	23.15	6.92	2.1	2.45	0	9.29	7.02	0.22	8.66	0	3.92	7.84	24.01	0	7.62	2.68	5.49	2.04	12.47	3.95	1.28	18.08	7.35	13.11	9.83	5.76	8.16	14.15	9.93	6.34
ANKRD54	ENSG00000100124.15	protein_coding	ENST00000215941.9:chr22:-|6|2087:97:1000|canonical|ATG	canonical	903	3.07	1.44	7.77	6.16	8.95	15.24	38.13	9.96	12.84	17.76	11.18	0	16.47	0	7.66	0	10.45	30.25	0	0	0	10.93	0	3.91	23.85	17.17	24.71	16.7	0	9.73	5.89	2.54	181.12	22.88	6.79	14.07	13.53	0	12.36	10.99	8.79
CENPM	ENSG00000100162.15	protein_coding	ENST00000215980.10:chr22:-|8|938:77:620|canonical|ATG	canonical	543	0.24	0.43	5.61	38.68	52.36	58.77	121.55	56.31	58.6	21.36	21.5	39.93	42.96	62.15	39.39	35.61	11.67	82.53	60.43	32.56	2.97	7.45	41.88	37.08	64.39	63.46	80.14	33.95	55.66	49.5	40.86	70.12	46.07	102.3	5.58	6.15	163.9	90.27	48.35	78.89	34.72
KDELR3	ENSG00000100196.11	protein_coding	ENST00000216014.9:chr22:+|13|1694:139:784|canonical|ATG	canonical	645	0.09	1.19	2.29	2.32	1.25	5.59	13.38	14.79	10.88	6.22	1.89	1.94	1.56	0	5.66	0	0	9.65	5	1.5	14.13	3.48	0	0.82	1.41	24.48	15.27	5.65	0	7.79	6.83	5.56	18.47	7.37	3.68	0.77	5.06	0	6.56	4.5	4.72
KDELR3	ENSG00000100196.11	protein_coding	ENST00000216014.9:chr22:+|1|1694:13:19|uORF|CTG	uORF	6	0	1.77	0	14	62.62	104.28	315.02	176.94	212.7	6.58	3.45	0	0	0	122.57	0	0	15.51	1031.13	0	0	107.88	0	8.07	0	498.88	154.97	0	60.93	0	0	43.17	91.63	0	60.91	34.24	0	0	14.39	31.77	65.98
DMC1	ENSG00000100206.11	protein_coding	ENST00000216024.7:chr22:-|14|2269:175:1198|canonical|ATG	canonical	1023	0.2	0	12.55	0.25	0.18	0	1.51	0	3.16	0	0.35	0.38	0.24	0	0	0	0	0.12	0	0	0	0	0.4	1.03	0	0.41	0	0	0	0.4	1.48	0	0	0	0	0	0	1.24	0.05	0	1.08
DMC1	ENSG00000100206.11	protein_coding	ENST00000216024.7:chr22:-|4|2269:42:51|uORF|GTG	uORF	9	0	0	1.66	0	0	9.27	44.76	0	37.81	0	2.3	17.11	0	0	2.21	0	0	0	0	0	0	0	0	0	0	3.78	20.66	0	0	29.14	45.23	0	0	0	5.8	0	0	0	1.6	0	4.04
HSCB	ENSG00000100209.11	protein_coding	ENST00000216027.8:chr22:+|4|1106:28:46|uORF|GTG	uORF	18	0	9.46	3.32	9.33	3.48	0	51.64	7.86	28.36	3.29	11.5	11.98	15.75	16.3	5.52	0	0	10.34	17.4	13.45	0	0	0	5.38	0	7.56	20.66	0	0	7.28	0	14.39	0	6.43	60.91	34.24	19.05	35.36	5.6	7.94	12.4
HSCB	ENSG00000100209.11	protein_coding	ENST00000216027.8:chr22:+|6|1106:58:766|canonical|ATG	canonical	708	3.93	8.18	7.82	24.51	17.51	37.99	32.3	23.89	9.85	14.12	10.12	24.53	12.12	20.03	13.97	1.21	0	32.39	26.22	12.01	6.18	5.71	30.95	14.22	9.88	15.64	24.95	27.05	12.74	36.3	11.5	46.82	25.62	42.58	11.02	10.3	61.57	20.68	20.95	52.09	17.61
CBY1	ENSG00000100211.11	protein_coding	ENST00000216029.8:chr22:+|1|1146:1:46|uORF|ATG	uORF	45	0.27	0.24	7.3	0	0	0	0	0	0	0	0	0	0	0	4.42	0	0	0	10.44	0	0	0	0	0	0	0.76	0	0	0	0	0	0	0	0	3.48	3.71	0	0	0.32	0	1.37
TOMM22	ENSG00000100216.6	protein_coding	ENST00000216034.6:chr22:+|2|2031:23:452|canonical|ATG	canonical	429	48.34	20.52	50.36	142.75	200.04	161.01	451.85	150.96	126.53	122.31	180.64	301.91	358.48	305.55	286.37	26.69	57.77	290.32	156.44	547.58	33.84	63.07	243.66	154.88	202.72	165	231.91	217.1	120.91	58.12	136.16	168.44	777.85	166.17	100.59	91.35	124.28	286.36	193.76	254.13	159
RSPH14	ENSG00000100218.12	protein_coding	ENST00000216036.9:chr22:-|10|1188:95:1142|canonical|ATG	canonical	1047	0.72	0.03	4.31	0.96	0	0	0.15	0.14	0.08	0.18	0.02	0.03	0	0	0.09	0	0	0.06	0.22	0	0	1.55	0	0.32	0	0	0	0	0	0	0	0	0	0.06	1.11	1.83	0	0	0.52	0.26	0.65
XBP1	ENSG00000100219.17	protein_coding	ENST00000216037.10:chr22:-|7|1850:74:860|canonical|ATG	canonical	786	0	0	0	0	0	0	3.99	0	0	0	0	0	1.84	2.99	0	11.61	0	0	0	45.18	0	4.4	0	0	0	0	0	0	0	137.5	54.22	0	0	0	19.96	7.21	0	75.84	0	0	0
RTCB	ENSG00000100220.12	protein_coding	ENST00000216038.6:chr22:-|2|2019:15:24|uORF|GTG	uORF	9	1.34	17.75	48.11	168.01	27.83	37.08	492.32	94.37	28.36	19.73	32.2	17.11	0	43.48	15.46	0	0	6.89	34.81	0	0	53.94	13.96	43.02	48.56	79.37	20.66	0	27.08	0	22.61	57.55	0	19.29	49.31	34.24	38.1	0	1.6	63.53	43.2
RTCB	ENSG00000100220.12	protein_coding	ENST00000216038.6:chr22:-|6|2019:92:1610|canonical|ATG	canonical	1518	65.96	31.23	89.24	110.4	135.24	206.91	176.21	81.08	83.68	140.86	115.08	151.68	89.81	67.21	71.32	106.16	102.79	241.58	82.13	15.95	73.48	44.98	103.62	143.4	79.46	115.6	138.92	105.68	86.23	102.45	87.29	124.89	90.39	168.45	66.14	61.64	127.53	93.09	184.98	151.71	108.14
GTPBP1	ENSG00000100226.16	protein_coding	ENST00000216044.10:chr22:+|1|4905:13:2023|canonical|ATG	canonical	2010	19.08	3.06	19.93	7.84	16.88	12.23	37.15	21.78	25.97	14.34	18.56	37.55	15.53	46.54	18.01	11.21	21.54	29.62	11.27	25.27	14.56	13.97	55.62	48.54	30.6	22.15	23.48	18.87	11.88	7.93	17.08	23.99	59.18	33.03	32.48	40.84	29.83	36.54	18.84	31.52	22.5
PPP6R2	ENSG00000100239.16	protein_coding	ENST00000216061.9:chr22:+|33|3415:371:3272|canonical|ATG	canonical	2901	0	0	0	0	0	0	0	0	0	0	0	0	0	0	0	0	0	0	0	0	0	9.6	0	0	0	0	0	0	0	0	0	0	0	0	0	0	0	0	0	0	0.02
PPP6R2	ENSG00000100239.16	protein_coding	ENST00000216061.9:chr22:+|6|3415:89:161|uORF|ATG	uORF	72	5.03	6.36	1.24	0	0	0	1.72	9.83	0	20.82	5.75	0	2.95	0	1.66	0	0	1.29	0	0	0	0	0	1.34	0	0.47	2.58	0	0	1.82	0	3.6	0	0.8	2.18	2.85	4.76	0	7.6	1.99	3.83
DNAL4	ENSG00000100246.13	protein_coding	ENST00000216068.9:chr22:-|17|1474:216:534|canonical|ATG	canonical	318	61.53	2.44	19.72	15.85	19.56	5.64	56.6	18.03	9.63	12.28	10.94	7.36	12.04	4.92	41.38	0	13.73	12.68	27.83	19.8	13.04	12.21	9.48	35.4	17.87	12.27	14.03	14.31	14.95	16.08	28.8	8.96	43.22	9.83	45.28	59.51	29.66	2	16.7	9.14	25.1
DNAL4	ENSG00000100246.13	protein_coding	ENST00000216068.9:chr22:-|7|1474:114:135|uORF|TTG	uORF	21	0	3.55	9.95	8	21.87	3.97	4.43	3.37	20.26	1.88	2.96	4.4	10.13	13.97	8.52	0	0	13.29	33.56	0	21.95	30.82	17.95	0	41.62	8.1	0	0	23.21	43.71	9.69	0	0	0	93.23	54.42	65.32	90.93	2.74	9.08	14.81
C22orf31	ENSG00000100249.5	protein_coding	ENST00000216071.5:chr22:-|2|982:40:913|canonical|ATG	canonical	873	0.12	0.01	4.6	0	0	0	0	0	0	0	0	0.07	0	0	0	0	0	0	0	0	0	0	0	0	0	0	0	0	0	0	0	0	0	0	0.39	0.4	0	0	0	0	0.37
MIOX	ENSG00000100253.13	protein_coding	ENST00000216075.11:chr22:+|5|1689:40:898|canonical|ATG	canonical	858	0.01	0.04	0.09	0	0	0	0	0	0	0.6	0	0	0.17	0	0	0	0	0	0	0	0	329.48	0	0.79	0	0.08	0	0	0	0	0	0	0	0	0	0.01	0	0	0	0	2.12
LMF2	ENSG00000100258.18	protein_coding	ENST00000216080.5:chr22:-|12|2658:170:2219|canonical|ATG	canonical	2049	0	6.23	15.12	0	0	0	16.33	11.98	11.25	5.15	1.2	13.7	0	0	2.37	115.35	21.04	0	1.21	8.31	0	0	0	0	0	25.29	0	0	0	0	0	0	33.95	57.94	23.93	14.17	0	0	14.87	15	2.99
LMF2	ENSG00000100258.18	protein_coding	ENST00000216080.5:chr22:-|1|2658:10:127|uORF|ATG	uORF	117	0	0.99	0	5.07	2.99	1.63	5.87	7.3	18.18	12.66	4.35	0.96	1.41	81.53	11.42	0	27.84	15.44	0	14.77	0	40.44	7.79	0	8.22	50.61	23.53	0	0	0	0	0	0	0	27.62	47.49	0	180.68	0.4	6.16	10.12
CBX6	ENSG00000183741.12	protein_coding	ENST00000216083.6:chr22:-|6|3191:27:1212|canonical|ATG	canonical	1185	0	0	3.44	39.01	0	19.56	39.54	22.94	0	5.3	4.61	8.62	13.04	36.39	57.89	0	54.37	0	0	45.15	17.89	9.3	34.3	9.29	0	27.59	21.59	11.72	38.15	17.53	0	41.08	0	45.35	34.86	23.22	23.89	0	11.64	41.16	14.2
RHBDD3	ENSG00000100263.14	protein_coding	ENST00000216085.12:chr22:-|10|1777:137:182|uORF|ATG	uORF	45	2.42	1.18	4.98	9.33	16.7	8.34	8.95	1.57	3.78	8.33	14.72	15.05	6.3	0	5.74	0	0	12.4	22.62	0	5.12	3.6	2.79	20.43	0	11.34	12.4	0	27.08	8.74	4.52	5.76	0	21.86	24.95	13.13	41.91	14.14	13.11	10.59	9.87
RHBDD3	ENSG00000100263.14	protein_coding	ENST00000216085.12:chr22:-|11|1777:178:289|uORF|CTG	uORF	111	0.65	0.29	2.42	0	1.13	1.13	8.65	2.55	9.2	3.55	6.9	3.61	0.64	0	1.25	0	0	1.12	0.71	0	4.15	2.92	0	6.54	0	1.23	0	0	0	1.18	0	11.67	0	14.6	9.88	3.59	21.63	0	2.07	5.15	3.08
RHBDD3	ENSG00000100263.14	protein_coding	ENST00000216085.12:chr22:-|22|1777:429:1590|canonical|ATG	canonical	1161	1.96	2.39	4.85	11.07	6.24	3.48	9.37	7.07	4.25	2.74	2.32	15.83	2.81	4.21	2.69	0	8.49	4.49	1.08	3.55	7.54	5.02	3.03	16.13	4.14	3.66	4.32	8.66	5.04	12.08	2.45	5.8	12.31	17.49	18.35	15.65	6.94	9.32	18.46	10.55	7.56
RHBDD3	ENSG00000100263.14	protein_coding	ENST00000216085.12:chr22:-|2|1777:28:67|uORF|CTG	uORF	39	0.62	1.36	3.45	0	6.96	3.21	10.33	10.89	8.73	21.75	42.99	16.58	1.82	0	3.57	0	61.39	3.18	4.02	99.35	0	12.45	6.44	29.78	11.21	2.62	0	0	0	13.45	10.44	59.77	28.19	16.32	16.73	10.86	43.97	0	1.48	2.44	9.94
RHBDD3	ENSG00000100263.14	protein_coding	ENST00000216085.12:chr22:-|5|1777:84:174|uORF|ATG	uORF	90	0.54	0.71	1.16	10.27	9.97	2.78	2.41	0.79	13.23	0.22	1.15	4.45	1.58	25	1.99	0	0	5.17	5.22	24.22	2.56	12.59	2.79	1.61	4.86	4.54	0	0	8.12	4.37	2.26	0	0	1.93	39.16	25.11	9.53	14.14	1.76	11.65	6.42
APOBEC3D	ENSG00000243811.12	protein_coding	ENST00000216099.13:chr22:+|20|2515:260:392|uORF|GTG	uORF	132	0.09	0.08	1.58	0	0	0	0	0	1.29	0	6.12	0	8.06	20.75	0.15	0	0	0.7	0	0	0	3.68	6.66	0	0	0.26	1.41	0	0	0	0	0	0	0	0.2	0	1.3	0	0	0.36	0.91
RASL10A	ENSG00000100276.10	protein_coding	ENST00000216101.7:chr22:-|25|1431:452:1064|canonical|ATG	canonical	612	15.47	0	0.32	0.14	0.48	0	0.71	0	0	0	0	0	0	0	0.16	0	57.76	0	0	0	0	0.53	0	0	0	0.11	0	0	0	0.43	0	0.42	0	0.66	3.46	3.62	1.96	0	0	1.4	2.28
HMGXB4	ENSG00000100281.14	protein_coding	ENST00000216106.6:chr22:+|10|4095:134:1940|canonical|ATG	canonical	1806	6.07	1.45	13.58	6.25	16.59	15.5	19.53	10.69	10.41	10.33	21.2	20.88	22.02	11.34	29.58	10.5	10.45	38.43	7.19	38.34	10.21	4.5	15.88	31.8	6.78	21.71	17.9	15.9	6.59	8.02	14.79	31.39	22.45	20.34	8.11	9.43	17.09	4.58	8.49	21	14.16
HMGXB4	ENSG00000100281.14	protein_coding	ENST00000216106.6:chr22:+|1|4095:16:64|uORF|ATG	uORF	48	0.5	0.67	4.36	1.75	18.28	20.86	21.31	17.7	31.93	1.23	3.88	5.78	14.77	85.62	29.82	0	0	65.93	120.77	0	19.21	23.61	2.62	49.41	0	33.31	23.28	4.99	38.13	10.93	12.74	5.4	183.25	2.41	10.88	33.47	110.84	39.78	12	9.94	18.33
BIK	ENSG00000100290.3	protein_coding	ENST00000216115.3:chr22:+|5|951:62:545|canonical|ATG	canonical	483	0.03	0.2	2.5	1.39	0.73	2.33	1.03	12.6	1.41	0.49	0	7.71	5.14	0	43.21	0	0	3.08	62.59	0	0	1.34	24.45	21.54	0.9	0.35	0	25.28	0.25	10.59	4.64	3.22	2.28	5.87	1.73	2.58	7.46	9.22	0.74	4.93	5.47
HMOX1	ENSG00000100292.18	protein_coding	ENST00000216117.9:chr22:+|5|1554:79:946|canonical|ATG	canonical	867	5.14	26.11	28.96	206.67	21.73	27.89	24.59	22.19	0	24.72	0	29.2	17.51	10.49	13.08	109.04	44.08	54.9	8.22	4.87	14.81	116.18	37.57	26.37	23.51	12.64	15.24	22.39	8.15	6.6	4.46	14.41	8.76	15.07	145.5	102.69	23.36	5.47	49.95	13.35	36.31
NIPSNAP1	ENSG00000184117.12	protein_coding	ENST00000216121.12:chr22:-|3|2013:32:887|canonical|ATG	canonical	855	56.13	106.53	29.98	113.28	110.76	94.42	96.19	61.26	38.98	159.35	68.85	241.49	96.18	284.54	133.47	44.23	47.27	168.01	82.96	86.96	43.4	59.43	143.71	385.34	199.85	63.29	65.66	33.32	62.31	87.57	163.3	102.39	53.37	101.92	167.9	165.53	108.1	32.76	337.94	115.96	131.82
MCM5	ENSG00000100297.16	protein_coding	ENST00000216122.9:chr22:+|1|3458:17:53|uORF|CTG	uORF	36	0	2.66	14.52	9.33	45.23	39.39	74.02	41.29	92.17	23.01	35.07	48.76	37.42	95.1	140.79	0	0	11.2	1018.08	0	0	31.46	41.88	92.75	12.14	26.46	36.16	0	115.1	43.71	45.23	43.17	0	40.18	2.9	3.92	100.02	0	5.6	29.12	43.11
MCM5	ENSG00000100297.16	protein_coding	ENST00000216122.9:chr22:+|8|3458:78:2283|canonical|ATG	canonical	2205	5.65	4.99	45.84	95.85	79.94	113.22	178.87	131.28	142.99	35.98	28.58	147.04	97.4	28.2	101.66	0	24.65	92.64	108.4	12.69	11.81	19.04	96.29	98.48	39.87	133.4	104.4	56.73	79.38	38.97	28.12	35.16	96.11	110.87	20.88	20.25	33.96	216.79	103.85	118.67	80.93
ARSA	ENSG00000100299.18	protein_coding	ENST00000216124.10:chr22:-|18|4294:374:1904|canonical|ATG	canonical	1530	10.62	10.57	14.48	8.23	8.08	4.31	8.28	7.77	7.39	9.54	4.53	6.29	3.01	10.1	1.51	25	18.04	52.78	1.02	1.42	46.24	46.53	8.61	5.38	7.43	3.25	6.2	1.88	9.16	8.22	8.91	6.6	21.7	9.04	20.31	16.75	4.03	17.04	17.49	8.72	11.84
ARSA	ENSG00000100299.18	protein_coding	ENST00000216124.10:chr22:-|2|4294:76:94|uORF|CTG	uORF	18	2.68	8.28	5.81	0	27.83	0	15.49	7.86	0	0	1.15	3.42	3.94	70.64	0	0	0	0	0	0	0	8.97	13.96	2.68	0	3.78	0	0	0	7.26	0	0	0	12.86	69.61	39.93	9.53	0	0.8	7.94	11.05
ARSA	ENSG00000100299.18	protein_coding	ENST00000216124.10:chr22:-|4|4294:97:127|uORF|ACG	uORF	30	4.83	31.59	26.88	5.6	32.01	25.03	0	2.36	19.85	0.66	3.45	0	4.73	65.21	5.3	0	0	26.88	23.49	161.45	0	258.9	0	0	0	0	0	0	89.37	4.37	6.78	0	0	0	234.08	67.2	17.15	169.74	1.44	7.94	28.17
RASD2	ENSG00000100302.7	protein_coding	ENST00000216127.5:chr22:+|25|3447:680:1481|canonical|ATG	canonical	801	20.93	0.03	0.32	0.21	0	0.78	1.66	0	0	0	0	1.61	0.09	0	1.04	0	12.83	2.25	1.17	0	0	4.85	0	1.57	1.09	1.66	0.7	0	0	0	4.57	0.32	0	0.22	3.19	5.37	0.64	0	0	0.71	2.85
RASD2	ENSG00000100302.7	protein_coding	ENST00000216127.5:chr22:+|3|3447:27:180|uORF|CTG	uORF	153	1.58	0	0.2	0	0.27	0	0	0	0	0	0	0.81	0.93	0	1.56	0	0	1.82	2.05	9.5	0	26.44	0	1.9	0	1.56	0	0	0	0	9.31	1.69	0	0.76	7.34	6.29	0	0	0	0.31	1.5
TTLL12	ENSG00000100304.13	protein_coding	ENST00000216129.7:chr22:-|7|3386:66:2001|canonical|ATG	canonical	1935	10.21	5.23	38.32	29.25	63.67	67.02	89.03	57.31	82.94	26.27	68.23	86.79	54.1	55.58	59.81	20.65	25.98	59.43	67.55	115.54	13.34	18.26	35.06	62.7	170.07	18.47	30.66	90.18	16.87	23.45	32.39	72.41	69.32	88.45	18.7	19.6	72.04	82.89	81.05	78.29	45.14
CBX7	ENSG00000100307.13	protein_coding	ENST00000216133.10:chr22:-|16|4111:237:993|canonical|ATG	canonical	756	14.15	0.71	2.23	0.37	0.09	0.68	0.68	0.65	0.78	0.04	0.25	1.31	0.82	6.19	3.14	17.62	6.89	6.27	2.44	2.56	0.52	7.36	9.11	1.31	3.47	1.1	1.78	0	2.9	1.31	4.72	0.62	0	0.12	0.37	0.68	0	2.89	0.17	0.93	2.48
CBX7	ENSG00000100307.13	protein_coding	ENST00000216133.10:chr22:-|5|4111:59:137|uORF|ATG	uORF	78	10.22	4.5	6.7	1.08	0	0.53	1.59	1.81	6.54	0	0.27	3.55	1.82	0	4.84	0	0	1.59	12.05	0	0	14.52	4.83	1.24	0	3.05	0	0	1.56	1.68	0	0	0	0.74	9.04	3.46	8.79	0	0	2.44	3.53
ACR	ENSG00000100312.11	protein_coding	ENST00000216139.10:chr22:+|3|1430:33:1299|canonical|ATG	canonical	1266	0.08	0.01	47.8	0	0	0	0	0	0	0	0	0	0	0	0.02	0	0	0.02	0	0	0	0.13	0	0.04	0	0	0	0	0	0	0	0	0	0	0.08	0.03	0	0	0	0	3.25
CABP7	ENSG00000100314.4	protein_coding	ENST00000216144.4:chr22:+|11|3334:423:1071|canonical|ATG	canonical	648	2.4	0	0.16	0.26	0.87	0	0.19	0	0	0	0	0	0	0	0	0	4.56	1.44	0	0	0	0.25	0	1.64	0	0	0	0	0	0	0	0	0	0.45	1.09	1.41	0	1.96	0	0	0.54
RPL3	ENSG00000100316.16	protein_coding	ENST00000216146.9:chr22:-|4|1296:27:1239|canonical|ATG	canonical	1212	93.56	77.7	148.19	668.62	1161.78	1057.11	686.13	363.63	314.89	343.94	646.34	886.46	739.13	522.34	548.17	1111.2	99.93	422.48	1122.97	734.52	295.87	80.86	691.39	516.15	426.2	502.82	634.88	710.77	964.12	323.9	433.94	873.57	1561.94	544.69	204.05	106.94	872.2	576.12	774.02	823.07	468.87
SYNGR1	ENSG00000100321.15	protein_coding	ENST00000216155.11:chr22:+|5|497:63:420|canonical|ATG	canonical	357	0.31	0	0	0	0	0	0	0	0	0	0	0	0	139.78	0	0	0	0	2.43	0	0	0	0	0	0	0	0	0	0	0	0	0	0	0	0	0.21	0	0	0	0.22	0.06
TAB1	ENSG00000100324.14	protein_coding	ENST00000216160.11:chr22:+|1|3198:24:1539|canonical|ATG	canonical	1515	13.67	3.82	9.97	16.58	14.32	11.78	29.08	15.29	14.79	11.63	13.72	19.17	20.21	19.18	14.27	20.14	46.29	32.65	10.39	31.81	12.32	14.53	12.61	24.82	12.98	21.94	20.05	12.17	10.93	10.99	15.85	19.32	51.78	27	33.91	38.17	27.28	26.86	20.94	26.16	18.65
PNPLA5	ENSG00000100341.13	protein_coding	ENST00000216177.9:chr22:-|5|2540:134:1424|canonical|ATG	canonical	1290	0.57	0	0	0	0	0	0	0	0	0	0	1.74	0	0	0.23	0	0	0	0.67	0	0	0	0	2.06	0	0	0	0	0	0	0	0	0	0	0	0.08	0	0	0	0	0.19
PNPLA3	ENSG00000100344.11	protein_coding	ENST00000216180.8:chr22:+|4|2753:108:1554|canonical|ATG	canonical	1446	0	2.63	1.04	0	0	5.11	6.11	8.37	0	5.07	0	3.5	8.68	0	0	0	0	1.19	0	0	23.91	0	0	5.8	0	0	0	0	0	0	0	0	0	5.28	0	8.25	0	0	1.54	2.47	2.62
MYH9	ENSG00000100345.23	protein_coding	ENST00000216181.11:chr22:-|9|7451:181:6064|canonical|ATG	canonical	5883	33.77	60.04	84.02	84.13	177.28	172.78	109.9	83.86	60.98	98.85	64.24	108.97	128.66	177.65	129.35	1075.31	50.13	587.35	57.56	118.07	134.26	496.23	179.29	152.52	33.53	562.89	297.21	136.58	257.42	131.47	246.73	69.43	105.75	116.88	69.95	35.04	40.98	195.02	203.64	201.09	141.14
TXN2	ENSG00000100348.10	protein_coding	ENST00000216185.7:chr22:-|2|1336:10:46|uORF|ACG	uORF	36	1.01	2.66	1.24	7	6.38	3.48	48.2	11.8	0	2.74	2.3	0	7.88	21.74	17.67	0	0	2.58	15.23	0	0	8.99	0	9.41	0	4.72	0	0	0	10.93	0	28.78	0	3.21	7.25	6.06	0	0	3.2	9.27	6.23
TXN2	ENSG00000100348.10	protein_coding	ENST00000216185.7:chr22:-|8|1336:78:579|canonical|ATG	canonical	501	66.73	45.01	78.53	118.38	138.57	122.14	170.63	117.54	239.95	77.84	125.64	85.31	139.1	161.47	106.52	41.17	155.44	230.21	158.97	27.07	42.78	57.49	162	61.63	84.61	75.36	139.19	169.65	52.54	78.25	152.75	73.41	99.86	100.83	100.51	119.2	154.01	156.27	163.67	137.81	109.24
EIF3D	ENSG00000100353.18	protein_coding	ENST00000216190.13:chr22:-|11|1880:102:1749|canonical|ATG	canonical	1647	36.45	20.86	83.14	112.31	179.93	239.44	255.88	118.69	220.91	71	194.6	177.15	208.75	136.01	324.7	343.89	75.33	304.61	217.65	73.23	109.14	52.86	258.44	177.44	118.87	144.22	224.01	186.07	148.93	124.27	179.8	254.43	92.46	227.87	72.11	54.05	287.2	147.63	262.54	259.88	148.01
EIF3D	ENSG00000100353.18	protein_coding	ENST00000216190.13:chr22:-|1|1880:9:36|uORF|CTG	uORF	27	2.24	1.58	4.42	18.67	64.17	84.97	165.25	81.26	233.18	8.04	57.5	39.92	36.76	50.72	154.59	0	0	19.53	229.14	0	42.68	11.99	60.49	95	16.19	94.48	13.78	8.87	130.9	63.13	22.61	143.89	122.17	47.15	42.54	13.32	298.48	141.45	5.33	176.48	50.34
PVALB	ENSG00000100362.13	protein_coding	ENST00000216200.9:chr22:-|3|595:57:390|canonical|ATG	canonical	333	104.14	2.88	2.09	0	0.94	0	3.54	0	0	0	0.06	5.09	0	0	0	0	3.38	0.84	0	0	0	16.52	0	3.92	0	0.2	0	0	0	3.94	0	3.11	0	0	0.39	1.54	0.51	1.91	0	0.14	9.89
UPK3A	ENSG00000100373.10	protein_coding	ENST00000216211.9:chr22:+|6|1084:66:930|canonical|ATG	canonical	864	0	0	0.03	0	0	0	0	0	0	6.04	0	0	0	0	0.09	0	0	0	0	0	0	0	0	0	0	0	0	0	0	0	0	0	0	0	0.09	0	0	0	0.12	0	0.32
FAM118A	ENSG00000100376.12	protein_coding	ENST00000216214.7:chr22:+|33|3458:497:764|uORF|ACG	uORF	267	0.5	0	0	0	0	0	0	0	0	0	0	0	0	0	0	0	0	0	0	0	0	0	0	0	0	0	0	0	0	0	0	0	0	0	0.1	0.05	0	0	0	0	0.05
FAM118A	ENSG00000100376.12	protein_coding	ENST00000216214.7:chr22:+|59|3458:835:1909|canonical|ATG	canonical	1074	5.74	0.98	12.94	6.73	11.99	12.27	32.11	8.44	27.65	15.29	17.13	9.78	6.4	4.58	11.59	0.4	6.82	16.46	9.26	3.61	4.29	11.3	20.24	12.26	10.99	15.71	10.56	7.58	6.69	4.4	3.98	15.74	10.24	14.92	9.97	10.38	17.4	16.43	22.38	19.88	12.22
ST13	ENSG00000100380.15	protein_coding	ENST00000216218.8:chr22:-|6|3212:100:1210|canonical|ATG	canonical	1110	98.51	72.89	143.11	74.61	143.65	117.97	114.34	57.96	44.15	108.89	129.2	143.89	129.73	109.61	139.72	251.64	80.28	91.57	181.92	230.18	81.6	62.78	86.81	116.36	81.8	92.83	91.47	99.33	65.22	81.41	145.32	99.63	140.15	170.35	77.06	65.01	117.74	46.45	136.49	105.38	108.78
IL2RB	ENSG00000100385.14	protein_coding	ENST00000216223.10:chr22:-|10|4034:126:1782|canonical|ATG	canonical	1656	0.09	0.39	0.35	0	0.04	0.28	0.09	0	0.05	0	0.1	0.8	0	35.86	0.02	0	0	9.78	0	0	0	1.76	101.74	0.47	0	0.43	0.11	0	0	0.08	0	0	6.97	0.03	0.08	0.03	0.21	0.77	0.04	0.4	1.7
RBX1	ENSG00000100387.9	protein_coding	ENST00000216225.9:chr22:+|3|1169:22:349|canonical|ATG	canonical	327	264.07	56.75	279.76	559.26	400.93	706.03	1013.13	486.79	546.64	509.02	531.08	667.96	432.08	1274.67	483.16	206.32	350.13	392.92	610.23	831.69	157.17	221.69	946.3	559.41	371.54	505.22	914.46	647.98	337.28	233.37	293.78	701.74	602.71	652.95	402.84	446.3	320.92	367.89	361.86	583.59	439.12
L3MBTL2	ENSG00000100395.15	protein_coding	ENST00000216237.10:chr22:+|1|3189:9:30|uORF|ATG	uORF	21	5.18	4.56	9.95	20	37.77	29.79	90	13.48	44.57	31	19.71	22	23.63	13.97	36.91	0	0	26.58	22.38	0	0	7.71	23.93	27.65	0	25.92	53.13	45.6	52.23	18.73	0	12.33	0	13.78	43.51	27.51	187.8	60.62	76.08	63.53	29.43
L3MBTL2	ENSG00000100395.15	protein_coding	ENST00000216237.10:chr22:+|8|3189:52:2170|canonical|ATG	canonical	2118	14.43	3.28	14.35	15.9	23.88	21.49	36.54	20.69	13.42	11.89	14.43	17.42	16.64	19.68	17.65	17.45	13.83	14.67	15.75	21.84	6.86	9.09	22.72	17.5	8.46	18.65	17.82	13.23	6.79	5.57	6.05	18.46	41.4	27.51	19.67	20.21	28.09	23.74	18.89	30.64	16.85
CHADL	ENSG00000100399.16	protein_coding	ENST00000216241.14:chr22:-|5|2530:51:2340|canonical|ATG	canonical	2289	12.71	0.16	1.19	0	0.03	0	0	0.06	0	2.65	0	0.19	0.03	0	0.02	0	11.81	0.01	0	0	0	0.49	0.05	0.13	0	0	0	0.42	0.05	0.11	0.09	0	14.05	0	1.7	1.73	0	1.67	0.01	0	1.66
PHF5A	ENSG00000100410.8	protein_coding	ENST00000216252.4:chr22:-|2|1053:40:373|canonical|ATG	canonical	333	60.01	22.13	112.13	415.48	234.75	353.11	324.66	209.58	122.89	176.35	303.64	325.79	213.75	157.46	295.89	149.7	61.74	181.14	356.57	48	28.38	23.33	138.84	216.54	479.02	207.87	201.6	327.86	95.52	91.75	87.4	270.66	175.82	210.43	90	103.53	201.85	72.64	162.87	248.26	174.14
ACO2	ENSG00000100412.17	protein_coding	ENST00000216254.9:chr22:+|4|2734:31:2374|canonical|ATG	canonical	2343	73.16	18.17	45.32	0	31.88	0	0	0	0	19.33	36.01	36.89	14.79	52.36	30.28	0	187.11	77.17	0	0	43.45	116.74	5.91	24.71	0	23.58	41.15	36.15	15.48	50.21	74.01	25.39	0	43.44	38.64	41.74	9.02	0	43.11	33.3	45.84
PMM1	ENSG00000100417.12	protein_coding	ENST00000216259.8:chr22:-|2|1242:36:825|canonical|ATG	canonical	789	59.86	21.54	15.23	39.18	29.87	19.88	29.02	17.58	41.19	39.73	20.99	9.37	23.9	35.95	47.01	189.54	43.02	63.28	42.18	60.16	28.92	37.53	28.34	16.68	46.53	51.6	80.37	33.08	36.92	28.42	32.24	27.57	9.06	23.61	79.94	76.78	33.69	13.71	39.81	27.54	39.35
CERK	ENSG00000100422.14	protein_coding	ENST00000216264.13:chr22:-|5|4442:105:1719|canonical|ATG	canonical	1614	22.3	1.93	3.52	8.07	22.33	16.35	23.88	8.16	3.48	10.54	2.28	17.32	7.51	3.13	13.96	44.73	18.76	24.54	20.04	13.16	8.57	9.62	7.78	30.85	14.08	6.79	17.04	15.87	6.64	6.74	5.93	21.18	14.65	16.99	26.18	25.62	25.5	18.12	27.32	21.11	15.61
BRD1	ENSG00000100425.19	protein_coding	ENST00000216267.12:chr22:-|65|4614:488:3665|canonical|ATG	canonical	3177	5.53	1.4	18.47	4.54	10.47	3.02	11.69	4.99	7	4.99	4.74	9.93	4.99	5.36	11.92	17.72	8.24	7.09	9.17	0	6.02	9.47	7.88	13.79	5.64	10.89	5.46	2.95	4.7	6.56	5.76	0	12.84	5.76	20.62	19	7.54	16.83	13.28	10.87	9.65
ZBED4	ENSG00000100426.7	protein_coding	ENST00000216268.6:chr22:+|18|6893:287:296|uORF|ATG	uORF	9	2.68	1.18	1.66	28	13.92	4.63	44.76	15.73	0	28.49	2.3	6.84	7.88	0	24.29	0	0	6.89	0	0	0	0	97.72	16.13	97.12	11.34	20.66	0	0	0	0	0	0	32.15	8.7	14.27	0	0	43.18	26.47	14.03
ZBED4	ENSG00000100426.7	protein_coding	ENST00000216268.6:chr22:+|23|6893:367:379|uORF|ATG	uORF	12	26.17	20.41	46.04	77	43.49	13.9	410.55	129.76	28.36	29.59	48.3	7.7	23.63	32.61	84.47	0	0	7.75	32.63	0	0	13.48	146.57	72.59	0	65.19	30.99	39.9	0	10.93	0	21.58	0	28.93	71.79	70.62	0	53.04	73.17	43.68	56.13
ZBED4	ENSG00000100426.7	protein_coding	ENST00000216268.6:chr22:+|27|6893:415:442|uORF|ATG	uORF	27	0	0.39	1.66	3.11	0	1.54	27.54	10.49	0	6.58	6.9	9.12	2.63	0	3.68	0	0	1.15	0	0	0	0	9.31	12.55	0	1.26	0	0	0	0	0	38.37	0	19.29	0.97	1.9	6.35	0	5.86	7.06	4.15
ZBED4	ENSG00000100426.7	protein_coding	ENST00000216268.6:chr22:+|2|6893:80:251|uORF|ATG	uORF	171	0.21	0.19	0.35	2.46	6.59	1.46	2.72	1.66	5.47	0.58	1.94	1.8	4.97	38.33	4.18	0	0	12.15	1.37	14.16	2.7	2.84	8.82	1.7	0	3.18	7.61	1.4	0	0.77	0	0	6.43	3.05	11.45	7.73	9.02	3.72	4.12	2.79	3.77
ZBED4	ENSG00000100426.7	protein_coding	ENST00000216268.6:chr22:+|32|6893:476:3992|canonical|ATG	canonical	3516	0.66	0.45	1.82	3.34	5.68	2.74	6.82	3.76	4.23	3.63	5.71	6.27	4.88	7.54	5.88	3.54	1.88	7.27	5.61	6.2	3.61	1.61	10.08	8.24	3.48	3.16	2.8	5.18	0.42	2.05	6.54	10.09	6.25	9.94	5.79	4.15	6.97	6.34	13.36	9.31	4.84
ZBED4	ENSG00000100426.7	protein_coding	ENST00000216268.6:chr22:+|3|6893:150:390|uORF|ATG	uORF	240	1.01	0.84	0.93	7.35	4.87	3.3	22.21	6.49	11.7	8.38	10.44	7.44	3.54	20.38	7.62	0	0	14.34	4.89	0	1.92	1.35	20.42	10.28	3.64	2.83	5.42	8.98	0	1.64	1.7	12.95	6.87	16.39	6.31	8.67	15.72	18.57	26.51	10.32	8.01
HDAC10	ENSG00000100429.18	protein_coding	ENST00000216271.10:chr22:-|16|2567:234:2244|canonical|ATG	canonical	2010	0.37	4.25	1.68	0.36	1.34	2.16	0.79	1.95	6.11	2.59	4.25	2.11	3.67	0	2.94	0	0	1.88	0.83	0	0	11.8	1.15	3.59	0	7.56	1.88	3.34	3.7	2	1.74	1.68	0	1.43	5.25	1.81	0	0	4.31	1.81	2.8
RIPK3	ENSG00000129465.16	protein_coding	ENST00000216274.10:chr14:-|8|1872:166:1723|canonical|ATG	canonical	1557	0.26	0.36	1.27	0	0	0	0	0	0.11	0	0	0.22	0	1.32	0	0	0	0	0	0	0	2.08	2.42	0.03	0	0	0.24	0	0	0	0	0	0	0	0	0.01	0	1.64	0	0	0.2
PAPOLA	ENSG00000090060.19	protein_coding	ENST00000216277.13:chr14:+|11|4515:145:187|uORF|ATG	uORF	42	5.46	21.29	52.26	54	172.45	71.51	95.91	75.83	370.7	31	77.87	18.33	86.08	204.96	141.02	0	23.47	183.86	309.53	813.02	10.97	192.64	74.78	57.61	52.03	140.92	371.93	74.11	43.52	152.97	53.31	12.33	117.8	6.89	211.95	245.49	69.4	318.26	51.06	41.98	100.36
PAPOLA	ENSG00000090060.19	protein_coding	ENST00000216277.13:chr14:+|17|4515:212:2450|canonical|ATG	canonical	2238	12.64	7.98	38.74	29.44	23.5	51.67	28.71	25.84	20.54	29.72	22.38	85.66	24.14	10.52	52.77	0.38	0	33.49	41.88	35.93	29.95	6.69	32.71	63.72	12.09	32.65	51.43	66.3	10.02	23.91	26.91	89.83	6.2	96.25	11.54	13.23	52.11	13.5	46.41	48.92	32.09
PAPOLA	ENSG00000090060.19	protein_coding	ENST00000216277.13:chr14:+|2|4515:7:19|uORF|TTG	uORF	12	0	2.66	17.42	35	0	6.95	234.97	141.56	7.09	0	0	0	0	0	53	0	0	0	32.63	0	0	0	10.47	4.03	36.42	8.5	0	0	0	0	0	0	0	9.64	6.53	4.28	28.58	0	4.8	15.88	17
PAPOLA	ENSG00000090060.19	protein_coding	ENST00000216277.13:chr14:+|5|4515:31:67|uORF|ATG	uORF	36	9.06	35.79	122.35	121.34	250.48	96.17	40.45	143.52	80.35	95.34	148.34	24.81	179.2	679.32	278.81	155.18	0	87.87	1498.84	174.9	38.41	170.8	20.94	87.38	84.98	111.49	304.77	46.55	274.2	327.8	209.18	100.72	0	3.21	70.34	49.58	133.37	106.09	78.36	22.5	121.01
NID2	ENSG00000087303.19	protein_coding	ENST00000216286.10:chr14:-|7|4870:66:4194|canonical|ATG	canonical	4128	1.01	2.61	3.83	4.82	0.31	5.72	8.51	0.53	0	0	0.03	1.87	0.57	0	0.01	39.87	2.08	0.23	0.04	8.8	0	78.63	0.03	9.41	0	0.08	12.34	0	6.55	0	0	10.23	0	20.25	0.13	0.03	0.54	1.08	5.1	6.82	3.03
MARK3	ENSG00000075413.19	protein_coding	ENST00000216288.11:chr14:+|16|2911:171:2313|canonical|ATG	canonical	2142	0	0	0	0	0	0	0	0	0	0	0	0	0	7.03	0	0	0	0	0	0	0	0	0	0	0	0	0	0	0	0	0	0	0	0	0	0	0	0	0	0	0
SNAPC1	ENSG00000023608.5	protein_coding	ENST00000216294.5:chr14:+|4|2593:42:1149|canonical|ATG	canonical	1107	13.44	3.71	92.53	34.83	21.19	50.6	26.51	26.02	12.3	22.04	9.69	29.15	185.33	30.4	58.12	62.11	16.16	63.54	32.68	17.72	47.88	9.21	21.11	30.64	30	294.33	108.18	33.09	60.11	26.06	41.37	42.35	10.93	26.08	15.28	10.38	18.43	21.85	17.41	28.8	38.63
SUPT16H	ENSG00000092201.10	protein_coding	ENST00000216297.7:chr14:-|6|4433:93:3237|canonical|ATG	canonical	3144	45.23	8.2	119.39	57.84	110.82	133.86	105.58	84.4	42.55	132.29	85.75	132.24	118.17	14.68	135.18	91.84	45.21	91.87	82.85	31.35	54.24	12.91	65.38	157.62	38.89	125.21	64.39	60.92	65.48	81.27	66.93	135.12	131.79	128	42.51	43.62	48	40.34	77.56	89.44	82.02
ABHD4	ENSG00000100439.11	protein_coding	ENST00000216327.10:chr14:+|1|716:8:458|canonical|ATG	canonical	450	0	0	0	0	2.72	0	1.45	0	0	0	0	0	1.81	2.3	0	0	0	0	10.74	5.92	0	0	0	0	0	0	0	0	5.12	0	0	0	0	0	23.99	10.31	0	0	0	0	0.01
FKBP3	ENSG00000100442.11	protein_coding	ENST00000216330.7:chr14:-|18|1684:362:392|uORF|ATG	uORF	30	2.42	1.42	6.97	11.2	4.87	0	1.03	0	5.67	0	0.69	2.05	0	78.26	7.29	0	0	5.17	20.88	0	0	10.79	0	4.84	0	1.13	12.4	7.98	12.19	8.74	0	0	0	0	27.85	26.11	0	0	0.96	1.59	6.7
FKBP3	ENSG00000100442.11	protein_coding	ENST00000216330.7:chr14:-|21|1684:412:1087|canonical|ATG	canonical	675	262.49	55.08	211.22	340.12	152.45	360.39	243.84	262.04	101.97	319.24	269.6	478.97	157.96	132.31	227.59	166.16	117.25	384.6	96.99	198.76	121.21	47.95	158.58	497.42	260.27	280.63	319.03	248.29	175.13	267.87	257.2	522.59	128.28	499.76	225.2	196.98	149.37	159.36	82.03	244.67	227.25
CTSG	ENSG00000100448.4	protein_coding	ENST00000216336.3:chr14:-|3|914:28:796|canonical|ATG	canonical	768	0.05	1.04	16.86	0	0.08	0	0	0	0	0	0	0	0	0	0	0	0	0	0	0	0	2.95	0	0	0	0	0	0	0	0	0	0	0	0	0	0	0	61.33	0	0	1.36
GZMH	ENSG00000100450.13	protein_coding	ENST00000216338.9:chr14:-|6|936:73:814|canonical|ATG	canonical	741	0.42	0.69	1.63	0	0	0	0	0	0.11	0	0	0	0	0	0	0	0	0	0	0	0	2.18	0.34	0	0	0	0	0	0	0	0	0	0	0	0	0	0	0	0	0	0.24
GZMB	ENSG00000100453.14	protein_coding	ENST00000216341.9:chr14:-|2|891:31:775|canonical|ATG	canonical	744	0	0.76	0.11	0	0	0	0	0	0	0	0.44	0	0	0	0	0	0	0.08	0	0	0	0	0	0	0	0	0	2.25	0	0	0	0	0	0	1.54	0.83	0	0	0	0	0.25
PRMT5	ENSG00000100462.16	protein_coding	ENST00000216350.12:chr14:-|15|2271:167:1898|canonical|ATG	canonical	1731	0	0	0	33.4	6.95	0	0	0	0	0	0	7.97	0	0	0	0	0	0	12.09	0	0	0	0	0	21.18	0	0	0	0	0	0	0	0	0	0	0	0	0	0	25.27	0
COCH	ENSG00000100473.18	protein_coding	ENST00000216361.9:chr14:+|2|2582:37:343|uORF|TTG	uORF	306	0.32	0	0.16	3.11	24.74	0	8.07	0	22.95	4.85	15.65	0.8	1.46	52.84	5.15	0	0	0	2.26	8.6	0	2.12	1.65	3.17	0	2.94	0	0	0	0	0	35.77	0	28.39	10.96	10.65	34.99	22.88	2.23	9.54	6.45
COCH	ENSG00000100473.18	protein_coding	ENST00000216361.9:chr14:+|31|2582:426:2274|canonical|ATG	canonical	1848	0.3	0	0	0	2.65	0	0.63	0	2.48	0.31	0.51	0.08	0.19	3.74	0.32	0	0	0	0	0	0	0.52	0.89	0.55	0	0.09	0	0	0	0	0	1.81	0	8.62	1.46	1.17	1.21	0	0.55	0.76	0.73
AP4S1	ENSG00000100478.16	protein_coding	ENST00000216366.9:chr14:+|6|2034:72:471|canonical|ATG	canonical	399	0.19	0.09	0.31	0	0	0	0	0	0.48	0	0	0	0	0	0.09	28	0	0	0	0	0	0.41	3.99	0	0	0	0	0	0	0	0	0	0	0	0.13	1.41	0	0	0	0	0.17
POLE2	ENSG00000100479.13	protein_coding	ENST00000216367.10:chr14:-|1|1692:12:1596|canonical|ATG	canonical	1584	0.25	0.41	2.82	5.16	5.66	19.16	10.23	8.31	10.02	6.89	9.66	24.33	6.8	0	8.73	0	0	17.34	0	0	0	0	10.23	11.96	4.97	6.45	21.41	18.14	3.83	5.68	17.09	28.86	6.94	20.19	0.15	0.2	19.95	0	6.69	18.9	7.13
SOS2	ENSG00000100485.12	protein_coding	ENST00000216373.10:chr14:-|9|5508:296:4295|canonical|ATG	canonical	3999	1.49	0	7.69	2.19	1.7	0	0.67	1.95	3.1	2.5	1.43	0	2.02	0	1.28	0.43	0	6.07	1.8	0	4.03	1.24	1.68	2.43	0	3.2	0	1.6	1.95	4.79	5.9	2.91	0	2.67	2.32	2.68	4.03	0	1.72	2.78	1.91
CDKL1	ENSG00000100490.10	protein_coding	ENST00000216378.2:chr14:-|11|2209:148:175|uORF|ATG	uORF	27	11.63	0.79	1.11	3.11	7.73	10.81	14.92	2.62	0	1.46	0	1.14	0	0	2.21	0	0	5.74	5.8	8.97	0	0	13.96	1.79	0	2.52	6.89	0	0	0	0	9.59	0	2.14	14.5	16.17	12.7	0	0	3.53	5.16
CDKL1	ENSG00000100490.10	protein_coding	ENST00000216378.2:chr14:-|48|2209:646:1477|canonical|ATG	canonical	831	4.3	0	0	0	0	0	0	0	0	0	0	0	0	0	0	0	0	0	0	0	0	0.69	0	1.46	0	0	0	0	0	0	0	0	3.07	0	0	0	0	3.83	0	0	0.02
PYGL	ENSG00000100504.17	protein_coding	ENST00000216392.8:chr14:-|3|2799:81:2625|canonical|ATG	canonical	2544	2.12	40.5	9.22	26.64	19.67	44.48	62.59	35.89	11.47	100.97	20	37.05	48.83	8.59	70.36	14.36	3.7	93.74	60.63	0	47.66	35.2	7.36	19.55	135.79	11.88	68.64	142.77	19.78	1.13	27.33	29.33	0	77.76	9.72	2.96	58.21	52.82	59.75	54.93	37.24
GNPNAT1	ENSG00000100522.10	protein_coding	ENST00000216410.8:chr14:-|1|3867:10:94|uORF|GTG	uORF	84	0	1.55	1.2	13.4	0.68	0	0	0	0	0	0	3.93	0	40.3	4.96	0	0	1.68	4.53	0	0	0	0	0	0	0.94	2.19	0	0	3.62	0	0	0	0	2.62	2.66	0	0	1.26	0	1.79
GNPNAT1	ENSG00000100522.10	protein_coding	ENST00000216410.8:chr14:-|20|3867:195:750|canonical|ATG	canonical	555	13.74	59.72	31.6	100.95	44.86	106.27	60.58	115.99	27.05	306.1	125.73	83.62	77.37	23.62	44.99	41.04	9.39	177.63	45.12	0	113.36	12.54	38.48	167.53	137.51	44.54	126.4	287.36	117.6	197.98	149.99	91.47	104.5	86.01	12.22	11.74	102.33	12.62	72.44	77.6	75.95
CNIH1	ENSG00000100528.12	protein_coding	ENST00000216416.9:chr14:-|3|4735:48:483|canonical|ATG	canonical	435	126.73	109	140.58	500.55	141.6	381.35	267.39	247.26	90.66	224.34	183.55	124.96	109.32	78.66	199.23	65.07	86.09	307.05	215.82	0	196.78	37.7	103.93	66.63	412.91	170.31	243.31	452.36	232.97	203.9	163.17	98.59	82.85	184.67	83.73	87.19	183.88	83.64	194.5	202.7	182.17
CGRRF1	ENSG00000100532.13	protein_coding	ENST00000216420.12:chr14:+|5|1962:55:1054|canonical|ATG	canonical	999	16.93	2.77	26.1	14.97	8.4	6.64	10.02	9.07	3.75	8.43	7.23	17.17	6.53	9.69	10.66	9.46	14.94	20.95	12.86	1.45	10.15	5.67	19.62	12.74	5.25	13.93	15.08	7.91	11.1	16.54	11.21	10.11	4.4	12.22	12.96	13.24	21.11	7.01	5.94	10.25	11.68
ATP6V1D	ENSG00000100554.12	protein_coding	ENST00000216442.12:chr14:-|7|1599:107:851|canonical|ATG	canonical	744	202.1	12.9	33.54	31.19	30.91	54.12	23.67	60.31	15.38	33.56	55.41	60.9	30.85	4.5	34.98	90.62	85.73	122.15	14.2	0	68.39	21.43	20.46	93.12	40.75	29.71	124.48	135.91	64.59	41.81	51.02	44.44	14.44	43.88	74.31	63.82	37.04	7.39	27.12	28.28	58.45
CCDC198	ENSG00000100557.10	protein_coding	ENST00000216445.8:chr14:-|2|3088:18:42|uORF|ATG	uORF	24	0	28.84	0	38.5	0	0	0	0	0	0.82	0	0	0	0	0	0	0	5.17	0	0	0	20.23	0	0	0	0	0	0	0	0	0	0	0	0	14.14	17.12	0	0	6.6	0	5.89
CCDC198	ENSG00000100557.10	protein_coding	ENST00000216445.8:chr14:-|7|3088:62:71|uORF|ATG	uORF	9	0	15.38	0	0	0	0	0	0	0	0	0	0	0	0	0	0	0	0	0	0	0	0	0	0	0	0	0	0	0	0	0	0	0	0	2.9	7.13	0	0	4.8	0	2.47
PLEK2	ENSG00000100558.9	protein_coding	ENST00000216446.9:chr14:-|10|1513:107:1169|canonical|ATG	canonical	1062	0.05	11.25	11.98	2.45	0	6.36	0	32.39	0	0.15	0.04	0.75	0.27	0	43.06	0	0	142.65	32.08	0	40.15	3.5	0	0.27	6.17	0.13	27.49	148.79	0	1.85	12.07	0	0	0	0.25	0.01	3.07	11.39	0	0.27	10.94
PIGH	ENSG00000100564.9	protein_coding	ENST00000216452.9:chr14:-|5|1394:66:633|canonical|ATG	canonical	567	9.49	0	6.01	0	0	5.26	15.68	8.04	11.39	6.44	8.48	0	0	0	6.77	0	0	0	17.49	0	0	11.05	7.45	4.47	0	9.84	0	0	0	7.67	10.9	14.19	0	10.21	0	0	26.28	0	0	0	8.56
PSMA3	ENSG00000100567.13	protein_coding	ENST00000216455.9:chr14:+|1|955:7:28|uORF|TTG	uORF	21	0	2.54	0.71	4.02	7.01	0	4.43	6.74	24.32	7.59	5.96	27.93	6.77	9.36	9.5	0	0	0	41.4	0	0	0	0	0	0	3.24	0	11.4	17.49	6.26	0	0	0	0	1.24	0.61	73.87	0	2.08	9.1	5.21
PSMA3	ENSG00000100567.13	protein_coding	ENST00000216455.9:chr14:+|8|955:79:847|canonical|ATG	canonical	768	68.29	41.34	77.07	234.48	162.78	307.92	103.3	214.01	45.55	325.01	388.59	382.01	152.27	301.24	196.46	0	104.89	240.05	341.98	0	96.34	30.07	210.49	228.32	151.39	90.47	244.93	276.18	242.28	218.8	242.44	130.41	324.98	280.73	22.32	29.97	502.13	11.85	437.11	244.66	189.52
GSTZ1	ENSG00000100577.19	protein_coding	ENST00000216465.10:chr14:+|7|1186:134:785|canonical|ATG	canonical	651	0	0	13.66	0	0	0	0	0	17.01	0	8.19	0	0	0	0	0	0	22.8	0	0	10.45	0	0	0	0	0	0	16.86	0	24.31	40.9	0	0	0	0	0	5.72	5.54	0	0	0
TMED8	ENSG00000100580.8	protein_coding	ENST00000216468.8:chr14:-|4|7761:42:1020|canonical|ATG	canonical	978	24.61	1.37	24.08	23.71	18.71	14.68	27.89	28.37	26.79	12.49	17.1	12.19	21.15	42.3	20.76	0	22.48	8.56	8.5	13.87	6.6	17.87	53.7	17.42	25.02	20.58	10.84	15.18	16.7	29.56	31.84	19.6	12.37	20.89	27.2	31.52	14.2	31.89	6.02	20.71	18.55
SAMD15	ENSG00000100583.5	protein_coding	ENST00000216471.5:chr14:+|4|2984:41:2066|canonical|ATG	canonical	2025	2.64	0.03	18.97	3.28	1.33	0.78	1.24	1.08	0.08	0.31	0.19	0.35	1.72	0	0.64	0	0.77	1.01	0.86	1.55	1.37	1.12	0	1.46	0.43	1.85	1.19	0.71	0.9	7.12	1.66	1.28	0	0.94	5.24	5.02	1.52	0	0.09	0.94	2.7
AHSA1	ENSG00000100591.8	protein_coding	ENST00000216479.8:chr14:+|10|1337:98:1115|canonical|ATG	canonical	1017	169.68	32.48	234.73	441.43	245.25	311.59	216.9	241.31	74.66	240.63	192.87	168.48	233.59	84.1	237.23	293.67	140	231.31	350.27	29.5	76.37	54.59	119.74	212.1	242.36	133.97	193.95	318.46	263.22	197.32	270.57	253.52	269.2	200.98	96.39	101.22	253.24	55.7	225.4	182.33	185.57
AHSA1	ENSG00000100591.8	protein_coding	ENST00000216479.8:chr14:+|2|1337:27:90|uORF|CTG	uORF	63	1.54	4.07	11.89	21.4	27.57	3.32	3.95	10.13	18.96	4.4	2.31	6.86	38.35	7.78	12.97	0	0	4.44	41.21	0	0	30.93	4	4.62	20.87	25.45	8.87	3.8	23.27	64.77	68.09	0	43.72	6.44	55.27	46	2.73	50.67	0.92	8.34	14.6
SPTLC2	ENSG00000100596.8	protein_coding	ENST00000216484.7:chr14:-|7|8034:59:1748|canonical|ATG	canonical	1689	73.9	7.1	41.62	39.84	14.21	26.72	41.36	40.73	32.74	29.22	24.65	45.29	24.85	13.38	67.19	52.67	40.69	36.14	38.72	23.08	30.43	37.46	91.42	31.98	53.7	52.5	49	33.31	28.79	82.52	116.41	30.36	20.34	42.31	26.6	27.23	25.52	30.53	8.86	39.58	36.71
RIN3	ENSG00000100599.16	protein_coding	ENST00000216487.12:chr14:+|2|3852:73:118|uORF|ATG	uORF	45	0	1.89	5.31	13.07	14.38	0	2.07	0	0	3.95	7.82	1.37	1.58	0	0	0	0	11.72	1.74	0	0	39.55	0	0	0	3.02	0	0	2.71	0	0	0	0	2.57	13.34	3.14	0	42.43	0	5.29	3.86
RIN3	ENSG00000100599.16	protein_coding	ENST00000216487.12:chr14:+|5|3852:153:3111|canonical|ATG	canonical	2958	0.08	0.95	0.8	0.21	4.8	0.32	1.02	0	0	1.31	0.51	0.08	4.31	10.23	2.07	0	0	6.85	0	1.47	0	7.42	3.46	0.51	0	1.29	4.53	3.48	2.1	0	0	1.05	0	0.15	1.66	1.16	0	29.06	1.92	1.24	1.79
ALKBH1	ENSG00000100601.10	protein_coding	ENST00000216489.8:chr14:-|1|2597:20:1190|canonical|ATG	canonical	1170	5.75	2.44	11.19	16.37	13.4	17.36	27.38	23.71	13.82	12.9	17.83	21.58	14.85	16.81	17.11	26.08	8.91	21.28	15.93	12.83	5.32	5.26	19.01	24.16	17.18	15.09	19.23	15.35	12.4	12.55	15.48	19.04	13.63	20.72	10.75	11.83	18.17	14.14	9.41	18.37	13.36
CHGA	ENSG00000100604.13	protein_coding	ENST00000216492.10:chr14:+|14|1985:211:1585|canonical|ATG	canonical	1374	370.5	0.04	287.11	1.28	0.14	0	2.49	0	0	0.01	0	19.54	0	0	0	0	81.51	0.81	0	0	0	0.94	0	18.59	0	0.02	0	0	0	0.19	0	1.13	0	2.45	68.62	105.06	0	0	0.02	0	66.81
DHRS7	ENSG00000100612.14	protein_coding	ENST00000216500.9:chr14:-|30|2322:457:1477|canonical|ATG	canonical	1020	29.74	43.9	15.67	60.89	28.26	19.61	27.37	52.67	27.97	13.31	13.85	17.59	10.49	57.71	29.31	89.74	45.38	57.75	26.17	8.28	52.87	71.64	45.35	8.75	43.37	23.71	32.41	60.4	31.83	49.29	17.94	11.36	23.16	13.43	75.28	59.07	18.28	60.64	104.53	25.48	39.17
SIX4	ENSG00000100625.9	protein_coding	ENST00000216513.5:chr14:-|15|6491:278:2624|canonical|ATG	canonical	2346	0.52	0.03	0.69	2.72	21.96	7.79	6.67	8.78	4.1	2.93	3.5	12.76	4.59	0	8.47	3.3	2.28	9.8	5.47	21.78	3.14	1.1	0.05	16.96	4.28	3.61	6.66	6.63	11.9	10.17	14.31	6.84	1.41	10.41	0.69	0.41	7.53	0	1.22	8.14	4.89
SIX4	ENSG00000100625.9	protein_coding	ENST00000216513.5:chr14:-|1|6491:11:83|uORF|ATG	uORF	72	0	0	1.04	1.17	7.25	3.48	0.43	0.98	4.73	2.47	3.74	21.81	0	0	5.25	0	0	5.17	15.23	13.45	0	0	0	21.51	0	1.89	2.58	0	16.93	9.11	5.65	7.19	0	3.21	0.36	0.18	21.43	0	0.4	2.65	3.39
SIX4	ENSG00000100625.9	protein_coding	ENST00000216513.5:chr14:-|6|6491:94:211|uORF|ATG	uORF	117	0.31	0.09	1.91	25.13	27.83	16.04	22.51	21.78	10.18	0.51	1.42	5.53	7.88	0	42.47	0	0	4.24	82.33	6.21	0	1.38	0	5.79	0	9.59	7.95	0	16.67	12.33	10.44	6.64	0	3.96	2.01	0.55	5.86	0	1.23	5.29	8.33
CEP128	ENSG00000100629.17	protein_coding	ENST00000216517.10:chr14:-|26|1606:279:1587|canonical|ATG	canonical	1308	0	0	0.25	0	0	0	0.92	1.1	1.81	0	1.22	0	0	0.82	0	0	0	0.67	0	0	0	0	1.06	0	0	0	0	0	0	0	0	2.24	0	0	0.51	0.24	0.93	2.55	0.29	0	0.1
SLC10A1	ENSG00000100652.5	protein_coding	ENST00000216540.5:chr14:-|5|2002:87:1137|canonical|ATG	canonical	1050	0.87	200.97	0.68	0	0	0	0	0	0	0.19	0	0	0	0	0	0	0	0	0	0	0	0	0	0	0	0	0	0	0	0	0	0	0	0	0	0	0	0	0	0	19.19
EIF5	ENSG00000100664.11	protein_coding	ENST00000216554.8:chr14:+|26|5710:442:1738|canonical|ATG	canonical	1296	229.77	67.65	133.99	143.05	174.49	113.55	177.21	121.51	57.84	94.93	206.09	112.46	123.13	34.72	109.7	147.22	109.42	109.67	74.57	37.93	79.13	12.74	141.15	148.24	61.71	161.91	165.16	162.94	180.64	45.33	69.73	130.3	163.1	116.66	90.68	69.2	42.34	55.5	152.33	103.86	126.6
SLC8A3	ENSG00000100678.19	protein_coding	ENST00000216568.11:chr14:-|1|2916:20:38|uORF|ATG	uORF	18	4.7	0	0	0	0	0	0	0	0	0	0	0	0	0	0	0	0	0	0	0	0	0	0	0	0	0	0	0	0	0	0	0	0	0	8.7	8.56	0	0	0	0	1.4
ZFYVE21	ENSG00000100711.14	protein_coding	ENST00000216602.10:chr14:+|9|1521:113:872|canonical|ATG	canonical	759	79.04	12.43	86.79	26.83	15.56	15.39	23.26	41.5	12.33	15.34	6.59	35.72	17.37	0	28.57	0	62.47	32.4	9.16	0	10.63	13.67	12.25	43.93	0	29.58	38.47	45.42	32.11	39.33	31.6	18.09	0	30.38	45.83	42.24	13.96	90.57	19.73	23.42	35.74
BDKRB1	ENSG00000100739.11	protein_coding	ENST00000216629.11:chr14:+|15|1301:221:1283|canonical|ATG	canonical	1062	0	0	0.07	0.4	0.08	0.12	0	5.66	0	0	0.02	0.12	0	0	0	11.33	0	0.47	0	0	2.17	0.15	0	0	0	0.86	3.68	13.98	0	0	0	0	0	0	0.02	0.01	0	0	0	0.09	0.26
APEX1	ENSG00000100823.12	protein_coding	ENST00000216714.8:chr14:+|10|1453:101:128|uORF|ACG	uORF	27	5.68	14.36	20.46	9.27	43.65	59.23	16.53	27.05	62.52	47.89	30.32	249.5	38.53	24.3	22.38	349.55	98.08	39.17	184.32	8.97	7.02	70.68	19.35	67.62	77.95	12.23	52.82	30.75	257.48	264.34	86.56	106.33	0	23.13	45.45	48.58	158.48	57.33	4.53	59.62	43.15
APEX1	ENSG00000100823.12	protein_coding	ENST00000216714.8:chr14:+|21|1453:238:1195|canonical|ATG	canonical	957	84.05	32.53	53.98	278.33	233.02	302.78	304.09	309.99	112.37	252.12	184.71	455.57	211.63	140.56	237.75	172.5	184.38	402.82	163.28	239.31	82.4	77.09	210.78	376.88	206.87	242.31	231.52	234.88	214.28	167.64	100.6	239.64	361.09	173.53	134.67	138.79	145.12	80.28	217.23	179.93	188.96
APEX1	ENSG00000100823.12	protein_coding	ENST00000216714.8:chr14:+|2|1453:8:101|uORF|GTG	uORF	93	0	8.78	5.48	9.99	16.91	13.97	9.06	17.03	14.64	2.37	2.47	15.62	18.38	120.96	17.17	0	0	6.69	117.55	10.42	0	12.18	5.4	11.45	4.7	8.79	4.06	5.15	35.68	10.55	0	0	0	8.92	29.61	19.34	3.69	42.26	1.39	14.5	12.5
APEX1	ENSG00000100823.12	protein_coding	ENST00000216714.8:chr14:+|5|1453:54:78|uORF|ACG	uORF	24	0	5.1	20.74	0	0	0	0	0	0	0	0	0	0	0	0	0	0	0	0	0	0	96.39	9.16	0	0	0	0	0	0	0	0	0	52.28	0	0	0	0	0	0	0	0
PABPN1	ENSG00000100836.11	protein_coding	ENST00000216727.9:chr14:+|2|1811:14:935|canonical|ATG	canonical	921	6.94	16.31	45.11	74.2	110.74	101.88	101.21	101.45	122.67	127.02	77.72	157.57	99.85	158.42	159.22	104.98	20.18	139.72	70.67	283.72	23.77	42.51	87.35	222.32	36.53	83.18	134.74	87.49	104.28	119.72	71.48	103.66	92.29	97.52	66.58	47.36	95.37	90.36	86.64	89.86	82.03
EFS	ENSG00000100842.13	protein_coding	ENST00000216733.8:chr14:-|10|2653:148:1834|canonical|ATG	canonical	1686	1.52	0	0.85	0	4.4	0	0	0	0	0	0	0.73	0	0	0	0	5.05	0	0	0	0	1.92	0	7.22	0	1.15	1.2	0	0	0.32	1.17	0	1.48	0	5.9	3.22	0	0	0	0	1.12
CINP	ENSG00000100865.15	protein_coding	ENST00000216756.11:chr14:-|4|953:40:679|canonical|ATG	canonical	639	37.98	14.93	55.6	81.63	43.48	77.82	46.24	55.26	34.88	36.09	101.25	66.59	52.8	66.37	43.75	74.65	45.85	30.96	70.97	43.96	23.87	17.98	65.74	59.56	56.3	38.98	79.58	67.82	85.69	65.68	87.89	123.73	30.11	76.68	43.6	53.91	80.77	37.85	29.44	47.45	47.98
PCK2	ENSG00000100889.12	protein_coding	ENST00000216780.9:chr14:+|5|2179:96:2019|canonical|ATG	canonical	1923	3.82	318.29	5.13	22.41	5.09	7.3	41.63	51.9	154.8	132.63	29.17	52.94	27.66	81.59	96.23	58.33	13.77	37.1	8.51	10.45	17.14	106.7	41.68	32.84	65.15	29.26	25.75	20.86	74.69	182.21	80.94	8.88	15.74	8.21	7.12	6.31	8.02	16.29	52.13	7.05	63.61
NFKBIA	ENSG00000100906.11	protein_coding	ENST00000216797.10:chr14:-|2|1559:106:1060|canonical|ATG	canonical	954	39.38	69.52	59.84	112.7	21.17	48.83	20.62	208.55	19.8	127.36	12.88	33.89	21.47	224.25	29.23	0	158.54	65.37	36.72	0	57.55	68.65	321.4	29.78	41.92	42.11	66.28	164.64	21.84	44.53	23.5	12.62	28.52	22.05	41.25	27.45	48.35	36.02	92.77	23.98	63.86
PSME2	ENSG00000100911.16	protein_coding	ENST00000216802.10:chr14:-|2|793:30:750|canonical|ATG	canonical	720	14.21	55.08	25.09	95.86	100.86	73.33	69.91	55.39	119.86	135.26	58.53	59.79	189.84	569.55	108.79	149.81	44.79	216.67	83.7	18.16	79.38	21.15	75.19	29.69	117.26	169.25	159.11	87.63	174.71	105.4	150.89	43.11	40.46	20.51	24.57	21.48	36.07	34.78	16.49	43.37	81.16
BRMS1L	ENSG00000100916.14	protein_coding	ENST00000216807.12:chr14:+|14|2637:180:1152|canonical|ATG	canonical	972	31.74	3.25	14.79	24.37	23.73	25.28	28.79	14.56	3.15	60.86	8.88	19.17	15.48	3.58	13.52	20.34	20.43	25.52	13.52	3.63	9.25	4.33	10.86	26.59	8.09	29.26	17.22	32.27	10.16	17.81	17.8	62.62	73.53	46.19	39.94	41.91	25.76	8.51	10.56	42.16	24.12
BRMS1L	ENSG00000100916.14	protein_coding	ENST00000216807.12:chr14:+|1|2637:20:38|uORF|CTG	uORF	18	0	0	0	0	0	0	5.18	3.96	0	0	0	0	0	0	1.1	0	0	0	0	0	0	0	0	0	0	1.89	0	0	0	7.28	0	0	0	0	1.45	1.43	0	0	0	0	0.56
PNN	ENSG00000100941.9	protein_coding	ENST00000216832.9:chr14:+|2|3537:27:2181|canonical|ATG	canonical	2154	29.02	9.41	56.78	33.2	93.62	113.47	66.93	52.05	17.75	128.88	76.48	55.04	68.07	57.05	68.42	70.23	32.75	41.85	57.92	94.3	32.31	24.31	54.49	93.74	78	105.98	68.81	50.46	47.45	51.34	78.7	82.12	83.97	75.46	35.58	29.74	50.08	10.3	61.94	74.67	57.92
CYP24A1	ENSG00000019186.10	protein_coding	ENST00000216862.8:chr20:-|21|3278:408:1953|canonical|ATG	canonical	1545	0.61	0	0	599.67	0.15	0	0	0	0	1.56	0	0	0	0	143.86	0	0	2.25	41.87	0	0	6.91	0	0	0	0.04	0	1.08	0	0.08	0	1.17	0	0	0.08	0.26	0	0	0	1.45	15.4
CYP24A1	ENSG00000019186.10	protein_coding	ENST00000216862.8:chr20:-|4|3278:66:87|uORF|GTG	uORF	21	0	0	0	388.02	0	0	0	0	0	0	0	0	0	0	347.35	0	0	0	525.82	0	0	0	0	0	0	0	0	0	0	0	0	0	0	0	0	0.61	0	0	0	0	29.14
CYP24A1	ENSG00000019186.10	protein_coding	ENST00000216862.8:chr20:-|8|3278:196:205|uORF|ATG	uORF	9	0	0	0	18284.9	0	0	0	0	0	17.53	0	0	0	0	1126.3	0	0	0	3028.14	0	0	53.94	0	0	0	0	0	0	0	0	0	0	0	0	0	0	19.05	0	3.2	10.59	317.87
PTPRA	ENSG00000132670.21	protein_coding	ENST00000216877.10:chr20:+|15|3725:304:319|uORF|ATG	uORF	15	30.6	4.26	4.98	28	0	5.56	14.46	9.44	0	123.62	161.45	43.11	4.73	52.17	33.13	0	0	0	0	0	0	0	33.5	161.31	0	11.34	0	0	0	0	0	51.8	109.95	30.86	24.37	26.54	11.43	0	30.71	12.71	32.92
PTPRA	ENSG00000132670.21	protein_coding	ENST00000216877.10:chr20:+|19|3725:329:347|uORF|ATG	uORF	18	18.79	1.18	3.32	9.33	16.23	4.63	6.89	3.93	0	72.33	125.34	17.11	3.94	0	23.19	0	0	8.61	0	0	0	0	0	24.2	0	7.56	10.33	26.6	6.77	0	0	28.78	30.54	3.21	49.31	72.76	0	0	40.78	21.18	27.27
PTPRA	ENSG00000132670.21	protein_coding	ENST00000216877.10:chr20:+|22|3725:401:2783|canonical|ATG	canonical	2382	0	2.24	20.33	14.87	9.61	6.25	10.62	8.88	0	15.76	16	10.3	12.74	7.1	16.24	5.41	72.84	7.91	15.85	10.68	23.7	12.09	0	22.82	6.97	10.62	13.43	15.48	7.42	10.82	11.03	12.94	16.16	17.51	0	0	7.63	10.96	17.53	12.92	0
PTPRA	ENSG00000132670.21	protein_coding	ENST00000216877.10:chr20:+|7|3725:123:186|uORF|ATG	uORF	63	9.01	1.69	5.92	28	14.25	0.66	5.9	10.11	37.81	5.01	4.27	18.57	3.38	13.97	2.21	0	4.47	16.24	2.49	15.38	0	20.55	33.9	6.91	0	29.7	8.86	0	11.61	4.16	6.46	0	43.63	6.43	265.61	104.15	2.72	242.48	1.14	15.13	26.35
PTPRA	ENSG00000132670.21	protein_coding	ENST00000216877.10:chr20:+|9|3725:192:333|uORF|GTG	uORF	141	0.86	0	0.56	0.65	0	0.3	8.35	1.51	1.21	3.24	2.51	1.3	0.5	4.22	12.02	0	0	0	0	0	0	0	4.19	2.53	0	1.1	0	0	0	0	0	3.67	0	3.24	1.38	2.5	0	0	2.15	1.15	2.06
NSFL1C	ENSG00000088833.18	protein_coding	ENST00000216879.9:chr20:-|3|2721:26:1139|canonical|ATG	canonical	1113	0	0	26.17	27.91	39.31	35.29	0	0	55.31	21.9	0	32.29	22.76	0	28.71	0	0	90.26	0	0	0	0	28.78	60.86	0	95.14	57.37	0	0	22.95	0	17.72	46.68	69.87	76.49	68.09	43.09	0	48.42	65.42	36.26
ZFP64	ENSG00000020256.20	protein_coding	ENST00000216923.5:chr20:-|1|3057:27:63|uORF|TTG	uORF	36	0.67	1.18	1.24	9.33	0.58	0	4.3	1.97	9.45	1.64	0.57	0	3.94	19.02	6.07	0	0	0	4.35	0	0	0	3.49	0	0	4.72	0	0	0	14.57	5.65	0	76.35	0	7.98	4.64	0	0	1.6	0	2.78
ZFP64	ENSG00000020256.20	protein_coding	ENST00000216923.5:chr20:-|6|3057:82:88|uORF|ATG	uORF	6	64.42	14.2	19.91	70	476.61	90.37	284.03	188.74	226.88	598.36	858.99	143.71	1110.66	309.77	235.2	0	0	599.57	365.46	0	115.23	134.85	62.82	346.82	364.18	221.09	526.89	518.75	487.47	174.83	169.61	906.48	0	28.93	113.12	128.4	200.05	0	671.7	39.71	276.69
ZFP64	ENSG00000020256.20	protein_coding	ENST00000216923.5:chr20:-|9|3057:144:2190|canonical|ATG	canonical	2046	5.67	0	2.24	3.46	0	2.16	0	0	1.53	4.48	0	0	0	0	0	0	0	6.45	4.89	0	3.91	0	9.82	0	0	0	0	0	0	0	0	0	5.51	0	0	0	10.48	4.86	0	3.81	2.28
PYGB	ENSG00000100994.12	protein_coding	ENST00000216962.9:chr20:+|4|4116:95:2627|canonical|ATG	canonical	2532	99.44	3.76	51.36	156.63	104.47	19.59	40.76	21.08	21.57	53.93	14.72	31.35	339.46	22.02	79.78	126.1	117.02	73.81	35.63	21.71	362.9	52.47	13.69	44.69	14.84	53.08	45.32	112.34	157.77	104.04	27.81	27.11	369.65	43.81	181.62	179.28	23.03	29.66	72.96	40.91	76.21
PROCR	ENSG00000101000.6	protein_coding	ENST00000216968.5:chr20:+|2|1349:84:801|canonical|ATG	canonical	717	1.63	1.66	5.44	125.09	51.21	17.29	10.56	17.85	6.76	1.45	87.77	36.92	59.05	0.94	63.4	1.15	0.39	226.96	68.63	3.92	62.23	30.1	3.15	15.19	121.26	62.06	46.79	94.85	56.14	1.89	24.15	25.57	3.05	33.09	0.52	1.31	39.38	2.69	0.34	52.72	30.39
MYBL2	ENSG00000101057.16	protein_coding	ENST00000217026.5:chr20:+|10|2668:171:2274|canonical|ATG	canonical	2103	0	0	2.97	1.47	39.25	3.91	19.04	17.85	15	9.66	12.05	12.76	22.13	15.53	9.29	12.46	0	17.63	3.63	0	0	1.55	0.85	27.7	15.87	22.53	14.1	22.34	13.83	12.17	12.6	5.07	29.13	33.35	0.66	0.58	87.62	30.61	20.71	15	13.13
R3HDML	ENSG00000101074.5	protein_coding	ENST00000217043.4:chr20:+|13|1323:116:878|canonical|ATG	canonical	762	0	0	0	0.11	0	0	0	0	0	0	0	0	0	0	0	0	0	0.04	0	0	12.7	0	0	0	0	0	0	0	0	0	0	0	0	0	0	0	0	0	0	0	0.06
PABPC1L	ENSG00000101104.13	protein_coding	ENST00000217073.7:chr20:+|8|2141:85:1945|canonical|ATG	canonical	1860	0	0	0	0	0	0	0	0	0	0	0	0	0	0	0	0	0	0	0	0	0	0	0	0	0	0	0	0	0	0	0	0	0	0	0	0	0	0	0.76	0	0.03
SALL4	ENSG00000101115.13	protein_coding	ENST00000217086.9:chr20:-|2|5209:13:40|uORF|ATG	uORF	27	0	0	0.55	0	0	0	0	0	0	0	0	104.93	0	0	0	0	0	0	0	0	0	0	0	80.66	0	0	0	0	0	0	0	0	0	0	1.93	0.48	0	0	0	0	5.27
SALL4	ENSG00000101115.13	protein_coding	ENST00000217086.9:chr20:-|7|5209:114:3276|canonical|ATG	canonical	3162	0	0.04	2.52	0	0	0.81	0.06	0.2	0	0.22	0	84.45	0	0	0.01	0	0	0.67	0.1	0.46	0	0	0	101.38	0.41	0	0	0	0	0.37	0	0	0	0	0.12	0.09	0.06	0	0.57	0.09	5.18
CSTF1	ENSG00000101138.12	protein_coding	ENST00000217109.9:chr20:+|5|4032:102:1398|canonical|ATG	canonical	1296	30.06	14.85	44.93	61.32	86.09	83.68	62.87	122.17	53.83	83.67	68.6	91.91	70.18	37.59	62.83	74.94	41.62	48.07	64.66	6.91	40.37	25.72	81.33	93.2	123.08	144.11	65.72	58.19	69.77	63.33	60.15	92.52	86.96	96.48	25.04	28.24	84.01	41.75	69.7	71.47	58.44
TPD52L2	ENSG00000101150.18	protein_coding	ENST00000217121.9:chr20:+|2|2362:73:763|canonical|ATG	canonical	690	0	6.61	32.29	38.42	0	97.96	0	71.43	0	86.51	42.99	0	39.46	0	110.09	0	0	7.99	0	0	80.74	0	9.07	49.99	0	270.31	20.43	73.41	0	94.65	79.55	0	0	0	0	0	0	0	0	0	19.68
CTSZ	ENSG00000101160.15	protein_coding	ENST00000217131.6:chr20:-|5|1502:127:1039|canonical|ATG	canonical	912	18.37	91.64	36.64	62.58	0	42.63	0	40.47	45.14	0	22.63	14.02	97.07	26.71	27.3	158.66	36.54	101.07	45.75	0	275.69	197.04	64.68	21.4	232.76	51.22	111.9	99.14	20.3	14.15	73.74	11.8	101.82	10.72	0	0	90.81	39.27	116.02	63.94	44.54
TUBB1	ENSG00000101162.4	protein_coding	ENST00000217133.2:chr20:+|10|3321:95:1451|canonical|ATG	canonical	1356	0.38	0.11	0.15	0.12	0.14	0.06	0.02	0	11.23	2.25	0.7	0.45	0.05	0	0.15	0	0.1	1.83	0.17	0	0	0.24	0.09	0.07	0	0.13	1.1	0	0	0.19	0	1.72	1.01	0.17	0.27	0.19	0.51	42.25	0.68	0.18	0.61
TUBB1	ENSG00000101162.4	protein_coding	ENST00000217133.2:chr20:+|5|3321:37:67|uORF|CTG	uORF	30	0	1.06	0.5	0	0	0	0	0	172.99	3.29	18.63	0	0	0	0	0	0	0	0	0	0	0	0	0	14.57	0	0	0	0	0	0	0	0	0	0	0	0	445.56	0	0	4.01
SLCO4A1	ENSG00000101187.16	protein_coding	ENST00000217159.6:chr20:+|10|2716:148:2317|canonical|ATG	canonical	2169	3.88	0.98	1.27	7.9	9.19	44.87	6.34	53.81	3.57	22.11	3.41	8.08	43.96	3.65	18.85	6.96	1.95	1.13	16.72	3.57	6.27	5.3	7.24	2.37	45.74	28.13	7.54	13.25	14.5	6.47	0	15.52	13.31	25.34	0.37	0.75	13.52	7.69	0	16.48	9.07
SLCO4A1	ENSG00000101187.16	protein_coding	ENST00000217159.6:chr20:+|3|2716:43:94|uORF|ACG	uORF	51	0.24	0.84	0.88	4.94	5.73	11.45	3.04	9.71	1.67	2.32	2.03	6.04	27.8	0	16.76	0	0	0	6.14	9.5	9.04	12.69	0	0	17.14	11.34	3.65	14.08	4.78	12.85	0	0	0	3.4	2.05	1.01	26.9	74.88	0	11.21	4.26
TCFL5	ENSG00000101190.13	protein_coding	ENST00000217162.5:chr20:-|2|2453:94:1690|extension|ATG	extension	1596	3.04	0.2	24.51	0.29	1.08	1.11	1.87	0.32	0.63	1.26	0	0.99	2.44	1.72	0.76	0	0	0.64	1.87	2.88	1.88	2.94	0	1.33	6.47	3.73	1.4	0.75	0.6	2.14	1.79	2.27	0	1.59	1.34	0.82	2.24	0	0.64	2.8	3
BIRC7	ENSG00000101197.13	protein_coding	ENST00000217169.8:chr20:+|19|1334:193:1090|canonical|ATG	canonical	897	0.08	0	0	6.65	0	0.7	0	0	0	0.24	0	0	0	0	0	0	0	0	0	0	0	1.44	7	0	0	0	0	0	0	0	0	0	0	0	0.7	0.01	0	0	0	0	0.23
UBOX5	ENSG00000185019.17	protein_coding	ENST00000217173.7:chr20:-|12|4300:142:1768|canonical|ATG	canonical	1626	4.61	1.09	3.05	4.08	4.49	1.17	1.86	1.76	4.5	3.39	1.28	7.31	2.44	0	4.57	0	4.17	4.41	4.19	2.09	3.76	4.38	1.09	8.1	1.35	5.36	7.09	3.53	11.54	4.44	5.65	2.08	0	7.2	2.61	4.93	6.22	8.61	15.92	6.89	4.58
EEF1A2	ENSG00000101210.13	protein_coding	ENST00000217182.6:chr20:-|1|1773:5:53|uORF|CTG	uORF	48	7.61	0	0	20.21	0	62.14	23.89	9.85	3.54	0	0.9	4.84	2.97	0	311.31	0	20.54	16	47.16	0	0	0	2.68	0	195.82	5.48	0	0	0	52.82	38.43	0	0	6.03	189.77	193.17	26.99	0	0	8.93	44.93
EEF1A2	ENSG00000101210.13	protein_coding	ENST00000217182.6:chr20:-|5|1773:98:1490|canonical|ATG	canonical	1392	902.72	0.21	3.41	176.1	2.25	793.59	98.23	144.61	37.04	0.06	9.95	37.98	66.51	0.28	448.28	24.39	181.6	496.36	379.81	227.91	1.82	2.79	55.51	22.35	739.67	179.92	19.91	0	0.18	529.66	643.34	64.93	15.8	38.28	336.8	450.79	86.97	0.46	0.46	39.16	217.9
SRMS	ENSG00000125508.4	protein_coding	ENST00000217188.2:chr20:-|23|4082:287:1754|canonical|ATG	canonical	1467	0	0	0.06	0	0	0	0	1.11	0.06	0	0	0	0	0	2.21	0	0	0	2.35	0	0	0	0	0.03	0	0	0	0.98	0	0	0	0	0	0	0	0.01	0	0	0	0	0.17
C20orf27	ENSG00000101220.18	protein_coding	ENST00000217195.12:chr20:-|18|1302:153:753|canonical|ATG	canonical	600	0.06	0	0	0	2.16	0.89	3.61	0.38	0	0.92	0.54	0	1.1	3.81	0.59	0	0	0.39	0	0	0	0	2.62	0.25	4.79	3.29	0.97	0	0	0	0	1.35	0	0.71	3.59	0.84	2.11	3.93	1.24	1.09	0.93
TRIB3	ENSG00000101255.12	protein_coding	ENST00000217233.9:chr20:+|4|2356:81:126|uORF|ATG	uORF	45	0	5.44	1.66	52.27	0.46	8.34	22.03	66.06	109.66	7.89	3.22	0.68	39.39	106.52	90.99	0	0	5.51	90.5	37.67	0	21.58	13.96	1.08	9.71	7.56	12.4	10.64	5.42	29.14	0	17.27	12.22	41.15	25.53	23.11	11.43	0	33.9	8.47	19.97
CSNK2A1	ENSG00000101266.19	protein_coding	ENST00000217244.9:chr20:-|10|12984:102:162|uORF|CTG	uORF	60	1.01	1.13	2.63	16.99	11.84	15	21.69	10.62	38.29	3.29	6.55	4	7.46	25.31	29.38	0	0	1.57	59.02	0	0	2.7	6.95	4.03	0	5.22	3.1	0	8.15	4.37	6.78	0	0	4.97	17.06	5.51	54.3	63.65	2.4	21.47	8.82
CSNK2A1	ENSG00000101266.19	protein_coding	ENST00000217244.9:chr20:-|15|12984:165:186|uORF|ATG	uORF	21	8.63	10.14	68.26	412.02	152.08	148.97	38.36	20.22	48.62	136.2	180.37	27.86	216.06	125.77	270.69	0	0	19.2	969.6	0	65.85	23.12	119.65	6.91	20.81	116.62	35.42	11.4	150.88	87.41	106.61	37	0	19.29	119.34	105.78	138.81	30.31	30.84	204.21	100.79
CSNK2A1	ENSG00000101266.19	protein_coding	ENST00000217244.9:chr20:-|28|12984:346:1522|canonical|ATG	canonical	1176	0	0	0	0	0	0	0	0	0	0	0	0	0	0	21.17	0	0	17.15	0	0	0	0	0	0	0	0	0	0	0	0	0	0	0	0	12.95	5.96	0	0	0	25.71	34.4
CSNK2A1	ENSG00000101266.19	protein_coding	ENST00000217244.9:chr20:-|2|12984:17:77|uORF|CTG	uORF	60	0.4	1.6	3.23	9.8	24	11.82	60.94	14.16	100.68	16.11	3.1	27.71	43.72	79.89	57.31	0	0	5.69	181.43	0	0	5.39	18.85	11.29	0	23.24	6.2	7.98	54.84	6.56	6.78	8.63	0	7.71	27.41	20.97	20	74.26	3.84	40.5	20.08
MACROD2	ENSG00000172264.18	protein_coding	ENST00000217246.8:chr20:+|19|4994:169:352|uORF|GTG	uORF	183	0.79	1.45	4.32	1.38	0	0	0	0	0	0.22	0	0.67	0	0	0.87	0	0	0	2.57	14.56	0	7.96	0	0.53	2.39	0.37	0	0	0	2.87	0	0	0	0	16.41	10.74	4.68	0	0	0.26	2.3
MACROD2	ENSG00000172264.18	protein_coding	ENST00000217246.8:chr20:+|34|4994:396:1674|canonical|ATG	canonical	1278	0	0	0	0	0.1	0.26	0	0	0	0	0.53	0	0.33	0	0	0	0	0	0.43	0	1.08	0	0	0	0	0	0	0	0	0	0	0.81	0.86	0	0	0	0.67	0	0	0	0
SLC52A3	ENSG00000101276.18	protein_coding	ENST00000217254.11:chr20:-|4|2654:31:97|uORF|ATG	uORF	66	1.83	0.32	195.91	11.46	0	0	0	2.14	1.29	0	0.94	14	3.22	0	24.69	0	0	0.47	191.04	0	0	12.26	0	2.2	0	0.52	0	0	7.39	23.84	123.35	0	0	0	0	0	0	0	0	1.44	18.93
RSPO4	ENSG00000101282.9	protein_coding	ENST00000217260.9:chr20:-|10|2757:148:853|canonical|ATG	canonical	705	0.45	0	0.06	0	0	0	0	0	0	0	0	0.69	0	0	0.25	0	4.39	20.89	0	0	0	0	0	3.68	0	0	0.79	0	0	0	0	0	0	0	0.07	0.07	0	0	0	0	0.97
FERMT1	ENSG00000101311.16	protein_coding	ENST00000217289.9:chr20:-|1|4637:2:119|uORF|GTG	uORF	117	0	0	0.26	0.72	5	1.78	0.53	1.21	0	0.17	0	2.63	9.09	0	2.89	0	0	0.8	1.34	0	1.97	5.53	0	0.41	0	0.29	0	4.09	0	1.12	3.48	0	0	0.99	0	0	2.93	16.32	0.12	0.81	0.95
FERMT1	ENSG00000101311.16	protein_coding	ENST00000217289.9:chr20:-|20|4637:276:2310|canonical|ATG	canonical	2034	1.62	0.03	0.76	12.47	7.2	23.93	0.99	12.01	0	19.05	0	8.64	20.67	0	18.24	0	27.69	5.21	18.56	0.24	24.36	1.91	0.49	9.59	5.59	0.3	3.11	39.55	0.06	1.48	4.7	4.33	0	2.56	0	0.03	6.83	0	2.96	13.92	5.73
TM9SF4	ENSG00000101337.16	protein_coding	ENST00000217315.9:chr20:+|1|4032:6:129|uORF|ATG	uORF	123	13.92	10.72	24.06	33.06	52.16	52.41	17.03	8.9	12.36	9.18	7.4	7.77	9.59	79.67	16.74	0	0	4.73	88.24	0	0	120.97	0	4.23	0	105.13	6.34	0	118.33	8.05	14.3	0	114.2	0	62.11	63.26	13.77	9.24	2.59	11.6	26.06
TLDC2	ENSG00000101342.10	protein_coding	ENST00000217320.8:chr20:+|4|2076:38:686|canonical|ATG	canonical	648	0	0.02	0.81	0.13	0.1	0	0	0.11	0	0.88	0	0.14	0	0	0.03	0	0	0	0.36	0	0	1.25	0.58	0.07	0	0	0	0	0	0	0	0	0	0	0	0.1	0	2.95	0.04	0	0.15
SNTA1	ENSG00000101400.6	protein_coding	ENST00000217381.3:chr20:-|8|2211:144:1662|canonical|ATG	canonical	1518	37.83	2.14	11.09	3.71	5.43	3.08	5.8	7.04	10.82	3.25	5.77	2.98	3.18	0	3.06	4.53	20.22	12.75	9.7	4.63	1.97	11.94	0.25	2.65	17.56	16.56	6.13	0.79	6.18	0.35	3.22	4.09	4.35	5.37	14.7	11.45	15.36	1.26	7.12	10.39	9.56
OXT	ENSG00000101405.3	protein_coding	ENST00000217386.2:chr20:+|3|513:37:415|canonical|ATG	canonical	378	0	3.92	0.83	0	0	0	0	0	0	0.57	0	0	0	0	0	0	0	0	0	0	0	1.71	0	0.13	0	0	0	0	0	0	0	0	0	0	35.01	36.11	0	5.05	0.65	0	4.72
CHMP4B	ENSG00000101421.4	protein_coding	ENST00000217402.3:chr20:+|3|1602:122:797|canonical|ATG	canonical	675	184.81	29.18	136.97	171.37	164.6	133.54	74.27	137.99	90.12	164.74	124.53	65.19	175.39	253.76	105.18	187.17	102.86	193.79	120.43	230.69	116.08	140.96	147.97	109.19	94.53	279.88	176.6	154.65	215.21	196.39	219.21	98.23	129.09	102.7	198.09	188.78	246.41	112.22	112.18	150.5	140.54
LBP	ENSG00000129988.6	protein_coding	ENST00000217407.3:chr20:+|4|1825:36:1482|canonical|ATG	canonical	1446	3.03	470.98	0.84	0.41	0.01	0.06	0	0.1	0	0.04	0	0.45	0	0	0	0	0	0.06	0	0	0	52.93	0	0.23	0	0	0	0	0	0	0	0	0	0	0	0	0	0	0.24	0.07	45.36
SLC32A1	ENSG00000101438.4	protein_coding	ENST00000217420.2:chr20:+|13|2550:240:1818|canonical|ATG	canonical	1578	55.59	0	0.22	0	0	0	0	0	0	0	0	0.31	0	0	0.08	0	25.08	0.02	0.05	0	0	0	1.03	0.49	0	0	0	0	0	0	0	0	0	0.04	1.44	3.17	0	0	0	0	5.18
SLC32A1	ENSG00000101438.4	protein_coding	ENST00000217420.2:chr20:+|8|2550:102:150|uORF|ATG	uORF	48	9.31	0	0	0	0	0	0	0	0	0	0	0	0	0	0	0	5.87	0	0	0	0	0	0	0	0	0	0	0	0	0	0	0	0	0	12.51	4.28	0	0	0	0	1.64
AHCY	ENSG00000101444.13	protein_coding	ENST00000217426.7:chr20:-|2|2150:13:43|uORF|CTG	uORF	30	1.61	7.1	6.97	22.4	18.09	4.17	45.44	14.16	22.69	15.78	29.67	102.65	11.82	16.3	37.1	0	0	25.84	62.65	0	0	129.45	0	45.17	14.57	19.27	6.2	7.98	8.12	30.59	74.63	86.33	0	36.65	14.79	8.56	177.19	0	4.8	44.47	21.61
AHCY	ENSG00000101444.13	protein_coding	ENST00000217426.7:chr20:-|7|2150:86:1385|canonical|ATG	canonical	1299	53.35	90.57	65.88	406.25	435.48	393.48	412.35	290.3	211.88	304.41	319	587.69	265.56	118.53	377.55	185.59	56.81	475.6	329.89	104.22	134.3	131.3	185.31	287.31	342.48	534.07	236.35	316.65	206.68	190.47	371.96	268.17	343.01	430.92	87.46	78.26	486.95	120.54	824.07	593.21	294.7
PIGU	ENSG00000101464.11	protein_coding	ENST00000217446.8:chr20:-|1|1639:8:1316|canonical|ATG	canonical	1308	15.81	4.09	20.54	27.46	13.99	19.39	26.86	18.33	0.85	53.17	29.05	42.09	15.79	4.27	16.08	4.47	0	35.05	17.96	0	38.12	2.81	4.25	43.22	16.22	36.65	12.34	32.4	32.58	29.94	22.88	28.65	4.67	32.03	4.9	6.44	35	0	41.62	18.24	25.42
ACOT8	ENSG00000101473.17	protein_coding	ENST00000217455.9:chr20:-|6|1154:61:73|uORF|CTG	uORF	12	14.09	15.08	17.42	21	15.65	10.43	7.75	11.8	42.54	29.59	22.42	7.7	35.45	57.06	6.63	0	11.74	2.58	6.53	0	0	67.42	31.41	4.03	109.26	17.01	46.49	19.95	60.93	21.85	16.96	0	0	9.64	19.58	32.1	14.29	0	0	11.91	16.91
ACOT8	ENSG00000101473.17	protein_coding	ENST00000217455.9:chr20:-|8|1154:78:1038|canonical|ATG	canonical	960	22.32	7.04	19.3	17.38	16.68	18.68	23.69	35.83	27.38	10.13	12.98	29.88	25.62	30.47	10.7	0	12.18	12.73	7.83	5.05	13.2	18.2	21.38	19	39.61	51.62	22.47	14.22	14.73	12.45	31.38	19.69	15.75	23.99	23.79	23.27	32.69	25.2	28.29	13.99	19.82
APMAP	ENSG00000101474.12	protein_coding	ENST00000217456.3:chr20:-|8|2202:64:1315|canonical|ATG	canonical	1251	75.44	81.15	83.76	152.91	105.76	42.56	54.03	37.95	28.02	42.81	14.05	30.02	78.21	92.97	125.29	53.47	11.78	88.22	81.11	62.33	42.03	101.8	39.07	25.13	16.28	139.62	61.58	20.67	91.97	110.11	71.96	4.64	214.89	61.95	119.69	161.38	26.41	69.71	66.81	94.32	97.8
TXNL1	ENSG00000091164.13	protein_coding	ENST00000217515.11:chr18:-|8|6840:153:1023|canonical|ATG	canonical	870	143.45	47.96	87.38	103.26	137.73	71.94	41.3	103.1	65.12	132.85	290.85	212.11	124.32	97.48	140.14	128.92	93.56	121.84	69.76	32.01	93.77	38.07	102.51	195.86	48.88	105.74	181.41	189.08	253.12	113.8	153.85	151.95	189.57	186.85	77.16	70.2	127.12	106.09	170.88	110.14	123.35
MYL12A	ENSG00000101608.13	protein_coding	ENST00000217652.8:chr18:+|5|958:54:117|uORF|GTG	uORF	63	0	18.59	52.14	40.01	67.26	6.62	3.94	12.36	41.87	2.19	3.29	5.87	45.01	1405.35	250.84	0	0	6.89	358.04	0	7.32	51.37	3.99	4.61	0	41.58	11.81	11.4	166.37	35.38	3.23	4.11	0	0.92	50.97	44.23	51.72	30.31	6.4	5.3	53.08
RNF125	ENSG00000101695.9	protein_coding	ENST00000217740.4:chr18:+|5|5573:40:739|canonical|ATG	canonical	699	13.31	21.05	10.36	1.8	1.16	8.71	23.72	36.65	0.61	2.34	10.25	22.6	6.49	0	12.31	0	0	2.13	3.81	0.62	1.32	5.09	13.48	13.36	9.38	0.29	0	10.62	0.52	6.75	5.53	16.3	0	12.42	1.53	2.81	3.19	27.32	0.25	5.11	9.02
NOX1	ENSG00000007952.18	protein_coding	ENST00000217885.5:chrX:-|6|1734:71:1619|canonical|ATG	canonical	1548	0	0	0.02	0	0	0	0	0.14	0	0	0	0	0	0	0	0	0	0	0	0	0	0	0	0	0	0	0	0	0	0	0	0	0	0.04	0.02	0	0	0	3.8	0	0.23
IDH3G	ENSG00000067829.20	protein_coding	ENST00000217901.10:chrX:-|5|1335:50:1232|canonical|ATG	canonical	1182	66.35	11.57	25.68	39.37	47.96	65.69	51.07	87.94	36.62	15.02	43.7	29.94	65.67	88.87	65.14	38.9	82.49	56.68	23.7	75.67	30.74	39.52	53.61	35.88	9.59	27.92	62.73	55.99	44.21	86.87	37.47	28.92	34.65	46.89	46.59	51.34	50.78	37.23	50.97	54.64	45.93
SLC25A43	ENSG00000077713.19	protein_coding	ENST00000217909.8:chrX:+|3|2507:69:1095|canonical|ATG	canonical	1026	0.51	0.68	1.83	9.66	3.44	1.54	1.42	7.86	1.82	7.23	3.35	2.76	3.04	20.5	4.9	8.8	0	2.45	10.23	0.71	4.94	7.25	6.86	2.12	5.96	7	5.08	13.53	7.36	12.91	2.98	0	1.61	0	3.51	2.15	20.72	4.96	6.9	4.46	3.76
H2BW1	ENSG00000123569.10	protein_coding	ENST00000217926.7:chrX:-|7|915:49:577|extension|ATG	extension	528	0	0	0.4	0	0	0	0	0	0	0	0	0	0	0	0	0	0	0	0	0	0	0	0	0	0	0	0	0	0	0	0	0	0	0	0	0	0	0	0	0	0.03
MXRA5	ENSG00000101825.8	protein_coding	ENST00000217939.7:chrX:-|6|9804:92:8654|extension|ATG	extension	8562	0.41	1.37	1.17	0	0.13	0	0	0	0	0	0	0.26	0.01	0	0	2.96	0.72	0	0.03	0	0	32.05	0	1.2	0.1	0.01	2.26	0	0	0.05	0	0	0	0	0.85	0.48	0	0	0	0	0.58
VSIG1	ENSG00000101842.14	protein_coding	ENST00000217957.10:chrX:+|5|3033:67:1231|canonical|ATG	canonical	1164	0.6	0.1	445.75	3.97	0	0	0	0	0	0	0	0.42	0	0	0.1	0	0	0	0	0	0.4	0.42	0.54	0.21	0	0.06	0	1.03	0	0.11	0	0	0	0.05	0	0.01	0	0	0.23	0	30.32
PSMD10	ENSG00000101843.19	protein_coding	ENST00000217958.8:chrX:-|3|1470:23:704|canonical|ATG	canonical	681	0	0	0	0	0	0	0	0	0	0	0	9.23	0	0	0	0	21.85	0	0	0	0	0	0	0	41.23	0	0	0	0	0	0	0	0	38.14	0	0	155.41	0	0	0	0
PGRMC1	ENSG00000101856.10	protein_coding	ENST00000217971.8:chrX:+|3|1879:80:668|canonical|ATG	canonical	588	323.31	772.77	486.65	536.47	251.87	226.32	872.06	373.39	224.05	223.33	139.74	598.91	138.75	59.49	180.7	358.11	378.17	210.23	32.63	90.86	145.41	525.62	95.72	627.56	277.23	202.56	270.72	281.77	207.65	217.86	102.11	460.29	165.49	551.37	619.23	614.43	254.89	55.29	317.86	408.27	422.62
RHOXF1	ENSG00000101883.5	protein_coding	ENST00000217999.3:chrX:-|6|747:52:607|canonical|ATG	canonical	555	0.3	0	23.32	0	0	0	0	0	0	0	0	0	0	0	0	0	0	0	0	0	0	0.29	0.91	0	0	0	0	0	0	0	0	0	0	0	0.09	0.14	0	0	0	0	1.63
NXT2	ENSG00000101888.12	protein_coding	ENST00000218004.5:chrX:+|3|2692:27:39|uORF|CTG	uORF	12	0	0	73.41	0	0	0	0	0	0	0	0	2.57	0	0	1.66	0	0	0	0	0	0	0	0	0	0	0	0	0	0	10.93	0	0	0	0	0	0	0	0	0	0	5.22
NXT2	ENSG00000101888.12	protein_coding	ENST00000218004.5:chrX:+|7|2692:103:697|canonical|ATG	canonical	594	3.78	1.92	112.25	19.09	4.7	12.85	22.82	20.98	13.49	14.27	29.33	19.18	9.43	16.28	19.16	0	12.79	7.47	19.79	0.82	3.1	3.81	11.63	17.66	6.62	11.57	14.09	16.12	3.28	14.99	3.43	6.54	8.33	5.84	4.57	5.12	30.89	8.57	13.66	13.61	18.15
TLR8	ENSG00000101916.12	protein_coding	ENST00000218032.7:chrX:+|7|4216:88:3214|canonical|ATG	canonical	3126	0.42	1.13	1.62	0	0	0	0	0	0	0	0	0	0	0	0	0	2.12	0	0	0	0	0	0	0	0	0	0	0	0	0	0	0	0	0	0	0	0	0	0	0	0.26
WDR13	ENSG00000101940.18	protein_coding	ENST00000218056.9:chrX:+|13|2124:215:422|uORF|ATG	uORF	207	5.48	5.92	4.33	23.13	16.23	21.16	8.08	29.41	20.96	3.43	6.4	1.93	29.8	26.46	4.13	0	0	28.62	12.11	0	7.79	18.76	5.46	1.64	44.34	11.83	13.48	2.31	24.14	12.67	10.82	2.5	0	7.27	33.55	32.57	25.68	43.05	8.55	20.26	12.73
WDR13	ENSG00000101940.18	protein_coding	ENST00000218056.9:chrX:+|7|2124:144:222|uORF|ATG	uORF	78	8.67	0.14	2.3	9.69	15.25	6.42	92.56	15.43	24	1.77	5.04	0.39	10.91	3.76	4.84	0	0	19.88	13.05	0	2.95	12.45	0	3.1	11.21	15.26	14.3	3.07	6.25	13.45	13.05	6.64	21.14	1.48	28.78	25.68	21.98	8.16	2.95	6.11	11.72
PAGE4	ENSG00000101951.17	protein_coding	ENST00000218068.7:chrX:+|5|790:80:389|canonical|ATG	canonical	309	0	0	20.1	0.27	0	0	0.4	0	11.29	2.81	1.07	1.3	0	0	2.32	0	0	0.9	3.55	0	0	0.52	0	1.41	0	0	0	0	0	0	22.39	0	0	0	0	0.08	0	0	0.09	0.77	2.11
GLRA2	ENSG00000101958.14	protein_coding	ENST00000218075.9:chrX:+|13|3208:309:336|uORF|ATG	uORF	27	1.79	0	0	0	0	0	0	0	0	0	0	0	0	0	0	0	0	0	0	0	0	0	0	0	0	0	0	0	0	0	0	0	0	0	7.74	15.69	0	0	0	0	1.68
GLRA2	ENSG00000101958.14	protein_coding	ENST00000218075.9:chrX:+|16|3208:338:452|uORF|ATG	uORF	114	0.85	0	0	0	0	0	0	0	0	0	0	0	0	0	0	0	2.47	0	0	0	0	0	0	0	0	0	0	0	0	0	0	0	0	0	1.6	4.62	0	0	0	0	0.51
GLRA2	ENSG00000101958.14	protein_coding	ENST00000218075.9:chrX:+|26|3208:523:1882|canonical|ATG	canonical	1359	3.62	0	0.03	0	0	0	0	0	0	0	0	0	0	0	0	0	2.49	0	0	0	0	0	0	0	0	0	0	0	0	0	0	0	0	0	12.08	22.64	0	0	0	0	2.56
GLRA2	ENSG00000101958.14	protein_coding	ENST00000218075.9:chrX:+|2|3208:188:221|uORF|ATG	uORF	33	10.25	0	0	0	0	0	0	0	0	0	0	0	0	0	0	0	0	0	0	0	0	0	0	0	0	0	0	0	0	0	0	0	0	0	52.21	104.28	0	0	0	0	11.08
STAG2	ENSG00000101972.20	protein_coding	ENST00000218089.13:chrX:+|5|5218:218:224|uORF|GTG	uORF	6	32.21	10.65	14.93	28	97.41	48.66	87.79	11.8	14.18	6.58	0	0	47.26	195.64	115.94	0	0	5.17	339.36	0	153.64	80.91	0	32.26	0	51.02	0	39.9	81.25	262.24	67.84	0	0	0	8.7	6.42	314.36	0	4.8	0	37.2
STAG2	ENSG00000101972.20	protein_coding	ENST00000218089.13:chrX:+|6|5218:247:367|uORF|TTG	uORF	120	0.1	0	0.41	0.7	3.26	4.74	5.99	1.8	6.87	0	0.52	0	0.69	12.84	3	0	0	1.13	5.9	19.78	0	0	0	0.49	0	3.34	3.1	0	8.7	3.61	6.78	2.16	0	1.52	7.63	2.62	15.72	0	0	5.69	2.22
STAG2	ENSG00000101972.20	protein_coding	ENST00000218089.13:chrX:+|7|5218:263:284|uORF|GTG	uORF	21	0	2.33	15.42	0	23.1	18.61	30.71	20.02	13.43	0	0	11.73	12.91	452.99	143.75	0	114	3.88	391.44	336.7	0	15.41	0	6.4	0	37.62	0	0	19.93	66.77	0	0	0	32.66	57.09	8.27	0	30.31	1.37	15.12	29.85
STAG2	ENSG00000101972.20	protein_coding	ENST00000218089.13:chrX:+|9|5218:297:396|uORF|GTG	uORF	99	2.81	3.55	4.22	1.7	11.6	8.85	21.28	3.57	23.2	7.17	15.47	8.71	13.61	33.6	16.86	0	42.67	2.82	13.45	51.37	4.66	21.25	22.84	5.87	4.41	16.49	5.64	0	33.24	14.57	2.06	7.85	27.77	10.52	16.35	4.54	43.3	19.29	1.45	29.36	9.97
F9	ENSG00000101981.12	protein_coding	ENST00000218099.7:chrX:+|2|2800:27:1413|canonical|ATG	canonical	1386	2.37	602.34	1.59	0	0	0	0	0	0	0	0	0	0	0	0	0	0	0	0	0	0	0	0	0	0	0	0	0	0	0	0	0	0	0	0	0	0	0	0	0	57.44
ABCD1	ENSG00000101986.12	protein_coding	ENST00000218104.6:chrX:+|22|3669:412:2650|canonical|ATG	canonical	2238	0.85	1.61	17.47	1.75	4	21.58	2.05	21.24	3.04	7.16	5.92	1.56	9.45	2.62	2.71	3.84	3.17	7.48	1.47	1.4	6.9	4.92	2.36	1.55	20.41	5.92	2.83	2.14	0.51	5.55	0.61	0.23	2.19	0.86	4.35	3.47	3.3	0.73	13.82	6.1	5.87
ABCD1	ENSG00000101986.12	protein_coding	ENST00000218104.6:chrX:+|2|3669:19:310|uORF|CTG	uORF	291	0.42	3.11	16.42	1.73	7.75	15.91	3.51	20.43	8.48	3.59	5.55	1.59	15.35	2.69	3.82	66.45	0	4.8	5.92	30.79	4.75	17.24	3.89	1.33	9.01	6.31	1.28	0	5.03	9.91	2.1	2.67	0	0.99	18.39	9.27	12.37	4.37	3.36	7.04	6.66
BCORL1	ENSG00000085185.16	protein_coding	ENST00000218147.11:chrX:+|15|6860:198:5334|canonical|ATG	canonical	5136	0	0	2.01	0	0	0.56	6.71	0	4.19	0.88	2.62	0	0	3.03	0	0	2.44	0	0	3.56	0	3.18	0	0	3.32	0	0	0.98	0	3.28	5.02	0	6.1	3.05	0	0	0	0	2.77	0	1.1
KCND1	ENSG00000102057.10	protein_coding	ENST00000218176.4:chrX:-|17|4718:275:758|uORF|ATG	uORF	483	0.3	0.02	0.37	0	0.56	0	0	0	0	0	0	0.32	0.44	0	0	0	0	0	0	0	0	3.35	0.26	0.7	0	0	0.77	0	0.25	0	0	0	0	0	0	0.32	0	0	0	0	0.17
KCND1	ENSG00000102057.10	protein_coding	ENST00000218176.4:chrX:-|51|4718:794:968|uORF|CTG	uORF	174	0	0	0.17	0	1.44	0	0	0.41	0	0	0.12	2.65	0	0	0	0	0	0	0	0	0	3.72	0	5.28	0	0	0	0	0	0	1.17	0	0	0	0.6	0.37	0	0	0.17	0.27	0.39
KCND1	ENSG00000102057.10	protein_coding	ENST00000218176.4:chrX:-|93|4718:1574:3518|canonical|ATG	canonical	1944	2.47	0.03	0.63	0.26	0.84	0	0.08	0.04	0.22	0	0.01	1.44	0.8	0	0.07	7.96	2.83	0.02	0	0	0.12	2.33	0	2.02	0	0.04	0.38	0	0.06	0	1.26	0	0	0.03	0.38	0.44	0	0	0.03	0.1	0.53
SLC25A14	ENSG00000102078.16	protein_coding	ENST00000218197.9:chrX:+|18|1616:228:1206|canonical|ATG	canonical	978	0	0	0	0	0	0	0	0	8.09	0	0	0	0	0	0	0	0	2.09	0	0	0	0	0	0	0	0	0	0	0	0	0	0	0	2.7	3.83	14.39	0	0	0	0	1.22
FMR1	ENSG00000102081.16	protein_coding	ENST00000218200.12:chrX:+|10|4333:230:2066|canonical|ATG	canonical	1836	21.92	2.86	6.62	0	0	17.43	44.28	52.13	7.81	6.33	0	11.81	4.42	0	5.91	0	0	3.94	11.54	0	0	0	0	27.32	20.23	5.59	7.9	25.06	8.14	0	0	50.58	0	54.47	4.83	3.89	9.83	0	5.07	28.14	10.52
PQBP1	ENSG00000102103.18	protein_coding	ENST00000218224.9:chrX:+|7|1428:94:361|uORF|ACG	uORF	267	1.23	3.27	4.05	21.14	3.05	18.92	3.54	4.74	46.96	2.23	1.65	4.31	8.86	22.41	15.2	12.88	0	3.11	18.08	0	5.18	7.1	8.62	1.04	0	9.12	8.7	0.89	24.31	14.76	11.61	3.65	0	7.88	13.05	16.02	32.24	27.77	1.35	28.84	7.6
PCSK1N	ENSG00000102109.9	protein_coding	ENST00000218230.6:chrX:-|4|1025:79:862|canonical|ATG	canonical	783	182.69	0.16	12.22	51.71	0	0	56.15	0.09	0.87	31.09	0.11	3.11	0.27	0	0.08	0	286.51	69.87	0	88.46	0	104.16	0	2.78	0	0.22	0	1.83	9.03	8.54	0	33.08	0	33.62	952.94	866.58	21.9	0	0.02	25.62	132.25
GPR50	ENSG00000102195.10	protein_coding	ENST00000218316.4:chrX:+|19|2020:139:1993|canonical|ATG	canonical	1854	0	0	0.06	0	0	0	3.99	0	0	0	0.04	3.5	0	0	0.01	0	0	0.03	0	0.65	0	0	0	5.46	0.24	0	0	0.26	0	0	0	0	0	0	0.07	1.34	0	0	0	0	0.48
RP2	ENSG00000102218.6	protein_coding	ENST00000218340.4:chrX:+|7|3700:59:1112|canonical|ATG	canonical	1053	8.34	9.53	32.57	47.46	31.1	39.21	33.4	73.94	18.9	22.85	12.84	17.02	23.42	19.29	19.05	33.87	87.87	53.75	20	16.33	20.79	26.65	26.72	15.12	75.11	63.18	40.79	30.01	43.4	17.06	34.59	45.5	14.88	56.16	34.36	35.89	42.82	24.92	77.6	54.16	31.93
USP11	ENSG00000102226.10	protein_coding	ENST00000218348.7:chrX:+|5|3338:50:2942|canonical|ATG	canonical	2892	256.41	4.56	87.69	40.77	59.63	75.58	73.67	96.23	34.42	35.76	18.48	52.51	101.09	26.74	46.17	73.11	263.54	61.49	43.94	50.41	23.29	47.67	37.18	85.31	55.46	98.47	36.91	15.48	45.93	73.46	22.89	82.93	91.82	99.68	229.66	253.87	71.2	29.71	54.58	59.2	94.24
HTATSF1	ENSG00000102241.12	protein_coding	ENST00000218364.5:chrX:+|1|2694:10:58|uORF|TTG	uORF	48	0.25	1.33	5.29	3.5	12.61	7.82	3.87	2.95	15.95	2.05	10.78	1.28	19.2	6.11	22.77	0	0	3.88	39.16	0	0	10.11	0	12.1	0	8.5	7.75	0	2.54	13.66	0	0	34.36	1.21	4.35	5.08	57.16	66.3	0.6	5.96	6.56
TIMP1	ENSG00000102265.12	protein_coding	ENST00000218388.9:chrX:+|1|769:48:672|canonical|ATG	canonical	624	8.68	88.75	630.83	240.66	207.13	248.07	81.23	1208.84	493.09	30.95	913.73	100.55	360.49	250.06	312.47	589.07	20.54	4999.19	96.23	66.44	8050.75	905.74	234.09	94.6	480.57	382.64	896.87	4354.44	408.14	136.18	8.48	170.13	465.18	219.49	173.77	156.82	281.2	406.2	0.64	354.68	463
ITIH6	ENSG00000102313.9	protein_coding	ENST00000218436.7:chrX:-|5|4964:46:3988|canonical|ATG	canonical	3942	0	0	0	0.02	0.06	0	0.03	0	0.04	0	0	0	0.4	0	0	0	0	0	0	0.06	0	0	0	0	0	0	0	0	0	0.2	0	0	0.98	0	0	0	0.04	0	0	0.05	0.02
GLA	ENSG00000102393.14	protein_coding	ENST00000218516.4:chrX:-|4|1318:23:1313|canonical|ATG	canonical	1290	0	1.81	7.4	0	0	0	0	0	0	18.77	0	45.37	0	0	0	0	0	0	0	0	31.48	0	0	0	0	17.42	0	40.69	16.71	49.28	15.62	52.81	0	151.99	0	0	0	0	21.39	0	9.81
MLNR	ENSG00000102539.5	protein_coding	ENST00000218721.1:chr13:+|1|1239:1:1240|canonical|ATG	canonical	1239	0.01	0.03	0.81	0.54	0.15	0	0.4	0	0	0.21	0	0	0	0	0	0	0	0	0	0.2	0	0.13	0	0.04	0	0	0	0	0	0	0.33	0.21	0	0	0.11	0.13	0.97	0	0	0.54	0.13
ACP5	ENSG00000102575.13	protein_coding	ENST00000218758.9:chr19:-|23|1630:303:1281|canonical|ATG	canonical	978	1.36	48.35	18.5	0.17	1.41	0.09	0	0.07	1.22	2.08	17.29	4.57	20.8	0	0	0	1.58	0.32	0	0	0.71	124.42	76.18	4.06	1.34	23.51	0.76	0.24	0.25	0	0	0	6.75	0.77	4.48	2	0.18	8.46	0	0.1	10.03
SGCG	ENSG00000102683.8	protein_coding	ENST00000218867.4:chr13:+|9|1594:98:974|canonical|ATG	canonical	876	0.59	0	1.77	0	0.05	0	0	0	2.62	0	0.02	0	0.24	0	0	0	5.79	0.11	0	0	0	0	0	0.06	0	0.04	0	0	0	12.42	0	0	0	0	0.77	0.41	0.39	0	0	0.05	0.42
DHRS12	ENSG00000102796.12	protein_coding	ENST00000218981.5:chr13:-|9|1970:113:842|canonical|ATG	canonical	729	1.12	0	0	0	0.43	0.51	0	0	1.2	0.86	1.92	0.95	0.77	0	0	0	0	0.79	0	0	0	0	4.8	0	2.4	0	1.28	0	1	4.66	4.71	0	6.79	0	1.64	0.81	3.57	0	0	1.67	0.6
OLFM4	ENSG00000102837.7	protein_coding	ENST00000219022.3:chr13:+|1|2843:25:1558|canonical|ATG	canonical	1533	0.75	0.08	0.12	0	0.01	0	0	0	0	0	0	0	0	0	0	0	1.75	0.02	0	0	0	1.48	0	0	0	0	0	0	0	0	0	0	0	0	0.44	0.44	0	0	0	0	0.15
NTHL1	ENSG00000065057.9	protein_coding	ENST00000219066.5:chr16:-|2|1067:20:959|canonical|ATG	canonical	939	17.45	7.91	10.64	108.43	48.5	62.77	88.96	60.97	25.5	27.77	19.09	62.38	55.34	42.19	44.22	61.02	5.04	11.07	42.65	167.33	5.59	10.87	21.27	32.88	70.19	55.64	17.93	22.54	31.8	40.36	63.29	36.65	39.18	57.36	26.46	35.13	50.89	23.05	18.13	73.16	35.75
ZNF263	ENSG00000006194.10	protein_coding	ENST00000219069.6:chr16:+|11|3282:116:158|uORF|ATG	uORF	42	1.44	2.54	7.11	50	26.84	6.95	16.97	20.22	68.87	3.29	10.84	19.8	13.5	265.52	8.04	0	0	16.24	14.92	74.96	0	53.94	47.86	8.07	0	59.93	13.28	5.7	98.66	9.37	0	12.33	13.09	17.91	171.55	111.89	4.08	197.02	3.43	62.4	31.69
ZNF263	ENSG00000006194.10	protein_coding	ENST00000219069.6:chr16:+|22|3282:261:309|uORF|ATG	uORF	48	1.26	0.44	0.93	1.75	0.43	0	5.81	5.9	7.09	4.52	4.74	6.42	11.82	0	18.63	0	0	3.88	0	0	4.8	6.74	5.23	3.02	0	5.67	3.87	9.98	2.54	0	4.24	10.79	0	7.23	8.16	8.03	3.57	0	6	11.91	4.78
ZNF263	ENSG00000006194.10	protein_coding	ENST00000219069.6:chr16:+|25|3282:315:327|uORF|CTG	uORF	12	5.03	0	0	14	10.44	0	51.64	5.9	0	11.51	62.1	10.26	0	0	24.84	0	0	10.34	0	0	0	0	20.94	0	72.84	5.67	0	0	0	0	0	0	0	0	13.05	9.63	14.29	53.04	8.4	0	10.94
ZNF263	ENSG00000006194.10	protein_coding	ENST00000219069.6:chr16:+|28|3282:329:2381|canonical|ATG	canonical	2052	3.07	0.93	2.71	7.33	4.43	4.35	6.34	5.65	5.95	4.11	4.37	5.1	5.54	2.49	4.46	0	7.82	6.1	1.76	6.89	1.69	4.22	4.48	6.6	3.19	7.76	2.97	4.54	5.41	7.3	4.55	6.08	2.7	10.06	9.4	8.41	5.53	7.07	3.92	11.91	4.94
ZNF263	ENSG00000006194.10	protein_coding	ENST00000219069.6:chr16:+|4|3282:39:72|uORF|CTG	uORF	33	1.1	2.26	19.46	20.36	26.57	20.22	60.09	10.72	18.05	11.96	21.95	39.19	10.74	35.57	34.93	0	0	1.88	99.67	0	13.97	9.81	19.04	33.73	0	28.86	0	7.26	103.4	11.92	6.17	94.18	0	7.01	31.64	16.73	124.71	57.87	1.31	46.2	20.35
MMP2	ENSG00000087245.13	protein_coding	ENST00000219070.9:chr16:+|15|3514:283:2266|canonical|ATG	canonical	1983	4.67	3.86	137.2	0.97	28.54	0.11	1.39	0.07	0.04	0.31	1.02	28.22	151.12	0	0	202.62	42.47	283.91	0	0.49	336.57	137.17	0	25.28	0	17.84	49.05	1.57	132.32	0	0.1	3.13	0	2.63	43.44	20.95	5.62	56.17	0	2.67	32.97
MMP2	ENSG00000087245.13	protein_coding	ENST00000219070.9:chr16:+|1|3514:2:56|uORF|CTG	uORF	54	0	0.99	45.62	0	14.3	0	0	0	0	0	0	9.69	36.76	0	0	0	0	13.21	0	0	34.14	140.84	0	3.58	0	4.41	3.44	0	58.68	0	0	0	0	0	58.5	11.18	3.18	165.02	0	0.88	10.32
MMP2	ENSG00000087245.13	protein_coding	ENST00000219070.9:chr16:+|9|3514:127:139|uORF|ATG	uORF	12	0	1.77	141.84	0	146.11	0	12.91	0	0	0	0	28.23	153.6	0	0	107.43	0	1095.77	0	40.36	76.82	1038.31	0	36.3	0	150.23	154.97	0	253.89	0	0	21.58	458.13	0	293.69	194.74	0	583.47	0	11.91	101.07
ORC6	ENSG00000091651.9	protein_coding	ENST00000219097.7:chr16:+|5|1615:48:807|canonical|ATG	canonical	759	6.32	0.21	40.4	69.62	86.41	114.77	75.03	66.39	53.69	78.62	68.4	84.67	85.37	33.51	82.78	23.21	5.2	56.55	90.9	44.99	6.38	4.26	60.98	109.35	80.03	92	106.33	137.85	127.33	32.13	42.9	123.53	170.21	144.39	18.71	18.39	90.82	43.61	72.56	111.43	56.64
PHAF1	ENSG00000125149.12	protein_coding	ENST00000219139.8:chr16:+|25|2917:236:1505|canonical|ATG	canonical	1269	26.48	10.38	25.64	18.54	12.11	13.64	12.28	14.56	13.34	57.64	17.58	12.5	11.51	7.63	15.11	0.34	25.86	25.95	30.12	5.92	5.63	11.99	9.21	20.52	21.7	17.13	16.85	16.79	24.3	11.47	11.87	19.18	13.65	24.35	13.99	13.06	23.78	24.58	14.05	14.16	18.77
CORO1A	ENSG00000102879.16	protein_coding	ENST00000219150.10:chr16:+|5|1623:126:1512|canonical|ATG	canonical	1386	51.54	2.96	8.51	0.24	15.17	0.12	5.68	0	22.9	3.43	1.76	10.78	18.21	331.85	4.35	0	43.49	4.65	6.33	4.72	1.16	25.1	910.99	8.21	0	13.03	5.64	5.53	1.58	1.04	0.73	4.86	20.63	6.43	28.69	32.13	6.8	238.91	8.06	4.98	25.65
NUTF2	ENSG00000102898.12	protein_coding	ENST00000219169.9:chr16:+|9|2120:83:467|canonical|ATG	canonical	384	67.47	22.68	84.65	347.83	252.87	303.93	343.66	249.2	415.65	266.51	325.36	598.88	333.79	191.31	225.73	115.27	123.22	711.59	118.29	314.07	124.23	56.89	243.42	652.69	226.48	154.39	732.23	494.44	483.35	296.39	258.65	990.79	633.5	416.19	184.78	262.35	584.51	306.65	814.51	398.07	297.45
CBLN1	ENSG00000102924.12	protein_coding	ENST00000219197.11:chr16:-|22|2442:374:956|canonical|ATG	canonical	582	5.27	0.04	7.7	0	0.11	0	0.96	0	0	0	0	2.49	0.12	0	0	0	8.95	0	0	0	0	0	0	8.15	0	0.06	0	0	0	0	0	0	0	0.3	6.5	9.18	0	0	0	0.08	2.3
CBLN1	ENSG00000102924.12	protein_coding	ENST00000219197.11:chr16:-|4|2442:118:157|uORF|ATG	uORF	39	0.93	0	4.98	0	0.54	0	0.79	0	0	0	0	1.58	1.82	0	0	0	0	0	0	0	0	4.15	0	4.96	0	0	0	0	0	0	0	0	0	0	24.77	37.2	0	0	0	0	4.56
ARL2BP	ENSG00000102931.8	protein_coding	ENST00000219204.8:chr16:+|2|1969:7:37|uORF|CTG	uORF	30	25.77	2.48	25.88	271.61	105.76	25.03	68.17	40.11	147.47	4.6	3.45	26.69	89.8	81.52	29.81	0	0	52.72	41.77	0	0	70.12	16.75	12.9	0	91.84	24.8	0	113.74	48.08	33.92	25.9	0	146.59	288.9	271.35	34.29	63.65	6.72	144.53	69.04
PLLP	ENSG00000102934.10	protein_coding	ENST00000219207.10:chr16:-|7|1497:133:682|canonical|ATG	canonical	549	38.5	1.85	2.64	1.46	0	1.07	1.11	36.02	0	45.35	0.15	1.5	0	0	0.98	0	18.86	0.08	0	0	1.26	8.32	0	1.81	22.78	0.23	0.68	8.29	0	4.5	11.12	0.65	0	1.2	0	0	1.56	0	21.96	0.82	8.55
CCL22	ENSG00000102962.5	protein_coding	ENST00000219235.5:chr16:+|1|2917:9:18|uORF|CTG	uORF	9	0	0	0	0	0	0	0	0	0	0	0	0	0	597.8	0	0	0	0	0	0	0	0	97.72	0	0	0	0	0	0	0	0	0	0	0	0	0	0	0	0	0	6.96
CCL22	ENSG00000102962.5	protein_coding	ENST00000219235.5:chr16:+|3|2917:35:317|canonical|ATG	canonical	282	0.3	0.64	0.85	0.89	0	0	0	0	0.6	0	0.07	0	0	16761.5	0	0	0	0	0	0	0	0.57	7757.73	0.17	0	0	0	0	0	0	0.72	0	0	0	0	0	0	0	0	0	235.56
DHODH	ENSG00000102967.12	protein_coding	ENST00000219240.9:chr16:+|3|4669:22:1210|canonical|ATG	canonical	1188	3.26	12.89	8.3	19.48	17.94	14.83	16.32	13.36	16.56	0	13.72	14.15	21.55	18.53	22.78	0	0	14.3	26.43	0	1.77	9.98	19.15	10.85	0	11.85	10.79	11.11	0	11.62	13.41	11.68	26.93	19.99	4.44	5.05	6.65	6.09	17.64	9.21	12.45
CCL17	ENSG00000102970.11	protein_coding	ENST00000219244.9:chr16:+|6|616:46:415|extension|ATG	extension	369	0.03	0.26	0.57	0	0	0	0	0	0	0	0	0	0	913	0	0	0	0	0	0	0	0.44	11.58	0	0	0	0	0	0	0	0	0	0	0	0	0	0	0	0	0	9.59
ACD	ENSG00000102977.17	protein_coding	ENST00000219251.13:chr16:-|30|2052:333:1959|extension|ATG	extension	1626	0	0	2.17	16.58	0	4.37	12.25	0	0	12.97	3.13	19.43	25.6	19.33	8.98	5.04	0	17.81	5.42	18.32	0	5.51	0	22.4	22.85	0	0	31.94	27	0	0	14.81	29.58	22.39	3.12	3.95	11.43	0	8.39	18.41	2.42
POLR2C	ENSG00000102978.13	protein_coding	ENST00000219252.10:chr16:+|5|1764:47:875|canonical|ATG	canonical	828	76.34	27.68	73.54	234.77	121.36	142.92	212.14	172.5	158.44	136.77	126.47	160.74	225.35	57.54	142.85	135.98	103.58	134.8	127.69	70.2	48.15	71.72	120.63	136.65	164.15	123.94	144.86	153.83	152.19	111.64	105.21	154.83	107.56	187.08	92.25	79.99	157.18	83.02	144.7	127.01	114.93
MMP15	ENSG00000102996.5	protein_coding	ENST00000219271.4:chr16:+|11|4062:217:277|uORF|ATG	uORF	60	0	0	0	0	0	0	0	0	0	15.69	1.7	0	0	0	0	0	0	0	0	57.6	0	0	0	2.39	0	0	0	0	0	0	0	0	25.57	0	0	0	0	0	8.54	0	0.52
MMP15	ENSG00000102996.5	protein_coding	ENST00000219271.4:chr16:+|14|4062:297:462|uORF|TTG	uORF	165	0	0	1.38	0	0	0	0	9.33	0	0	0	0	0	0	11.97	0	0	0	3.48	0	0	0	0	1.65	0	0	0	0	0	1.75	0	2.43	27.71	0	0	0	1.02	0	0	0	0.48
MMP15	ENSG00000102996.5	protein_coding	ENST00000219271.4:chr16:+|29|4062:598:2608|canonical|ATG	canonical	2010	4.82	8.57	61.78	6.19	1.18	7.16	3.21	26.93	12.02	27.86	6.65	20.84	1.71	2.53	22.22	0	21.3	5.72	8.69	8.55	4.47	13.21	0.07	33.12	18.26	4.18	1.11	1.55	2	14.22	11.04	9.41	224.41	13.41	52.17	55.73	1.19	2.22	45.26	4.01	22.38
USB1	ENSG00000103005.12	protein_coding	ENST00000219281.8:chr16:+|11|2248:78:876|canonical|ATG	canonical	798	4.84	1.51	1.46	10.51	4.47	8.79	2.99	4.16	3.97	7.22	5.52	13.35	10.35	0	9.55	0	0	26.55	0	1.11	9.09	4.91	5.26	25.95	3.65	4.22	32.03	25.95	0.94	4.1	4.13	19.39	0	3.49	5.26	7.17	16.04	13.63	8.77	7.61	6.99
CCDC113	ENSG00000103021.10	protein_coding	ENST00000219299.8:chr16:+|8|5272:80:1214|canonical|ATG	canonical	1134	10.7	0.5	10.63	4.93	1.82	3.81	4.71	12.32	4.68	0.08	11.36	7.87	4.46	0.09	11.73	0	4.84	6.56	6.45	0	6.4	2.16	2.44	15.78	12.43	2.7	3.31	0.78	7.16	7.56	6.63	8.76	0	4.19	8.98	15.01	9.82	0	0.15	5.6	6.62
PRSS54	ENSG00000103023.12	protein_coding	ENST00000219301.8:chr16:-|15|1810:159:273|uORF|ATG	uORF	114	0	0	3.8	0	0	0	0	0	0	0	0	0	0	0	0	0	0	0	0	0	0	0	0	0	0	0	0	0	0	0	0	0	0	0	0	0	0	0	0	0	0.26
PRSS54	ENSG00000103023.12	protein_coding	ENST00000219301.8:chr16:-|31|1810:396:1584|canonical|ATG	canonical	1188	0.06	0	18.26	0	0	0	0	0	0	0	0.03	0	0	0	0	0	0	0	0	0	0	0	0	0	0	0	0	0	0	0	0	0	0	0	0	0	0	0	0	0	1.24
PRSS54	ENSG00000103023.12	protein_coding	ENST00000219301.8:chr16:-|8|1810:100:115|uORF|ATG	uORF	15	0	0	48.77	0	0	0	0	0	0	0	0	0	0	0	0	0	0	0	0	0	0	0	0	0	0	0	0	0	0	0	0	0	0	0	0	0	0	0	0	0	3.3
NME3	ENSG00000103024.8	protein_coding	ENST00000219302.8:chr16:-|1|848:10:520|canonical|ATG	canonical	510	24.01	12.11	21.02	92.36	24.87	29.61	60.26	16.14	41.21	3.99	16.07	80.12	39.62	125.83	106.39	7.58	16.57	39.46	70.57	78.83	44.74	94.05	48.71	39.87	0	23.9	17.87	44.6	28.32	132.15	93.78	78.21	0	128.52	0.61	0.15	120.7	34.94	35.98	117.73	36.91
PSMD7	ENSG00000103035.11	protein_coding	ENST00000219313.9:chr16:+|13|1631:102:1077|canonical|ATG	canonical	975	147.36	31.66	98.53	295.87	234.38	438.38	174.54	275.05	212.04	291.77	362.34	285.83	419.18	174.37	255.58	260.04	47.59	210.99	163.99	186.29	112.79	48.13	182.85	237.61	343.34	167.5	213.43	296.89	263.86	404.84	252.17	209.23	173.67	263.44	87.36	118.06	130.9	111.45	280.08	213.4	200.48
PSMD7	ENSG00000103035.11	protein_coding	ENST00000219313.9:chr16:+|1|1631:14:38|uORF|CTG	uORF	24	0	11.53	16.8	14	34.79	22.59	118.78	64.88	124.07	41.92	150.07	39.78	59.08	0	38.1	0	0	9.05	97.89	10.09	0	87.65	0	38.31	54.63	18.42	7.75	19.95	86.32	256.78	67.84	32.37	0	122.96	64.18	17.12	185.76	0	9	41.69	39.93
SETD6	ENSG00000103037.12	protein_coding	ENST00000219315.9:chr16:+|2|6256:22:1444|canonical|ATG	canonical	1422	1.37	0.2	0.27	0.59	4.03	4.74	18.98	4.78	3.41	1.07	0	4.54	5.52	0	5.48	0	0	2.49	2.36	22.48	0	0	0	1.46	0	2.49	4.71	4.62	6.25	0	1.35	1.82	0	8.56	0.29	0.08	0	0	2.77	4.86	5.5
SLC38A7	ENSG00000103042.9	protein_coding	ENST00000219320.9:chr16:-|4|4058:10:160|uORF|ATG	uORF	150	7.17	5.91	20.75	18.21	10.85	14.48	10.74	27.04	9.01	3.29	6.9	14.84	3.47	7.17	10.82	0	0	6.25	22.4	3.23	4.61	7.57	0	25.49	0	25.16	8.68	1.6	25.19	3.5	9.5	6.91	0	6.56	51.73	83.81	25.15	38.19	0.49	18.74	17.73
HAS3	ENSG00000103044.11	protein_coding	ENST00000219322.7:chr16:+|1|1163:9:33|uORF|ATG	uORF	24	0	0	0	7	0.87	0	0	0	0	0	0	0	2.95	0	42.24	0	0	0	22.84	60.54	0	0	0	0	0	1.42	0	19.95	0	0	0	0	0	0	79.4	40.66	0	0	0	0	9.26
HAS3	ENSG00000103044.11	protein_coding	ENST00000219322.7:chr16:+|5|1163:61:907|canonical|ATG	canonical	846	0	0.04	0	1.34	0	0	0	0	0	0	0	0.06	0	0	0.05	0	0	0	0	0.29	0	0.44	0	0	0	0	0	0	0	0	0	0	0	0	4.3	3.29	0	0	0	0	0.03
SMPD3	ENSG00000103056.12	protein_coding	ENST00000219334.10:chr16:-|13|5271:204:231|uORF|GTG	uORF	27	0	0.79	1.11	0	0	0	0	0	0	0	0	0	0	0	0	0	0	0	0	0	0	0	0	0	0	0	0	0	0	0	0	0	0	0	33.84	20.92	0	0	0	0	3.1
SMPD3	ENSG00000103056.12	protein_coding	ENST00000219334.10:chr16:-|15|5271:239:263|uORF|ATG	uORF	24	4.53	2.66	14.93	0	0	0	2.58	0	28.37	0	0	0	0	0	0	0	0	0	0	0	0	0	10.47	0	0	0	0	0	0	5.46	0	0	0	0	354.69	452.71	0	0	0	0	51.51
SMPD3	ENSG00000103056.12	protein_coding	ENST00000219334.10:chr16:-|17|5271:259:319|uORF|ATG	uORF	60	2.21	0.71	1.74	0	0	0	0	0	2.83	0	0	2.05	0	0	0.33	0	0	0	0	0	0	0	0	0	0	0	0	0	0	0	0	0	0	0	28.25	32.7	0	0	0	0	4.15
SMPD3	ENSG00000103056.12	protein_coding	ENST00000219334.10:chr16:-|30|5271:425:2393|canonical|ATG	canonical	1968	5.65	0	0	0	0	0.02	0.06	0	0	0	0	0	0	0.55	0	0	5.69	0	0	0	0	0	0	0.1	0	0	0	0	0	0	0.1	0	0	0	6.07	5.16	0	0	0	0	1.53
SMPD3	ENSG00000103056.12	protein_coding	ENST00000219334.10:chr16:-|6|5271:90:96|uORF|CTG	uORF	6	0	0	4.98	0	0	0	0	0	0	0	0	0	0	0	0	0	0	0	0	0	0	0	0	0	0	0	0	0	0	0	0	0	0	0	47.86	25.68	0	0	0	0	4.21
SMPD3	ENSG00000103056.12	protein_coding	ENST00000219334.10:chr16:-|8|5271:114:168|uORF|GTG	uORF	54	0.45	0.2	1.38	0	0	0	0	0	0	0	0	0	0	0	0	0	5.22	0	0	0	0	3	0	0	0	0	0	0	0	0	0	0	0	0	10.15	9.99	0	0	0	0	1.38
PLA2G15	ENSG00000103066.13	protein_coding	ENST00000219345.10:chr16:+|4|2694:55:1294|canonical|ATG	canonical	1239	11.96	4.41	24.95	3.31	9.07	10.35	6	7.95	7.98	7.54	4.97	4.45	7.93	1.42	1.5	0	7.69	27.8	2.17	0.49	8.7	25.36	2.45	2.62	20.46	11.49	14.36	6.76	24.29	7.5	13.5	3.97	7.28	8.29	29.67	21.86	6.37	8.9	4.34	6.04	11.91
FA2H	ENSG00000103089.9	protein_coding	ENST00000219368.8:chr16:-|6|2405:66:1185|canonical|ATG	canonical	1119	31.13	0	0.53	21.38	0	1.32	0.84	40.42	0	0.12	0.04	3.52	0	0	2.57	0	14.1	0.11	0.7	1.3	0	0.58	0.45	1.77	5.86	0.06	0	0	0.11	5.66	11.1	3.41	0	2.48	0.21	0.28	0.61	0.57	0	0.72	4.18
CMC2	ENSG00000103121.9	protein_coding	ENST00000219400.8:chr16:-|16|10072:188:428|canonical|ATG	canonical	240	15.85	7.96	20.7	30.45	14.67	39.81	15.88	43.21	16.36	100.01	175.36	17.26	59.96	48.7	35.28	5.38	4.11	55.53	105.42	0	21.86	12.43	13.78	16.57	49.81	15.68	56.09	43.78	45.52	111.73	77.34	47.91	56.61	55.25	4.42	4.33	51.05	6.73	49.31	18.06	36.36
CMC2	ENSG00000103121.9	protein_coding	ENST00000219400.8:chr16:-|1|10072:12:81|uORF|ACG	uORF	69	1.93	3.86	8.44	20.7	20.59	7.26	13.03	23.61	2.47	1.72	10.21	2.68	24.68	216.33	17.59	0	0	13.49	44.34	28.08	0	32.86	0	8.42	12.67	5.92	35.08	3.48	45.97	17.11	2.95	7.51	0	0	18.94	10.43	2.49	0	15.66	4.14	12.68
PDIA2	ENSG00000185615.16	protein_coding	ENST00000219406.11:chr16:+|1|1686:7:1585|canonical|ATG	canonical	1578	7.57	0	0.17	0	0	0	0	0	0	0.34	0	0	0	0	0	0	0	0	0	0	0	0	0	0	0	0	0	0	0	0	0	0	0	0	0.65	0	0	0	0	0.18	0.77
ARHGDIG	ENSG00000242173.10	protein_coding	ENST00000219409.8:chr16:+|2|964:91:769|canonical|ATG	canonical	678	73.56	0	0.35	0.99	0.25	0.06	13.07	0	0.38	0.06	2.38	0.73	0.42	0	0.03	0	21.19	0	0	23.57	0	0.48	0	1.86	0	0.9	0	0	0.72	1.35	0.6	11.46	0	16.81	69.04	99.08	24.53	2.82	0.11	20.94	18.52
MPG	ENSG00000103152.12	protein_coding	ENST00000219431.4:chr16:+|19|1193:232:1129|canonical|ATG	canonical	897	0	0	0.27	0	1.26	0	2.76	0.99	0	0	0	0	1.65	0	0	0	0	0.44	0	0	0	0	0	0	0	0.46	5.29	0	0	0	0	0	0	0	0	0	0	0	0	0	0.35
MPG	ENSG00000103152.12	protein_coding	ENST00000219431.4:chr16:+|3|1193:54:186|uORF|ATG	uORF	132	0	1.08	0.84	42.16	36.51	4.38	71.02	8.68	107.24	1.04	0.76	0.99	2.37	48.68	3.48	0	14.41	12.6	30.54	897.03	0	16.83	0	0.55	9.26	33.51	0	0	7.91	0	1.74	0	22.56	1.42	85.2	68.35	7.31	586.93	1.31	9.73	21.8
HSDL1	ENSG00000103160.12	protein_coding	ENST00000219439.9:chr16:-|14|3648:167:1160|canonical|ATG	canonical	993	53.37	1.99	24.37	15.73	21.39	27.77	31.08	29.51	40.61	35.12	26.64	21.59	15.61	4.73	47.56	0	8.08	47.19	7.79	5.37	22.51	8.31	4.81	59.46	50.17	21.17	22.29	22.18	13.65	60.87	73.58	27.49	0	50.4	80.58	137.15	6.65	0	22.49	28.65	41.86
USP10	ENSG00000103194.16	protein_coding	ENST00000219473.12:chr16:+|5|3328:25:52|uORF|ATG	uORF	27	20.58	9.86	83.49	192.89	382.66	134.4	254.73	68.14	22.06	0.7	5.31	4.53	81.39	181.08	624.22	0	0	232.01	852.56	6870.58	0	215.72	18.6	87.79	32.36	371.63	344.36	44.33	180.5	208.78	90.37	143.83	0	2.14	254.27	185.94	25.4	23.57	70.36	22.94	175.02
USP10	ENSG00000103194.16	protein_coding	ENST00000219473.12:chr16:+|7|3328:77:2489|extension|ATG	extension	2412	17.78	4.64	1.9	23.29	22.86	35.32	31.59	22.07	33.68	30.27	46.22	46.74	35.13	0	38.62	0	0	45.96	0	22.69	0	8.05	0	56.8	0	26.38	36.7	12.12	24.1	25.21	27.05	26.03	25.26	44.73	14.5	15.83	16.99	0	30.74	20.91	25.72
TSC2	ENSG00000103197.18	protein_coding	ENST00000219476.9:chr16:+|6|6415:111:5535|canonical|ATG	canonical	5424	0	0	0	0	0	0	0	0	0	0	0	0	0	0	0	0	0	0	0	0	0	0	0	0	0	0	0	0	0	0	0	0	0	0	0	0.27	0	0	0	0	0
ZNF500	ENSG00000103199.14	protein_coding	ENST00000219478.11:chr16:-|17|5824:245:1688|canonical|ATG	canonical	1443	1.91	0.73	1.79	5.88	5.77	2.89	7.86	6.77	6.43	2.65	3.28	3.54	3.54	5.29	2.93	0	4.78	5.42	1.15	11.41	2.08	5.05	4.61	4.9	3.03	9.12	3.35	2.82	6.17	5	3.1	3.41	0	8.94	7.62	7.07	3.4	5.73	3.18	9.15	4.26
NME4	ENSG00000103202.13	protein_coding	ENST00000219479.7:chr16:+|1|1000:25:589|canonical|ATG	canonical	564	1.33	5.63	4.74	42.48	36.45	4.68	112.1	13.66	13.26	23.7	13.52	43.95	46.47	32.07	11.53	0	15.58	19.42	40.54	0	17.18	36.63	20.32	58.35	48.82	14.41	32.51	56.04	12.23	11.73	26.86	44.64	0	16.08	27.54	16.48	203.89	0	60.63	30.34	25.98
DECR2	ENSG00000242612.7	protein_coding	ENST00000219481.10:chr16:+|5|1551:80:959|canonical|ATG	canonical	879	2.39	19.29	0.77	26.5	10.74	7.54	12.87	30.13	12.45	13.98	7.39	10.23	10.32	10.02	3.97	0	0	6.17	0	0	3.12	19.53	10.91	5.63	6.36	9.58	11	35.68	11.51	8.35	21.53	0	0	4.41	7.45	12.3	7.61	0	42.62	8.34	13.57
ANTKMT	ENSG00000103254.10	protein_coding	ENST00000219535.7:chr16:+|5|806:134:791|canonical|ATG	canonical	657	0	0	0	0	6	3.48	0	0	38.95	0	0	4.09	0	0	0	0	0	8.53	0	10.18	0	24.08	0	0	0	0	15.96	0	0	0	0	9.61	0	17.45	15.32	9.15	0	0	0	0	0
STUB1	ENSG00000103266.11	protein_coding	ENST00000219548.9:chr16:+|7|1340:117:1029|canonical|ATG	canonical	912	64.1	16.65	32.06	66.6	59.95	65.71	187.01	83.26	75.47	31.47	30.3	46.39	122.7	22.86	55.45	136.01	57.29	77.5	114.38	126.36	35.61	49.08	25.9	55.63	86.78	70.01	86.79	106.13	125.34	111.19	150.86	157.71	48.38	182.21	83.77	89.54	305.34	46.06	78.45	154.55	72.96
RHBDL1	ENSG00000103269.14	protein_coding	ENST00000219551.2:chr16:+|3|1560:28:1345|canonical|ATG	canonical	1317	0	0	0.11	0	0	0	0	0	0	0.78	0.06	0	0	0	0	0	0	0	0	0	0	3.36	0	0.61	0	0	0	0	0	0	0	0	0	0	0	0.02	0	0	0.04	0	0.07
MEFV	ENSG00000103313.13	protein_coding	ENST00000219596.6:chr16:-|3|3506:47:2393|canonical|ATG	canonical	2346	0.37	0.24	0.58	0.39	0	0	0	2.35	0	0	0	0	0	0	0	0	0	0.08	0.07	0	5.48	1.59	0	0	0	0.06	0	0	0	0	0	0	0	0	0.02	0	0	0	0	0	0.2
CRYM	ENSG00000103316.12	protein_coding	ENST00000219599.8:chr16:-|26|1482:278:1223|canonical|ATG	canonical	945	180.69	7.61	6.44	8.55	0	0	1.35	0	2.07	1.92	0.94	15.95	0	0.72	7.16	0	60.38	0.99	3.15	0.51	0	22.28	0.27	11.27	0	0	0	0	0	0	0	0.82	0	2.02	0.17	0.31	0.36	4.71	6.83	0.2	18.92
CAPN15	ENSG00000103326.12	protein_coding	ENST00000219611.7:chr16:+|16|4888:385:403|uORF|ATG	uORF	18	4.7	11.83	11.61	28	114.8	81.11	44.76	7.86	23.63	21.92	55.2	0	51.2	16.3	11.04	262.61	0	39.63	47.86	376.72	0	26.97	0	37.64	0	111.49	61.99	39.9	40.62	14.57	0	28.78	0	6.43	63.81	84.89	152.42	0	17.59	97.94	40.17
CAPN15	ENSG00000103326.12	protein_coding	ENST00000219611.7:chr16:+|31|4888:508:3769|canonical|ATG	canonical	3261	0.85	0.72	1.24	2.7	7.39	2.08	4.17	6.21	5.58	2.99	2.12	6.4	5.11	4.2	1.98	6.59	1.3	6.91	1.68	8.17	1.98	8.68	3.7	5.11	4.69	3.6	4.28	6.39	5.83	5.59	3.06	3.02	5.73	7.36	1.67	1.28	7.62	9.56	7.63	10.26	3.56
AQP8	ENSG00000103375.11	protein_coding	ENST00000219660.6:chr16:+|9|1325:100:886|canonical|ATG	canonical	786	0.05	0	0.42	0	0.03	0.11	0	0.09	0	0.05	0	0	0	0	0	0	0	0	0	0	0	0.21	0	0	0	0	0	0	0	0	0	0	0	0	0	0.05	0	0	0	0	0.04
USP31	ENSG00000103404.15	protein_coding	ENST00000219689.12:chr16:-|10|10881:111:162|uORF|ATG	uORF	51	2.13	0.63	3.81	8.24	4.09	0	1.82	2.78	0	0	0.81	0	1.39	11.51	0.39	0	0	9.12	4.61	0	0	3.17	7.39	1.9	0	19.34	7.29	4.69	2.39	0	0	0	0	0	53.75	29.46	0	0	1.69	0.93	6.75
USP31	ENSG00000103404.15	protein_coding	ENST00000219689.12:chr16:-|16|10881:183:4242|canonical|ATG	canonical	4059	5.94	0.45	3.69	0.93	1.01	1.15	0.81	1.35	0.19	1.65	0.41	0.85	1.12	0.24	1.19	0.95	2.22	1.89	1.48	0.48	1.19	1.36	0.4	1.94	1.18	0.96	1.1	2.01	0.39	1.2	0.45	1.42	0	1.59	1.69	2.03	1.08	1.25	1.68	1.22	1.75
USP31	ENSG00000103404.15	protein_coding	ENST00000219689.12:chr16:-|1|10881:14:95|uORF|CTG	uORF	81	0.45	0.39	0.74	5.19	4.38	2.06	1.53	9.61	1.05	3.65	0	2.66	7.88	0	4.91	0	0	2.68	22.24	0	2.85	5.99	0	0.6	5.4	4.62	0	2.96	4.51	11.33	0	3.2	0	1.43	21.92	8.56	10.58	7.86	1.42	1.76	3.78
TOX3	ENSG00000103460.17	protein_coding	ENST00000219746.14:chr16:-|12|4959:421:2152|canonical|ATG	canonical	1731	0.51	0.6	0	1.16	0.22	0	0	0	0	30.62	0.01	10.18	0	0	0	0	19.71	1.09	0	0	0	1.87	0	23.06	0	0	0	0	0	0	0	0	0	10.46	19.82	17.12	0	0	30.84	0.85	7.48
MAZ	ENSG00000103495.15	protein_coding	ENST00000219782.10:chr16:+|3|2698:107:1589|canonical|ATG	canonical	1482	12.99	1.69	5.8	21.6	25.56	25.5	143.33	38.05	52.52	6.81	16.69	44.71	33.02	27.22	21.59	0	31.85	19.41	22.56	145.64	6.59	15.64	24.85	41	21.29	23.95	11.79	20.31	20.3	61.33	45.63	56.74	18.29	104.19	40.84	38.22	80.34	82.79	27.38	96.07	31.28
CDIPT	ENSG00000103502.14	protein_coding	ENST00000219789.11:chr16:-|12|1843:200:299|uORF|ATG	uORF	99	9.15	18.07	7.54	195.16	37.11	15.59	92.33	82.22	42.97	11.16	10.24	46.35	55.14	91.89	25.7	0	17.07	23.18	16.61	51.37	20.95	45.77	44.42	40.08	30.9	137.78	56.35	14.51	68.94	60.92	18.5	18.31	83.3	103.45	178.26	181.58	20.78	199.31	19.63	94.82	53.55
CDIPT	ENSG00000103502.14	protein_coding	ENST00000219789.11:chr16:-|24|1843:370:1012|canonical|ATG	canonical	642	23.18	6.41	5.51	10.19	18.57	13.59	40.93	39.7	18.19	17.77	10.62	17.29	24.93	15.54	22	0	73.89	15.53	6.98	5	22.87	9.27	13.44	35.08	87.42	17.48	11.58	22.08	27.3	18.91	8.99	15.24	35.76	19.88	9.26	15.56	52.35	39.62	48.92	13.05	19.23
CDIPT	ENSG00000103502.14	protein_coding	ENST00000219789.11:chr16:-|2|1843:31:148|uORF|ACG	uORF	117	13.32	25.84	26.29	84.72	39.78	14.62	42.9	44.16	28.36	29.84	14.33	39.22	63.02	278.42	64.21	154.26	33.7	12.19	51.54	736.88	23.64	143.84	11.81	48.39	11.21	103.21	30.2	12.28	135.41	86.29	27.83	46.49	75.18	45.99	192.78	128.29	58.62	59.84	15.99	37.87	54.8
TMC5	ENSG00000103534.17	protein_coding	ENST00000219821.9:chr16:+|28|3687:258:2541|canonical|ATG	canonical	2283	0	0	2.7	0	0	0	0	0	0	0.01	0	0	0	0	0	0	0	0	0.27	0	0	0	0	0	0	0.01	0	0	0	0	0	0	0	0	0.01	0	0	0	0.01	0	0.15
SLC6A2	ENSG00000103546.19	protein_coding	ENST00000219833.13:chr16:+|34|3248:442:2329|canonical|ATG	canonical	1887	0.03	0.06	1.07	0	0	0	0	0	0	0	0	0.1	0	0	0	0	0	0	0	0	0	0.26	0	0	0	0	0	0	0	0	0	0	0	0	0	0	0	0	0	0	0.11
KNOP1	ENSG00000103550.14	protein_coding	ENST00000219837.12:chr16:-|6|6422:73:1450|canonical|ATG	canonical	1377	7.18	2.81	14.76	31.77	30.51	37.72	27.82	20.51	12.54	28.51	51.4	56.35	53.66	29.34	21.69	18.72	6.34	19.24	19.01	75.27	14.9	9.28	17.6	69.58	12.38	28.02	11.98	15.54	20	33.71	38.78	53.79	35.88	44.86	19.69	17.23	39.62	10.17	27.19	32.77	24.93
MGA	ENSG00000174197.18	protein_coding	ENST00000219905.13:chr15:+|20|12046:189:9387|canonical|ATG	canonical	9198	5.07	0.96	7.85	2.79	7.26	11.65	4.76	7.58	3.03	4.41	3.39	5.16	2.85	3.19	3.95	0	7.99	4.84	1.73	0	1.32	2.94	0.9	12.3	9.46	4.33	0.48	0.28	1.85	4.08	3.43	2.3	4.78	7.86	3.17	2.84	0.74	0.65	7.24	3.92	4.68
AQP9	ENSG00000103569.10	protein_coding	ENST00000219919.9:chr15:+|14|2849:186:1074|canonical|ATG	canonical	888	6.12	386.72	1.43	0	0	0.05	0	0	0.19	0	0.02	0	0	0	0	0	0	0.31	0	0	1.82	1.28	0	0	0	0	0	0	0	0	0	0	0	0	0	0	0	0	0	0	37.32
AQP9	ENSG00000103569.10	protein_coding	ENST00000219919.9:chr15:+|5|2849:84:90|uORF|CTG	uORF	6	0	244.88	4.98	0	0	0	0	0	0	0	0	0	0	0	0	0	0	0	0	0	0	0	0	0	0	0	0	0	0	0	0	0	0	0	0	0	0	0	0	0	23.56
AQP9	ENSG00000103569.10	protein_coding	ENST00000219919.9:chr15:+|9|2849:116:158|uORF|CTG	uORF	42	1.73	583.06	0.71	0	0	0	0	0	0	0	0	0	0	0	0	0	0	0	0	0	0	3.85	0	0	0	0	0	0	0	0	0	0	0	0	0	0	0	0	0	0	55.52
CSK	ENSG00000103653.17	protein_coding	ENST00000220003.14:chr15:+|19|2743:481:661|uORF|CTG	uORF	180	0.34	0.12	0.5	0.47	9.63	0.46	1.21	0.79	3.78	0.99	1.61	3.42	12.21	51.63	1.88	0	21.12	8.1	1.31	0	2.56	16.18	9.77	6.45	0	1.32	7.23	6.65	19.64	17.48	14.7	18.71	9.16	0.32	1.74	1.07	60.97	17.68	13.19	6.09	4.63
CSK	ENSG00000103653.17	protein_coding	ENST00000220003.14:chr15:+|25|2743:573:597|uORF|ATG	uORF	24	3.52	4.44	1.86	59.46	46.04	24.33	445.09	88.44	81.52	73.15	97.45	28.21	165.4	602.87	31.45	286.42	0	52.94	22.82	685.95	19.21	87.62	371.03	110.88	0	58.06	139.39	79.77	269.05	32.74	16.94	107.87	113.94	64.89	69.57	74.32	49.99	264.63	143.72	91.23	80.79
CSK	ENSG00000103653.17	protein_coding	ENST00000220003.14:chr15:+|27|2743:596:680|uORF|ATG	uORF	84	1.44	1.65	1.78	15	10.69	2.48	15.86	8.43	2.03	2.82	3.94	5.5	7.6	83.86	2.84	0	0	1.85	0	14.42	0	3.85	44.88	1.73	0	8.1	6.64	0	2.9	6.24	9.69	6.17	0	48.91	17.1	8.41	4.08	30.31	2.4	12.48	7.09
CSK	ENSG00000103653.17	protein_coding	ENST00000220003.14:chr15:+|2|2743:56:569|uORF|CTG	uORF	513	3.32	3.3	4.86	10.32	29.16	11.63	17.27	13.38	59.37	4.54	13.64	8.82	33.44	322.88	17.94	0	8.51	13.18	11.91	131.71	4.49	33.75	35.01	6.79	11.07	20.82	15.95	6.07	51.52	15.34	14.68	16.13	17.15	17.59	47.68	29.28	28.08	158.81	7.01	20.71	19.41
CSK	ENSG00000103653.17	protein_coding	ENST00000220003.14:chr15:+|37|2743:707:2060|canonical|ATG	canonical	1353	10.94	4.82	7.55	30.98	40.77	24.79	66.48	49.96	38.92	33.59	30.54	20.19	64.24	96.38	27.09	18.74	29.46	27.92	14.93	51.37	12.43	17.34	174.85	24.29	37.47	33.69	40.13	60.87	31.89	17.06	26.17	52.26	27.63	77.96	30.68	33.78	7.48	46.1	99.49	64.34	35.03
CSK	ENSG00000103653.17	protein_coding	ENST00000220003.14:chr15:+|8|2743:151:202|uORF|GTG	uORF	51	0	0	0	0	12.37	0	0	0	0	0	0	0	0	53.14	7.38	0	0	0	0	0	0	0	0	0	0	0	0	0	7.47	0	0	10.44	0	0	0	0	0	0	0	0	0
MTFMT	ENSG00000103707.10	protein_coding	ENST00000220058.9:chr15:-|1|2746:27:1197|canonical|ATG	canonical	1170	5.06	3.07	11.61	21.16	11.88	16.43	10.81	19	10.4	8.16	11.84	14.66	17.92	18.9	22.95	19.1	4.21	24.86	48.19	8.28	7.09	7.75	19.24	12.74	33.62	10.57	9.22	31.92	14.48	6.84	5.66	15.94	14.1	18.64	6.04	7.63	16.41	6.05	17.65	13.24	12.45
RASL12	ENSG00000103710.11	protein_coding	ENST00000220062.9:chr15:-|11|2519:157:958|canonical|ATG	canonical	801	0	0	7.65	0	0	0	0	0	0	0	0	0	0	0	0	0	40.09	0	0	0	0	1.89	0	1.45	0	0	0	0	0	0	0	0	0	0	0	0	0	0	0	0	0.95
CTSH	ENSG00000103811.18	protein_coding	ENST00000220166.10:chr15:-|6|2145:66:1074|canonical|ATG	canonical	1008	20.55	62.25	28.08	5.11	1.97	2.23	0	0	131.16	42.44	107.49	13.71	12.86	19.83	10.48	0	164.72	3.7	13.71	0	14.92	189.17	293.62	11.57	0	22.2	0	13.63	15.33	24.43	7.77	0	0	1.39	3.05	2.2	36.55	0	33.18	20.44	31.91
EHD4	ENSG00000103966.11	protein_coding	ENST00000220325.9:chr15:-|4|6401:64:1690|canonical|ATG	canonical	1626	4.81	8.71	16.36	30.64	108.33	22.22	53.85	27.9	14.91	6.7	11.55	44.09	131.32	104.14	45.18	114.97	7.79	37.12	47.54	37.83	10.91	41	167.13	39.82	21.23	79.2	78.57	88.79	32.75	15.16	22.78	20.55	37.87	40.82	12.65	9.46	17.61	27.4	66.75	50.26	34.95
TGM5	ENSG00000104055.17	protein_coding	ENST00000220420.10:chr15:-|50|2843:563:2243|truncation|ATG	truncation	1680	0	0	0.06	0	0	0	0	0	0	0.04	0.06	0	0	6.17	0	0	0	0.04	0	0	0	0	7.18	0	0	0	0	0.43	0	0	0	0	0	0	0	0.03	0	0	0	0	0.14
GABPB1	ENSG00000104064.18	protein_coding	ENST00000220429.12:chr15:-|12|2726:170:1358|canonical|ATG	canonical	1188	1.79	1.06	10.18	11.85	2.95	40.81	5.16	20.8	13.46	4.94	5.05	15.98	8.77	0	14.28	0	0	9.47	5.15	0	3.3	3.2	13.11	4.82	0	27.3	16.46	40.78	0	13.2	7.37	3.39	0	16.51	0.89	6.59	0	0	4.45	27.77	8.82
SCG3	ENSG00000104112.9	protein_coding	ENST00000220478.8:chr15:+|12|3160:254:1661|canonical|ATG	canonical	1407	569.24	0.05	20.1	0	0.04	0	1.41	0	63.73	0	1.72	94.61	0	0	2.13	0	732.16	0.29	0	0	0	0	0	71.95	0	0.1	0	0	0	0	0	3.13	4.16	5.51	98.36	187.02	0	0	0.39	0.14	78.58
SCG3	ENSG00000104112.9	protein_coding	ENST00000220478.8:chr15:+|3|3160:75:90|uORF|CTG	uORF	15	69.25	0	3.98	0	0	0	0	0	0	0	0	2.05	0	0	1.33	0	253.49	0	0	0	0	10.79	0	3.23	0	0	0	0	0	0	0	0	0	0	62.65	74.47	0	0	0	0	16.43
SCG3	ENSG00000104112.9	protein_coding	ENST00000220478.8:chr15:+|9|3160:228:234|uORF|CTG	uORF	6	8.05	0	0	0	0	0	0	0	0	0	0	10.26	0	0	0	0	1056.2	0	0	0	0	0	0	32.26	0	0	0	0	0	0	0	0	0	0	65.26	310.3	0	0	0	0	36.19
DNAJC17	ENSG00000104129.10	protein_coding	ENST00000220496.9:chr15:-|2|3721:28:943|canonical|ATG	canonical	915	8.19	7.05	11.11	12.58	26.03	28.08	18.15	29.55	26.59	7.12	22.98	27.66	32.34	28.66	27.37	65.28	4.46	16.74	16.74	29.61	17.13	18.95	21.97	22.74	22.45	26.13	24.59	29.57	10.39	33.1	22.91	12.74	17.42	10.81	20.91	19.49	12.13	13.21	18.47	18.02	18.6
RHOV	ENSG00000104140.7	protein_coding	ENST00000220507.5:chr15:-|5|1650:96:807|canonical|ATG	canonical	711	2.84	0.01	0.1	23.04	0.53	36.84	6.84	114.68	0.48	0.14	0.49	1.47	1.4	105.53	4.72	0	0	0.31	6.39	8.86	0.32	0.23	49.3	3.47	58.39	0.67	0.26	6.4	0.86	8.85	22.04	9.23	0	5.86	2.64	5.91	6.75	0	1.54	5.36	6.67
VPS18	ENSG00000104142.11	protein_coding	ENST00000220509.10:chr15:+|14|3875:188:281|uORF|ACG	uORF	93	2.33	0.39	1.92	0	4.94	2.5	0	0	0	0.33	1.28	2.39	3.93	0	3.52	0	0	0	20.68	0	0	17.31	0	0	4.7	1.92	0	0	4.13	2.2	3.58	0	0	0	3.91	5.67	5.53	0	0.27	0.84	2.34
VPS18	ENSG00000104142.11	protein_coding	ENST00000220509.10:chr15:+|15|3875:192:270|uORF|CTG	uORF	78	2.49	3.36	11.88	8.62	23.01	31.24	3.58	10.89	29.45	9.72	28.73	28.74	23.49	36.37	19.25	0	0	2.39	14.5	0	0	14.63	28.99	14.27	0	26.93	9.54	6.14	29.45	4.1	6.17	9.96	7.05	7.42	101.44	71.27	0	48.96	1.16	26.49	20.84
VPS18	ENSG00000104142.11	protein_coding	ENST00000220509.10:chr15:+|21|3875:320:3242|canonical|ATG	canonical	2922	11.35	2.48	7.36	9	15.04	16.02	11	28.15	10.89	5.25	7.45	15.49	15.43	5.69	7.48	30.3	17.45	14.3	7.88	2.32	10.1	12.24	13.46	20.21	9.12	13.79	10.95	12.37	14.89	6.73	10.17	5.76	15.9	10.93	30.61	24.67	5.69	12.85	15.6	13.14	12.61
VPS18	ENSG00000104142.11	protein_coding	ENST00000220509.10:chr15:+|2|3875:12:63|uORF|CTG	uORF	51	0	0.21	6.73	0	9.82	0.82	4.86	9.71	1.67	1.16	1.62	0	4.17	0	1.56	0	0	0	9.21	0	0	6.35	0	1.9	0	5.34	3.65	0	9.56	0	0	0	0	1.13	25.59	11.58	3.36	0	0.28	1.87	4.02
VPS18	ENSG00000104142.11	protein_coding	ENST00000220509.10:chr15:+|5|3875:46:178|uORF|CTG	uORF	132	9.24	4.76	15.38	20.36	24.91	38.55	22.18	60.59	58.65	9.86	21.16	28.46	18.26	25.21	30.72	0	0	4.1	46.37	0	20.95	49.03	35.22	25.66	13.24	65.45	11.27	1.81	28.62	13.91	33.92	11.77	29.15	20.6	87.81	113.42	12.73	120.55	0.91	36.82	30.33
VPS18	ENSG00000104142.11	protein_coding	ENST00000220509.10:chr15:+|7|3875:59:74|uORF|GTG	uORF	15	0	0	0	0	4.84	0	5.18	0	0	0	11.15	0	0	25.96	0	0	0	7.32	134.89	0	0	0	0	0	0	0	0	0	0	0	0	0	0	0	0	0	36.58	0	2.53	0	0
OIP5	ENSG00000104147.9	protein_coding	ENST00000220514.8:chr15:-|2|1201:31:721|canonical|ATG	canonical	690	0.25	0.34	25.21	27.88	24.38	64.32	37.68	83.6	77.68	24.64	26.25	67.3	37.4	27.79	29.7	10.59	0	42.79	35.75	4.56	3.01	6.57	24.76	73.99	31.03	24.8	32.34	46.15	25.96	20.52	30.38	86.71	15.14	59.12	5.07	4.22	65.36	95.02	54.72	45.85	27.95
BLOC1S6	ENSG00000104164.12	protein_coding	ENST00000220531.9:chr15:+|10|3778:66:585|canonical|ATG	canonical	519	26.57	6.92	17.27	26.2	10.24	46.56	27.09	51.61	33.4	34.87	45.95	29.76	34.79	45.58	47.09	42.23	27.68	26.52	21.58	30.33	15.54	27.77	76.95	24.36	10.95	43.12	30.22	44.06	32.87	17.94	24.28	53.31	47.67	30.73	62.4	60.33	19.5	46.72	20.03	34.77	32.5
EXTL3	ENSG00000012232.9	protein_coding	ENST00000220562.9:chr8:+|15|8221:212:260|uORF|ATG	uORF	48	9.19	4.66	9.07	5.07	32.23	8.14	7.8	5.9	31.9	20.9	41.4	35.8	25.11	0	25.26	0	0	49.64	10.64	15.14	14.4	20.23	0	47.39	0	18.68	27.12	14.96	36.47	21.04	9.56	23.58	91.63	34.61	66.9	144.99	0	26.52	24.89	47.65	33.22
EXTL3	ENSG00000012232.9	protein_coding	ENST00000220562.9:chr8:+|21|8221:285:402|uORF|CTG	uORF	117	2.27	0.27	4.08	0.72	1.61	1.43	0.26	0	0	15.68	19.46	11.84	1.21	0	4.93	0	0	11.66	0	0	0	2.77	0	18.61	3.74	0.29	6.36	6.14	7.29	1.12	0	28.78	46.99	4.95	3.12	3.84	5.86	0	0.62	4.07	4.92
EXTL3	ENSG00000012232.9	protein_coding	ENST00000220562.9:chr8:+|26|8221:337:388|uORF|ATG	uORF	51	12.08	2.71	7.61	0	17.6	2.45	7.29	0	1.67	20.11	22.73	56.15	12.51	0	19.1	0	0	36.49	4.61	18.99	22.59	0	2.46	35.11	0	9.34	25.52	18.78	38.23	7.71	0	55.86	97.02	30.63	29.69	56.14	6.72	0	7.34	23.36	18.85
EXTL3	ENSG00000012232.9	protein_coding	ENST00000220562.9:chr8:+|29|8221:377:572|uORF|ATG	uORF	195	29.17	2.68	3.6	6.46	16.16	3.64	18.27	8.71	9.6	11.13	13.91	35.69	11.63	1	22.32	0	28.17	59.48	4.42	0	9.45	3.32	5.15	48.15	2.24	7.5	4.77	22.1	18.12	2.02	0	31.88	74.71	45.4	23.03	29.7	21.98	0	16.83	22.97	18.48
EXTL3	ENSG00000012232.9	protein_coding	ENST00000220562.9:chr8:+|2|8221:20:149|uORF|ATG	uORF	129	0.11	0	0	0	0	0	0.26	0	2.12	0	0	0.24	0	0	0	0	0	0	0	0	0	1.32	0	0	0	0	0	0	0	0	0	0	0	0	0	0.97	0	0	0	0.44	0.15
EXTL3	ENSG00000012232.9	protein_coding	ENST00000220562.9:chr8:+|35|8221:463:496|uORF|ATG	uORF	33	59.29	1.94	8.14	30.55	36.05	2.53	29.11	19.3	2.58	48.42	57.08	55.06	23.63	14.82	71.67	0	85.35	72.36	2.37	0	6.98	4.9	3.81	211.17	66.22	19.58	39.45	7.26	3.69	3.97	0	156.97	83.3	42.08	12.66	31.13	25.98	0	43.18	41.87	37.52
EXTL3	ENSG00000012232.9	protein_coding	ENST00000220562.9:chr8:+|3|8221:24:213|uORF|CTG	uORF	189	1.27	0.84	3.56	8.44	19.11	0	2.77	3.74	4.4	0.94	2.52	4.89	4.13	1.55	1.68	13.64	9.69	28.06	3.31	42.28	9.76	8.52	0.66	5.63	4.62	7.74	4.92	5.07	3.22	2.08	5.38	0	0	6.12	66.71	51.99	5.44	10.1	0.53	9.53	11.01
EXTL3	ENSG00000012232.9	protein_coding	ENST00000220562.9:chr8:+|44|8221:577:646|uORF|ATG	uORF	69	20.48	1.54	3.25	4.87	3.63	3.63	26.49	11.28	1.23	5.43	11.1	29.01	6.16	11.34	25.06	0	0	18.43	0	0	0	0	18.21	37.17	0	6.9	10.78	6.94	1.77	1.9	0	26.27	87.64	19.29	22.32	57.31	7.46	0	7.3	15.19	15.54
EXTL3	ENSG00000012232.9	protein_coding	ENST00000220562.9:chr8:+|56|8221:676:703|uORF|ATG	uORF	27	24.16	5.52	8.29	49.78	68.03	7.72	144.6	68.16	6.3	22.65	45.23	82.12	36.76	0	84.66	0	0	42.5	11.6	0	0	17.98	18.61	145.18	16.19	44.09	20.66	17.74	31.6	0	0	67.15	20.36	27.86	120.86	371.89	6.35	141.45	89.03	22.94	72.18
EXTL3	ENSG00000012232.9	protein_coding	ENST00000220562.9:chr8:+|63|8221:729:3489|canonical|ATG	canonical	2760	9.75	0.81	4.36	2.79	12.97	1.14	5.25	3.51	5.27	2.15	4.87	11.65	4.85	0.61	8.66	0	7.05	25.92	2.52	2.28	6.68	3.87	4.87	13.47	6.08	3.44	6.33	6.25	2.54	0.92	2.47	7.13	14.34	9.79	14.48	17.1	2.95	3.23	10.37	9.55	8.63
AGO2	ENSG00000123908.12	protein_coding	ENST00000220592.10:chr8:-|5|14595:128:2708|canonical|ATG	canonical	2580	8.96	1.23	1.45	11.66	22.26	27.57	10.88	11.02	18.83	3.94	9.84	22.42	11.47	20.28	13.77	0	0	45.4	10.3	15.11	7.95	10.72	29.8	34.01	9.66	8.12	10.16	10.34	1.33	21.04	13.65	20.08	0	18.62	5.83	6.63	14.12	24.42	16.97	16.65	14.09
PAG1	ENSG00000076641.4	protein_coding	ENST00000220597.4:chr8:-|18|10744:251:260|uORF|GTG	uORF	9	0	0	0	0	48.7	0	0	0	0	0	0	0	0	0	0	0	0	0	0	0	0	0	0	0	0	0	0	0	0	0	0	0	0	12.86	17.4	4.28	0	0	0	0	3.59
PAG1	ENSG00000076641.4	protein_coding	ENST00000220597.4:chr8:-|23|10744:304:328|uORF|ATG	uORF	24	0	0	0.62	0	6.96	3.48	0	0	0	0	0	0	0	0	0	0	0	0	0	70.63	0	33.71	10.47	0	0	0	0	0	0	0	0	0	0	14.47	65.26	18.19	0	79.56	0	3.97	5.47
PAG1	ENSG00000076641.4	protein_coding	ENST00000220597.4:chr8:-|47|10744:651:675|uORF|ATG	uORF	24	15.6	1.77	4.98	3.5	62.62	1.74	78.75	2.95	0	0.82	0.86	0	5.91	52.99	0.83	0	58.68	5.17	0	0	0	13.48	52.35	0	0	1.42	7.75	0	0	0	8.48	64.75	0	16.88	39.16	48.69	14.29	53.04	18.59	21.84	17.34
PAG1	ENSG00000076641.4	protein_coding	ENST00000220597.4:chr8:-|56|10744:712:2011|canonical|ATG	canonical	1299	12.4	2.02	2.64	0.26	45.38	2.67	9.37	0.33	0.33	0.26	0.02	0.14	1.58	31.18	1.42	0.99	36.64	3.32	0.66	14.91	1.6	9.22	22.92	0	0.34	0.5	2.43	1.66	0.84	0.1	3.45	11.76	5.08	12.96	37.6	41.7	2.24	9.31	6.74	7.26	10.85
PAG1	ENSG00000076641.4	protein_coding	ENST00000220597.4:chr8:-|6|10744:72:78|uORF|ATG	uORF	6	54.35	3.55	7.47	0	914.94	41.71	831.44	35.39	14.18	3.29	0	0	23.63	440.2	9.94	0	234.71	51.69	0	0	0	377.57	41.88	0	0	5.67	61.99	0	0	0	0	0	91.63	28.93	874.54	1480.89	28.58	106.09	177.52	31.77	255.15
TG	ENSG00000042832.12	protein_coding	ENST00000220616.9:chr8:+|2|8455:44:8351|canonical|ATG	canonical	8307	0.03	0.04	0.34	0.01	0.01	0	0.06	0	0	0	0	0	0	0	0	0	0	0.06	0	0	0.33	7.97	0	0	0	0.01	0	0	0	0	0	0	0	0	0.03	0.08	0	0.15	0.02	0	0.09
BRF2	ENSG00000104221.13	protein_coding	ENST00000220659.11:chr8:-|11|2560:79:1339|canonical|ATG	canonical	1260	15.49	2.44	16.6	9.2	32.69	12.57	16.93	16.84	36.94	7.28	25.72	21.22	7.31	6.86	14.75	6.48	19	11.74	14.11	5.17	3.84	12.52	13.15	13.79	7.46	13.72	11.51	16.83	15.78	11.39	13.86	13.77	29.67	19.98	18.98	16.81	29.02	11.78	53.67	12.39	18.27
ZFAND1	ENSG00000104231.11	protein_coding	ENST00000220669.10:chr8:-|2|2184:20:827|canonical|ATG	canonical	807	7.05	0.19	4.79	0	0.34	7	4.88	15.14	6.34	1.45	0	38.24	0	0	3.85	0	0	24.65	0	0	0	5.55	0	13.38	0	3.6	32.28	60.82	12.81	2.42	3.93	4.37	0	11.15	0	1.17	19.28	0	2.48	2.31	5.45
RP1	ENSG00000104237.11	protein_coding	ENST00000220676.2:chr8:+|9|7071:120:6591|canonical|ATG	canonical	6471	0	0	0.29	0	0	0	0	0	0	0	0	0	0	0	0	0	0	0.09	0	0	0.11	0.03	0	0	0	0	0	0.04	0	0.02	0	0	0	0	0	0.01	0	0	0	0	0.02
RIPK2	ENSG00000104312.8	protein_coding	ENST00000220751.5:chr8:+|17|2516:246:1869|canonical|ATG	canonical	1623	5.2	1.93	5.73	14.96	2.98	6.04	9.66	11.6	12.11	6.79	13.45	15.25	8.43	19.83	13.34	29.39	28.46	25.59	10.37	5.07	4.83	5.28	22.91	13.88	5.39	4.63	23.6	24.19	9.16	17.05	8.28	16.6	13.21	13.16	2.9	2.89	14.37	8.24	4.79	13.3	8.43
RIPK2	ENSG00000104312.8	protein_coding	ENST00000220751.5:chr8:+|6|2516:92:113|uORF|ATG	uORF	21	4.6	5.58	5.69	140.01	18.89	25.82	41.31	16.85	166.11	7.51	34.5	33.73	67.52	181.67	45.43	0	0	82.7	59.67	230.64	10.97	69.35	35.9	11.52	20.81	43.73	26.57	22.8	75.44	124.88	0	12.33	52.36	220.43	57.18	38.52	24.5	121.24	9.6	31.77	36.02
CPQ	ENSG00000104324.16	protein_coding	ENST00000220763.10:chr8:+|3|1932:42:117|uORF|ACG	uORF	75	0.16	0.28	2.39	0	0.56	0	0	0	1.13	0	0	0	0	0	0	0	0	0	0	0	0	25.89	0	0	0	0	0	0	0	0	0	0	0	0	0.35	0.17	0	8.49	0	0.64	0.46
CPQ	ENSG00000104324.16	protein_coding	ENST00000220763.10:chr8:+|8|1932:196:1615|canonical|ATG	canonical	1419	37.04	51.7	78.37	2.01	16.17	0.97	0.74	0	14.75	24.29	25.75	1.54	0.8	0	1.44	43.91	13.7	6.99	0.99	0	15.43	105.03	0.09	1.23	11.4	11.77	10.09	2.53	16.15	0.74	2.58	3.83	7.36	3.14	1.14	0.33	4.23	9.87	16.48	6.41	20.25
DECR1	ENSG00000104325.7	protein_coding	ENST00000220764.7:chr8:+|2|2760:17:1025|canonical|ATG	canonical	1008	14.31	210.58	84.48	58.14	45.73	28.16	18.27	134.81	108.39	63.73	189.23	52.38	34.42	71.83	61.54	43.48	90.05	106.17	30.26	0	129.37	51.67	81.57	59.27	49.86	28.12	67.71	126.6	61.55	173.38	36.46	21.33	76.9	0	45.62	35.3	48.93	78.25	39.09	43.71	83.45
SFRP1	ENSG00000104332.12	protein_coding	ENST00000220772.8:chr8:-|14|4464:315:1260|canonical|ATG	canonical	945	20.69	1.43	237.57	37.16	0.35	0	0.75	0	0	0.02	0.02	550.9	139.16	0	0	688.93	3.58	7.42	0	29.47	239	141.61	0	777.22	0	158.81	510.46	288.07	418.22	0.14	0	16.17	38.98	12.8	50.08	43.48	11.07	0	0	16.44	77
PLAT	ENSG00000104368.19	protein_coding	ENST00000220809.9:chr8:-|5|3062:83:92|uORF|ACG	uORF	9	12.08	0	61.38	0	148.43	13.9	268.54	94.37	0	0	27.6	0	228.43	0	59.63	0	0	48.24	0	0	0	0	0	10.75	0	956.18	206.63	0	81.25	0	0	57.55	1527.09	12.86	107.32	118.41	19.05	0	0	52.94	83.14
PLAT	ENSG00000104368.19	protein_coding	ENST00000220809.9:chr8:-|8|3062:99:1788|canonical|ATG	canonical	1689	0	0	0	0	4.02	0	0	0	0	0	2.93	0	0	0	0.94	0	0	0	0	0	31.18	0	0	0	0	0	0	10.48	0	0	0	8.67	0	5.22	0	0	0	0	0	0	0
DKK4	ENSG00000104371.5	protein_coding	ENST00000220812.3:chr8:-|19|896:185:860|canonical|ATG	canonical	675	0.14	0.09	0.71	0	0	0	0	0	0	4.82	0	0	0	0	0.03	0	0	0	0	0	0	0	0.37	0	0	0	0	0	0	0	0	0	0	0	0.19	0.34	0	0	0.02	0	0.36
GDAP1	ENSG00000104381.14	protein_coding	ENST00000220822.12:chr8:+|4|3645:60:1137|canonical|ATG	canonical	1077	0	0	0	0	0	0	0	14.21	0	0	0	0	0	0	0	0	0	0	0	0	0	0	0	0	0	0	0	0	0	0	0	0	0	0	0	0	0	0	0	0	0
PHF20L1	ENSG00000129292.21	protein_coding	ENST00000220847.8:chr8:+|21|3297:322:3298|canonical|ATG	canonical	2976	0	0	16.29	12.67	10	3.53	9.47	0	0	0	13.54	5.02	9.18	4.28	7.08	15.74	5.44	14.25	0	3.82	22.77	6.2	0	8.32	4.65	7.71	0	10.66	5.39	8.95	10.67	7.26	0	5.93	2.73	1.71	12.78	4.16	0	10.13	3
EIF3E	ENSG00000104408.11	protein_coding	ENST00000220849.10:chr8:-|2|2022:16:1354|canonical|ATG	canonical	1338	0	0	0	0	0	0	0	0	0	0	0	0	0	26.78	0	0	0	0	33.66	0	0	0	0	0	0	0	0	0	0	0	0	0	0	0	0	0	0	0	0	0	0
EMC2	ENSG00000104412.8	protein_coding	ENST00000220853.8:chr8:+|3|3527:36:930|canonical|ATG	canonical	894	107.88	23.48	146.12	44.45	37.72	95.05	39.23	31.39	24.14	62.95	86.56	79.04	44.09	69.7	113.53	30.76	106.64	82.63	74.25	28.71	61.35	20.81	66.47	97.06	55.24	31.77	66.77	115.43	57.6	152.68	119.07	91.55	131.14	74.76	31.6	28.14	80.94	9.97	43.52	58.36	67.25
CCN4	ENSG00000104415.14	protein_coding	ENST00000220856.6:chr8:+|1|1205:9:852|canonical|ATG	canonical	843	0.09	0	0.43	0	0.36	0	0	0	0	0	0	0	0.08	0	0	0	0	0	0	0	0.32	7.12	0	0	0	0.65	0	0	0	0.16	0	0	0	0	0	0.31	0	0	0	0	0.16
STMN2	ENSG00000104435.14	protein_coding	ENST00000220876.12:chr8:+|1|1903:24:33|uORF|CTG	uORF	9	0	0	0	0	0	0	0	0	0	0	0	0	0	0	0	0	0	0	0	0	0	0	0	0	0	0	0	0	0	0	0	0	0	0	75.42	171.2	0	0	0	0	16.38
STMN2	ENSG00000104435.14	protein_coding	ENST00000220876.12:chr8:+|6|1903:80:620|canonical|ATG	canonical	540	93.7	0	0.21	0	0.12	0	0.68	0	0	0	0	2.92	0	0	0	0	53.8	0.18	0	0	0	0	0	0.18	0	0	0	0	0	0	0	0	0	0.11	231.05	479.99	0	0	0	0	53.23
CHRAC1	ENSG00000104472.10	protein_coding	ENST00000220913.10:chr8:+|7|2481:179:575|canonical|ATG	canonical	396	10.5	6.2	27.7	66.03	45.18	69.83	26.01	66.16	28.93	44.67	38.22	23.67	82.51	78.31	80.74	77.05	8.22	58.42	110.94	30.58	29.88	17.57	30.85	28.15	21.01	29.75	53.46	75.73	35.11	48.17	55.48	26.69	88.03	22.45	5.72	7.06	76.6	20.9	24.23	17.85	32.63
NCALD	ENSG00000104490.18	protein_coding	ENST00000220931.11:chr8:-|14|3476:74:86|uORF|ATG	uORF	12	42.27	15.97	28.62	7	53.92	3.48	5.16	0	0	4.93	43.12	2.57	0	48.91	0	0	117.36	0	0	0	0	188.78	0	0	0	0	0	0	0	0	0	0	0	0	104.42	210.79	0	0	15.59	0	36.61
NCALD	ENSG00000104490.18	protein_coding	ENST00000220931.11:chr8:-|1|3476:7:13|uORF|TTG	uORF	6	60.39	0	4.98	14	10.44	0	0	0	0	0	0	0	0	0	0	0	0	0	26.1	0	0	0	0	8.07	0	0	0	0	0	0	0	43.17	0	0	4.35	6.42	0	0	0	0	7.41
NCALD	ENSG00000104490.18	protein_coding	ENST00000220931.11:chr8:-|5|3476:24:108|uORF|ATG	uORF	84	72.33	9.25	20.26	15	61.38	0	0.37	0	0	0.47	0.25	0	1.69	204.96	0.24	0	90.53	0	0.93	0	0	52.01	7.48	0	10.41	0	0	0	0	0	0	0	0	2.76	224.38	164.93	2.04	0	1.54	0.57	36.55
GML	ENSG00000104499.7	protein_coding	ENST00000220940.2:chr8:+|8|728:91:568|canonical|ATG	canonical	477	0.05	0	2.03	0	0	0	0	0	0	0	0	0	0	0	0	0	0	0	0	0	0	0	0	0	0	0	0	0	0	0	0	0	0	0	0	0	0	0	0	0	0.14
UBR5	ENSG00000104517.13	protein_coding	ENST00000220959.8:chr8:-|25|9418:456:8853|canonical|ATG	canonical	8397	0	0.94	22.15	0	2.57	3.62	3.83	5.31	13.43	0	6.74	4.99	2.24	0	4.46	0	0	2	4.37	0	0	0	0	12.11	1.87	4.49	9.04	0	4.02	0	0	11.17	0	0	1.62	1.46	7.27	0	3.11	0	0
PYCR3	ENSG00000104524.14	protein_coding	ENST00000220966.10:chr8:-|5|2678:31:892|canonical|ATG	canonical	861	4.31	2.26	3.26	48.49	15.35	21.51	23.39	20.88	10.28	3.07	7.45	15.09	26.68	15.57	10.69	0	6.22	57.16	3.73	22.22	5.89	5.45	9.34	10.17	13.7	9.88	17.06	26.97	21.23	19.65	20.8	8.12	17.24	40.79	15.58	14.02	10.55	12.57	41.84	30.88	15.46
MTMR9	ENSG00000104643.10	protein_coding	ENST00000221086.8:chr8:+|3|7081:74:1724|canonical|ATG	canonical	1650	40.54	1.72	20.23	6.77	18.29	9.3	7.27	10.17	5.67	2.42	6.2	22.55	11.64	4.62	5.25	5.73	60.94	7.16	6.46	0.73	10.2	8.92	7.16	25.08	7.15	5.36	9.13	10.74	6.57	6.36	5.67	10.2	6	20.3	31.39	37.8	5.2	6.17	10.86	5.05	15.57
DCTN6	ENSG00000104671.8	protein_coding	ENST00000221114.8:chr8:+|2|1054:16:589|canonical|ATG	canonical	573	131.1	26.61	94.63	106.3	97.71	120.48	42.46	143.02	86.47	89.06	139.17	108.83	74.36	74.43	119.96	100.5	155.43	89.3	97.45	81.99	76.11	51.22	93.84	99.52	102.2	63.02	104.83	172.15	81.25	95.65	148.12	183.51	54.81	139.8	109	136.75	123.62	32.21	82.4	78.28	97.99
GSR	ENSG00000104687.14	protein_coding	ENST00000221130.11:chr8:-|2|3034:12:1581|canonical|ATG	canonical	1569	20.11	15.32	54.23	327.56	101.74	76.94	39.94	58.93	68.18	132.98	55.42	57.46	23.2	0	123.88	0	45.33	63.63	248.09	0	22.62	59.58	45.66	35.52	88.57	16.9	24.13	82.71	22.17	82.65	65.25	93.24	111.25	104.53	14.18	17.25	108.48	83.37	208.54	63.35	75.96
TNFRSF10A	ENSG00000104689.10	protein_coding	ENST00000221132.8:chr8:-|6|2690:42:1449|canonical|ATG	canonical	1407	0.2	2.2	0.78	22.8	0.1	15.89	0	17.16	33.84	4.73	32.25	6.92	19.22	16.65	39.23	0	0	0	7.96	1.46	11.2	7.79	4.46	2.84	15.4	0.79	1.85	43.5	2.36	8.97	16.84	0	0	0	0.04	0.05	11.74	9.5	1.89	26.21	7.27
PPP2CB	ENSG00000104695.13	protein_coding	ENST00000221138.9:chr8:-|13|1946:398:1328|canonical|ATG	canonical	930	109.95	16.89	41.08	53.42	65.55	34.37	24.05	41.39	43.89	43.6	48.07	64.62	35.32	1.06	49.56	18.14	154.04	78.61	20.94	3.72	48.82	23.57	17.06	74.1	34.75	40.83	62.34	90.92	18.75	32.59	39.39	46.51	68.84	72.99	79.78	78.87	28	22.28	107.12	52	59.25
PPP2CB	ENSG00000104695.13	protein_coding	ENST00000221138.9:chr8:-|1|1946:40:55|uORF|GTG	uORF	15	0	38.33	25.88	95.2	158.64	16.68	86.76	287.83	306.29	3.95	9.66	36.95	14.18	208.69	454.49	0	0	20.68	172.29	1582.21	0	183.39	8.38	48.39	0	219.96	0	0	251.86	17.48	13.57	34.53	0	3.86	1141.69	687.37	11.43	297.04	36.46	25.41	175.1
NEFM	ENSG00000104722.14	protein_coding	ENST00000221166.10:chr8:+|4|3271:34:2785|canonical|ATG	canonical	2751	58.91	0	3.97	0	15.21	0	24.6	0	0	0	0	2.87	0	0	0	0	4.06	0	0	793.98	0	0	0	6.45	0	0	0	0	0	0	0	0	0	0	34.66	18.92	0	0	0	0	13.13
KCTD9	ENSG00000104756.16	protein_coding	ENST00000221200.9:chr8:-|16|3367:188:1358|canonical|ATG	canonical	1170	2.53	1.26	14.68	24.12	13.7	17.04	11.15	22.26	19.12	12.8	22.73	5.95	13.39	2.84	28.69	0	2.17	9.01	35.14	1.24	13.2	7.19	8.91	4.92	43.33	13.98	17.96	22.71	4.17	10.09	9.74	11.51	18.8	17.46	4.37	2.45	14.95	8.7	15.51	11.12	11.35
EXOSC5	ENSG00000077348.10	protein_coding	ENST00000221233.9:chr19:-|4|998:32:740|canonical|ATG	canonical	708	21.78	7.25	15.45	104.54	65.64	58.84	47.99	38.53	39.75	19.88	46.14	45.56	110.98	84.41	105.03	0	19.79	40.72	34.78	27.81	9.77	11.51	82.46	37.57	36.43	57.63	37	68.73	22.94	41.07	41.11	95.84	17.4	87.14	10.64	17.38	64.7	23.21	63.51	54.25	43.7
PNPLA6	ENSG00000032444.17	protein_coding	ENST00000221249.10:chr19:+|30|4617:432:4416|canonical|ATG	canonical	3984	11.54	3.61	3.25	14.85	0	4.77	4.86	17.26	0	7.89	0	10.57	0	0	0	25.35	14.98	0	0	0	16.81	12.86	0	9.88	27.49	8.38	0	10.37	0	0	9.82	2.67	0	1.88	2.67	6.11	0	0	4.75	0	0
PLAUR	ENSG00000011422.12	protein_coding	ENST00000221264.8:chr19:-|26|1610:428:1301|canonical|ATG	canonical	873	2.01	1.07	4.24	38.24	64.11	27.31	6.11	36.87	0	1.54	6.3	2.41	52.93	2.47	40.98	344.29	2.58	45.72	23.12	0	42.96	64.15	8.44	0	20.26	107.86	117.06	48.99	54.01	1.62	0	10.02	14.48	6.31	1.88	1.73	5.83	29.17	0.46	2.69	16.75
PAF1	ENSG00000006712.15	protein_coding	ENST00000221265.8:chr19:-|14|2200:243:1839|canonical|ATG	canonical	1596	15.13	5.87	37.94	23.41	35.44	13.2	11.87	15.4	4.85	6.74	8.52	6.87	41.25	14.12	23.03	49.92	19.66	21.6	17.52	51.5	13.06	15.78	7.08	9.52	12.97	21.68	18.27	16.12	30.69	45.2	33.09	50.51	7.18	34.3	14.78	11.69	15.74	4.71	27.41	17.35	18.55
PAF1	ENSG00000006712.15	protein_coding	ENST00000221265.8:chr19:-|1|2200:7:211|uORF|TTG	uORF	204	0	0.16	0.63	0.41	1.33	0.22	0.46	0	0	0	0	0	0.71	0.48	1.39	0	0	0.31	9.01	0	0	1.66	0	0.24	0	0.5	0.91	0	0.61	0.78	1.04	0	0	0.29	0.65	0.44	0.85	0	0	0	0.47
PAF1	ENSG00000006712.15	protein_coding	ENST00000221265.8:chr19:-|8|2200:78:171|uORF|CTG	uORF	93	2.95	6.82	3.17	4.77	2.15	3.47	0	1.83	4.19	3.09	2.89	6	2.96	0	0	0	0	5.27	0	2.6	1.82	18.69	0	6.68	0	4.16	10.04	0	0	2.88	6.91	25.94	17.73	0	0	0	106.48	44.28	0	4.82	3.03
STXBP2	ENSG00000076944.17	protein_coding	ENST00000221283.10:chr19:+|1|1885:41:1823|canonical|ATG	canonical	1782	0	0	0.74	24.7	0	0	1.62	0	0	19.99	23.67	4.82	0	0	4.52	0	0	24.21	0	0	15.65	0	0	0	0	0	0	0	0	29.43	39.86	0	0	0	0	0	2.6	0	30.24	0	6.38
CYP4F3	ENSG00000186529.16	protein_coding	ENST00000221307.13:chr19:+|6|5053:51:1614|canonical|ATG	canonical	1563	0.74	0.8	0	0	0	0	0	0.27	0	0	0	0	0	0.41	0	0	0	0.24	0.18	0	0.07	0	0	0	0	0.09	0	0.23	0	0.04	0	0	0	0	0	0	0	0	0.06	0	0.15
ZNF432	ENSG00000256087.7	protein_coding	ENST00000221315.10:chr19:-|10|4637:217:247|uORF|ATG	uORF	30	0	0	10.45	11.2	3.48	0	3.1	2.36	19.85	7.89	14.49	5.13	7.09	0	0.66	0	0	3.1	0	0	0	5.39	12.56	11.29	0	7.94	6.2	7.98	0	0	0	0	0	7.71	12.18	3.85	11.43	0	3.84	4.76	4.91
ZNF432	ENSG00000256087.7	protein_coding	ENST00000221315.10:chr19:-|18|4637:337:2296|canonical|ATG	canonical	1959	1.49	0.39	5.78	0.61	2.83	1.37	1.11	0.72	1.78	1.87	1.45	1.1	1.92	2.1	0.27	0	0.36	2.71	0.08	0	0.82	1.75	2.12	4.57	0.46	4.35	1.99	0.86	1.24	3.01	2.6	2.51	0.56	3.19	5.01	4.11	2.62	0.65	0.97	3.67	2.23
ZNF432	ENSG00000256087.7	protein_coding	ENST00000221315.10:chr19:-|9|4637:185:215|uORF|ATG	uORF	30	3.22	0.35	8.96	0	6.96	5.56	13.43	0	8.51	7.89	6.21	1.03	0	29.35	0.66	0	0	2.07	0	0	0	10.79	0	1.61	0	30.61	12.4	0	20.31	13.11	6.78	0	0	3.86	13.05	4.28	17.15	0	0	3.18	5.52
ZNF180	ENSG00000167384.11	protein_coding	ENST00000221327.8:chr19:-|11|4335:177:204|uORF|CTG	uORF	27	1.34	0.79	0.55	21.78	7.73	0	8.03	2.62	9.45	1.46	2.3	22.81	7.88	32.61	0	0	0	4.59	0	0	0	0	0	0	0	12.6	6.89	0	13.54	0	0	0	0	10.72	42.55	32.82	0	23.57	1.6	21.18	8.34
ZNF180	ENSG00000167384.11	protein_coding	ENST00000221327.8:chr19:-|13|4335:200:212|uORF|CTG	uORF	12	3.02	1.77	0	14	10.43	0	23.24	0	0	1.64	8.62	25.66	11.82	0	0	0	46.94	5.17	0	0	0	0	20.94	16.13	0	31.18	30.99	0	20.31	0	0	43.17	0	4.82	32.63	59.91	42.87	53.04	3.6	47.64	13.46
ZNF180	ENSG00000167384.11	protein_coding	ENST00000221327.8:chr19:-|22|4335:283:2362|canonical|ATG	canonical	2079	2.63	0.24	2.63	3.82	5.22	2.39	2.94	2.7	2.27	3.29	2.54	4.96	2.31	1.13	1.91	0	0	2.72	1.58	0	1.55	1.15	7.07	5.66	0	3.85	3.76	4.26	0.66	3.22	0	11.09	6.08	5.83	0.26	2.3	6.04	0	2.9	6.29	3.34
ZNF180	ENSG00000167384.11	protein_coding	ENST00000221327.8:chr19:-|6|4335:87:165|uORF|ATG	uORF	78	2.48	3.28	4.4	6.46	31.04	9.09	8.74	4.54	9.82	2.78	5.31	7.5	22.72	8.78	17.84	0	0	3.18	56.23	6.21	2.95	31.12	9.66	2.48	5.6	16.57	9.54	0	29.69	10.09	13.05	3.32	0	9.64	34.81	21.4	54.96	8.16	2.03	16.49	11.22
ZNF780B	ENSG00000128000.17	protein_coding	ENST00000221355.10:chr19:-|14|3538:158:551|uORF|ATG	uORF	393	0.06	0	0.08	0.21	0.05	0.11	0.09	0	0	0	0	0	0	0	0	0	0	0.17	0.2	0	0	0	0	0	0	0	0	0	0	0	0	0.66	0	0	0.07	0.03	0	0	0.04	0	0.04
ZNF780B	ENSG00000128000.17	protein_coding	ENST00000221355.10:chr19:-|52|3538:563:572|uORF|ATG	uORF	9	0	0	0	0	0	0	0	0	0	0	0	0	0	0	6.7	0	234.71	0	0	0	0	0	0	17.36	0	0	0	0	0	0	0	109.32	0	0	0	0	0	0	0	0	2.73
ZNF780B	ENSG00000128000.17	protein_coding	ENST00000221355.10:chr19:-|6|3538:52:250|uORF|CTG	uORF	198	0.98	0.8	1.21	0.85	1.48	0	0.16	2.14	4.3	0.78	0	0.47	2.51	4.94	2.21	0	0	1.1	1.98	0	0	2.45	2.01	3.42	0	3.61	0.94	0	2.46	2.65	0	1.31	0	0.88	6.2	3.58	5.2	0	0.36	1.2	1.64
MAN2B1	ENSG00000104774.13	protein_coding	ENST00000221363.8:chr19:-|3|3170:34:3067|canonical|ATG	canonical	3033	5.71	0	5.41	3.67	3.41	13.67	9.46	3.1	3.37	0	3.98	0	13.54	24.57	2.41	22.36	17.5	0	7.31	0	0	0	17.71	0	4.03	4.35	9.66	14.84	0	0	0	0	9.16	0	9.35	3.07	0	0	11.53	5.97	0
TULP2	ENSG00000104804.8	protein_coding	ENST00000221399.8:chr19:-|7|1763:157:1720|canonical|ATG	canonical	1563	0.15	0	10.5	0	0	0	0.2	0.05	0.11	0	0.17	0.08	0	0	0	0	0	0	0	0.62	0	0	0.24	0.31	0	0	0	0	0	0	0	0	0	0	0	0	0	0	0	0.15	0.76
DHDH	ENSG00000104808.8	protein_coding	ENST00000221403.7:chr19:+|1|1064:24:1029|canonical|ATG	canonical	1005	0.81	0	2.45	0.28	0.08	0.04	1.85	1.34	1.23	0.18	0.27	3.4	0	0	4.77	0	0	1.11	3.38	0.96	0	6.21	0	1.54	1.74	1.32	0	1.8	0	0	0	2.83	0	0.75	1.12	1.93	0.27	0	0.31	0.81	1.31
ECH1	ENSG00000104823.9	protein_coding	ENST00000221418.9:chr19:-|2|1200:23:1010|canonical|ATG	canonical	987	90.81	267.06	226.22	524.37	208.46	136.97	118.13	292.72	136.18	196.04	112.91	156.12	235.31	307.84	96.03	29.61	182.78	110.29	144.77	40.24	70.75	206.9	320.71	190.14	427.28	70.65	52.6	120.32	40.26	184.39	210.95	211.25	61.78	203.8	150.87	138.13	106.15	187.64	474.24	85.26	189.74
HNRNPL	ENSG00000104824.18	protein_coding	ENST00000221419.10:chr19:-|2|2142:21:1791|canonical|ATG	canonical	1770	37.2	33.66	87.19	159.9	276.38	208.28	321.27	220.99	373.62	131.16	225.1	317.9	305.35	264.48	397.72	139.11	111.5	259.36	255	113.7	77.54	140.16	255.13	338.7	297.54	233.25	245.12	193.37	236.5	161.78	210.88	265.84	358.31	261.11	115.69	112.45	245.03	281.07	276.93	289.53	203.8
SARS2	ENSG00000104835.15	protein_coding	ENST00000221431.11:chr19:-|3|1924:28:1585|canonical|ATG	canonical	1557	4.55	1.53	0	19.39	32.08	6.43	17.61	17.07	23.6	13.82	12.46	23.67	19.77	5.88	15.22	0	0	12.84	5.68	13.24	0.86	0	15.76	21.95	0	10.03	14.78	7.49	11.92	14.08	13.18	0	11.89	41.28	5.16	7	6.79	12.71	18.69	14.39	12.75
SNRNP70	ENSG00000104852.15	protein_coding	ENST00000221448.9:chr19:+|19|1603:197:1484|canonical|ATG	canonical	1287	42.61	3.33	65.43	28.56	318.52	73.01	257.5	57.89	107.11	81.96	124.88	26.41	174.77	388.33	121.89	397.68	68.28	103.08	117.66	805.82	55.97	72.2	0	155.93	167.41	161.95	183.09	24.48	256.58	105.93	152.42	0	211.87	0	56.69	62.47	90.97	0	168.1	17.38	105.34
RELB	ENSG00000104856.14	protein_coding	ENST00000221452.13:chr19:+|6|2258:117:1857|canonical|ATG	canonical	1740	0	0.84	0	0	0	2.3	0	0	0	0.48	0	0	0	0	0	0	0	4.05	0	0	7.02	9.67	12.27	1.65	0	1.66	0	0	0	0.49	0	0	0	1.06	0.08	2.39	0	0	2.23	0.44	0.58
CLASRP	ENSG00000104859.15	protein_coding	ENST00000221455.8:chr19:+|5|2229:94:2119|canonical|ATG	canonical	2025	3.32	0.93	5.1	0	11.28	7.08	10.35	5.43	9.92	3.04	11.09	4.28	0	0	6.18	34.64	0	2.24	12.81	4.13	4.95	10.26	14.4	3.81	7.77	0	5.19	0	1.14	7.75	5.52	7.31	2.27	8.41	8.78	0	0	0	8.61	10.65	6.97
LIN7B	ENSG00000104863.12	protein_coding	ENST00000221459.7:chr19:+|4|746:36:660|canonical|ATG	canonical	624	19.92	0.63	4.98	3.5	1.64	0.14	3.23	1.8	1.82	0.3	0.09	0.64	2.67	0	0.58	0	5.32	3.64	0.43	0	0	1.76	0.6	0.97	0	4.11	8.34	0	1.56	1.16	1.87	2.91	0	1.85	15.62	32.53	4.12	0	2.51	4.51	6.36
PPP1R37	ENSG00000104866.11	protein_coding	ENST00000221462.9:chr19:+|1|2946:2:44|uORF|ACG	uORF	42	18.12	6.34	20.97	42	46.22	9.93	49.43	6.74	24.31	0.94	4.93	11	10.13	58.23	36.91	296.72	0	7.38	294.61	34.6	10.97	107.88	0	9.22	0	51.02	26.57	0	29.02	65.56	14.54	6.17	0	0	134.26	153.16	20.41	0	6.51	21.56	38.35
PPP1R37	ENSG00000104866.11	protein_coding	ENST00000221462.9:chr19:+|5|2946:60:132|uORF|ATG	uORF	72	3.02	1.04	3.11	16.33	6.96	0	39.59	9.83	1.18	2.19	0.86	5.13	3.94	17.66	7.18	0	0	19.38	9.79	40.36	0	24.72	0	2.02	0	19.37	7.75	0	11.85	20.03	16.96	3.6	0	7.23	77.95	43.51	0	8.84	1.8	5.96	12.38
PPP1R37	ENSG00000104866.11	protein_coding	ENST00000221462.9:chr19:+|9|2946:148:2224|canonical|ATG	canonical	2076	11.49	0.85	5.34	8.99	8.62	2.57	4.37	3.31	3.28	2.5	2.32	4.69	3.86	1.6	6.17	9.52	11.74	11.92	3.81	5.6	2.89	15.67	1.39	4.97	4.21	11.81	8.15	5.88	5.38	13.71	6.96	3.87	0.53	5.49	18.75	18.79	4.87	4.93	8.44	4.2	7.47
CKM	ENSG00000104879.5	protein_coding	ENST00000221476.4:chr19:-|2|1556:74:1220|canonical|ATG	canonical	1146	0.16	0.01	12.74	0	4.46	0.29	0.35	0	0.37	0.91	0.11	0.19	0	0	0.1	0	0	0	0	0.21	0	0.14	0	0.04	0	0.09	0	0	0	0	0	0	0	0.61	0.32	0.21	1.2	0	0.11	0.62	1.25
PEX11G	ENSG00000104883.8	protein_coding	ENST00000221480.6:chr19:-|5|1078:26:752|canonical|ATG	canonical	726	2.01	8.34	5	7.98	0.06	0.86	2.48	4	5.74	0	2.39	2.93	1.76	0.13	3.45	0	10.67	1.58	1.94	1.33	2.86	6.24	0.35	4.93	3.61	1.92	2.82	2.31	0.5	4.15	5.61	2.14	0	3.67	3.2	3.59	5.67	1.75	0	3.48	3.1
SLC17A7	ENSG00000104888.10	protein_coding	ENST00000221485.8:chr19:-|6|2949:149:1832|canonical|ATG	canonical	1683	199.18	0.01	1.24	0	1	0	0.24	0	3.08	0	0.48	0.31	0	0	0	0	83.34	3.17	0.09	0	0	0.48	0	0	0	0.28	0	0	0	0.08	0	0	0	0.1	0.68	0.64	0.51	0	0	0.25	19.13
RNASEH2A	ENSG00000104889.7	protein_coding	ENST00000221486.6:chr19:+|2|1164:47:59|uORF|CTG	uORF	12	8.05	7.1	8.71	21	86.97	55.62	64.55	41.29	134.71	4.93	37.95	136.01	254.03	122.28	117.6	0	0	7.75	443.78	0	38.41	40.45	41.88	40.33	0	127.55	108.48	19.95	223.43	98.34	67.84	151.08	0	110.9	13.05	19.26	271.49	106.09	3.6	266.04	56.63
RNASEH2A	ENSG00000104889.7	protein_coding	ENST00000221486.6:chr19:+|8|1164:91:991|canonical|ATG	canonical	900	7.96	4	23.04	107.99	141.1	167.85	229.06	348.13	156.14	55.14	145.14	140.35	231.39	108.91	165.65	190.04	43.19	74.53	113.73	129.16	23.56	33.26	74.26	215.15	238.91	338.63	241.94	121.31	155.59	103.4	124.61	246.91	138.66	267.37	46.9	46.69	257.2	72.85	141.21	259.43	110.81
SF3A2	ENSG00000104897.10	protein_coding	ENST00000221494.10:chr19:+|11|1619:116:1511|canonical|ATG	canonical	1395	18.4	5.17	25.12	33.48	114.88	78.1	95.11	78.84	117.77	19.66	57.32	110.22	115.66	68.79	146.35	75.78	49.97	67.81	40.14	99.47	23.29	34.1	81.41	94.29	36.03	105.77	86.78	75	82.38	44.18	44.06	97.29	72.12	99.84	62.88	53.85	135.94	135.52	100.36	110.94	65.74
SF3A2	ENSG00000104897.10	protein_coding	ENST00000221494.10:chr19:+|2|1619:25:106|uORF|ACG	uORF	81	0.78	0.27	4.75	1.09	5.11	0.55	9.42	7.48	0	0.26	0.54	8.3	0	0	7.39	0	0	0	25.99	0	0	6.13	0	0	0	3.17	0	0	6.21	1.66	0	0	45.37	0.73	1.66	1.66	2.16	0	0.56	1.84	2.78
AMH	ENSG00000104899.8	protein_coding	ENST00000221496.5:chr19:+|2|1809:11:1694|canonical|ATG	canonical	1683	0.03	0.04	20.56	0.95	1.04	0.02	0.46	2.99	0.46	0.02	0	0.05	0.29	0.52	0.91	0	1	0.06	0.09	0	0.14	0.38	0	1.67	0	0.99	0.44	0.71	0	0	1.81	2	1.31	8.84	11.04	5.26	0.51	0	0.84	0.06	2.74
DKKL1	ENSG00000104901.7	protein_coding	ENST00000221498.7:chr19:+|9|939:123:852|canonical|ATG	canonical	729	0.07	0.03	124.25	0.81	1.55	0.06	0.3	0.49	3.38	0.19	0.65	1.86	0.19	0	0.87	0	0	0.26	0.75	0	0	0.22	0	3.45	1.8	1.54	0	0	0.17	0.18	0.28	0.36	0	0.16	4.37	2.87	0.24	0	0.24	0.78	9.28
TRMT1	ENSG00000104907.13	protein_coding	ENST00000221504.12:chr19:-|13|2179:259:2152|canonical|ATG	canonical	1893	8.99	1.3	5.5	13.91	36.43	22.08	43.22	33.51	31.56	7.36	21.17	15.26	23.73	11.52	29.57	21.34	0	0	17.83	11.36	8.55	1.55	19.15	0	52.37	17.5	0	17.42	0	8.17	9.03	0	0	21.68	9.52	10.09	12.92	10.17	11.57	31.41	14.41
RSPH6A	ENSG00000104941.8	protein_coding	ENST00000221538.8:chr19:-|12|2442:133:2287|canonical|ATG	canonical	2154	0.03	0	17.02	0	0	0	0.01	0	0.04	0	0	0.01	0	0	0	0	0	0.01	0	0.45	0	0.08	0	0.18	0	0	0.09	0	0	0	0	0	0	0	0	0	0	0	0	0	1.16
TBC1D17	ENSG00000104946.14	protein_coding	ENST00000221543.10:chr19:+|2|2095:23:1970|canonical|ATG	canonical	1947	28.81	6.8	12.64	12.89	7.84	4.59	3.91	17.04	5.18	8.51	3.99	17.1	10.06	11.47	9.99	0	36.32	14.5	13.67	4.98	8.47	17.43	19.61	20.27	20.65	11.5	6.35	3.76	6.42	14.77	10.43	5.85	7.48	5.23	23.52	26.12	6.98	8.53	11.65	4.61	13.58
YJU2B	ENSG00000104957.14	protein_coding	ENST00000221554.13:chr19:+|1|1673:29:44|uORF|ACG	uORF	15	4.83	4.26	5.97	0	25.05	0	10.33	0	17.02	0	2.76	6.16	0	110.86	10.6	0	46.94	0	5.22	0	0	21.58	25.13	6.45	0	24.94	12.4	0	0	8.74	0	0	0	0	43.51	36.81	0	254.61	8.64	9.53	12.52
TLE5	ENSG00000104964.15	protein_coding	ENST00000221561.12:chr19:-|13|1884:181:976|canonical|ATG	canonical	795	2.57	0.19	0.62	2.44	0.38	10.57	1.48	39.68	0.34	1.14	0.33	1.03	0.8	7.49	2.97	0	0	4.23	2.02	8.05	0	1.68	1.01	2.05	2.35	1.41	1.19	3.22	1.09	4.44	8.97	4.75	8.83	0.3	2.65	2.68	0.84	0	2.34	0.73	2.42
SNAPC2	ENSG00000104976.12	protein_coding	ENST00000221573.11:chr19:+|3|1520:30:1035|canonical|ATG	canonical	1005	8.57	1.3	17.05	20.9	28.24	7.26	10.79	13.66	20.66	6.77	22.82	18.6	26.3	13.82	23.93	0	9.11	32.36	23.08	23.13	6.65	11.59	11.75	13.34	21.31	33.84	19.8	13.1	16.49	8.13	11.54	5.93	27.08	11.63	31.43	22.58	16.04	60.8	10.46	12.52	16.34
FIZ1	ENSG00000179943.8	protein_coding	ENST00000221665.5:chr19:-|4|2645:23:47|uORF|ATG	uORF	24	4.03	0.44	0	0	0	0	0	0	92.17	0	0	23.1	0	0	0	0	0	19.38	104.42	0	0	33.71	10.47	0	0	0	0	9.98	132.02	0	0	0	45.81	0	85.44	70.98	28.58	0	9.74	0	10.03
FIZ1	ENSG00000179943.8	protein_coding	ENST00000221665.5:chr19:-|6|2645:81:1572|canonical|ATG	canonical	1491	1.24	0.45	0.91	4.39	6.38	1.4	2.91	6.93	4.28	1.47	2.78	6.57	3.85	1.51	2.01	0	7.84	4.62	1.16	4.55	0.62	3.69	2.53	9.48	2.64	3.6	2.99	4.82	3.51	3.52	1.64	2.78	3.32	5.43	9.16	8.14	4.26	10.25	6.68	2.94	3.83
C19orf44	ENSG00000105072.9	protein_coding	ENST00000221671.8:chr19:+|10|3346:74:2048|canonical|ATG	canonical	1974	1.75	0.32	4.33	3.49	3.15	1.86	5.77	2.06	1.85	0.48	1	0	7.86	0	0.16	0	0	3.11	0	5.03	3.04	0	1.11	0.83	0	1.45	2.26	0	0	0	0	0	0	2.37	2.5	2.31	4.43	0	1.25	3.34	2.01
CYP4F2	ENSG00000186115.13	protein_coding	ENST00000221700.11:chr19:-|5|2361:51:1614|canonical|ATG	canonical	1563	0.7	98.02	0.35	0	0	0	0	0.02	0	1.31	0	0.05	0	0	0.23	0	0	0.08	0.1	0	0	38.31	0	0	0.14	0.02	0	0	0	0	0	0	0	0	0	0	0	0	0.01	0	9.71
EPHX3	ENSG00000105131.8	protein_coding	ENST00000221730.8:chr19:-|14|1838:152:164|uORF|ATG	uORF	12	0	0	0	0	0	0	0	0	0	0	0	64.15	0	0	0	0	0	0	0	0	0	0	0	0	0	0	0	0	0	0	0	0	0	0	0	0	0	0	0	0	2.1
EPHX3	ENSG00000105131.8	protein_coding	ENST00000221730.8:chr19:-|22|1838:238:1321|canonical|ATG	canonical	1083	0.08	0.08	0.94	0.08	0.17	0	0	0	0	0	0	39.86	1.64	0	0.06	0	0	0.09	0.22	0	0	6.87	0	15.64	0	0	0	0	0	0	0	0	0	0	0	0	0	0	0	0.04	1.8
EPHX3	ENSG00000105131.8	protein_coding	ENST00000221730.8:chr19:-|3|1838:18:54|uORF|CTG	uORF	36	0	0	0	0	0	0	0	0	0	0	0	12.83	0	0	0	0	0	0	0	0	0	0	0	1.34	0	0	0	0	0	0	0	0	0	0	0	0	0	0	0	0	0.45
ZNF419	ENSG00000105136.22	protein_coding	ENST00000221735.12:chr19:+|15|3742:202:1735|canonical|ATG	canonical	1533	2.09	0.38	0	0.6	1.8	0	2.53	0	0	0	0	0	2.13	0	0	0	0	0.16	0	0	2.41	0	0	0.7	0	0	0	0	0	4.19	0	0	0	3.59	3.3	2.95	1.18	0	0	3.39	2.04
ZNF419	ENSG00000105136.22	protein_coding	ENST00000221735.12:chr19:+|2|3742:33:123|uORF|CTG	uORF	90	0.13	0.71	1.16	3.73	2.32	0	8.61	4.72	1.89	2.41	2.07	0.68	2.36	7.61	0.22	0	0	4.82	0	8.07	0	5.39	1.4	17.21	9.71	2.27	4.13	0	8.12	8.74	6.78	0	0	5.79	11.31	7.85	15.24	35.36	0.64	2.12	3.32
FBL	ENSG00000105202.9	protein_coding	ENST00000221801.8:chr19:-|1|1125:8:41|uORF|ACG	uORF	33	0	7.1	11.76	117.1	111.96	31.6	272.29	126.54	360.94	77.11	140.5	64.39	70.89	195.64	167.44	0	0	25.37	749.91	0	0	24.52	57.11	57.19	132.43	72.15	73.26	7.26	40.62	87.41	0	235.45	149.93	361.2	10.28	10.89	103.92	96.44	14.39	85.19	77.27
FBL	ENSG00000105202.9	protein_coding	ENST00000221801.8:chr19:-|7|1125:80:1046|canonical|ATG	canonical	966	20.33	15.63	88.71	423.07	403.33	221.12	428.13	269.61	309.84	161.46	330.51	482.09	364.89	305.62	415.4	116.08	54.09	304.06	390.37	141.9	36.98	49.89	254.27	315.82	136.93	279.44	280.48	317.75	261.27	221.38	127.26	942.14	226.22	855.4	26.32	18.37	540.36	206.73	429.17	430.47	243.78
CLC	ENSG00000105205.7	protein_coding	ENST00000221804.5:chr19:-|3|631:78:507|canonical|ATG	canonical	429	0.31	0.42	0.28	0	0	0	0	0	12.49	0	0	0.65	0	0	0.09	0	0	0	0	0	0	0	0	2.59	0	0	0	0	0	0	0	0	0	0	0	0	0	23012.5	0	0	36.82
EBI3	ENSG00000105246.6	protein_coding	ENST00000221847.6:chr19:+|3|1158:29:719|canonical|ATG	canonical	690	3.19	2.9	1.93	2.68	0.15	1.75	0.09	6.15	0.25	0.57	0.21	0.67	6.47	1505.89	0.81	0	6.53	34.29	0.91	0	5.01	6.8	896.2	0.84	0.63	1.73	1.62	0.35	0.53	0	0.29	0	0	0.08	0	0.06	0.5	0	0.13	0.35	25.14
TBCB	ENSG00000105254.12	protein_coding	ENST00000221855.8:chr19:+|7|987:94:829|canonical|ATG	canonical	735	211.23	15.79	85.73	335.35	223.36	75.65	111.82	113.71	46.19	116.69	39.59	118.69	164.36	59.72	122.8	149.68	274.07	218.9	99.62	59.64	51.11	110.96	73.61	149.33	96.32	171.65	174.58	131.6	146.74	155.38	83.63	161.39	105.89	267.98	280.38	376.67	221.39	66.68	146.85	152.87	154.99
FSD1	ENSG00000105255.11	protein_coding	ENST00000221856.11:chr19:+|10|1833:150:1641|canonical|ATG	canonical	1491	34.95	0.17	4.46	2.14	34.93	7.61	20.28	0.9	0.51	0.13	0.4	31.48	34.09	2.69	11.12	23.06	15.87	28.5	14.97	25.34	0	0.33	0	38.49	18.47	13.78	24.7	0.16	17.25	0.62	0	21.19	7.01	24.33	41.43	59.41	42.44	0	0.14	21.25	18.41
FSD1	ENSG00000105255.11	protein_coding	ENST00000221856.11:chr19:+|1|1833:4:28|uORF|ATG	uORF	24	9.56	0.44	6.22	10.5	17.39	19.12	12.91	0	3.54	0	0.86	5.13	56.12	12.23	19.05	0	0	7.75	32.63	10.09	0	0	0	6.05	0	14.17	15.5	0	10.16	0	0	0	0	4.82	105.51	117.7	7.14	0	0	13.9	20.45
FSD1	ENSG00000105255.11	protein_coding	ENST00000221856.11:chr19:+|4|1833:64:136|uORF|TTG	uORF	72	0	0	0.41	0	5.22	0	3.44	0	0	0	0.29	3.42	2.95	0	2.48	0	0	1.29	1.09	0	0	0	0	2.69	0	3.31	5.17	0	0	0	0	7.19	0	5.63	33.36	15.16	2.38	0	0	1.99	3.59
POLR2I	ENSG00000105258.9	protein_coding	ENST00000221859.9:chr19:-|2|443:20:398|canonical|ATG	canonical	378	81.82	20.16	78.1	371.39	140.48	99.24	344.3	166.38	219.68	56.98	154.78	149.33	119.09	134.31	102.42	127.33	65.57	152.06	116.92	410.98	40.91	82.78	131.62	130.9	152.37	131.94	178.14	145.33	123.25	144.05	64.11	238.11	136.71	223.48	130.71	195.75	182.92	352.02	178.72	120.23	131.88
APLP1	ENSG00000105290.13	protein_coding	ENST00000221891.9:chr19:+|2|2370:10:46|uORF|CTG	uORF	36	20.13	0	1.66	11.67	4.06	0	1.72	0	0	0	0	0	0	0	23.19	0	0	6.03	8.7	0	6.4	0	0	1.34	12.14	1.89	0	0	6.77	0	0	0	0	1.61	332.85	322.07	0	0	0	1.32	42.13
APLP1	ENSG00000105290.13	protein_coding	ENST00000221891.9:chr19:+|6|2370:64:2020|canonical|ATG	canonical	1956	64.84	0	0	0	2.34	0	0	0	0	0	0	0	0	0	1.54	0	0	10.71	0	0	0	0	0	0	0	0	0	0	0	0	0	0	0	0	70.59	116.26	0	0	0	0	22.2
CCDC9	ENSG00000105321.14	protein_coding	ENST00000221922.11:chr19:+|14|2027:157:1753|canonical|ATG	canonical	1596	0.33	0.83	2.9	6.42	5.96	4.2	6.61	7.22	4.8	1.33	7.83	1.64	6.04	5.09	8.03	0	0	0	0	0	0	1.34	5.03	2.68	0	5.61	2.55	0.52	0	2.67	6.73	4.28	0	0	0.7	0.05	1.45	0	6.43	2.09	3.06
TGFB1	ENSG00000105329.11	protein_coding	ENST00000221930.6:chr19:-|1|2780:22:187|uORF|CTG	uORF	165	0	0	0.72	2.55	8.22	2.02	0.75	0.43	4.64	0.6	3.89	1.12	2.58	65.21	4.1	0	0	10.15	13.29	2.94	6.98	97.09	28.93	0.29	0	7.63	1.13	0	5.91	11.92	17.27	1.57	10	1.75	4.9	1.09	7.27	69.44	0.35	1.16	4.19
TGFB1	ENSG00000105329.11	protein_coding	ENST00000221930.6:chr19:-|25|2780:562:583|uORF|CTG	uORF	21	0	0.51	1.42	0	16.9	7.95	4.43	3.37	8.1	1.88	16.76	0	10.13	0	17.98	20.46	0	22.15	14.92	0	76.82	238.87	0	2.3	104.05	3.24	8.86	0	34.82	106.14	77.54	37	130.89	2.76	1.24	2.45	65.32	242.48	0	4.54	9.91
TGFB1	ENSG00000105329.11	protein_coding	ENST00000221930.6:chr19:-|26|2780:602:749|uORF|ACG	uORF	147	0.12	0.65	2.13	8.57	28.16	11.53	6.38	4.33	103.02	5.1	42.42	1.47	18.35	45.87	21.02	0	0	29.1	29.74	0	80.61	91.17	11.97	1.32	17.84	12.92	27.83	6.51	33.08	37.49	29.08	47.57	37.4	7.87	14.92	6.8	87.41	353.4	3.04	7.05	14.38
TGFB1	ENSG00000105329.11	protein_coding	ENST00000221930.6:chr19:-|27|2780:619:679|uORF|CTG	uORF	60	1.32	0	2.99	0	12.42	5.13	1.42	0	0	0	6.46	0	21.21	57.18	4.82	0	0	5.21	14.58	0	79.05	19.36	0	0	0	3.49	0	0	8.32	23.96	0	0	0	0	0	2.18	25.89	120.77	0	4.97	4.22
TGFB1	ENSG00000105329.11	protein_coding	ENST00000221930.6:chr19:-|29|2780:688:700|uORF|GTG	uORF	12	2.01	6.21	12.44	56	38.27	100.8	15.49	23.59	233.97	31.23	608.89	0	124.06	122.28	46.38	0	0	49.1	104.42	0	422.51	80.91	240.8	4.03	910.46	150.23	46.49	19.95	50.78	120.19	16.96	64.75	45.81	33.75	23.93	21.4	71.45	1166.94	8.4	63.53	70.35
TGFB1	ENSG00000105329.11	protein_coding	ENST00000221930.6:chr19:-|37|2780:879:2052|canonical|ATG	canonical	1173	0.58	1.18	4.72	20.49	23.54	20.04	13.15	14	71.14	2.71	33.66	2.99	22.36	16.33	13.87	36	17.66	60.85	15.25	5.75	52.79	61.94	65.5	3.38	28.21	20.05	33.88	28.03	23.79	25.46	31.02	15.65	27.05	12.91	11.15	7.12	33.59	151.48	5.95	15.71	13.05
DMAC2	ENSG00000105341.19	protein_coding	ENST00000221943.14:chr19:-|1|1700:14:788|canonical|ATG	canonical	774	19.75	6.26	0	148.61	95.08	38.35	36.96	22.42	23.29	20.52	23.61	83.13	41.1	41.1	36.6	0	0.72	78.67	50.99	6.17	0	6.18	42.69	57.16	18.03	64.4	47.09	70.83	20.29	35.95	37.74	58.38	0	58.44	12.5	19.38	47.59	22.1	51.17	35.11	44.06
CEACAM4	ENSG00000105352.11	protein_coding	ENST00000221954.7:chr19:-|3|1161:112:847|canonical|ATG	canonical	735	0.12	0.19	0.26	0	0	0	0	0	0	0	0	0	0	0	0	0	0	0	0	0	0	0.22	0	0	0	0	0	0	0	0	0	0	0	0	0	0	0	0	0	0	0.05
PLIN3	ENSG00000105355.9	protein_coding	ENST00000221957.9:chr19:-|9|2232:77:1382|canonical|ATG	canonical	1305	5.6	1.76	14.74	49.79	22.06	26.25	22.92	150.93	116.11	1.47	22.66	62.87	39.12	30.74	73.87	5.9	0	169.18	75.16	22.03	102.48	0	41.61	52.63	0	104.34	0	53.67	46.26	18.06	0	0	23.93	0	0	4.46	38.18	48.27	60.05	0	25.69
CD79A	ENSG00000105369.10	protein_coding	ENST00000221972.8:chr19:+|2|1099:27:708|canonical|ATG	canonical	681	0	1	2.55	0	0	0	0.46	0	0	0	0.12	0	0	529.06	0	0	0	0	0.23	0	0	2.61	477.31	0.5	0	0.3	0	0	0	0	0	0	0	0	0	0	0	0	0.06	0	9.62
LIM2	ENSG00000105370.8	protein_coding	ENST00000221973.7:chr19:-|2|983:44:692|canonical|ATG	canonical	648	0	0	0	0	0	0	0	0	0	0	0	0	0	0	0	0	0	0	0	0	0	0	0	1.65	0	0	0	0	0	0	0	0	0	0	0	0	0	0	0	0	0.03
NKG7	ENSG00000105374.10	protein_coding	ENST00000221978.10:chr19:-|7|774:120:618|canonical|ATG	canonical	498	0.34	1.06	1.11	0	0	0	0	0	0.17	0	0.65	0	0	2.8	0.04	0	0	0	0	0	0	0.97	20.43	0	0	0	0	0	0	0	0	0	0	0	0	0	0	34.04	0	0	0.5
ICAM5	ENSG00000105376.5	protein_coding	ENST00000221980.5:chr19:+|3|3029:93:2868|canonical|ATG	canonical	2775	25.28	0.01	3.27	0.15	3.69	1.68	1.59	1.3	19.1	0.17	5.29	0.14	2.73	1.16	6.46	17.19	18.32	0	2.94	3.14	0.42	1.81	0.77	0.19	26.3	0.89	0.94	0.26	0	0.8	6.82	2.05	0.79	2.98	8.58	6.65	0.62	2.98	0.07	0.79	4.83
CRX	ENSG00000105392.16	protein_coding	ENST00000221996.12:chr19:+|12|4366:113:1010|truncation|ATG	truncation	897	0	0	0.02	0	0	0	0	0	0	0	0	0.1	0	0	0	0	0	0	0	0	0	0	0	0.65	0	0	0	0	0	0	0	0	0	0	0	0	0	0	0	0.05	0.02
SULT2A1	ENSG00000105398.4	protein_coding	ENST00000222002.4:chr19:-|4|1904:59:917|canonical|ATG	canonical	858	3.28	640.03	15.85	0	0	0	0.54	0.41	0	351.76	0.36	0	0	0	0.02	0	0	0	0	1.98	0	0	0	0	0	0.08	0	0	0	0	0	4.23	0	1.75	0	0	0	0	27.68	0	82.1
CDC37	ENSG00000105401.9	protein_coding	ENST00000222005.7:chr19:-|4|1618:64:1201|canonical|ATG	canonical	1137	187.92	36.63	93.29	230.96	286.09	293.12	415.55	271.72	245.44	109.11	187.98	172.93	529.11	113.31	327.66	303.87	52.64	237	409.75	439.04	82.9	132.64	133.37	165.06	192.57	358.78	319.92	267.43	224.77	131.93	158.96	294.53	220.72	229.92	178.63	188.4	310.36	197.06	240.7	349.76	208.75
RABAC1	ENSG00000105404.11	protein_coding	ENST00000222008.11:chr19:-|3|750:30:588|canonical|ATG	canonical	558	188.55	47.83	126.16	456.38	156.94	88.81	279.06	216.59	28.26	49.85	27.26	258	92.36	109.15	87.57	275.12	207.2	285.17	18.55	6.12	317.2	172.34	86.46	166.08	154.29	306.23	277.59	120.14	171.27	94.38	153.19	217.23	89.14	235.54	174.84	209.55	220.64	43.35	88.42	152.51	164.71
ZNRF4	ENSG00000105428.6	protein_coding	ENST00000222033.6:chr19:+|8|1440:76:1366|canonical|ATG	canonical	1290	0.02	0	17.5	0	0	0	0	0	0	0	0	0	0	0	0	0	0	0	0	0	0	0	0	0	0	0	0	0	0	0	0	0	0	0	0.02	0	0	0	0	0	1.19
RAB3D	ENSG00000105514.8	protein_coding	ENST00000222120.8:chr19:-|16|4240:251:911|canonical|ATG	canonical	660	20.3	0.85	6.22	92.15	8.63	18.07	24.13	70.03	5.8	14.91	7.56	30.05	10.85	20.16	26.26	0	16.86	0.23	9.97	37.43	67.39	20.35	22.65	45.9	35.09	31.8	10.99	51.51	1.48	100.92	60.75	8.24	10	6.66	48.02	39.42	19.23	155.27	88	18.99	26.28
RAB3D	ENSG00000105514.8	protein_coding	ENST00000222120.8:chr19:-|4|4240:41:212|uORF|CTG	uORF	171	0.35	0.56	3.49	5.89	6.1	9.27	3.81	7.86	5.47	0.12	0.36	2.16	4.97	19.45	10.58	0	0.82	0	22.44	36.82	17.52	30.28	2.2	11.04	0	4.38	3.26	1.4	1.43	46.01	17.85	3.03	0	0.68	36.49	15.24	9.02	104.22	3.2	1.95	6.8
DBP	ENSG00000105516.11	protein_coding	ENST00000222122.10:chr19:-|12|2170:165:234|uORF|ATG	uORF	69	53.22	4.94	63.83	1.22	5.14	8.46	20.66	27.7	7.4	4.29	0.6	11.6	15.41	63.8	201.64	0	67.35	7.64	533.44	0	0	7.04	16.39	19.64	76	12.82	0	0	0	41.81	20.65	18.77	0	5.03	4.92	11.54	47.22	36.9	3.55	11.74	33.88
DBP	ENSG00000105516.11	protein_coding	ENST00000222122.10:chr19:-|19|2170:254:326|uORF|CTG	uORF	72	31.37	2.07	20.12	12.83	2.61	3.48	47.77	56.03	5.91	6.85	0.57	9.84	8.86	2.72	77.85	0	0	6.03	32.63	3.36	0	13.48	5.23	15.46	103.19	9.45	5.17	0	5.08	16.39	2.83	21.58	0	8.04	9.79	12.48	14.29	0	1.8	21.84	15.85
DBP	ENSG00000105516.11	protein_coding	ENST00000222122.10:chr19:-|28|2170:352:364|uORF|ATG	uORF	12	24.08	0.89	22.08	0	0	3.48	0	41.29	0	3.5	3.6	2.68	6.13	0	38.94	0	0	2.65	78.31	0	0	28.74	0	37.64	0	11.34	0	0	0	32.78	0	0	0	0	0	1.08	0	0	7.52	0	10.01
DBP	ENSG00000105516.11	protein_coding	ENST00000222122.10:chr19:-|2|2170:20:188|uORF|TTG	uORF	168	3.31	2.6	24.35	1.5	1.99	1.99	6.27	15.17	2.53	0.94	0	3.67	2.53	40.18	49.33	0	14.25	2.58	79.71	0	0	23.12	2.99	2.88	41.62	4.86	0	1.43	2.18	46.05	24.23	3.08	0	6.2	5.13	3.9	35.72	0	0.26	5.96	9.07
DBP	ENSG00000105516.11	protein_coding	ENST00000222122.10:chr19:-|32|2170:386:1364|canonical|ATG	canonical	978	12.94	1.23	6.17	3.95	3.85	1.75	7.35	17.66	2.7	2.08	0.49	3.27	8.34	15.8	18.58	0	19.87	5.71	9.05	15.6	0.24	4.8	11.56	5.74	25.85	5.6	2.47	0.49	5.23	14.61	7.91	2.65	10.68	4.61	4.46	5.36	10.69	0	3.08	5.12	6.2
EPOR	ENSG00000187266.14	protein_coding	ENST00000222139.11:chr19:-|12|2411:108:1635|canonical|ATG	canonical	1527	1.22	1	1.23	1.76	2.61	2.66	3.5	6.8	9.63	1.24	2.23	3.38	4.27	8.07	6.15	6.75	0.55	3.4	6.15	1.43	3.77	6.78	1.73	5.7	5.63	2.94	4.02	0.31	3.17	2.25	5.2	2.37	2.52	1.61	2.98	2.63	1.68	35.1	2.4	1.76	2.84
RASIP1	ENSG00000105538.10	protein_coding	ENST00000222145.9:chr19:-|9|3199:95:2987|canonical|ATG	canonical	2892	1.48	1.41	2.19	0.12	0.32	10.93	0.87	64.61	1.94	0.18	0.67	1.93	0.05	0	0.34	0	0.44	0.23	0.3	0.34	0	11.08	0	2.79	88.55	0.2	0.13	0	0	0	0.07	0.18	0	0.3	0.93	1.03	0.65	0.44	0.27	0.35	2.29
DNASE2	ENSG00000105612.9	protein_coding	ENST00000222219.8:chr19:-|3|1938:15:21|uORF|ATG	uORF	6	16.1	0	37.33	70	69.58	152.94	769.47	153.35	794.07	29.59	113.84	107.78	94.52	32.61	142.44	0	0	82.7	130.52	0	0	107.88	41.88	258.1	145.67	90.7	61.99	0	324.98	196.68	67.84	690.65	0	19.29	34.81	55.64	114.31	0	16.79	23.82	97.79
DNASE2	ENSG00000105612.9	protein_coding	ENST00000222219.8:chr19:-|5|1938:75:1158|canonical|ATG	canonical	1083	16.24	19.93	20.22	31.88	27.72	48.26	42.97	64.9	98.59	12.11	60.68	37.93	40.72	63.05	66.93	4.36	95.44	45.87	21.91	32.65	44.69	72.02	77.14	36.78	175.53	62.06	31.94	48.86	55.25	109.81	147.9	50.7	31.73	54.34	55.32	43.25	36.73	20.57	6.58	35.46	38.03
LENG1	ENSG00000105617.4	protein_coding	ENST00000222224.4:chr19:-|4|1381:27:822|canonical|ATG	canonical	795	11.94	5.48	21.39	27.16	26.94	12.8	25.22	13.89	14.98	8.09	16.64	12.86	35.58	49.83	23.15	52.97	9.03	15.72	25.12	36.25	8.41	17.91	19.75	10.77	27.49	52.16	23.39	15.36	22.23	62.18	24.07	22.8	9.68	24.09	28.27	24.03	28.69	17.61	15.64	19.6	19.48
SLC5A5	ENSG00000105641.4	protein_coding	ENST00000222248.4:chr19:+|17|3604:376:2308|canonical|ATG	canonical	1932	1.49	0	3.62	0.13	0	1.1	1.14	0	0.09	0	0.01	1.64	0	0.1	0.72	0	0	0.03	0.36	0	0	0	0.2	1.13	3.62	0.28	0	0	0	0.07	3.37	0.27	0	0	0.03	0.01	0.09	0.33	0.01	0.1	0.6
ARRDC2	ENSG00000105643.11	protein_coding	ENST00000222250.5:chr19:+|15|2501:142:1366|canonical|ATG	canonical	1224	19.83	1.71	1.71	0	1.19	0	1.05	0	0.68	0.05	0	0.5	1.31	0	0.21	0	28.76	0	0	0	2.09	6.97	0	0.22	0	1.02	0	0	0.18	0	0.52	0	0	0.98	0.35	0.74	1.23	12.78	0.58	0	3.12
PIK3R2	ENSG00000105647.19	protein_coding	ENST00000222254.13:chr19:+|15|3980:157:250|uORF|ATG	uORF	93	5.2	3.66	8.83	57.81	85.96	28.26	106.62	82.19	90.57	10.61	6.23	31.79	102.15	15.78	10.9	0	40.89	106.38	7.58	0	17.35	100.92	16.21	27.58	28.19	85.22	24	38.62	32.76	102.92	43.77	2.78	11.82	27.38	191.16	250.86	23.97	150.57	69.96	74.29	60.66
PIK3R2	ENSG00000105647.19	protein_coding	ENST00000222254.13:chr19:+|30|3980:276:300|uORF|ATG	uORF	24	14.09	0.44	3.73	0	20.87	3.48	15.49	38.34	31.9	132.33	152.65	16.68	14.77	0	14.08	0	123.22	40.06	0	0	0	26.97	0	106.87	127.46	7.09	23.25	19.95	5.08	27.32	33.92	32.37	332.14	60.27	10.88	67.41	28.58	0	127.74	17.87	43.04
PIK3R2	ENSG00000105647.19	protein_coding	ENST00000222254.13:chr19:+|36|3980:340:391|uORF|ATG	uORF	51	17.53	3.13	3.51	18.12	15.55	8.18	137.91	119.35	33.36	66.53	29.63	10.87	37.53	19.18	47.55	0	0	26.76	29.18	0	4.52	19.04	27.1	63.58	8.57	13.34	7.29	4.69	2.39	2.57	3.99	10.16	53.9	9.08	40.95	104.23	3.36	24.96	79.02	14.01	37.66
PIK3R2	ENSG00000105647.19	protein_coding	ENST00000222254.13:chr19:+|3|3980:54:99|uORF|ACG	uORF	45	2.42	0.95	4.31	24.27	31.54	2.78	5.51	11.01	5.67	2.63	1.38	0.68	55.14	421.72	64.04	0	0	40.66	40.03	0	5.12	57.53	11.17	3.23	9.71	22.68	16.53	5.32	29.79	11.66	0	0	0	5.14	81.22	73.33	0	14.14	16.31	5.29	25.29
PIK3R2	ENSG00000105647.19	protein_coding	ENST00000222254.13:chr19:+|42|3980:377:386|uORF|ATG	uORF	9	143.6	9.46	11.61	37.34	6.96	0	13.77	94.37	0	144.66	225.39	10.26	118.16	0	28.71	0	0	20.68	0	0	0	35.96	0	59.15	48.56	34.01	41.33	79.81	0	0	0	0	0	0	52.21	45.65	19.05	0	33.58	37.06	50.83
PIK3R2	ENSG00000105647.19	protein_coding	ENST00000222254.13:chr19:+|44|3980:399:426|uORF|ATG	uORF	27	0.45	1.18	0	43.56	1.55	1.54	20.66	55.05	9.45	4.38	1.53	37.64	7.88	0	6.63	0	0	5.74	0	0	0	0	4.65	39.43	16.19	3.78	0	8.87	0	0	0	38.37	122.17	17.14	17.4	51.36	0	0	14.39	30	12.83
PIK3R2	ENSG00000105647.19	protein_coding	ENST00000222254.13:chr19:+|52|3980:493:526|uORF|ATG	uORF	33	1.1	0.65	0.45	0	0	0	21.6	21.45	2.58	6.58	16.94	12.13	25.78	0	21.68	0	0	17.86	0	0	0	4.9	11.42	35.2	0	0	11.27	0	0	0	0	23.55	0	0	1.58	23.73	0	0	25.3	8.66	9.73
PIK3R2	ENSG00000105647.19	protein_coding	ENST00000222254.13:chr19:+|55|3980:556:2743|canonical|ATG	canonical	2187	31.14	1.44	10.29	4.3	15.18	8.93	14.61	16.96	11.44	7.85	7.01	7.94	14.1	4.34	10.85	28.1	33.42	16.53	7.09	23.36	11.91	8.06	3.62	18.74	44.76	6.03	7.06	10.07	3.79	16.25	10.05	9	7.79	12.46	26.46	36.82	7.06	25.61	14.51	15.27	14.84
RAB3A	ENSG00000105649.10	protein_coding	ENST00000222256.9:chr19:-|11|1496:148:811|canonical|ATG	canonical	663	1072.97	1.01	6.19	3.29	5.76	5.03	15.98	4.16	1.28	2.65	3.68	10.26	12.72	6.93	15.56	2.59	182.67	2.34	17.01	20.09	2.78	9.27	3.6	14.82	60.64	2.36	5.05	2.89	1.1	1.58	6.75	8.98	29.02	13.79	224.24	540.04	4.14	0.96	6.73	3.74	147.47
COMP	ENSG00000105664.11	protein_coding	ENST00000222271.7:chr19:-|1|2452:37:2311|canonical|ATG	canonical	2274	0.03	0	6.05	0	0.02	0	0	0.03	0	0.43	0	0	0.06	0	0	0	0	0	0	0	0	81.22	0	0.04	0	0	0	0	0	0	0	0.11	0	0	0	0	0.3	0	0	0	1.35
TMEM147	ENSG00000105677.12	protein_coding	ENST00000222284.10:chr19:+|6|868:115:790|canonical|ATG	canonical	675	46.29	17.57	77.48	200.24	87.71	84.53	149.36	180.46	74.44	85.07	82.11	89.59	101.14	46.81	112.92	63.03	132.06	196.01	129.13	3.59	77.85	104.96	58.07	123.81	216.89	41.18	163.31	256.45	73	144.72	88.65	115.88	98.55	188.33	77.61	89.82	284.48	44.32	182.45	79.63	97.05
GAPDHS	ENSG00000105679.9	protein_coding	ENST00000222286.9:chr19:+|1|1448:5:56|uORF|CTG	uORF	51	0	0	16.1	0	0	0	0	0	0	0	0	0	0	0	0	0	0	0	0	0	0	0	0	0	0	0	0	0	0	0	0	0	0	0	0	0	0	0	0	0	1.09
GAPDHS	ENSG00000105679.9	protein_coding	ENST00000222286.9:chr19:+|3|1448:52:67|uORF|ATG	uORF	15	0	0	85.6	0	0	0	0	0	0	0	0	0	0	0	0	0	0	0	0	0	0	0	0	0	0	0	0	0	0	0	0	0	0	0	0	0	0	0	0	0	5.79
GAPDHS	ENSG00000105679.9	protein_coding	ENST00000222286.9:chr19:+|4|1448:73:1300|canonical|ATG	canonical	1227	0.13	0	68.12	0	0.02	0.03	0	0	0.07	0	0.03	0.2	0	0	0	0	1.15	0	0	0	0	0	0.41	0.12	0	0	0	0	0	0	0	0	0	0	0	0.15	0	0	0	0	4.66
USF2	ENSG00000105698.16	protein_coding	ENST00000222305.8:chr19:+|3|1746:141:1182|canonical|ATG	canonical	1041	0	0	0	0	0	0	0	0	0	0	0	0	0	0	0	0	0	0	0	0	4.29	0	0	0	0	0	0	0	0	0	0	0	0	0	0	0	0	29.01	5.99	0	0
ERF	ENSG00000105722.10	protein_coding	ENST00000222329.9:chr19:-|1|2672:9:30|uORF|CTG	uORF	21	0	1.01	1.42	36	6.96	0	5.9	0	0	0	5.91	0	3.38	121.11	63.41	0	0	2.95	26.1	0	0	0	0	25.35	0	19.44	8.86	0	11.61	6.24	0	0	0	0	27.35	7.34	0	0	3.43	4.54	9.67
ERF	ENSG00000105722.10	protein_coding	ENST00000222329.9:chr19:-|6|2672:130:1777|canonical|ATG	canonical	1647	10.26	4.29	17.85	46.21	31.77	11.85	20.07	20.33	21.59	16.35	14.88	14.99	46.14	26.85	31.91	40.7	15.65	48.67	35.95	23.23	9.93	40.18	17.62	31.91	19.64	24.78	31.05	29.51	38.18	31.13	20.14	16.83	46.4	20.97	32.1	21.84	30.71	28.6	67.69	15.36	24.71
GSK3A	ENSG00000105723.13	protein_coding	ENST00000222330.8:chr19:-|7|2193:138:1590|canonical|ATG	canonical	1452	9.66	1.69	7.49	28.56	18.83	1.22	19.27	11.92	15.64	3.59	9.11	11.31	15.96	19	16.57	14.67	15.51	23.27	14.98	38.69	5.88	31.43	20.5	21.26	12.81	16.75	40.34	11.44	28.28	24.14	17.7	11.36	5.17	20.06	68.82	61.22	13.76	41.65	6.31	22.52	19.2
ZNF574	ENSG00000105732.13	protein_coding	ENST00000222339.7:chr19:+|13|3309:236:3197|canonical|ATG	canonical	2961	5.6	1.41	8.85	16.68	13.61	6.14	11.79	6.33	9.11	3.51	8.48	18.8	10.87	11.2	11.56	11.03	16.55	17.11	9.57	16.6	4.67	11.53	14.64	19.55	6.49	13.02	11.24	9.14	7.82	14.26	10.59	10.06	15.13	20.28	12.56	13.15	13.2	27.52	13.79	14.5	10.46
SIPA1L3	ENSG00000105738.11	protein_coding	ENST00000222345.11:chr19:+|12|8004:221:293|uORF|ATG	uORF	72	3.52	2.22	2.28	53.67	22.32	1.74	20.23	19.66	8.27	14.25	16.67	17.96	47.26	29.89	15.18	0	0	13.78	0	77.36	9.6	22.47	29.66	32.26	0	38.74	56.82	16.63	59.24	16.39	25.44	14.39	22.91	24.91	15.95	37.63	2.38	8.84	65.37	18.53	20.65
SIPA1L3	ENSG00000105738.11	protein_coding	ENST00000222345.11:chr19:+|27|8004:363:462|uORF|ATG	uORF	99	2.56	0.11	0.15	25.46	5.48	0.84	6.57	5.72	1.72	17.93	10.66	15.55	7.16	5.93	4.82	0	11.38	6.58	4.75	7.34	4.66	4.9	12.69	23.95	8.83	8.93	26.3	12.09	6.16	1.32	2.06	7.85	27.77	16.95	7.91	12.97	3.46	0	22.97	6.74	8.62
SIPA1L3	ENSG00000105738.11	protein_coding	ENST00000222345.11:chr19:+|35|8004:454:481|uORF|ATG	uORF	27	0.45	1.58	0	46.67	0.77	1.54	21.8	13.11	6.3	13.15	9.2	15.97	5.25	0	4.42	0	0	5.74	0	0	0	5.99	23.27	19.72	0	25.2	6.89	8.87	4.51	0	0	0	0	62.15	31.91	34.24	0	47.15	63.97	7.06	15.15
SIPA1L3	ENSG00000105738.11	protein_coding	ENST00000222345.11:chr19:+|42|8004:530:5876|canonical|ATG	canonical	5346	3.02	0.44	2.7	17.63	6.76	1.86	2.98	2.44	0.72	1.53	1.07	4.44	5.21	6.46	4.87	21.22	4.37	2.72	3.06	8.11	7.5	7.45	11.91	6.44	1.72	9.92	7.06	13.84	6.93	6.43	9.78	4.65	3.39	7.05	5.01	5.66	3.27	0.6	13.9	4.02	4.84
SIPA1L3	ENSG00000105738.11	protein_coding	ENST00000222345.11:chr19:+|4|8004:72:201|uORF|CTG	uORF	129	3.28	0.99	1.85	22.79	13.59	1.94	7.21	1.1	3.3	1.53	2.09	9.07	7.14	28.82	9.71	0	0	2.4	13.96	13.14	0	17.56	23.37	12.38	3.39	25.05	5.77	3.71	27.4	12.2	15.78	20.08	17.05	14.35	43.51	18.21	2.66	64.14	2.57	11.45	9.24
SIPA1L3	ENSG00000105738.11	protein_coding	ENST00000222345.11:chr19:+|8|8004:152:167|uORF|ATG	uORF	15	13.69	5.68	11.94	72.8	50.1	5.56	0	4.72	17.02	39.45	13.8	20.53	14.18	0	6.63	0	0	37.22	5.22	0	61.46	107.88	25.13	12.9	0	79.37	99.18	15.96	89.37	34.97	94.98	17.27	0	46.29	48.73	101.86	68.59	254.61	39.34	25.41	32.11
CADM4	ENSG00000105767.3	protein_coding	ENST00000222374.3:chr19:-|3|2189:61:1228|canonical|ATG	canonical	1167	106.34	1.98	2.03	14.04	9.37	2.29	9.59	1.52	1.75	11.09	2.1	16.31	101.27	0	27.44	0	338.99	80.73	27.11	10.17	4.15	29.95	0.32	18.5	15.35	29.64	4.3	2.67	17.3	7.86	20.41	24.19	108.7	36.24	221.75	261.7	15.87	2.18	8.46	14.62	52.97
PON1	ENSG00000005421.9	protein_coding	ENST00000222381.8:chr7:-|4|2393:58:1126|canonical|ATG	canonical	1068	3.45	535.52	2.24	0.71	0	0	0	0.27	0	0.57	0.04	0.17	0.07	0	0	0	0	0	0	0	0	0.15	0	0	0	0	0	0	0	0	0	0	0	0	0.07	0.07	0	0	0.98	0	51.36
ABCF2-H2BE1	ENSG00000285292.1	protein_coding	ENST00000222388.6:chr7:-|4|2185:47:1952|canonical|ATG	canonical	1905	48.73	5.99	25.12	77.96	91.74	126.19	104.5	66.35	94.88	33.31	110.82	31.78	85.41	10.69	77.57	89.1	62.17	33.6	73.17	64.83	33.75	22.95	32.32	30.78	46.34	45.37	51.64	55.8	100.76	32.14	40.39	64.71	102.7	58.06	30.11	27.8	58.33	3.79	57.62	83.52	52.3
HGF	ENSG00000019991.18	protein_coding	ENST00000222390.11:chr7:-|2|5834:77:2264|canonical|ATG	canonical	2187	1.19	0	4.72	0	0	0	0	0	0	0	0	0	0	0	0	0.63	0	0	0	0	0	34.11	0	0	0	0	0	0	0	0	0	0	0	0.35	2.85	1.25	0.16	2.91	0	0	2.36
LAMB1	ENSG00000091136.15	protein_coding	ENST00000222399.11:chr7:-|6|5650:138:5499|canonical|ATG	canonical	5361	11.72	8.76	46.12	44.06	162.81	51.22	13.27	14.51	10.95	58.56	6.72	25.46	95.98	0	9.84	96.65	0	49.46	3.92	5.47	389.55	220.86	0	26.21	69.33	84.34	13.29	43.54	93.31	0.42	53.01	14.87	85.89	60.49	24.1	10.75	0	0	88.95	24.04	44.02
UBE2D4	ENSG00000078967.13	protein_coding	ENST00000222402.8:chr7:+|5|3982:98:542|canonical|ATG	canonical	444	12.5	1.81	3.9	3.22	19.32	3.15	3.92	4.69	1.4	2.04	4.8	0.07	13.09	1.98	5.36	0	18.4	27.33	12.81	1.64	5.71	7.29	0.5	2.07	7.87	1.23	11.31	9.71	4.67	1.48	2.75	2.92	21.05	0.91	14.38	21.75	61.21	0	3.66	4.51	8.69
WNT16	ENSG00000002745.13	protein_coding	ENST00000222462.3:chr7:+|11|3150:165:219|uORF|ATG	uORF	54	1.12	0	0	0	0	0	0	0	0	0	0	0	0	0	168.58	0	0	0	72.51	0	0	0	0	0	0	0	0	0	0	0	0	14.39	0	0	0	0	0	0	0	0	9.65
WNT16	ENSG00000002745.13	protein_coding	ENST00000222462.3:chr7:+|24|3150:294:1392|canonical|ATG	canonical	1098	2.04	0.01	0.04	0	0	0.61	0	0	0	0	0.04	0.14	0.13	0	96.07	0	0	0	36.73	0	0	0	0	0.04	0	0.03	0	0	0	0.12	0	3.07	0	1.69	0	0.02	0.16	0	0	0.82	5.62
CPA2	ENSG00000158516.12	protein_coding	ENST00000222481.9:chr7:+|3|1330:26:1280|truncation|ATG	truncation	1254	0.68	0.15	0.24	0	0.75	0.24	0.02	0.23	0	0	0	0.1	0.23	0	0.02	0	0	0	0	0	0	0	0.1	0	0	0.03	0	0.19	0.29	0	0	0	0	0	0.19	0.3	0	0	0.33	0.08	0.21
CPA4	ENSG00000128510.12	protein_coding	ENST00000222482.10:chr7:+|3|2790:21:1287|canonical|ATG	canonical	1266	0	0	0.53	0.45	2.36	223	0	6.88	0	0.08	0	0	184.37	0	8.56	15.61	0	325	1.72	0	1.46	1.41	0	0.15	2.24	95.38	18.66	12.1	188.87	0.1	0	0	0	0	1.81	0.52	0	0	0	8.3	31.17
GTPBP10	ENSG00000105793.16	protein_coding	ENST00000222511.11:chr7:+|4|7489:27:1191|canonical|ATG	canonical	1164	21.3	8.97	25.7	11.74	36.48	28.42	18.85	15.38	14.88	29.25	84.96	12.25	18.38	4.46	31.07	0	12.51	21.82	24.76	0	15.84	10.01	21.84	13.46	22.9	12.4	17.68	17.66	35.88	22.75	18.56	29.49	21.97	19.39	7.36	5.36	35.35	7.9	15.31	16.65	21.79
TFPI2	ENSG00000105825.14	protein_coding	ENST00000222543.11:chr7:-|4|2207:76:784|canonical|ATG	canonical	708	0.27	12.37	0.99	286.54	30.28	416.07	3.26	0	0	0.53	22.51	29.84	47.66	0	0.06	58.88	2.19	0.18	0	2.39	0	10.06	8.26	12.74	0	241.7	106.11	3.04	103.71	45.56	0	22.68	5.44	26.81	678.76	645.59	11.63	0	29.41	17.3	109.2
BET1	ENSG00000105829.13	protein_coding	ENST00000222547.8:chr7:-|12|1481:140:497|canonical|ATG	canonical	357	23.98	20.88	38.81	69.08	61.53	100.01	59.31	91.7	107.2	92.94	153.68	91.17	43.49	26.51	40.14	0	37.08	49.34	18.87	0	35.51	21.04	58.99	88.9	56.31	95.64	52.61	58.35	104.8	25.34	54.73	89.9	53.9	78.28	41.91	31.94	48.03	11.48	33.22	41.75	55.13
BET1	ENSG00000105829.13	protein_coding	ENST00000222547.8:chr7:-|2|1481:5:59|uORF|ATG	uORF	54	10.29	16.96	26.82	105.78	80.4	77.24	177.3	94.37	108.71	16.44	32.58	21.67	77.46	67.03	69.93	302.4	0	25.84	261.05	0	76.82	38.96	34.9	43.91	48.56	64.25	55.1	39.9	223.43	41.28	45.23	95.92	5.09	27.86	34.32	24.02	76.21	82.51	9.06	40.59	45.97
POLR1F	ENSG00000105849.6	protein_coding	ENST00000222567.6:chr7:-|3|3893:22:1039|canonical|ATG	canonical	1017	14.5	3.85	21.98	29.9	36.82	43.02	35.37	22.97	32.46	15.61	73.39	36.49	57.65	45.3	45.52	13.52	34.62	48.85	13.09	67.39	26.74	9.86	37.8	42.26	33.52	55.12	38.03	54.15	52.61	9.67	17.01	56.79	28.38	37.61	12.35	12.63	46.37	60.71	47.1	56.69	31.05
ITGB8	ENSG00000105855.10	protein_coding	ENST00000222573.5:chr7:+|26|8974:339:387|uORF|ATG	uORF	48	3.77	0	1.56	0	0.43	1.74	0	1.47	0	0	0	0.64	7.38	0	0	0	73.35	4.52	0	0	0	16.86	0	1.01	0	3.54	0	4.99	2.54	0	0	0	0	0	36.98	26.22	0	0	2.4	1.99	5.28
ITGB8	ENSG00000105855.10	protein_coding	ENST00000222573.5:chr7:+|36|8974:452:467|uORF|GTG	uORF	15	4.83	0	1	0	0	11.12	0	0	0	0	0	2.05	4.73	0	0	0	0	2.07	0	0	0	0	0	0	0	4.54	0	0	8.12	0	0	0	0	0	33.07	10.27	0	0	0.96	0	3.3
ITGB8	ENSG00000105855.10	protein_coding	ENST00000222573.5:chr7:+|46|8974:536:722|uORF|ATG	uORF	186	8.96	0.17	8.19	0.45	5.72	15.92	0.5	12.56	0	0	0	2.32	22.49	3.16	1.5	0	9.84	3.5	1.26	1.3	2.48	14.79	0	1.04	0	11.16	0	2.57	7.21	1.41	0	1.39	0	0.62	290.11	218.83	3.69	3.42	0	7.94	32.08
ITGB8	ENSG00000105855.10	protein_coding	ENST00000222573.5:chr7:+|55|8974:723:810|uORF|ATG	uORF	87	5.19	0	2.22	2.9	2.56	14.86	3.21	18.71	0	0	0	1.65	7.36	0	2.74	0	59.73	4.95	0	0	0	25.93	1.44	1.67	0	12.12	0	2.75	4.94	1.51	0	2.98	18.63	0	266.08	141.16	0	0	5.63	2.57	24.98
ITGB8	ENSG00000105855.10	protein_coding	ENST00000222573.5:chr7:+|56|8974:733:790|uORF|GTG	uORF	57	4.37	0.19	3.16	0	0.85	0	0	0	0	0	0	1.26	22.35	0	0	0	111.43	1.7	0	0	0	11.51	0	0	0	0	0	0	13.84	0	0	0	10.14	1.02	97.67	101.05	6.02	22.33	0	1.93	13.84
ITGB8	ENSG00000105855.10	protein_coding	ENST00000222573.5:chr7:+|65|8974:908:3218|canonical|ATG	canonical	2310	64.69	0.3	47.97	1.02	3.22	20.46	0.2	4.75	0	0	0.01	1.27	18.74	0	0.97	0	133.39	6.82	0.35	0	17.66	14.43	0.6	2.87	3.22	4.8	0	11.61	5.64	1.54	0.26	1.68	5.35	1.3	80.61	92.95	3.27	1.38	3.84	4.91	22.36
ITGB8	ENSG00000105855.10	protein_coding	ENST00000222573.5:chr7:+|8|8974:176:218|uORF|ATG	uORF	42	1.44	0.76	29.86	6	3.98	7.95	0	10.11	0	0	0	0	69.21	0	0.47	0	16.77	8.86	0	0	21.95	65.5	0	0	0	25.11	0	0	8.7	6.24	0	0	0	0	879.51	400.79	0	0	1.03	14.75	71.53
HBP1	ENSG00000105856.14	protein_coding	ENST00000222574.9:chr7:+|2|2834:11:56|uORF|ATG	uORF	45	0	7.58	20.86	19.71	8.59	11.17	3.03	5.78	0	3.57	7.15	0.87	3.17	0	8.02	0	12.52	8.65	40.39	0	0	43.35	0	2.46	9.71	15.15	4.45	0	16.3	0	24.34	0	0	0	6.65	5.6	17.66	0	0	0	6.51
SP4	ENSG00000105866.15	protein_coding	ENST00000222584.8:chr7:+|8|6077:170:2525|canonical|ATG	canonical	2355	7.91	0.67	4.71	1.03	6.32	3.74	4.4	3.04	4.41	2.82	5.07	21.47	5.73	6.7	7.38	3.83	20.87	8.61	5.12	7.82	1.66	4.26	13.6	22.24	3.34	8.25	5.61	2.44	3.52	2.9	7.43	8.91	7.12	11.15	9.33	12.27	6.79	5.95	11.84	4.84	7.43
CBLL1	ENSG00000105879.12	protein_coding	ENST00000222597.6:chr7:+|4|2003:23:1496|canonical|ATG	canonical	1473	15.8	3.49	17.67	17.11	16.62	15.65	12.81	0	34.89	0	19.03	20.68	0	22.35	27.82	0	23.52	17.92	35.14	6.25	8.76	8.72	30.41	24.87	16.02	18.94	12.25	12.84	20.93	0	25.84	31.82	37.51	28.95	15.28	19.74	18.33	36.3	0	16.76	14.43
PALS2	ENSG00000105926.16	protein_coding	ENST00000222644.10:chr7:+|11|8346:145:1768|canonical|ATG	canonical	1623	19.95	4.61	43.62	13.02	26.13	29.58	29.13	35.32	12.87	9.43	18.66	46.16	22.4	14.07	21.47	7.94	14.75	34.81	16.02	2.4	17.89	3.79	22.84	58.44	26.12	22.89	13.98	17.11	5.22	5.66	17.43	30.64	7.79	27.63	5.64	8.68	29.69	3.57	48.28	30.64	23.11
PALS2	ENSG00000105926.16	protein_coding	ENST00000222644.10:chr7:+|4|8346:39:69|uORF|ATG	uORF	30	11.68	17.04	10.45	109.21	42.45	215.57	26.86	80.23	119.17	1.32	7.59	40.04	61.46	587.02	55.66	0	0	56.87	10.44	32.29	7.68	32.36	75.44	54.86	72.84	141.77	12.4	7.98	48.75	17.48	0	17.27	0	23.15	61.8	81.35	62.87	63.72	12.48	95.34	48.58
OGDH	ENSG00000105953.16	protein_coding	ENST00000222673.6:chr7:+|5|4193:55:3127|canonical|ATG	canonical	3072	0	15.23	15.08	0	10.05	20.71	8.77	61.96	20.15	0	0	35.3	11.64	12.43	0	58.33	61.09	27.46	0	0	45.25	100.17	0	40.47	0	0	26.87	45.24	0	14.17	37.12	13.48	47.87	10.88	0	0	0	0	36.33	0	0
CAV2	ENSG00000105971.15	protein_coding	ENST00000222693.5:chr7:+|3|2953:45:534|canonical|ATG	canonical	489	2.46	10.47	33.81	35.9	5.11	24.47	3.87	11.92	32.35	0	13.4	0.96	37.74	0	68.45	153.79	6.91	39.01	85.11	0	47.03	26.42	1.54	0.1	25.44	26.09	74.42	223.81	22.54	12.53	0	9.29	0	16.66	10.39	6.37	24.81	4.58	19.37	18.64	19.37
HOXA2	ENSG00000105996.7	protein_coding	ENST00000222718.7:chr7:-|8|1686:184:1315|canonical|ATG	canonical	1131	0	0.02	0.04	0.07	0.31	0	0.82	0	0	0	0	0	0.56	0	0	0	0	0.03	0	0.64	0.82	0.29	0	0	0	0.03	0	0.42	0.54	0	0	0.23	0	0.15	0	0	0.45	0	0.62	0.04	0.12
LFNG	ENSG00000106003.14	protein_coding	ENST00000222725.10:chr7:+|6|2445:89:1229|canonical|ATG	canonical	1140	5.37	0.48	4.04	6.1	6.46	2.34	0.75	4.01	0.22	0.03	0.29	8.14	4.18	0	5.46	0	24.34	82.07	4.14	0	29.02	19.3	0	20.66	2.03	2.27	6.2	7.56	0.23	16.93	7.05	0.68	7.23	0.86	17.29	19.61	9.78	40.76	3.09	2.31	8.51
HOXA5	ENSG00000106004.5	protein_coding	ENST00000222726.4:chr7:-|6|1670:75:888|canonical|ATG	canonical	813	0.06	0.26	0.37	5.06	1.64	4.36	27.02	0.96	0	2.23	0	0	10.55	0	0.12	0	0	1.37	0	54.51	18.43	9.95	0	0	0	0.04	0.23	18.55	0	4.03	0	37.91	0	45.34	0	0.02	8.65	1.57	1.65	8.62	3.28
HOXA6	ENSG00000106006.6	protein_coding	ENST00000222728.3:chr7:-|2|989:26:728|canonical|ATG	canonical	702	0	0	0	0.84	0.3	0.3	19.33	0.5	0	0.39	0.12	0	1.11	0	1.47	0	0	0	1	15.52	0	1.38	0	0	0	0.19	0	0	0	0.19	0	7.75	0	5.93	0.11	0.29	0	0.91	0.1	1.22	1.07
TSPAN12	ENSG00000106025.9	protein_coding	ENST00000222747.8:chr7:-|10|2585:90:99|uORF|GTG	uORF	9	0	10.65	6.64	28	109	4.63	37.87	0	0	0	0	6.84	7.88	456.5	24.29	0	0	6.89	0	0	0	0	0	10.75	97.12	11.34	0	0	0	0	0	0	0	0	17.4	27.11	0	0	0	5.29	18.63
TSPAN12	ENSG00000106025.9	protein_coding	ENST00000222747.8:chr7:-|17|2585:259:364|uORF|ATG	uORF	105	0.81	5.58	1.56	0.8	32.4	2.38	21.25	8.09	0	0.19	0.59	5.28	7.43	175.15	8.14	0	0	2.66	0.75	4.61	0	13.87	5.98	10.14	0	1.62	0	0	0	0	3.88	27.13	0	17.63	4.72	4.04	3.27	0	5.48	2.72	7.59
TSPAN12	ENSG00000106025.9	protein_coding	ENST00000222747.8:chr7:-|29|2585:396:1314|canonical|ATG	canonical	918	1.87	7.5	1.98	2.47	15.96	3.54	5.34	5.32	0.19	0.47	0.56	6.47	3.53	27.28	3.33	0	32.68	3.31	1.36	2.11	0	10.4	4.52	10.49	13.81	1.41	0	0.78	0	1.14	8.43	19.18	2.4	21.68	2.73	3.73	2.43	0	3.12	3.79	4.9
CHN2	ENSG00000106069.24	protein_coding	ENST00000222792.11:chr7:+|12|3167:168:1575|canonical|ATG	canonical	1407	20.28	8.33	0	0	0.1	0	0	0	0	12.29	0	0	0	0	0.07	0	2.58	0	0	0	0	0	0	0	0	0	0	0	0	0	0	2.4	1.59	0	2.26	6.25	1.02	3.73	12.59	0	4.1
CHN2	ENSG00000106069.24	protein_coding	ENST00000222792.11:chr7:+|7|3167:67:139|uORF|ATG	uORF	72	4.36	10.35	0.21	0	1.74	0	0	0	0	10.41	0	0	0	0	0.28	0	0	0	2.18	13.45	0	0	0	0.67	0	0	0	0	0	0	0	0	0	0	35.9	22.83	0	35.36	9.8	0.66	6.03
ABHD11	ENSG00000106077.19	protein_coding	ENST00000222800.8:chr7:-|2|1418:6:954|extension|ATG	extension	948	2.29	0	0	0	7.58	0	4.9	6.84	12.39	1.03	7.66	11.04	7.54	13.09	0	0	0	0	15.53	0	0.81	0	0	10.33	13.41	11.2	0	24.5	10.72	0	0	11.2	0	0	5.18	4.34	5.75	8.99	6.19	0	6.03
FKBP14	ENSG00000106080.11	protein_coding	ENST00000222803.10:chr7:-|14|4978:137:170|uORF|ATG	uORF	33	1.1	1.61	10.41	17.82	60.72	32.86	35.68	10.72	43.83	130.31	99.1	70.92	34.37	0	14.46	0	0	60.15	30.85	0	272.36	53.94	0	39.59	251.62	60.81	67.62	21.77	77.55	7.95	37.01	70.64	99.95	54.36	3.96	2.72	98.72	0	15.7	41.87	34.76
FKBP14	ENSG00000106080.11	protein_coding	ENST00000222803.10:chr7:-|18|4978:195:831|canonical|ATG	canonical	636	6.37	3.06	16.96	22.06	86.61	49.71	32.79	18.92	19.4	77.14	26.82	25.47	16.5	2	12.88	91.22	61.11	116.25	10.34	1.52	203.29	18.32	6.72	17.81	109.26	62.41	41.23	53.83	24.34	9.48	55.04	41.94	72.61	34.36	12.07	7.12	52.3	2	30.26	32.29	30.65
FKBP14	ENSG00000106080.11	protein_coding	ENST00000222803.10:chr7:-|5|4978:54:72|uORF|ATG	uORF	18	1.34	7.1	20.74	4.67	39.43	39.39	34.43	3.93	9.45	6.58	2.3	30.79	7.88	38.04	28.71	0	0	31.01	34.81	0	12.8	35.96	0	21.51	0	32.12	20.66	13.3	67.7	0	56.54	14.39	0	25.72	33.36	7.13	66.68	0	6.4	39.71	18.01
FKBP14	ENSG00000106080.11	protein_coding	ENST00000222803.10:chr7:-|8|4978:84:120|uORF|CTG	uORF	36	0.67	4.44	14.1	7	120.02	16.22	6.89	9.83	9.45	34.52	78.19	15.4	29.54	0	14.35	0	0	26.71	39.16	0	44.81	80.91	0	9.41	109.26	34.96	0	13.3	50.78	3.64	73.5	21.58	76.35	12.86	18.13	7.13	90.5	35.36	6	10.59	22.95
STX1A	ENSG00000106089.12	protein_coding	ENST00000222812.8:chr7:-|4|2102:39:906|canonical|ATG	canonical	867	379.61	0.07	2.76	16.35	6.77	2.02	4.83	2.71	4.12	1.43	4.6	1.38	6.55	2.21	6.69	1.49	44.67	10.42	12.47	0	10.9	3.73	1.16	2.64	5.04	8.04	8.21	9.99	11.95	1.97	0	3.88	0	2.44	41.24	89.58	8.01	0	2.46	1.74	44.37
NOD1	ENSG00000106100.11	protein_coding	ENST00000222823.9:chr7:-|13|4503:222:354|uORF|ATG	uORF	132	0.64	0.32	1.92	4.45	6.64	0.95	2.35	4.29	0.64	0.9	2.98	1.4	2.15	5.19	3.16	0	0	5.64	3.56	0	3.49	8.58	13.32	2.57	0	4.9	4.23	0	1.85	0.99	1.54	1.96	43.73	1.75	4.94	2.24	1.3	0	0.22	1.8	2.52
NOD1	ENSG00000106100.11	protein_coding	ENST00000222823.9:chr7:-|26|4503:388:406|uORF|ATG	uORF	18	1.34	0.59	2.49	0	2.32	4.63	55.08	19.66	9.45	7.67	20.7	5.13	11.82	0	18.77	0	0	8.61	13.05	0	0	17.98	0	13.44	0	11.34	10.33	0	0	0	0	0	0	3.21	4.35	7.13	0	0	2.4	0	7.63
NOD1	ENSG00000106100.11	protein_coding	ENST00000222823.9:chr7:-|40|4503:531:3393|canonical|ATG	canonical	2862	0.17	0.07	0.55	0.6	1.98	0.37	0.77	0.95	1.01	0.27	0.86	0.63	0.87	0.38	0.7	0	0.84	2.93	0.47	0.17	1.53	4.07	1.89	0.94	1.22	0.8	0.65	1	0.38	0.37	1	0.45	2.11	0.4	1.05	1.01	0.72	0.44	0.42	0.98	0.76
NOD1	ENSG00000106100.11	protein_coding	ENST00000222823.9:chr7:-|4|4503:116:167|uORF|ATG	uORF	51	0	0.42	2.34	3.29	22.1	4.09	4.25	1.39	18.35	1.93	5.68	0.6	0	19.18	1.56	0	0	8.51	7.68	0	4.52	76.15	0	0.95	25.71	10	3.65	4.69	4.78	5.14	0	0	10.78	0	7.17	5.29	3.36	87.36	0.28	7.47	4.89
CCL24	ENSG00000106178.7	protein_coding	ENST00000222902.7:chr7:-|9|1422:92:452|canonical|ATG	canonical	360	0	1.45	0.54	0	0	0	0	0.2	2.6	0	0.86	0.09	0	0	0	0	0	3.27	0.44	0	0	11.24	0	0	0	0	0	0	0	0	0	0	0	0	0	0	0	0	0	0	0.43
BUD31	ENSG00000106245.11	protein_coding	ENST00000222969.10:chr7:+|10|1052:120:225|uORF|ATG	uORF	105	4.49	1.72	2.99	6.41	42.96	17.89	14.77	12.82	102.17	7.14	31.95	35.8	32.43	56.85	10.61	0	25.5	11.53	50.74	2.31	2.19	10.79	4.79	9.22	37.48	12.64	12.4	0	42.98	10	3.88	9.87	15.72	11.03	86.09	32.92	17.97	12.12	10.84	11.81	19.75
BUD31	ENSG00000106245.11	protein_coding	ENST00000222969.10:chr7:+|14|1052:152:176|uORF|ATG	uORF	24	28.17	7.54	24.26	251.99	113.82	118.13	312.38	277.17	464.05	41.08	162.94	56.36	191.91	118.12	73.67	17.91	41.02	56.83	48.83	0	0	20.2	47.1	78.61	218.44	155.86	92.95	19.95	70.95	81.93	42.39	21.55	45.77	26.49	248.79	394.18	28.54	689.56	19.76	121.08	114.01
BUD31	ENSG00000106245.11	protein_coding	ENST00000222969.10:chr7:+|1|1052:39:81|uORF|ATG	uORF	42	16.1	4.06	10.31	34	67.09	29.79	470.68	207.28	206.62	16.44	71.46	44.72	133.35	139.75	52.53	0	0	47.26	182.73	0	0	34.67	20.94	81.81	228.92	60.74	30.99	11.4	150.88	31.22	48.46	24.67	13.09	68.88	115.61	101.5	167.39	151.55	55.52	62.4	69.87
BUD31	ENSG00000106245.11	protein_coding	ENST00000222969.10:chr7:+|22|1052:275:311|uORF|CTG	uORF	36	3.36	10.35	34.01	56	64.94	17.38	28.4	39.32	73.26	25.21	187.44	19.67	72.86	97.82	27.05	0	0	11.2	50.03	87.45	38.41	197.77	27.92	24.2	0	60.47	10.33	6.65	142.18	171.18	107.42	14.39	45.81	9.64	108.05	46.37	76.21	17.68	2.4	19.85	42.36
CYP3A5	ENSG00000106258.15	protein_coding	ENST00000222982.8:chr7:-|5|1720:101:1610|canonical|ATG	canonical	1509	0.69	74.41	0.07	1.39	0.02	0.56	0.02	0	1.15	1.35	1.31	0	0	0	0.14	0	0	0	0.05	0	0	11.6	0	0	0	0	0	0	0	0	0	0	0	0.31	0	0.09	0.13	0	0.45	0.3	7.39
SNX8	ENSG00000106266.11	protein_coding	ENST00000222990.8:chr7:-|3|4704:21:1419|canonical|ATG	canonical	1398	9.51	3.38	22.43	18.81	35.48	25.03	17.66	20.86	25.13	15.62	16.05	21.59	55.63	20.29	18.43	40.88	15.01	119.15	14.4	26.68	19.78	20.72	69.47	24.06	25.95	45.89	38.04	18.33	12.03	10.13	19.22	5.56	19.27	7.66	34.04	38.44	29.19	40.98	29.38	19.87	25.5
WASL	ENSG00000106299.8	protein_coding	ENST00000223023.5:chr7:-|15|4363:270:1788|canonical|ATG	canonical	1518	92.94	14.57	52.23	26.84	22.3	32.73	17.17	30.26	8.46	28.78	8.18	45.56	27.04	3.35	32.21	19.53	108.54	18.8	13.52	15.47	15.64	21.75	3.97	54.42	19.86	23.19	15.68	22.55	21.6	14.17	25.21	34.81	35.67	38.31	23.51	23.55	16.38	4.61	41.87	18.99	32.91
WASL	ENSG00000106299.8	protein_coding	ENST00000223023.5:chr7:-|8|4363:157:172|uORF|ATG	uORF	15	67.64	254.82	164.24	235.21	9.74	25.03	117.74	528.47	867.81	69.7	35.88	168.34	113.43	0	10.6	0	0	20.68	0	0	30.73	323.63	8.38	77.43	844.91	172.34	24.8	31.92	16.25	17.48	27.14	17.27	0	154.3	398.55	399.75	80.02	42.43	61.41	339.89	153.43
HYAL4	ENSG00000106302.10	protein_coding	ENST00000223026.9:chr7:+|52|2410:639:2085|canonical|ATG	canonical	1446	0	0	0.35	0.06	0	0	0	0.05	0	0	0	0	0.64	0	0.01	0	0	0.04	0	0	0	0	0	0	0	0	0	0	0	0	0	0	0	0	0	0.01	0	0	0.07	0	0.04
AIMP2	ENSG00000106305.10	protein_coding	ENST00000223029.8:chr7:+|12|1198:93:1056|canonical|ATG	canonical	963	24.79	22.01	29.16	109.97	96.91	164.13	101.62	142.08	62.35	79.87	89.65	99.69	91.86	58.13	71.95	21.87	72.76	143.16	54.44	0	82.7	31.53	30.96	91.99	233.69	59.73	132.2	127.3	127.38	79.42	98.67	59.24	102.27	100.6	26.05	29.67	287.6	37.14	123.72	117.43	72.77
AIMP2	ENSG00000106305.10	protein_coding	ENST00000223029.8:chr7:+|1|1198:10:37|uORF|GTG	uORF	27	0.45	10.25	9.4	15.55	55.66	13.9	115.89	99.61	40.96	54.06	114.22	60.44	23.63	235.49	13.98	0	0	22.97	165.3	0	8.54	47.95	23.27	77.07	1019.68	32.75	13.78	0	63.19	48.56	37.69	57.55	0	19.28	56.08	35.19	44.45	353.62	4.26	35.29	41.21
MOSPD3	ENSG00000106330.12	protein_coding	ENST00000223054.8:chr7:+|6|1053:89:107|uORF|ATG	uORF	18	17.45	30.17	33.18	88.67	73.06	50.98	15.49	86.51	42.54	174.25	229.99	136.86	39.39	21.74	61.84	0	0	8.61	104.42	0	0	35.96	13.96	123.67	631.25	68.03	30.99	13.3	20.31	7.28	33.92	43.17	488.67	28.93	49.31	69.19	95.26	141.45	61.57	21.18	67.21
PCOLCE	ENSG00000106333.13	protein_coding	ENST00000223061.6:chr7:+|12|1516:95:1445|canonical|ATG	canonical	1350	3.51	38.59	60.25	1.06	38.61	228.66	2.36	1.97	7.8	16.63	16.82	30.96	157.75	0	1.12	398.85	4.59	1.65	0.64	4.48	0.34	211.2	0	26.63	561.98	305.75	161.46	0	1.72	0.49	2.86	1.73	0.41	1.46	4.06	2.15	1.52	0.47	5.25	3.26	35.72
PCOLCE	ENSG00000106333.13	protein_coding	ENST00000223061.6:chr7:+|2|1516:11:68|uORF|CTG	uORF	57	0	37.92	23.57	0	24.9	47.57	0	0	4.48	15.57	11.98	24.85	70.89	0	0	7.54	0	0	0	0	0	139.1	0	6.79	107.34	82.95	42.41	0	0	0	0	0	0	0	2.29	0	6.02	0	0	4.18	14.99
RBM28	ENSG00000106344.8	protein_coding	ENST00000223073.6:chr7:-|1|15507:20:26|uORF|GTG	uORF	6	4.03	0	0	0	6.96	6.95	676.51	82.57	28.36	0	10.35	0	0	0	76.19	0	0	0	117.47	0	0	0	20.94	16.13	0	45.35	0	0	0	0	0	0	0	9.64	0	4.28	0	0	0	0	32.65
RBM28	ENSG00000106344.8	protein_coding	ENST00000223073.6:chr7:-|9|15507:116:2396|canonical|ATG	canonical	2280	12.5	3.95	22.32	23.66	63.39	59.11	34.87	26.19	48.79	21.77	85.36	22.72	54.42	7.66	41.56	20.82	14.2	20.08	34.7	30.7	19	12.35	11.2	33.82	14.38	39.5	15.9	22.79	53.07	21.04	33.12	60.24	25.58	58.64	17.38	13.27	24.51	9.49	20.61	37.63	32.11
SERPINE1	ENSG00000106366.9	protein_coding	ENST00000223095.5:chr7:+|11|3156:143:1352|canonical|ATG	canonical	1209	2.28	46.7	31.87	294.61	121.41	46.58	0	6.38	2.25	65.95	4.21	9.7	4.81	0	20.3	1297.01	27.02	863.73	9.07	0	21865.2	94.89	0.94	3	39.04	710.17	1471.86	472.71	999.74	1.95	0.34	0.43	0	0.34	58.78	29.08	2.27	8.42	37.86	0.67	197.12
SERPINE1	ENSG00000106366.9	protein_coding	ENST00000223095.5:chr7:+|2|3156:7:70|uORF|GTG	uORF	63	0	5.41	2.84	24	5.63	1.32	0	4.49	0	4.38	0.99	0.49	0	0	1.26	436.55	0	64.49	3.73	0	2066.85	128.42	0	1.54	0	42.11	103.31	22.8	160.56	0	0	0	0	0	6.63	0.82	0	10.1	0.46	0	18.39
MOGAT3	ENSG00000106384.12	protein_coding	ENST00000223114.9:chr7:-|14|2147:183:1209|canonical|ATG	canonical	1026	0	0.98	0	0	0	0	0	0	0	0	0	0	0	0	0	0	0	0	0	0	0	1.19	0	0	0	0.07	0	0	0	0	0	0	0	0	0	0	0	0	0	0	0
PLOD3	ENSG00000106397.12	protein_coding	ENST00000223127.8:chr7:-|10|2821:134:140|uORF|CTG	uORF	6	0	5.32	0	28	0	0	10.33	0	14.18	0	0	51.32	0	0	0	0	0	0	0	0	0	0	0	0	0	11.34	0	0	20.31	0	0	0	91.63	96.44	0	4.28	0	0	14.39	103.24	9.09
PLOD3	ENSG00000106397.12	protein_coding	ENST00000223127.8:chr7:-|11|2821:149:263|uORF|ACG	uORF	114	0.32	0.09	0.65	1.47	10.28	1.92	4.94	3.73	7.48	0.7	1.27	1.41	10.57	0	2.96	0	0	1.96	4.81	0	4.04	31.41	0	2.58	7.67	3.6	0	0	5.35	1.17	3.64	4.54	35	0.53	0	0.68	0	0	2.6	0	2.37
PLOD3	ENSG00000106397.12	protein_coding	ENST00000223127.8:chr7:-|18|2821:308:2525|canonical|ATG	canonical	2217	16.19	12.4	20.9	27.57	174.32	61.45	28.83	44.23	48.71	63.45	40.18	20.24	119.12	21.36	40.72	78.12	39.76	63.32	22.71	18.02	113.81	108.98	23.25	17.76	199.78	97.39	54.02	71.15	132.5	46.19	60.98	17.29	609.15	25.84	24.31	17.13	11.29	12.06	156.05	25.7	53.32
PLOD3	ENSG00000106397.12	protein_coding	ENST00000223127.8:chr7:-|1|2821:3:171|uORF|ATG	uORF	168	1.65	5.51	2.76	8.5	51.93	24.83	11.62	13.06	50.14	13.39	14.42	6.6	32.49	15.14	15.85	0	15.93	10.71	14.92	0	17.83	114.62	11.97	5.47	111.86	35.23	13.28	8.55	22.49	17.95	24.23	15.42	22.91	12.4	8.08	10.01	9.19	94.72	5.57	26.66	14.39
RPA3	ENSG00000106399.11	protein_coding	ENST00000223129.8:chr7:-|36|2020:515:740|uORF|ATG	uORF	225	0.05	0.09	1.13	0	2.23	1.11	0.69	0.94	1.51	0.79	3.59	0.82	0.95	0	0.88	0	0	0.83	3.13	4.31	1.02	0	0	0.86	0	1.21	0.83	0	1.08	2.33	0	1.15	4.89	0.51	0.81	1.48	3.05	5.66	0.51	0.42	1.01
RPA3	ENSG00000106399.11	protein_coding	ENST00000223129.8:chr7:-|68|2020:1173:1539|canonical|ATG	canonical	366	70.59	55.42	133.48	355.53	196.81	311.58	590.58	519.23	563.71	364.23	530.36	446.85	333.35	308.43	477.51	24.66	112.35	557.63	305.55	13.23	103.27	62.78	325.07	398.65	520.6	433.45	421.72	283.25	384.58	313.47	404.84	401.94	154.71	384.33	51.78	49.54	590.31	306.08	362.04	336.93	277.44
FIS1	ENSG00000214253.9	protein_coding	ENST00000223136.5:chr7:-|10|870:78:537|canonical|ATG	canonical	459	168.73	67.94	76.54	142.2	178.72	140.58	172.14	187.97	147.17	51.7	124.24	90.57	198.47	127.45	95.14	159.16	211.7	109.05	101.01	127.16	71.3	77.91	76.37	108.07	145.67	70.55	151.93	201.87	143.37	113.12	127.71	161.38	169.48	111.94	94.3	133.27	123.65	95.69	181.63	84.5	120.67
FIS1	ENSG00000214253.9	protein_coding	ENST00000223136.5:chr7:-|3|870:25:46|uORF|ATG	uORF	21	598.75	385.32	676.15	4300.22	2162.87	2786.71	2204.37	872.93	2378.17	169.08	353.85	442.85	1373.98	2934.65	1983.8	204.63	6.71	259.91	12664.5	0	10.97	439.21	568.35	115.22	6139.11	3080.73	602.17	592.86	1201.27	668.09	465.21	37	497.4	468.41	5219.89	4843.76	596.06	3061.34	289.93	1356.86	1621.12
FIS1	ENSG00000214253.9	protein_coding	ENST00000223136.5:chr7:-|6|870:47:53|uORF|CTG	uORF	6	4.29	3.55	7.47	42	24.35	13.9	655.85	330.3	28.36	105.21	327.58	61.59	11.82	0	268.32	0	0	0	65.26	0	0	26.97	62.82	430.89	145.67	28.35	30.99	0	0	0	0	949.65	1374.38	48.22	8.7	17.12	0	0	208.71	7.94	104.87
FIS1	ENSG00000214253.9	protein_coding	ENST00000223136.5:chr7:-|7|870:52:58|uORF|GTG	uORF	6	9.8	0	4.98	28	0	0	67.13	70.78	0	19.73	3.6	0	11.82	130.43	46.38	0	0	0	0	0	0	0	0	61.11	0	5.67	0	0	60.93	0	67.84	129.5	366.5	0	0	0	0	0	45.58	15.88	17.31
GLCCI1	ENSG00000106415.13	protein_coding	ENST00000223145.10:chr7:+|19|4741:248:302|uORF|ATG	uORF	54	12.75	0.79	3.87	1.56	3.87	30.12	37.87	64.22	15.76	1.1	7.67	5.13	5.25	10.87	1.47	0	0	3.45	0	0	0	14.98	37.23	8.96	24.28	13.23	6.89	0	11.28	2.43	0	0	0	4.29	38.68	60.87	9.53	47.15	9.33	18.53	14.36
GLCCI1	ENSG00000106415.13	protein_coding	ENST00000223145.10:chr7:+|34|4741:556:2200|canonical|ATG	canonical	1644	9.6	0.8	8.02	1.55	2.87	17.73	8.45	21.48	3.78	1.04	6.17	6.68	2.03	8.22	1.63	0	34.18	2.45	1.19	7.66	4.07	3.35	31.83	14.69	8.79	3.31	2.71	1.02	1.71	8.19	11.27	5.99	5.02	8.8	11.27	10.88	12.83	5.81	14.18	11.27	7.45
GLCCI1	ENSG00000106415.13	protein_coding	ENST00000223145.10:chr7:+|3|4741:22:223|uORF|GTG	uORF	201	2.46	1.56	2.85	1.16	2.2	4.49	10.07	38.25	13.95	0.17	1	4.35	3.19	16.14	1.32	0	10.51	0.77	1.32	4.82	0	2.18	13.43	3.44	0	3.42	1.85	0	4.24	0.67	0	2.9	13.68	2.87	51.05	24.68	2.04	47.5	1.22	7.44	7.14
GLCCI1	ENSG00000106415.13	protein_coding	ENST00000223145.10:chr7:+|5|4741:59:188|uORF|GTG	uORF	129	0	0.54	0.88	0.79	0.62	4	3.52	1.85	7.95	0.35	3.42	1.81	1.08	27.93	1.19	0	0	0.24	1.59	0	3.57	10.4	20.95	17.91	0	3.63	0	0	0	5.05	6.31	3.51	0	0.46	23.06	20.27	8.79	0	0	6.88	4.62
CEP41	ENSG00000106477.20	protein_coding	ENST00000223208.10:chr7:-|5|6292:51:1173|canonical|ATG	canonical	1122	0	0	0	11.68	0	0	7.27	0	7.53	0	4.71	0	0	0	0	0	0	0	10.25	0	0	0	9.32	0	0	0	0	0	0	4.91	0	7.47	0	0	0	0	0	0	5.99	14.35	0
ZNF862	ENSG00000106479.11	protein_coding	ENST00000223210.5:chr7:+|14|6942:238:3748|canonical|ATG	canonical	3510	2.62	0.23	1.51	0.98	0.57	0.34	1.19	0.3	0.97	0.11	0.61	0.23	0.2	2.42	0.6	0	7.5	0.1	0.51	1.1	0.92	2.77	1.42	0.72	0.62	0.91	0.32	0.48	1.98	0.67	1.74	0.3	0.47	1.14	3.43	3.61	1.07	1.99	0.41	0.65	1.22
MEST	ENSG00000106484.16	protein_coding	ENST00000223215.10:chr7:+|1|2646:34:91|uORF|CTG	uORF	57	0.21	0	0	0	24.9	0	0	0	0	0	0	4.86	0	0	0	0	0	0	0	0	0	0	0	56.03	0	4.77	0	0	21.38	0	0	0	0	0	210.22	57.44	0	78.17	0	0	15.64
MEST	ENSG00000106484.16	protein_coding	ENST00000223215.10:chr7:+|23|2646:214:223|uORF|ATG	uORF	9	2.68	0	6.64	0	197.14	0	0	0	0	0	0	27.37	0	0	0	0	15.65	0	0	0	0	0	0	424.79	0	102.04	20.66	0	270.82	0	0	0	0	0	408.99	295.32	0	0	0	0	64.52
MEST	ENSG00000106484.16	protein_coding	ENST00000223215.10:chr7:+|25|2646:230:1238|canonical|ATG	canonical	1008	43.26	5.31	6.72	19.25	131.19	7.57	0	18.89	0	5.53	8.77	24.62	2.11	0	11.24	0	193.78	0	5.55	0	0	0	3.86	248.31	0	41.71	15.87	26.84	42.03	0	0	0	0	0	63.45	88.9	0	0	22.12	0	38.44
YAE1	ENSG00000241127.8	protein_coding	ENST00000223273.7:chr7:+|3|871:16:697|canonical|ATG	canonical	681	17.98	3.68	26.5	42.19	39.92	32.18	38.31	24.5	22.6	34.67	36.13	53.82	35.97	17.67	36.65	73.83	25.03	34.7	41.91	18.4	21.97	11.58	9.15	36.47	37.22	58.94	37.1	38.67	35.83	27.15	41.65	32.55	36.05	29.03	39.71	35.54	75.25	0	33.31	32.56	32.02
GIMAP2	ENSG00000106560.11	protein_coding	ENST00000223293.10:chr7:+|6|1443:89:1103|canonical|ATG	canonical	1014	1.74	5.38	4.05	1.82	0.06	0.08	0	0.91	1.68	0.58	0.92	0	2.31	4.44	0	0	4.72	0.67	0	0	0.91	3.03	44.6	0	0.43	0.74	0.55	0.24	6.25	0	1.81	0	0	0	0	0.01	0	6.28	0	0	1.68
PSMA2	ENSG00000106588.12	protein_coding	ENST00000223321.9:chr7:-|1|1434:17:722|canonical|ATG	canonical	705	99.11	144.04	172.56	308.73	522.3	457.81	263.75	303.52	284.38	308.21	542.44	415.61	361.07	568.34	400.99	85.67	138.55	391.78	477.82	3.72	281.32	68.62	495.5	268.73	539.45	385.06	439.04	356.29	440.77	235.42	343.88	322.29	261.86	350.92	108.44	117.25	559.9	184.11	421.21	431.62	304.65
MRPL32	ENSG00000106591.4	protein_coding	ENST00000223324.3:chr7:+|1|859:12:579|canonical|ATG	canonical	567	61.05	62.57	116.1	329.35	189.66	272.56	230.12	224.44	139.7	87.67	118.1	227.45	112.65	289.32	180.14	127.33	28.31	236.61	131.35	90.98	134.94	73.06	132.5	113.77	161.86	185.13	160.38	221.69	127.46	113.31	156.15	197.79	100.84	197.06	64.27	64.34	181.75	81.95	156.78	208.83	136.34
AEBP1	ENSG00000106624.11	protein_coding	ENST00000223357.8:chr7:+|10|4097:322:3799|canonical|ATG	canonical	3477	13.56	6.17	126.35	0	45.06	0	0.04	0	0.24	0	6.26	13.23	28.33	0	0	53.76	24.48	43.81	0	0	0	314.82	0.54	10.66	0	0	39.63	0	0	0	0	0	28.46	0	160.02	62.24	0	4.03	0.02	0	28.97
AEBP1	ENSG00000106624.11	protein_coding	ENST00000223357.8:chr7:+|1|4097:10:100|uORF|TTG	uORF	90	1.21	1.54	19.08	0	10.9	0	0	0	0	0	0.69	1.37	14.18	0	0	0	0	8.61	0	0	0	476.45	0	1.08	0	0	6.2	0	0	0	0	0	0	0	134.59	48.36	0	7.07	0	0	14.68
POLD2	ENSG00000106628.12	protein_coding	ENST00000223361.7:chr7:-|19|1597:144:1512|canonical|ATG	canonical	1368	11.64	3.8	9.32	33.7	21.07	4.45	64.82	72.52	103.14	3.4	31.63	0	15.44	59.73	45.35	59.06	0	0	34.3	0	17.62	7.71	0	0	206.05	46.91	25.79	12.94	45.22	4.72	29.09	0	0	16.55	16.14	17.86	0	14.49	0	33.26	6.32
MYL7	ENSG00000106631.8	protein_coding	ENST00000223364.7:chr7:-|2|612:28:556|canonical|ATG	canonical	528	0	0	0.3	0	0	0	0	0	0	0.17	0	5.49	0	0	0.08	0	0	0	0	0	0	0	0	0.54	0	0.74	0	0	0	0	0	0	0	0	0	0	0	0	0	0	0.27
BCL7B	ENSG00000106635.8	protein_coding	ENST00000223368.7:chr7:-|10|1663:113:722|canonical|ATG	canonical	609	13.97	2.06	5.63	38.65	31.66	9.48	28.51	21.81	13.46	5.44	9.29	17.88	25.71	8	17.23	1.36	12.99	38.51	14.86	8.05	3.51	12.06	14.92	15.39	4.37	11.56	22.69	40.42	14.25	22.6	24.61	8.13	0	9.01	11.24	9.99	48.43	37.63	21.25	10.21	14.96
BCL7B	ENSG00000106635.8	protein_coding	ENST00000223368.7:chr7:-|1|1663:4:52|uORF|ACG	uORF	48	0	0.44	2.18	5.25	14.79	2.61	5.16	7.37	1.77	0	0	3.21	1.48	2.04	6.21	0	0	3.23	29.37	0	0	16.86	0	0	0	5.67	3.87	0	0	5.46	0	0	0	0	19.58	10.97	0	0	0.3	0	4.25
YKT6	ENSG00000106636.9	protein_coding	ENST00000223369.3:chr7:+|10|2767:159:756|canonical|ATG	canonical	597	77.75	8.56	68.88	100.19	180.9	85.22	93.68	75.16	87.93	57.15	69.16	38.39	143.09	43.41	83.11	154.04	126.44	254.69	57.33	2.84	215.02	72.91	63.55	87.42	229.86	137.01	143.6	109.89	163.51	93.12	173.19	43.82	87.94	99.73	160.83	173.37	369.32	29	83.84	97.05	98.64
YKT6	ENSG00000106636.9	protein_coding	ENST00000223369.3:chr7:+|3|2767:51:69|uORF|CTG	uORF	18	0	0	0.83	28	28.99	6.95	30.99	51.12	23.63	2.19	0	25.66	7.88	38.04	0	0	0	17.23	21.75	0	0	26.97	34.9	8.07	0	30.23	0	0	47.39	7.28	22.61	14.39	0	54.65	571.42	184.04	0	176.81	0.8	21.18	46.73
CLIP2	ENSG00000106665.16	protein_coding	ENST00000223398.11:chr7:+|14|5623:312:333|uORF|ATG	uORF	21	102.38	2.03	2.84	40	108.34	9.93	8.85	26.96	32.41	124.93	34.5	8.8	60.77	195.64	59.63	0	120.71	33.97	29.83	0	0	38.53	41.88	18.44	41.62	137.68	26.57	0	145.08	0	0	0	0	5.51	890.08	1005.8	40.83	121.24	36.33	18.15	156.09
CLIP2	ENSG00000106665.16	protein_coding	ENST00000223398.11:chr7:+|19|5623:339:357|uORF|ATG	uORF	18	26.84	0.59	1.66	28	71.9	0	3.44	3.93	4.73	92.06	27.6	30.79	27.57	65.21	14.35	0	62.59	29.29	43.51	0	12.8	71.92	20.94	53.77	48.56	24.57	20.66	0	47.39	0	0	0	0	0	137.78	175.48	9.53	0	50.38	2.65	43.2
CLIP2	ENSG00000106665.16	protein_coding	ENST00000223398.11:chr7:+|25|5623:396:3537|canonical|ATG	canonical	3141	19.05	0.31	0.07	0	2.49	0	0	0	0	0.45	0.29	0.15	0.34	0	0.27	0	50.66	2.91	1.15	0	0	0	1.75	2.43	0	0	0	0	1.74	0	0	0	0	0	28.35	43.21	0	0	0.32	0	6.92
CLIP2	ENSG00000106665.16	protein_coding	ENST00000223398.11:chr7:+|7|5623:112:313|uORF|GTG	uORF	201	1.92	0.11	0.37	6.27	23.37	0.21	0.31	0.35	1.69	0.88	0.41	1.38	3.17	92.47	5.64	51.31	4.2	4.47	3.12	4.82	0	10.47	9.38	0.96	4.35	8.29	0.93	0	10.31	0	1.01	0	8.21	0	144.04	138.24	0	177.34	1.22	0.95	20.57
PTGS1	ENSG00000095303.17	protein_coding	ENST00000223423.8:chr9:+|1|2328:6:1695|canonical|ATG	canonical	1689	0	0.54	2.04	0.25	0	0	0	0	0	0	0	0.46	0.55	0	1.49	0	0	0	0	0	0	0	0	0	0	0	0	3.98	0	0	0	0	0	0	0	0	0	35.53	0	0	0
ZNF510	ENSG00000081386.13	protein_coding	ENST00000223428.9:chr9:-|14|6507:231:2283|canonical|ATG	canonical	2052	4.22	0.53	2.73	1.62	4.12	2.67	0.71	2.22	3.46	1.58	0.99	4.2	1.48	2.2	0.84	0	11.24	3.05	0.46	0.12	1.78	0.8	2.4	7.8	0.64	2.9	2.45	1.45	2.33	5.6	2.58	3.23	7.77	1.44	4.9	5.26	5.67	0.83	0.8	7.19	2.8
ZNF510	ENSG00000081386.13	protein_coding	ENST00000223428.9:chr9:-|8|6507:141:174|uORF|ATG	uORF	33	0	1.2	4.3	0	4.6	4.57	0	3.62	6.53	0.89	0	8.91	11.91	0	1.46	0	32.46	1.56	0	0	0	0	20.84	2.69	0	5.61	5.64	0	0	0	0	0	0	0	15.4	19.14	0	0	0	6.27	5.16
ZNF688	ENSG00000229809.9	protein_coding	ENST00000223459.11:chr16:-|7|1106:86:917|canonical|ATG	canonical	831	2.69	0.38	2.12	2.63	3.75	0.6	5.98	2.56	2.31	1.8	1.25	0.17	1.96	3.88	0.85	0	8.64	1	1.31	1.43	0.55	2.35	0	2.91	0	2.52	3.17	0	1.39	6.12	2.69	0	0	2.26	19.49	16.87	3.89	0	2	1.33	3.99
CHMP5	ENSG00000086065.14	protein_coding	ENST00000223500.9:chr9:+|4|1901:31:691|canonical|ATG	canonical	660	134.24	39.94	141.57	151.59	129.73	196.04	98.12	200.75	106.35	100.33	146.49	111.93	267.14	269.45	135.7	90.5	189.26	232.08	126.49	42.2	116.98	90.47	180.27	124.28	186.73	210.17	224.56	148.73	141.81	153.77	165.29	168.35	89.13	107.05	143.82	147.37	161.86	73.3	117.2	110.68	133.58
SEC61B	ENSG00000106803.10	protein_coding	ENST00000223641.5:chr9:+|3|564:83:374|canonical|ATG	canonical	291	68.4	146.35	143.87	532.03	339.35	205.4	354.68	347.81	471.88	589.75	500.4	635.46	324.99	975.19	195.34	171.3	257.94	434.28	240.32	229.69	185.32	207.97	610.91	390.81	204.24	177.55	588.56	419.61	288.97	335.23	107.01	437.89	438.29	318.54	365.39	324.53	488.48	452.78	515.4	298.99	325.77
C5	ENSG00000106804.8	protein_coding	ENST00000223642.3:chr9:-|3|5464:30:5061|canonical|ATG	canonical	5031	2.49	336.33	2.41	25.25	0.54	0.04	0.03	0.62	0.05	61.37	0.09	0.04	0.04	0	0.06	0.43	1.57	0.02	0.03	0	0.87	3.6	0.07	0.17	4.34	0.42	0.44	0.38	1.04	1.28	4.49	0.05	2.19	0.05	0.35	0.24	0.17	0.25	45.4	0.09	39.1
TNFSF8	ENSG00000106952.8	protein_coding	ENST00000223795.3:chr9:-|21|3779:289:994|canonical|ATG	canonical	705	0.1	0.15	1.02	0	0	0	0	0	0	0	0	0	0	0	0	0	0	0	0	0	0	0.92	0	0	0	0	0	0	0	0	0	0	308.02	0	0	0	0	1.81	0	0	1.23
AK1	ENSG00000106992.19	protein_coding	ENST00000223836.10:chr9:-|3|736:32:53|uORF|ATG	uORF	21	0	0	1.42	0	0	0	0	0	0	0	0	0	0	0	0	0	0	0	0	0	0	0	0	0	0	0	0	0	0	0	0	0	0	0	22.38	13.45	0	0	0	0	2.02
AK1	ENSG00000106992.19	protein_coding	ENST00000223836.10:chr9:-|8|736:97:730|canonical|ATG	canonical	633	0.38	0	1.18	0	0.15	0	0	0	0	0	0	0	0	0	0	0	0	0	0	0	0	0	0	0	0	0	0	0	0	0	0	0	0	0	31.85	33.25	0	0	0	0	3.66
RLN1	ENSG00000107018.8	protein_coding	ENST00000223862.2:chr9:-|7|1009:131:689|canonical|ATG	canonical	558	0.22	0.04	0.48	0	0	0	0.22	0	0	0.11	0	2.15	0.25	0	0.07	0	1.26	0.22	0.28	0	0	0	4.05	3.3	0	0.12	0	0	0	0.23	1.09	6.03	0	2.59	0.37	0.09	6.15	0	0	2.48	0.46
PLGRKT	ENSG00000107020.10	protein_coding	ENST00000223864.7:chr9:-|16|981:270:714|canonical|ATG	canonical	444	18.14	12.95	25.89	59.41	13.59	17.57	22.26	38.26	13.99	24.66	17.48	47.72	54.13	125.36	61.82	95.82	39.96	80.46	27.34	8.18	48.79	25.15	56.03	61.36	46.26	23.44	72.46	52.85	48.31	127.58	70.59	77.58	21.67	73.63	46.68	37.33	67.58	17.2	35.85	42.5	35.64
PLGRKT	ENSG00000107020.10	protein_coding	ENST00000223864.7:chr9:-|3|981:18:189|uORF|GTG	uORF	171	0	0	0.09	0	0	0	0.18	0	0	0.46	0.24	1.08	0	0	0	0	0	0	0	0	0	0	0.74	0	0	0	0	0	0	1.53	0	0	0	0.34	0.31	0.68	0	0	0	0.28	0.18
PLGRKT	ENSG00000107020.10	protein_coding	ENST00000223864.7:chr9:-|6|981:41:215|uORF|CTG	uORF	174	0.76	3.37	2.4	2.9	4.32	0.96	0.89	2.85	5.87	0.45	1.9	6.19	7.74	29.8	6.51	0	0	5.17	15.75	19.49	3.97	13.95	10.83	3.89	2.51	2.93	10.69	1.38	8.4	19.59	11.7	11.91	0	5.99	22.65	10.7	51.24	95.11	0.99	10.41	5.79
TBC1D13	ENSG00000107021.16	protein_coding	ENST00000223865.8:chr9:+|1|3378:6:834|canonical|ATG	canonical	828	8.5	2.14	5.63	11.76	29.18	5.96	14.78	8.77	12.47	8.98	24.1	9.22	15.99	7.29	4.06	36.85	24.46	16.84	6.2	22.33	7.01	9.44	11.77	8.75	0	10.28	8.16	7.79	9.48	5.83	3.01	0	0	13.32	16.9	20.81	24.36	39.97	11.49	16.5	11.99
EDF1	ENSG00000107223.13	protein_coding	ENST00000224073.6:chr9:-|5|662:51:498|canonical|ATG	canonical	447	436.32	205.12	286.44	721.64	654.83	913.42	365.09	655.75	1032.7	265.25	428.99	254.11	567.94	1098.22	683.34	1031.55	301.5	520.4	1186.35	706.01	240.41	342.72	276.08	399.53	622.65	595.73	758.93	608.82	760.45	705.68	499.39	369.24	267.49	319.64	727.02	764.67	1277.88	127.47	465.1	768.83	523.08
SETX	ENSG00000107290.14	protein_coding	ENST00000224140.6:chr9:-|14|11101:147:165|uORF|ACG	uORF	18	6.04	2.96	25.71	4.67	33.63	4.63	25.82	7.86	18.91	3.29	5.75	11.98	0	0	22.08	0	0	5.17	43.51	0	12.8	8.99	0	10.75	0	9.45	10.33	0	0	0	0	14.39	0	0	0	7.13	9.53	35.36	1.6	5.29	9.82
SETX	ENSG00000107290.14	protein_coding	ENST00000224140.6:chr9:-|17|11101:185:8219|canonical|ATG	canonical	8034	19.88	4.7	75.2	7.59	12.54	14.61	8.24	15.02	9.74	9.86	12.97	10.01	1.12	7.79	14.87	7.33	23.38	11.6	11.57	2.09	13.34	5.04	22	13.37	7.18	11.58	5.76	6.08	4.23	11.94	17.55	11.7	8.93	13.03	6.21	5.66	7.42	5.86	7.02	16.28	15.03
SETX	ENSG00000107290.14	protein_coding	ENST00000224140.6:chr9:-|3|11101:33:48|uORF|ATG	uORF	15	20.13	29.1	22.89	5.6	123.85	16.68	183.85	51.9	79.41	2.63	16.56	88.28	14.18	130.43	13.25	0	0	84.77	41.77	64.58	0	129.45	92.13	19.36	0	43.08	24.8	31.92	56.87	34.97	0	34.53	109.95	3.86	81.8	43.66	0	0	38.38	19.06	44.3
SETX	ENSG00000107290.14	protein_coding	ENST00000224140.6:chr9:-|6|11101:73:136|uORF|ATG	uORF	63	1.92	3.04	7.82	0	16.57	10.59	5.9	5.62	40.52	4.07	12.81	5.38	5.63	0	4.73	0	0	6.89	18.65	0	10.97	15.41	23.93	3.84	13.87	12.42	8.86	0	15.48	6.24	9.69	0	0	0.92	12.43	9.78	32.66	20.21	0.23	14.37	7.49
SETX	ENSG00000107290.14	protein_coding	ENST00000224140.6:chr9:-|9|11101:104:146|uORF|ATG	uORF	42	21.86	13.69	60.08	24	44.23	40.72	47.95	25.28	38.49	8.92	17.25	17.6	3.38	20.96	70.99	0	0	15.51	48.48	0	16.46	7.71	38.89	25.35	0	25.11	17.71	17.1	20.31	43.71	29.08	43.17	26.18	15.15	31.7	25.68	97.98	106.09	11.99	32.9	28.44
BLNK	ENSG00000095585.17	protein_coding	ENST00000224337.10:chr10:-|15|4344:172:1543|canonical|ATG	canonical	1371	1.52	2.23	2.18	0	0	0	0	0	0	0	0	0	0	58.28	0	0	18.55	0	0	0	0	8.97	32.64	0	0	0	0	0	0	2.87	0	0	0	0	0	0	0	0	0	0	1.62
BLNK	ENSG00000095585.17	protein_coding	ENST00000224337.10:chr10:-|1|4344:20:77|uORF|GTG	uORF	57	0.21	4.3	1.57	0	0	0	0	0	0	0	0	0	0	214.52	0	0	0	0	0	0	0	14.19	28.65	0	0	0	0	0	0	9.2	3.57	0	0	1.02	0	0	0	0	0	0	3.17
BLNK	ENSG00000095585.17	protein_coding	ENST00000224337.10:chr10:-|7|4344:92:125|uORF|ATG	uORF	33	1.1	19.68	7.69	0	0	0	1.88	0	0	0	0	0	0	693.65	0	0	0	0	0	0	0	19.61	601.52	0	0	0	0	0	0	27.81	30.84	7.85	0	0	0	0	0	0	0	1.44	15.09
CYP26A1	ENSG00000095596.12	protein_coding	ENST00000224356.5:chr10:+|3|2117:43:1537|canonical|ATG	canonical	1494	1.87	6.74	0.13	0.07	0	0	3.15	0	0.86	0	0.57	1.49	0.19	0	0.2	0	0	0	0.84	2.76	0	0.43	0	44.45	0	0.31	0	0	0	0.09	0	1.56	0	5.78	0.8	0.69	0.15	0	0.32	0.77	2.2
ATE1	ENSG00000107669.19	protein_coding	ENST00000224652.12:chr10:-|7|4895:83:1640|canonical|ATG	canonical	1557	0	0	0	0	0	0	0	0	0	0	0	0	0	0	0	0	0	0	0	0	0	0	0	6.87	0	0	0	0	4.5	0	0	0	0	0	0	0	0	0	0	0	0
CDH23	ENSG00000107736.22	protein_coding	ENST00000224721.12:chr10:+|12|11138:133:202|uORF|ATG	uORF	69	1.23	2.78	4.76	2.43	0	0	0.45	0	0	0	0	0	0	0	0	0	0	0.45	0	0	0	0	0	6.31	0	0	0	0	0	0	0	0	0	3.35	1.51	2.61	2.49	0	0.21	3.45	1.3
CDH23	ENSG00000107736.22	protein_coding	ENST00000224721.12:chr10:+|21|11138:270:10470|extension|ATG	extension	10200	0.21	0.76	4.18	0	0	0	0.01	0	0.03	0	0	0	0	0.08	0	0	0.5	0	0	0	0	0.18	0.02	0.28	0	0	0	0	0	0	0	0.04	0	0	0.07	0.18	0	0	0	0.01	0.41
CDH23	ENSG00000107736.22	protein_coding	ENST00000224721.12:chr10:+|4|11138:60:72|uORF|ATG	uORF	12	1.01	25.73	18.66	14	0	0	41.31	0	0	0	0	2.57	0	0	0	0	0	0	0	0	0	40.45	0	4.03	0	0	0	0	0	0	0	0	0	77.15	41.33	78.11	14.29	0	8.4	35.74	16.24
CCSER2	ENSG00000107771.17	protein_coding	ENST00000224756.12:chr10:+|13|7664:186:2691|canonical|ATG	canonical	2505	24.22	1.1	0	0	0	0	1.4	1.83	0	0	0	0.5	0	0	0.54	9.09	27.16	0	1.84	0	0	2.08	1.26	0	0	2.89	0	0	0	0	0	0	1.34	1.55	5.67	7.47	0	0	1.06	1.82	2.23
CCSER2	ENSG00000107771.17	protein_coding	ENST00000224756.12:chr10:+|1|7664:4:49|uORF|ATG	uORF	45	3.22	5.92	1	20.53	12.06	7.42	8.26	6.29	37.81	0.44	5.52	4.79	12.6	167.38	34.45	0	0	46.17	19.14	0	0	35.96	2.79	2.15	19.42	37.79	12.4	5.32	16.25	34.97	4.52	0	48.87	9	125.89	112.99	3.81	56.58	3.84	15.88	25.36
ACTA2	ENSG00000107796.13	protein_coding	ENST00000224784.10:chr10:-|2|1349:15:54|uORF|GTG	uORF	39	4.03	10.1	217.45	23.69	0	0	7.94	41.74	0	26.81	0	0	5.45	0	6.63	0	0	5.57	0	0	0	2190.72	0	2.48	0	9.59	19.07	0	3.12	3.36	15.66	6.64	0	5.93	45.52	49.06	8.79	16.32	0	13.44	39.46
ACTA2	ENSG00000107796.13	protein_coding	ENST00000224784.10:chr10:-|6|1349:67:1201|canonical|ATG	canonical	1134	16.46	23.9	519.31	21.54	0.53	4.01	4.43	12.73	0.75	65.03	0.37	2.31	8.02	43.6	5.47	29.94	13.66	26.53	4.97	0.85	19.71	745.43	44.7	8.36	33.53	19.58	27.06	13.09	25.04	7.05	52.95	15.76	1.45	20.31	36.64	37.13	19.35	8.98	5.19	21.81	57.24
PITRM1	ENSG00000107959.17	protein_coding	ENST00000224949.9:chr10:-|2|3427:11:3125|canonical|ATG	canonical	3114	0	0	0	0	0	0	0	0	0	0	0	0	0	0	0	0	0	0	0	0	0	0	0	0	0	0	0	0	0	0	0	31.02	0	31.7	0	0	0	0	0	0	0
STN1	ENSG00000107960.11	protein_coding	ENST00000224950.8:chr10:-|10|6369:148:1255|canonical|ATG	canonical	1107	7.67	2.64	20.57	19.73	20.4	5.2	7.36	10.61	7.46	10.55	11.14	8.73	19.53	19.18	46.65	30.67	5.6	17.73	8.98	3.06	29.35	3.51	21.9	15.96	5.13	6.85	9.58	41.09	6.61	9.71	9.01	7.95	8.94	9.2	7.9	6.82	6.51	6.32	10.05	10.5	12.46
STN1	ENSG00000107960.11	protein_coding	ENST00000224950.8:chr10:-|1|6369:55:94|uORF|CTG	uORF	39	0	0.82	4.59	4.31	6.96	6.42	0.79	1.81	4.36	0	0	0.79	14.54	40.13	36.18	0	0	6.36	34.14	0	0	16.6	9.66	1.24	0	6.98	0	0	0	10.09	0	0	0	0	63.59	14.82	0	16.32	0	12.22	8.57
DNAJC12	ENSG00000108176.15	protein_coding	ENST00000225171.7:chr10:-|14|1221:133:169|uORF|GTG	uORF	36	14.43	24.55	23.23	107.34	27.25	30.12	35.29	186.77	189.06	12.6	91.42	0	3.94	48.91	14.35	0	0	1.72	30.46	0	6.4	8.99	0	2.69	109.26	0	0	6.65	0	21.85	0	64.75	0	9.64	95	75.61	119.08	0	0	35.74	33.44
DNAJC12	ENSG00000108176.15	protein_coding	ENST00000225171.7:chr10:-|17|1221:178:775|canonical|ATG	canonical	597	76.32	30.36	41.09	218.46	18.6	72.51	45.11	383.3	120.91	45.3	139.83	2.13	10.33	27.64	17.02	0	48.12	9	5.12	83.16	11.2	9.48	0.42	3.78	102.62	1.96	2.18	12.75	0	61.66	3.75	81.99	34.99	74.57	48.78	58.28	42.51	2.62	0.1	42.51	48.28
DNAJC12	ENSG00000108176.15	protein_coding	ENST00000225171.7:chr10:-|8|1221:70:91|uORF|ATG	uORF	21	156.45	82.13	68.97	308.02	61.63	252.25	188.86	1240.3	506.42	437.73	1437.08	4.4	10.13	130.43	37.86	0	0	8.86	96.96	0	10.97	46.23	0	9.22	2226.73	4.86	0	11.4	0	131.12	0	172.66	287.97	121.24	79.56	155.91	195.97	0	0	93.03	194.99
PPIF	ENSG00000108179.14	protein_coding	ENST00000225174.8:chr10:+|7|2196:81:705|canonical|ATG	canonical	624	57.03	175.56	90.24	144.59	373.38	322.57	377	346.86	303.32	427.7	325.21	195.4	223.66	246.18	190.77	219.32	119.21	335.83	294.35	80.74	40.92	71.9	156.91	94.95	251.43	206.73	383.78	415.11	399.08	118.72	220.58	357.67	270.39	552.26	100.28	81.78	459.08	251.03	451.36	422.87	240.4
TBC1D12	ENSG00000108239.9	protein_coding	ENST00000225235.5:chr10:+|3|5637:22:34|uORF|CTG	uORF	12	1.01	0	3.73	0	1.74	3.48	10.33	11.8	0	1.64	8.62	0	11.82	0	3.31	0	0	10.34	0	0	0	67.42	0	4.03	0	5.67	0	0	30.47	43.71	33.92	0	0	0	8.7	19.26	171.47	53.04	7.2	0	7.07
TBC1D12	ENSG00000108239.9	protein_coding	ENST00000225235.5:chr10:+|7|5637:74:2402|canonical|ATG	canonical	2328	12.25	0.73	9.88	2.78	2.13	2.53	3.29	2.46	3.54	1.95	1.98	1.06	4.11	2.56	3.53	2.58	11.25	5.45	3.09	6.97	1.29	2.78	3.18	1.91	2.63	5.03	1.92	2.28	4.24	2.59	5.33	5.45	2.13	6.76	11.93	10.57	3.98	2.73	5.82	6.59	5.36
MPO	ENSG00000005381.8	protein_coding	ENST00000225275.4:chr17:-|15|3216:178:2416|canonical|ATG	canonical	2238	0.34	0.13	0.28	0	0.04	0	0	0	0.08	0	0	0	0	0	0.01	0	0	0.12	0	0	0	0.07	0	0	0	0	0	0.32	0	0	0.09	0	0	0	0.04	0.01	0	263.08	0	0	0.49
ST6GALNAC2	ENSG00000070731.11	protein_coding	ENST00000225276.10:chr17:-|6|1904:53:1178|canonical|ATG	canonical	1125	0.17	0.28	3.82	0.07	0	0	0.06	0.51	0	0.05	0.02	0.03	0.5	0	3.43	0	0	0	2.16	0.65	0.41	2.59	1.12	0.56	0.39	0.76	0.33	2.77	0.97	20.51	12.66	0	2.44	0	0.72	0.18	1.22	0.57	0	0.42	0.9
DHX33	ENSG00000005100.13	protein_coding	ENST00000225296.8:chr17:-|12|5535:124:2248|canonical|ATG	canonical	2124	8.93	2.47	9.31	17.98	23.02	20.83	36.96	27.95	11.02	22.85	15.84	34.31	28.3	5.11	22.54	0	8.49	27.1	20.95	19.5	12.26	7.03	9.34	41.51	33.95	14.75	21.54	26.41	19.05	10.31	14.57	32.07	15.14	40.32	8.66	8.26	35.98	8.34	21.74	26.9	17.87
UTP18	ENSG00000011260.14	protein_coding	ENST00000225298.12:chr17:+|5|1876:40:1711|canonical|ATG	canonical	1671	24.74	7.77	76.56	103.84	65.53	58.22	102.12	69.13	56.33	69.59	89.09	85.58	76.64	21.66	103.33	77.92	25.2	79.24	111.11	123.62	17.22	16.85	37.65	69.38	65.85	61.13	53.82	53.71	50.94	36.93	46.52	82.09	81.75	89.9	29.09	22.74	77.44	64.76	48.07	97.18	57.52
SLC25A39	ENSG00000013306.16	protein_coding	ENST00000225308.12:chr17:-|12|1607:176:1232|canonical|ATG	canonical	1056	5.1	5.77	3.11	15.05	20.71	42.73	42.59	77.94	107.17	23.1	40.06	16.29	32.72	37.13	23.87	0	14.27	62.19	25.63	0	0	25.48	38.98	30.43	125.13	19.84	14.42	45.2	5.64	6.28	19.48	0	0	12	16.4	34.6	0	0	34	27.17	30.26
SLC25A39	ENSG00000013306.16	protein_coding	ENST00000225308.12:chr17:-|7|1607:107:155|uORF|ATG	uORF	48	0.5	11.76	19.29	54.25	28.27	9.56	18.07	42.76	331.46	1.64	16.82	3.85	23.63	101.9	13.66	0	0	66.55	21.21	307.77	4.8	10.11	20.94	4.03	0	55.27	58.11	24.94	30.47	49.17	50.88	5.4	11.45	22.9	84.84	44.67	50.01	636.53	0.9	98.28	30.67
P2RX5	ENSG00000083454.22	protein_coding	ENST00000225328.10:chr17:-|10|2060:151:1420|canonical|ATG	canonical	1269	0	0	0	0	0	0	0	4.04	0	0	0	0	0	0	1.39	0	0	0.1	0	0	0	0	0	0	0	0	0	0	0	0	0	0	0	0	0	0	0	0	0	0	0.67
EPX	ENSG00000121053.6	protein_coding	ENST00000225371.6:chr17:+|12|2719:122:2270|canonical|ATG	canonical	2148	0.02	0.03	0.02	0	0.17	0	0.13	0	2.14	0	0.1	0	0.03	0.27	0.06	0	0	0	0.07	0	0	0	0	0	0	0	0	0	0	0	0	0.12	0	0	0	0	0	167.43	0	0.04	0.32
CRYBA1	ENSG00000108255.8	protein_coding	ENST00000225387.8:chr17:+|1|798:6:654|canonical|ATG	canonical	648	0.02	0	0.02	0	0	0	0	0.11	0	0	0	0.1	0	0	0.03	0	0	0	0	0	0	0	0	0.75	0	0	0.29	0	0	0	0	0	0	0.09	0.08	0.36	0	0	0	0	0.06
NUFIP2	ENSG00000108256.9	protein_coding	ENST00000225388.9:chr17:-|3|10877:19:43|uORF|CTG	uORF	24	6.04	3.55	3.73	10.5	6.09	3.48	32.28	11.8	10.63	0	2.59	20.53	2.95	0	5.8	0	0	1.29	42.42	0	9.6	0	10.47	10.08	18.21	14.17	15.5	0	25.39	21.85	16.96	32.37	0	4.82	32.63	13.38	35.72	0	1.8	21.84	9.34
NUFIP2	ENSG00000108256.9	protein_coding	ENST00000225388.9:chr17:-|7|10877:90:2178|canonical|ATG	canonical	2088	30.69	15.22	36.88	47.23	31.36	69.8	31.75	44.47	31.22	38.06	66.03	85.38	61.11	13.52	39.31	12.11	25.92	29.03	31.96	17.67	36.44	14.45	46.14	69.55	20.08	63.21	39.2	62.3	38.22	38.13	59.03	77.2	45	77.96	34.75	27.8	52.36	26.11	62.23	49.68	41.6
GIT1	ENSG00000108262.16	protein_coding	ENST00000225394.8:chr17:-|8|3783:271:2557|canonical|ATG	canonical	2286	0	0.56	5.96	0	9.72	3.94	0	0	1.46	0	3.11	13.34	21.95	0	0	0	0	13.72	0	0	4.94	0	0.88	20.26	0	0	2.05	19.17	0	8.6	3.38	6.81	0	10.83	0	0	0	17.54	9.9	9.77	2.28
RPL19	ENSG00000108298.12	protein_coding	ENST00000225430.9:chr17:+|4|737:63:654|canonical|ATG	canonical	591	0.41	132.46	49.55	223.92	24.51	25.49	81.82	179.66	348.44	13.32	21.93	2040.21	312	9.58	7.59	0	0	104.53	7.67	0	37.77	27.03	1458.09	122.84	0	90.16	6.28	8.1	74.6	115.12	335.23	23.66	706.61	1140.34	241.6	94.52	16.8	2093.71	102.75	1181.42	921.88
SUPT4H1	ENSG00000213246.7	protein_coding	ENST00000225504.8:chr17:-|7|1488:67:421|canonical|ATG	canonical	354	47.38	41.64	73.4	722.9	170.52	143.19	387.84	249.51	213.14	84.1	144.37	197.83	279.93	195.64	235.68	0	100.25	108.09	343.78	26.68	37.96	86.02	277.77	94.25	154.28	302.65	168.27	68.79	165.24	336.48	128.35	31.89	43.03	202.45	241.87	234.03	119.29	146.03	96.66	334.98	198.33
WNT3	ENSG00000108379.10	protein_coding	ENST00000225512.6:chr17:-|5|3287:96:1164|canonical|ATG	canonical	1068	2.44	0.05	0.78	1.34	0.33	1.13	0.46	0.99	0.8	0.48	0.39	1.9	0.73	0	0.89	0	0	0.41	1.1	1.36	0.43	1.97	0	0.5	1.23	0.61	1.04	0	0.11	0.61	0.57	0.73	2.06	1.19	12.52	12.25	2.41	0	0.03	0.8	2.13
SHPK	ENSG00000197417.9	protein_coding	ENST00000225519.5:chr17:-|3|3788:32:1469|canonical|ATG	canonical	1437	5.21	6.48	15.69	10.23	14.48	6.68	34.8	11.18	18.29	23.78	14.45	32.17	12.19	19.13	22.01	7.78	11.37	6.52	30.36	13.31	6.09	12.16	15.3	42.84	16.12	14.06	8.02	11.66	14.76	9.95	16.57	12.08	24.48	20.05	15.01	13.13	13.96	14.17	0.78	18.77	14.44
TAX1BP3	ENSG00000213977.8	protein_coding	ENST00000225525.4:chr17:-|4|1280:53:428|canonical|ATG	canonical	375	41.2	7.81	197.01	319.17	135.13	142.82	72.79	147.91	18.1	62.39	32.29	80.2	136.9	43.43	63.71	206.27	45.44	104.91	89.8	8.31	147.5	131.98	17.76	57.51	68.64	211.07	320.51	348.75	253.44	123.43	92.27	31.44	40.14	39.25	106.7	75.74	124.83	27.16	124.15	70.96	100.44
P2RX1	ENSG00000108405.4	protein_coding	ENST00000225538.4:chr17:-|19|2662:241:1441|canonical|ATG	canonical	1200	0.05	0.09	2.48	0	0.05	0	0.34	0.24	13.12	0	0.36	0.05	0	0.49	0.05	0	1.41	0	0	0	0	3.37	1.68	0.65	0	0	0	0	0	0	0	0	0	0	0	0	1.57	13.79	0.01	0.36	0.48
P2RX1	ENSG00000108405.4	protein_coding	ENST00000225538.4:chr17:-|8|2662:89:224|uORF|CTG	uORF	135	0.09	0	0.33	0	0	0.31	0	0	33.4	0	0.61	0	0	0	0.59	0	0	0	0	0	0	0	2.79	0	0	0	0	0	0	0	0	0	0	0	0	0	0	132.02	0	0	0.73
GOSR2	ENSG00000108433.17	protein_coding	ENST00000225567.9:chr17:+|7|1245:74:716|canonical|ATG	canonical	642	0	0	0	0	0	0	0	0	0	0	0.12	0	0	0	0	0	0	0	0	0	0	0	0	0	0	0	0	0	0	1.53	0	0	0	0	0	0	0	0	0.6	0	0
PNPO	ENSG00000108439.11	protein_coding	ENST00000225573.5:chr17:+|6|2256:110:767|canonical|ATG	canonical	657	22.32	10.04	21.99	71.41	19.02	41.25	0	0	29.84	38.16	50.37	6.78	34.94	47.2	60.58	59.52	31.97	59.88	44.1	25.8	18.88	41.69	25.46	9.25	0	27.5	53.29	39.89	86.37	71.64	20.86	43.38	38.87	0	10.75	10.49	100.61	61.2	37.84	50.15	33.29
TVP23C	ENSG00000175106.17	protein_coding	ENST00000225576.7:chr17:-|13|1527:97:928|canonical|ATG	canonical	831	0.82	0.25	1.35	2.1	3.73	2.01	2.51	1.79	2.25	3.49	1.25	3.72	1.94	0	1.78	0	0	1.8	0.44	0	2.5	1.17	0.48	3.42	8.41	4.26	3.36	3.75	1.3	1.58	2.69	2.49	0	2.81	1.27	1.49	1.99	1.53	3.39	2.82	1.96
RPS6KB1	ENSG00000108443.14	protein_coding	ENST00000225577.9:chr17:+|8|5428:65:1643|canonical|ATG	canonical	1578	5.02	1.54	5.93	2.7	6.26	7.83	10.46	9.55	6.5	5.01	6.01	6.54	12.43	4.85	22.39	0	0	8.65	15.06	0	4.25	0	9.52	7	10.25	9.03	8.3	13.43	1.26	73.45	10.83	16.34	0	16.95	4.51	4.15	15.42	0	6.82	14.63	8.65
CBX1	ENSG00000108468.15	protein_coding	ENST00000225603.9:chr17:-|1|2182:22:91|uORF|CTG	uORF	69	6.3	5.09	14.06	15.83	39.88	12.09	131.54	62.07	79.56	16	15.42	5.16	13.7	55.33	63.02	0	0	12.58	347.04	0	0	30.49	27.31	23.83	0	29.08	24.77	3.47	40.57	13.84	2.95	46.14	7.97	11.74	64.32	64.57	22.78	27.67	8.34	30.38	32.8
CBX1	ENSG00000108468.15	protein_coding	ENST00000225603.9:chr17:-|2|2182:35:47|uORF|TTG	uORF	12	0	0	2.5	0	19.45	0	62.17	79.58	10.49	9.91	57.98	8.84	15.76	16.05	99.76	0	0	0	262.58	0	19.21	0	0	16.24	0	0	28.05	0	40.91	51.55	0	58.45	0	0	0	0	69.06	0	0	0	19.08
CBX1	ENSG00000108468.15	protein_coding	ENST00000225603.9:chr17:-|9|2182:100:211|uORF|CTG	uORF	111	1.09	2.4	13.45	32.54	86.13	5.64	16.19	7.65	103.47	3.38	6.15	44.39	59.4	95.18	15.76	0	7.61	35.48	31.75	277.08	8.3	104.96	15.85	42.73	43.31	22.37	50.26	6.47	62.58	62.61	80.68	7	44.57	22.94	131.47	125.16	54.07	292.45	5.19	62.67	37.29
PIGL	ENSG00000108474.17	protein_coding	ENST00000225609.10:chr17:+|3|1289:18:777|canonical|ATG	canonical	759	3.66	0.16	6.05	0	4.81	0.79	0.35	0.69	2.64	0.74	3.9	0.49	0	0	0.32	0	1.48	0.72	7.21	0	0	0	9.45	1.21	0	2.3	5.33	1.1	1.56	3.76	0	1.11	0	1.62	1.29	1.65	0.67	10.15	0.68	1.29	1.99
GALK1	ENSG00000108479.13	protein_coding	ENST00000225614.6:chr17:-|2|1445:11:1280|extension|ATG	extension	1269	6.31	35.64	15.92	64.67	41.8	24.85	40.14	49.03	26.28	43.18	18.68	22.79	26.31	44.4	29.13	15.58	27.41	54.3	23.82	15.08	15.44	57.76	36.53	16.78	81.27	60.82	25.64	6.04	16.04	22.83	44.91	24.7	16.46	35.2	21.79	16.36	41.21	72.73	43.79	43.22	30.27
PFN1	ENSG00000108518.8	protein_coding	ENST00000225655.6:chr17:-|3|807:137:560|canonical|ATG	canonical	423	71.2	141.58	141.48	1697.52	2053.11	1439.13	1004.41	1500.38	1460.88	924.74	1629.73	1508.85	2812.45	2175.9	1187.31	1729.46	244.58	826.16	1208.99	311.45	1754.35	1343.1	2921.2	1372.46	3704.99	1609.19	4979.15	1691.67	5004.96	1174.01	1086.38	844.95	559.29	694.76	457.71	546.31	1458.33	1959.18	1134.66	1130.17	1019.72
SLC25A11	ENSG00000108528.14	protein_coding	ENST00000225665.12:chr17:-|12|1692:137:1082|canonical|ATG	canonical	945	39.69	13.73	8.75	36.43	52.54	43.23	78.07	53.71	39.14	16.06	15.07	39.39	95.17	27.86	39.05	39.89	7.35	24.51	18.55	49.2	16.08	31.61	59.69	42.19	66.24	33.96	54.13	88.43	39.76	22.45	33.19	47.15	81.74	76.91	24.21	33.28	127.1	13.4	50.03	77.15	35.85
SLC25A11	ENSG00000108528.14	protein_coding	ENST00000225665.12:chr17:-|3|1692:29:131|uORF|CTG	uORF	102	0.59	1.98	1.76	10.71	10.64	2.45	12.76	2.08	5.84	0.39	0.41	6.04	13.21	10.55	4.29	37.92	19.33	6.99	11.52	206.56	4.52	25.38	0	0	12.85	7.67	10.94	0	19.12	16.71	9.98	2.54	16.17	13.61	31.48	18.63	3.36	6.24	1.98	13.55	8.07
RASD1	ENSG00000108551.5	protein_coding	ENST00000225688.4:chr17:-|7|1748:215:1061|canonical|ATG	canonical	846	155.69	16.12	105.98	1.29	10.86	1.23	0.04	2.18	0	2.15	0.02	1.71	0.34	0	0.12	0	325.1	0	0.19	0	0.27	215.56	0.59	1.83	0	1.09	0.88	0.28	0	13.95	0	0.31	0	0.14	56.59	38.46	2.03	3.01	20.08	0.34	33.01
NUP88	ENSG00000108559.12	protein_coding	ENST00000225696.8:chr17:-|12|2194:210:2091|truncation|ATG	truncation	1881	0.58	0.25	58.3	0	6.45	7.52	11.05	0	0	6.27	4.84	12.99	14.7	0	8.74	13.37	0	6.74	0	0	0	0	6.01	22.99	48.79	0	9.16	11.13	0	0	0	40.17	0	26	0	0	0	0	8.36	9.03	5.75
C1QBP	ENSG00000108561.8	protein_coding	ENST00000225698.8:chr17:-|7|1169:83:932|canonical|ATG	canonical	849	125.32	56.89	181.88	702.3	749.28	906.28	1230.46	617.2	422.53	556.02	606.99	763.29	959.77	329.27	703.2	325.46	133.07	345.79	708.4	306.64	214.38	155.37	389.5	517.18	1724.7	233.79	639.37	849.47	461.01	279.99	540.49	1352.43	621.04	1153.64	114.11	117.62	774.87	617.77	487.52	954.55	451.82
CPD	ENSG00000108582.12	protein_coding	ENST00000225719.9:chr17:+|4|9372:55:4198|canonical|ATG	canonical	4143	46.87	22.92	83.76	37.31	25.96	41.62	25.81	16.3	24.46	81.77	28.55	35.24	26.59	24.11	42.06	16.18	38.44	40.55	26.48	15.96	89.45	32.55	10.19	38.53	30.03	50.83	26.12	22.16	32.59	37.47	100.46	62.64	45.12	97.89	24.64	21.7	27.27	18.44	89.69	65.6	44.4
GOSR1	ENSG00000108587.16	protein_coding	ENST00000225724.9:chr17:+|10|6039:73:826|canonical|ATG	canonical	753	18.89	6.87	17.86	94.95	38.87	7.33	5.54	4.46	0	57.17	84.91	16.13	62.33	52.26	31.13	0	0	1.86	37.77	0	0	0	23.78	0	0	46.03	14.44	0	0	9.5	13.49	0	0	10.22	34.21	21.83	0	0	22.19	14.12	25.87
GOSR1	ENSG00000108587.16	protein_coding	ENST00000225724.9:chr17:+|2|6039:10:58|uORF|ATG	uORF	48	0	0.22	0.62	3.5	11.74	0	4.52	1.47	5.32	0.82	2.16	2.57	4.43	10.19	5.8	0	0	1.94	40.79	0	0	0	0	1.01	0	4.25	0	0	0	0	0	10.79	0	0	1.63	2.94	10.72	0	2.1	2.98	2.95
CCDC47	ENSG00000108588.15	protein_coding	ENST00000225726.10:chr17:-|15|3283:206:1658|canonical|ATG	canonical	1452	167.02	94.51	216.84	148.97	111.41	147	143.59	108.49	93.58	212.53	299.21	149.24	148.35	124.06	254.38	143.78	112.79	138.3	189.04	120.59	149.07	103.86	137.4	126.32	122.2	154.48	124.36	156.98	123.59	548.05	330.84	154.48	133.84	200.76	72.92	66.79	122.34	26.22	182.22	203.25	163.02
CCDC47	ENSG00000108588.15	protein_coding	ENST00000225726.10:chr17:-|1|3283:4:43|uORF|ACG	uORF	39	0.39	10.34	13.39	0	9.94	4.45	3.34	0	0	0.62	2.1	0	8.42	37.62	9.98	0	0	0	59.41	0	0	24.06	0	1.64	0	10.77	0	0	15.62	19.46	0	8.57	0	7.42	15.86	8.41	11.55	0	0.59	15.63	7.17
CCDC47	ENSG00000108588.15	protein_coding	ENST00000225726.10:chr17:-|2|3283:8:26|uORF|ACG	uORF	18	12.58	21.95	46.48	32.67	17.9	13.53	70.24	19.66	37.81	11.8	3.49	8.55	9.33	0	31.37	0	31.29	3.45	249.79	0	12.8	118.68	0	9.89	24.28	8.8	0	0	0	110.8	79.15	125.32	0	0	42.51	26	79.75	35.36	5.12	21.72	25.36
MED31	ENSG00000108590.11	protein_coding	ENST00000225728.8:chr17:-|10|1629:78:474|canonical|ATG	canonical	396	52.69	6.99	29.45	114.61	56.36	78.51	53.99	82.76	20.84	22.13	28.69	32.89	64.8	6.98	55.07	0	49.43	41.27	21.42	52.59	32.59	7.76	29.51	33.24	35.31	56.18	84.06	119.11	31.54	15.89	25.7	70.64	49.28	83.73	24.96	23.48	107.82	27.33	35.51	56	39.34
DRG2	ENSG00000108591.10	protein_coding	ENST00000225729.8:chr17:+|9|1900:77:1172|canonical|ATG	canonical	1095	30.75	8.73	23.13	71.88	74.27	57.06	92.87	55.78	43.2	23.26	66.05	56.55	86.43	24.3	44.14	35.71	15.95	46.53	50.64	46.89	23.99	35.61	55.42	67.93	75.43	57.13	59.1	56.19	48.19	33.89	43.87	62.92	37.4	86.56	45.73	40.98	93.17	49.41	45.06	92.47	45.82
AKAP10	ENSG00000108599.15	protein_coding	ENST00000225737.11:chr17:-|12|4063:150:2139|canonical|ATG	canonical	1989	14.35	0.28	11.61	10.26	11.4	8.92	6.14	9.04	2.67	4	2.73	2.73	10.12	4.67	7.95	2.81	9.74	10.59	4.82	2.92	7.07	6.83	6.92	9.66	7.91	8.07	5.7	7.82	0	4.48	7.43	12.76	6.22	9.01	4.93	7	11.9	5.51	3.87	9.49	7.5
AKAP10	ENSG00000108599.15	protein_coding	ENST00000225737.11:chr17:-|3|4063:29:107|uORF|ATG	uORF	78	2.32	1.23	4.59	11.85	10.97	9.09	9.93	14.52	37.09	4.3	2.65	7.5	26.36	43.89	9.17	0	0	21.87	9.04	6.21	5.91	12.45	6.44	9.93	5.6	17.88	16.69	9.21	35.94	6.72	23.48	0	0	8.16	50.54	35.23	13.19	40.8	3.69	26.27	12.56
ASIC2	ENSG00000108684.15	protein_coding	ENST00000225823.7:chr17:-|31|3750:698:764|uORF|ATG	uORF	66	1.83	0	0	0	0	0	0	0	0	0	0	0	0	0	0	0	0	0.47	0	0	0	2.45	0	0	0	0	0	0	0	0	0	0	0	0	0.4	3.11	0	0	0	0	0.44
ASIC2	ENSG00000108684.15	protein_coding	ENST00000225823.7:chr17:-|59|3750:1181:2873|canonical|ATG	canonical	1692	0.58	0.01	0.07	0.1	0	0	0	0	0	0	0	0	0	0	0	0	0.08	0.09	0	0	0	0.29	0	0.51	0	0	0	0	0	0	0	0	0.16	0	0.02	0.1	0	0	0	0	0.1
CCL2	ENSG00000108691.9	protein_coding	ENST00000225831.4:chr17:+|3|741:66:366|canonical|ATG	canonical	300	12.2	19.2	32.35	190.97	6.82	90.51	0.21	3.54	1.42	0.07	26.08	10.78	13.47	0	0	179.05	26.76	73.6	0	0	0	174.18	0	21.13	8.74	110.89	91.74	5.59	0.41	0	0	0.86	0	1.16	2.96	14.55	5.72	184.59	0.24	9.21	21.94
CCL13	ENSG00000181374.8	protein_coding	ENST00000225844.7:chr17:+|3|823:48:345|canonical|ATG	canonical	297	0	0.43	11.06	0	0	0	0	0	0	0	0	0.1	0	0	0	0	0	0	0	0	0	3.81	0	0	0	0	0	0	0	0	0	0	0	0	0	0	0	0	0	0	0.82
PEX12	ENSG00000108733.11	protein_coding	ENST00000225873.9:chr17:-|16|2617:184:292|uORF|ACG	uORF	108	0.78	1.18	4.42	0.78	3.09	1.54	5.16	6.55	22.85	0.55	2.11	0.57	3.28	24.46	3.5	0	5.22	0.86	0.73	0	2.13	8.99	1.16	0.45	0	4.72	3.44	0	1.13	2.43	5.65	0	0	4.29	11.6	8.92	4.76	5.89	0.93	4.41	3.63
PEX12	ENSG00000108733.11	protein_coding	ENST00000225873.9:chr17:-|2|2617:29:278|uORF|GTG	uORF	249	0.92	0.98	4.92	1.35	1.59	2.35	1.74	2.56	5.81	2.3	4.41	2.97	3.13	13.36	3.35	0	0	0.62	4.72	8.75	0.93	16.25	0.5	2.14	5.27	3.28	1.49	0.96	4.89	2.11	4.9	2.08	0	4.88	9.54	4.85	3.44	5.11	0.69	2.68	3.05
PEX12	ENSG00000108733.11	protein_coding	ENST00000225873.9:chr17:-|32|2617:436:457|uORF|ATG	uORF	21	7.48	10.14	13.51	0	11.93	7.95	23.61	10.11	16.21	39.45	62.1	20.53	3.38	0	12.3	0	60.35	1.48	0	0	21.95	0	17.95	4.61	0	14.58	0	0	11.61	12.49	19.38	61.67	0	38.58	24.86	9.78	0	0	6.85	38.57	16.25
PEX12	ENSG00000108733.11	protein_coding	ENST00000225873.9:chr17:-|41|2617:551:1631|canonical|ATG	canonical	1080	11.7	2.6	8.83	8.63	3.81	7.22	7.63	10.35	10.16	8.89	7.28	4.13	8.6	2.9	7.55	0	32.99	4.22	3.12	0.45	8.96	3.15	12.21	6.5	6.47	6.2	7.4	7.32	5.53	2.91	10.55	8.15	5.6	9.8	11.89	10.72	3.02	4.13	9.24	7.68	7.75
KRT32	ENSG00000108759.4	protein_coding	ENST00000225899.4:chr17:-|44|2005:476:1409|truncation|ATG	truncation	933	0	0	0.05	0	0	0	0	0	0	0	0	0	0	0	0.34	0	0	0	0.34	0	0	0	0	0	0	0.04	0	0	0.13	0	0	0	0	0	0	0	0.37	0	0	0	0.03
KAT2A	ENSG00000108773.11	protein_coding	ENST00000225916.10:chr17:-|6|3115:64:2578|canonical|ATG	canonical	2514	13.1	1.02	5.04	35.75	13.95	26.43	27.18	27.82	9.37	11.5	12.28	10.28	13.11	5.45	11.42	21.54	6.95	13.73	11.31	19.84	5.59	12.94	7.35	9.41	11.99	14.27	13.17	20.95	15.22	4.43	11.74	26.58	26.13	38.02	7.58	9.17	31.99	9.62	16.83	42.53	13.15
NAGLU	ENSG00000108784.10	protein_coding	ENST00000225927.7:chr17:+|3|2475:33:2265|canonical|ATG	canonical	2232	3.36	19.59	12.66	30.86	17.02	19.82	23.71	16.9	6.76	15.84	4.15	11.62	11.47	35.85	6.06	9.24	8.53	9.14	4.46	13.83	21.58	45.53	13.17	7.39	24.28	13.99	12.33	13.2	18.78	15.85	28.51	7.77	19.81	17.84	32.86	25.42	6.68	9.7	27.2	11.53	16.14
HSD17B1	ENSG00000108786.11	protein_coding	ENST00000225929.5:chr17:+|1|1265:1:991|canonical|ATG	canonical	990	0	0	0	0	0	0	0	0	0	0	0	0	0	0	0	0	0	6.75	0	0	0	0	0	0	0	0	0	6.49	0	0	0	0	0	0	0	0	0	0	0	0	0.35
ABI3	ENSG00000108798.9	protein_coding	ENST00000225941.6:chr17:+|3|1629:19:1120|canonical|ATG	canonical	1101	2.22	2.3	0.85	0	0	0	0	0	0	0	0	0	0	15.53	0	0	0	2.29	0	0	0	12.49	94.25	0	0	0	0	0	0	0	0	0	0	0	0	0	0	0	0	0	2.17
COL1A1	ENSG00000108821.14	protein_coding	ENST00000225964.10:chr17:-|3|5914:46:52|uORF|GTG	uORF	6	0	0	204.05	0	6.96	0	0	0	0	0	3.45	15.4	0	0	0	0	0	253.27	0	0	0	3020.54	0	32.26	0	969.41	1611.68	0	0	0	0	0	0	0	78.32	4.28	0	0	0	0	83.48
COL1A1	ENSG00000108821.14	protein_coding	ENST00000225964.10:chr17:-|6|5914:60:75|uORF|ATG	uORF	15	4.03	14.2	2233.65	0	123.85	0	0	0	0	0	0	63.64	0	0	0	343.79	0	899.36	0	0	0	7950.5	0	74.2	0	1757.41	1227.36	0	0	0	0	0	0	0	144.45	11.13	0	0	0	0	307.39
COL1A1	ENSG00000108821.14	protein_coding	ENST00000225964.10:chr17:-|8|5914:102:117|uORF|ATG	uORF	15	0	3.55	542.49	5.6	75.14	0	0	0	0	0	0	67.75	4.73	0	0	0	0	386.62	0	0	0	4466.09	0	51.62	0	2015.92	843.03	0	0	8.74	0	0	0	0	57.43	7.7	0	0	0	0	151.88
COL1A1	ENSG00000108821.14	protein_coding	ENST00000225964.10:chr17:-|9|5914:119:4514|canonical|ATG	canonical	4395	1.9	10.76	834.74	5.24	46.79	1.44	3.84	14.34	0.46	0	0.7	22.96	3.53	3.78	1.05	705.56	1.76	443.78	2.05	2.81	13.98	3743.83	0.57	22.95	13.55	1124.92	416.09	1.63	0.42	3.39	5.7	0.77	0	1.27	22.02	3.04	2.43	0	0.04	6.82	138.63
MRPL27	ENSG00000108826.16	protein_coding	ENST00000225969.9:chr17:-|2|686:15:462|canonical|ATG	canonical	447	19.58	13.24	19.44	115.75	70.36	91.11	73.62	76.41	71.31	35.5	36.09	46.24	95.66	34.93	73.57	45.02	20.54	63.17	185.6	0	27.79	17.96	34.3	45.82	48.72	80.29	110.53	73.73	41.13	70.29	79.93	72.73	34.45	81.82	60.56	48.28	152.98	45.56	31.09	103.62	50.56
LRRC59	ENSG00000108829.10	protein_coding	ENST00000225972.8:chr17:-|10|2880:207:1131|canonical|ATG	canonical	924	34.83	33.62	64.65	386.11	273.76	257.45	362.73	322.94	252.03	297.88	274.73	179.02	391.37	107.14	436.82	443.68	72.39	320.73	381.31	673.72	192.8	108.21	105.78	162.31	478.64	314.92	501.19	436.1	293.65	323.4	294.94	318.14	391.29	376.98	149.09	107.89	529.63	235.59	372.72	372.15	227.46
LRRC59	ENSG00000108829.10	protein_coding	ENST00000225972.8:chr17:-|4|2880:53:134|uORF|GTG	uORF	81	4.62	10.38	9.59	113.04	115.7	18.02	110.55	88.25	80.88	21.67	28.36	23.95	132.16	333.32	289.79	148.55	50.42	96.48	471.82	732.51	59.75	395.55	3.1	20.91	113.3	99.1	247.95	59.12	251.26	171.59	77.89	44.76	27.15	16.43	64.46	67.37	95.26	94.3	29.68	62.94	75.81
[truncated: 78,554 more rows]

## Sheet: mouse
gene symbol	gene ID	transcript type	orfID	ORF type	ORF length	Brain_EMTAB7247m	ElongatingSpermatids_EMTAB7247m	Liver_EMTAB7247m	RoundSpermatids_EMTAB7247m	Spermatocytes_EMTAB7247m	Spermatozoa_EMTAB7247m	Testis_EMTAB7247m	Macrophage_GSE100739	Liver_GSE102890	Heart_GSE41246	Muscle_GSE41246	Testis_GSE50983	Brain_GSE51424	BrainTumor_GSE51424	Liver_GSE52809	Liver_GSE60426	Bcell_GSE62134	Liver_GSE67305	Liver_GSE70159	ESC_GSE72064	Hippocampus_GSE72064	SkinPapilloma_GSE72066	ESC_GSE72851	ESC_GSE73369	Dendrtic_GSE74139	MEF_GSE80156	Kidney_GSE81283	Keratinocytes_GSE83332	Skin_GSE83332	Th1_GSE83351	Liver_GSE84112	CD4Tcell_GSE86110	MEF_GSE86110	ESC_GSE89011	Macrophage_GSE89184	Muscle_GSE99585	Macrophage_GSE99787	all_GSE
[truncated: 65,491 more rows]

[truncated: 3 more sheets: zebrafish, worm, yeast]
