# Supplementary material for: Widespread stable noncanonical peptides identified by integrated analyses of ribosome profiling and ORF features
Source: Nat Commun. 2024 Mar 2;15:1932. doi: 10.1038/s41467-024-46240-9 (PMC10908861; doi:10.1038/s41467-024-46240-9)
Supplement: Supplementary file 8 — Supplementary Dataset 5 [file 41467_2024_46240_MOESM8_ESM.xlsx]

## Sheet: legend
Supplementary Data 5. The comparison between our RibORF prediction and other software. For each ORF, we annotated whether it could be identified by another software with the following annotation. 2: full ORF structure match; 1: stop codon match but start codon mismatch; 0: no match.

## Sheet: Sheet 1
gene	orfID	ORF length	ORF type	startCodon	RiboCode	RiboTish	RiboTricer	Price
ARF5|ENSG00000004059.11|protein_coding	ENST00000000233.10:chr7:+|6|1032:89:632|canonical|ATG	543	canonical	ATG	2	2	2	2
M6PR|ENSG00000003056.8|protein_coding	ENST00000000412.8:chr12:-|13|2450:160:994|canonical|ATG	834	canonical	ATG	2	2	2	2
ESRRA|ENSG00000173153.17|protein_coding	ENST00000000442.11:chr11:+|2|2274:36:81|uORF|ATG	45	uORF	ATG	0	2	0	2
FKBP4|ENSG00000004478.8|protein_coding	ENST00000001008.6:chr12:+|2|3715:31:100|uORF|GTG	69	uORF	GTG	0	2	2	1
FKBP4|ENSG00000004478.8|protein_coding	ENST00000001008.6:chr12:+|7|3715:171:1551|canonical|ATG	1380	canonical	ATG	2	2	2	2
CYP26B1|ENSG00000003137.9|protein_coding	ENST00000001146.7:chr2:-|1|4556:29:1568|canonical|ATG	1539	canonical	ATG	2	2	2	2
NDUFAF7|ENSG00000003509.16|protein_coding	ENST00000002125.9:chr2:+|3|2184:49:1375|canonical|ATG	1326	canonical	ATG	2	2	2	2
FUCA2|ENSG00000001036.14|protein_coding	ENST00000002165.11:chr6:-|21|2385:230:239|iORF|GTG	9	iORF	GTG	0	0	0	2
FUCA2|ENSG00000001036.14|protein_coding	ENST00000002165.11:chr6:-|30|2385:343:358|iORF|ATG	15	iORF	ATG	0	2	1	2
FUCA2|ENSG00000001036.14|protein_coding	ENST00000002165.11:chr6:-|4|2385:87:1491|canonical|ATG	1404	canonical	ATG	2	2	2	2
DBNDD1|ENSG00000003249.15|protein_coding	ENST00000002501.11:chr16:-|2|2056:10:157|ouORF|ATG	147	ouORF	ATG	2	2	2	2
DBNDD1|ENSG00000003249.15|protein_coding	ENST00000002501.11:chr16:-|9|2056:116:593|canonical|ATG	477	canonical	ATG	2	2	2	2
HS3ST1|ENSG00000002587.10|protein_coding	ENST00000002596.6:chr4:-|12|7160:137:200|uORF|ATG	63	uORF	ATG	0	2	2	2
HS3ST1|ENSG00000002587.10|protein_coding	ENST00000002596.6:chr4:-|27|7160:305:1229|canonical|ATG	924	canonical	ATG	2	2	2	1
HS3ST1|ENSG00000002587.10|protein_coding	ENST00000002596.6:chr4:-|2|7160:10:151|uORF|CTG	141	uORF	CTG	0	2	2	1
SEMA3F|ENSG00000001617.12|protein_coding	ENST00000002829.8:chr3:+|15|3607:290:2648|canonical|ATG	2358	canonical	ATG	2	2	2	1
CFTR|ENSG00000001626.17|protein_coding	ENST00000003084.11:chr7:+|4|6070:71:4514|canonical|ATG	4443	canonical	ATG	2	2	2	1
CYP51A1|ENSG00000001630.18|protein_coding	ENST00000003100.13:chr7:-|11|3155:114:1644|canonical|ATG	1530	canonical	ATG	2	2	2	2
USP28|ENSG00000048028.11|protein_coding	ENST00000003302.8:chr11:-|6|4669:70:3304|canonical|ATG	3234	canonical	ATG	2	2	2	2
STPG1|ENSG00000001460.18|protein_coding	ENST00000374409.5:chr1:-|19|2804:202:211|uORF|ATG	9	uORF	ATG	0	0	0	2
STPG1|ENSG00000001460.18|protein_coding	ENST00000374409.5:chr1:-|20|2804:228:255|uORF|ATG	27	uORF	ATG	0	2	1	2
NIPAL3|ENSG00000001461.17|protein_coding	ENST00000003912.7:chr1:+|190|5481:1978:2035|dORF|ATG	57	dORF	ATG	0	0	1	0
NIPAL3|ENSG00000001461.17|protein_coding	ENST00000003912.7:chr1:+|35|5481:360:462|uORF|ATG	102	uORF	ATG	0	2	2	0
SLC7A2|ENSG00000003989.18|protein_coding	ENST00000004531.14:chr8:+|4|7560:49:2146|canonical|ATG	2097	canonical	ATG	2	2	2	1
HSPB6|ENSG00000004776.13|protein_coding	ENST00000004982.6:chr19:-|3|1460:22:505|canonical|ATG	483	canonical	ATG	2	2	2	2
ZNF195|ENSG00000005801.18|protein_coding	ENST00000005082.13:chr11:-|6|2021:77:1898|canonical|ATG	1821	canonical	ATG	2	2	2	2
PDK4|ENSG00000004799.8|protein_coding	ENST00000005178.6:chr7:-|109|3601:1482:1521|dORF|ACG	39	dORF	ACG	0	0	1	0
PDK4|ENSG00000004799.8|protein_coding	ENST00000005178.6:chr7:-|9|3601:224:1460|canonical|ATG	1236	canonical	ATG	2	2	2	1
CCL26|ENSG00000006606.9|protein_coding	ENST00000394905.2:chr7:-|22|703:262:544|truncation|ATG	282	truncation	ATG	2	1	1	2
USH1C|ENSG00000006611.17|protein_coding	ENST00000005226.12:chr11:-|9|3241:110:2810|canonical|ATG	2700	canonical	ATG	2	2	2	1
RALA|ENSG00000006451.8|protein_coding	ENST00000005257.7:chr7:+|11|2787:292:913|canonical|ATG	621	canonical	ATG	2	2	2	2
RALA|ENSG00000006451.8|protein_coding	ENST00000005257.7:chr7:+|1|2787:1:277|uORF|GTG	276	uORF	GTG	0	2	2	1
RALA|ENSG00000006451.8|protein_coding	ENST00000005257.7:chr7:+|43|2787:735:747|iORF|GTG	12	iORF	GTG	0	0	0	2
RALA|ENSG00000006451.8|protein_coding	ENST00000005257.7:chr7:+|48|2787:771:780|iORF|ACG	9	iORF	ACG	0	0	0	2
RALA|ENSG00000006451.8|protein_coding	ENST00000005257.7:chr7:+|65|2787:1039:1153|dORF|ATG	114	dORF	ATG	0	0	2	0
RALA|ENSG00000006451.8|protein_coding	ENST00000005257.7:chr7:+|6|2787:239:266|uORF|CTG	27	uORF	CTG	0	1	1	2
RALA|ENSG00000006451.8|protein_coding	ENST00000005257.7:chr7:+|7|2787:249:306|ouORF|GTG	57	ouORF	GTG	1	1	1	2
BAIAP2L1|ENSG00000006453.14|protein_coding	ENST00000005260.9:chr7:-|11|3645:239:1775|canonical|ATG	1536	canonical	ATG	2	2	2	2
CACNG3|ENSG00000006116.4|protein_coding	ENST00000005284.4:chr16:+|14|1917:184:229|uORF|ATG	45	uORF	ATG	0	0	0	0
CACNG3|ENSG00000006116.4|protein_coding	ENST00000005284.4:chr16:+|28|1917:421:1369|canonical|ATG	948	canonical	ATG	1	2	2	1
CACNG3|ENSG00000006116.4|protein_coding	ENST00000005284.4:chr16:+|30|1917:429:435|iORF|GTG	6	iORF	GTG	0	0	1	1
TMEM132A|ENSG00000006118.15|protein_coding	ENST00000005286.8:chr11:+|11|3480:154:3229|canonical|ATG	3075	canonical	ATG	2	2	2	2
TMEM132A|ENSG00000006118.15|protein_coding	ENST00000453848.7:chr11:+|8|3498:114:141|uORF|ATG	27	uORF	ATG	0	2	1	2
DVL2|ENSG00000004975.12|protein_coding	ENST00000005340.10:chr17:-|16|2989:256:2467|canonical|ATG	2211	canonical	ATG	2	2	2	2
DVL2|ENSG00000004975.12|protein_coding	ENST00000005340.10:chr17:-|5|2989:66:267|ouORF|TTG	201	ouORF	TTG	1	2	2	1
DVL2|ENSG00000004975.12|protein_coding	ENST00000005340.10:chr17:-|7|2989:128:212|uORF|TTG	84	uORF	TTG	0	2	2	2
RPAP3|ENSG00000005175.10|protein_coding	ENST00000005386.8:chr12:-|11|4339:86:2084|canonical|ATG	1998	canonical	ATG	2	2	2	2
UPP2|ENSG00000007001.13|protein_coding	ENST00000005756.5:chr2:+|1|2406:16:40|uORF|ATG	24	uORF	ATG	0	0	0	2
PRSS21|ENSG00000007038.11|protein_coding	ENST00000005995.8:chr16:+|1|1091:33:978|canonical|ATG	945	canonical	ATG	2	2	2	1
HOXA11|ENSG00000005073.6|protein_coding	ENST00000006015.4:chr7:-|4|2669:46:82|uORF|ATG	36	uORF	ATG	0	2	0	2
HOXA11|ENSG00000005073.6|protein_coding	ENST00000006015.4:chr7:-|6|2669:89:1031|canonical|ATG	942	canonical	ATG	2	2	2	1
CX3CL1|ENSG00000006210.7|protein_coding	ENST00000006053.7:chr16:+|7|3285:80:1274|canonical|ATG	1194	canonical	ATG	2	2	2	2
TRAPPC6A|ENSG00000007255.10|protein_coding	ENST00000006275.8:chr19:-|2|805:20:542|canonical|ATG	522	canonical	ATG	2	2	2	2
SPATA20|ENSG00000006282.21|protein_coding	ENST00000006658.11:chr17:+|2|2634:36:2445|canonical|ATG	2409	canonical	ATG	2	2	2	2
CEACAM7|ENSG00000007306.15|protein_coding	ENST00000006724.7:chr19:-|13|2489:203:1001|canonical|ATG	798	canonical	ATG	0	2	2	0
CD79B|ENSG00000007312.13|protein_coding	ENST00000006750.8:chr17:-|7|1246:71:761|canonical|ATG	690	canonical	ATG	2	2	2	2
RHBDD2|ENSG00000005486.17|protein_coding	ENST00000006777.11:chr7:+|3|1721:50:1145|canonical|ATG	1095	canonical	ATG	2	2	2	2
RPUSD1|ENSG00000007376.8|protein_coding	ENST00000561734.5:chr16:-|23|2159:245:1184|canonical|ATG	939	canonical	ATG	2	2	2	2
TSR3|ENSG00000007520.4|protein_coding	ENST00000007390.3:chr16:-|4|1210:75:1014|canonical|ATG	939	canonical	ATG	2	2	2	2
ARHGAP33|ENSG00000004777.19|protein_coding	ENST00000007510.9:chr19:+|8|4352:96:3960|canonical|ATG	3864	canonical	ATG	2	2	2	1
NDUFAB1|ENSG00000004779.10|protein_coding	ENST00000007516.8:chr16:-|1|665:4:25|uORF|GTG	21	uORF	GTG	0	0	0	2
NDUFAB1|ENSG00000004779.10|protein_coding	ENST00000007516.8:chr16:-|44|665:484:646|odORF|ATG	162	odORF	ATG	1	2	2	2
NDUFAB1|ENSG00000004779.10|protein_coding	ENST00000007516.8:chr16:-|66|665:642:660|dORF|TTG	18	dORF	TTG	0	0	0	1
YBX2|ENSG00000006047.13|protein_coding	ENST00000007699.10:chr17:-|10|1654:140:1235|canonical|ATG	1095	canonical	ATG	2	2	2	1
YBX2|ENSG00000006047.13|protein_coding	ENST00000007699.10:chr17:-|42|1654:615:621|iORF|ATG	6	iORF	ATG	0	0	0	1
ITGA3|ENSG00000005884.18|protein_coding	ENST00000007722.11:chr17:+|1|3665:1:3202|canonical|ATG	3201	canonical	ATG	2	2	2	1
TFAP2D|ENSG00000008197.5|protein_coding	ENST00000008391.4:chr6:+|59|2058:996:1890|truncation|ATG	894	truncation	ATG	1	1	1	0
SPRTN|ENSG00000010072.16|protein_coding	ENST00000008440.9:chr1:+|11|1667:129:753|canonical|ATG	624	canonical	ATG	2	2	2	2
CRY1|ENSG00000008405.12|protein_coding	ENST00000008527.10:chr12:-|12|2987:312:354|uORF|ATG	42	uORF	ATG	1	2	1	2
CRY1|ENSG00000008405.12|protein_coding	ENST00000008527.10:chr12:-|21|2987:531:555|uORF|ATG	24	uORF	ATG	0	2	1	2
CRY1|ENSG00000008405.12|protein_coding	ENST00000008527.10:chr12:-|24|2987:589:2350|canonical|ATG	1761	canonical	ATG	2	2	2	2
CRY1|ENSG00000008405.12|protein_coding	ENST00000008527.10:chr12:-|5|2987:211:535|uORF|GTG	324	uORF	GTG	0	2	2	1
CAMK1G|ENSG00000008118.10|protein_coding	ENST00000009105.5:chr1:+|18|2612:246:1677|canonical|ATG	1431	canonical	ATG	2	2	2	2
CD9|ENSG00000010278.15|protein_coding	ENST00000538834.6:chr12:+|8|1432:221:302|uORF|CTG	81	uORF	CTG	0	2	2	2
CD9|ENSG00000010278.15|protein_coding	ENST00000382518.6:chr12:+|22|1566:437:1124|canonical|ATG	687	canonical	ATG	2	2	2	2
CD74|ENSG00000019582.17|protein_coding	ENST00000009530.13:chr5:-|2|1653:32:56|uORF|GTG	24	uORF	GTG	0	2	0	2
CD74|ENSG00000019582.17|protein_coding	ENST00000009530.13:chr5:-|9|1653:162:1053|canonical|ATG	891	canonical	ATG	2	2	2	2
RPS20|ENSG00000008988.11|protein_coding	ENST00000009589.8:chr8:-|9|519:124:484|canonical|ATG	360	canonical	ATG	2	2	2	1
DYRK4|ENSG00000010219.14|protein_coding	ENST00000540757.6:chr12:+|99|3272:1173:1203|iORF|TTG	30	iORF	TTG	0	0	0	1
DYRK4|ENSG00000010219.14|protein_coding	ENST00000540757.6:chr12:+|14|3272:161:1724|canonical|ATG	1563	canonical	ATG	2	2	2	1
FAM76A|ENSG00000009780.16|protein_coding	ENST00000010299.10:chr1:+|2|1050:25:1051|canonical|ATG	1026	canonical	ATG	2	2	2	2
CPA1|ENSG00000091704.10|protein_coding	ENST00000011292.8:chr7:+|2|1384:28:1288|canonical|ATG	1260	canonical	ATG	2	2	2	1
SYPL1|ENSG00000008282.9|protein_coding	ENST00000011473.6:chr7:-|4|2127:48:828|canonical|ATG	780	canonical	ATG	2	2	2	1
RANBP9|ENSG00000010017.13|protein_coding	ENST00000011619.6:chr6:-|10|3384:331:2521|canonical|ATG	2190	canonical	ATG	2	2	2	2
RANBP9|ENSG00000010017.13|protein_coding	ENST00000011619.6:chr6:-|1|3384:118:319|uORF|ACG	201	uORF	ACG	0	2	2	1
CD4|ENSG00000010610.10|protein_coding	ENST00000011653.9:chr12:+|125|3049:1521:1656|odORF|GTG	135	odORF	GTG	0	1	2	1
CD4|ENSG00000010610.10|protein_coding	ENST00000011653.9:chr12:+|15|3049:203:1580|canonical|ATG	1377	canonical	ATG	2	2	2	2
CD4|ENSG00000010610.10|protein_coding	ENST00000011653.9:chr12:+|160|3049:1939:2122|dORF|ATG	183	dORF	ATG	1	1	2	1
SS18L2|ENSG00000008324.12|protein_coding	ENST00000011691.6:chr3:+|17|2697:193:295|odORF|ATG	102	odORF	ATG	2	2	2	2
SS18L2|ENSG00000008324.12|protein_coding	ENST00000011691.6:chr3:+|27|2697:327:333|dORF|ATG	6	dORF	ATG	0	0	0	2
SS18L2|ENSG00000008324.12|protein_coding	ENST00000011691.6:chr3:+|28|2697:348:390|dORF|ATG	42	dORF	ATG	1	2	0	2
SS18L2|ENSG00000008324.12|protein_coding	ENST00000011691.6:chr3:+|36|2697:423:429|dORF|ATG	6	dORF	ATG	0	0	0	2
SS18L2|ENSG00000008324.12|protein_coding	ENST00000011691.6:chr3:+|39|2697:457:463|dORF|ATG	6	dORF	ATG	0	0	0	2
SS18L2|ENSG00000008324.12|protein_coding	ENST00000011691.6:chr3:+|44|2697:534:546|dORF|ATG	12	dORF	ATG	0	0	0	2
SS18L2|ENSG00000008324.12|protein_coding	ENST00000011691.6:chr3:+|4|2697:39:273|canonical|ATG	234	canonical	ATG	2	2	2	2
SS18L2|ENSG00000008324.12|protein_coding	ENST00000011691.6:chr3:+|56|2697:656:668|dORF|ATG	12	dORF	ATG	0	2	0	2
SS18L2|ENSG00000008324.12|protein_coding	ENST00000011691.6:chr3:+|62|2697:696:711|dORF|ATG	15	dORF	ATG	0	2	0	2
SS18L2|ENSG00000008324.12|protein_coding	ENST00000011691.6:chr3:+|64|2697:707:734|dORF|CTG	27	dORF	CTG	0	0	1	2
SS18L2|ENSG00000008324.12|protein_coding	ENST00000011691.6:chr3:+|9|2697:121:133|iORF|ATG	12	iORF	ATG	0	2	0	2
TSPAN9|ENSG00000011105.14|protein_coding	ENST00000011898.10:chr12:+|3|4322:65:188|ouORF|CTG	123	ouORF	CTG	0	1	2	2
TSPAN9|ENSG00000011105.14|protein_coding	ENST00000011898.10:chr12:+|9|4322:160:880|canonical|ATG	720	canonical	ATG	2	2	2	2
QPCTL|ENSG00000011478.13|protein_coding	ENST00000012049.10:chr19:+|3|2125:39:1188|canonical|ATG	1149	canonical	ATG	2	2	2	2
QPCTL|ENSG00000011478.13|protein_coding	ENST00000012049.10:chr19:+|63|2125:640:655|iORF|TTG	15	iORF	TTG	0	0	0	2
HIVEP2|ENSG00000010818.10|protein_coding	ENST00000012134.7:chr6:-|6|9755:136:289|uORF|ATG	153	uORF	ATG	0	2	2	1
PPP5C|ENSG00000011485.15|protein_coding	ENST00000012443.9:chr19:+|2|2139:11:1511|canonical|ATG	1500	canonical	ATG	2	2	2	2
NME1|ENSG00000239672.8|protein_coding	ENST00000336097.7:chr17:+|20|986:237:771|canonical|ATG	534	canonical	ATG	2	2	2	1
UBR7|ENSG00000012963.15|protein_coding	ENST00000013070.11:chr14:+|4|3494:37:1315|canonical|ATG	1278	canonical	ATG	2	2	2	2
MAP4K5|ENSG00000012983.12|protein_coding	ENST00000013125.9:chr14:-|10|4354:88:160|uORF|GTG	72	uORF	GTG	0	2	2	2
MAP4K5|ENSG00000012983.12|protein_coding	ENST00000013125.9:chr14:-|13|4354:143:167|uORF|ACG	24	uORF	ACG	0	1	1	2
MAP4K5|ENSG00000012983.12|protein_coding	ENST00000013125.9:chr14:-|18|4354:234:267|uORF|ATG	33	uORF	ATG	0	2	1	2
MAP4K5|ENSG00000012983.12|protein_coding	ENST00000013125.9:chr14:-|20|4354:256:292|uORF|GTG	36	uORF	GTG	0	1	1	2
MAP4K5|ENSG00000012983.12|protein_coding	ENST00000013125.9:chr14:-|25|4354:320:2861|canonical|ATG	2541	canonical	ATG	2	2	2	2
INMT|ENSG00000241644.2|protein_coding	ENST00000013222.5:chr7:+|1|2559:17:809|canonical|ATG	792	canonical	ATG	2	2	2	2
ERCC1|ENSG00000012061.16|protein_coding	ENST00000013807.9:chr19:-|22|1278:193:1165|canonical|ATG	972	canonical	ATG	2	2	2	2
ERCC1|ENSG00000012061.16|protein_coding	ENST00000013807.9:chr19:-|8|1278:77:113|uORF|ATG	36	uORF	ATG	2	2	1	2
GPRC5A|ENSG00000013588.9|protein_coding	ENST00000014914.6:chr12:+|9|6582:111:1185|canonical|ATG	1074	canonical	ATG	2	2	2	2
HEBP1|ENSG00000013583.10|protein_coding	ENST00000014930.9:chr12:-|14|1159:152:722|canonical|ATG	570	canonical	ATG	2	2	2	2
COX15|ENSG00000014919.13|protein_coding	ENST00000016171.6:chr10:-|127|5030:1308:1353|odORF|ATG	45	odORF	ATG	0	0	0	0
COX15|ENSG00000014919.13|protein_coding	ENST00000016171.6:chr10:-|1|5030:14:107|ouORF|TTG	93	ouORF	TTG	0	2	2	2
COX15|ENSG00000014919.13|protein_coding	ENST00000016171.6:chr10:-|8|5030:79:1312|canonical|ATG	1233	canonical	ATG	2	2	2	2
XYLT2|ENSG00000015532.10|protein_coding	ENST00000017003.7:chr17:+|1|3507:16:2614|canonical|ATG	2598	canonical	ATG	2	2	2	2
FTSJ1|ENSG00000068438.15|protein_coding	ENST00000019019.6:chrX:+|24|1986:275:356|uORF|ATG	81	uORF	ATG	0	2	2	1
FTSJ1|ENSG00000068438.15|protein_coding	ENST00000019019.6:chrX:+|41|1986:430:1414|canonical|ATG	984	canonical	ATG	2	2	2	2
SCTR|ENSG00000080293.10|protein_coding	ENST00000019103.8:chr2:-|14|1854:258:1581|canonical|ATG	1323	canonical	ATG	1	2	2	0
PSD|ENSG00000059915.17|protein_coding	ENST00000406432.5:chr10:-|12|3861:219:3279|truncation|ATG	3060	truncation	ATG	2	1	1	1
PSD|ENSG00000059915.17|protein_coding	ENST00000020673.6:chr10:-|1|3824:3:96|uORF|ACG	93	uORF	ACG	0	2	2	1
PSD|ENSG00000059915.17|protein_coding	ENST00000406432.5:chr10:-|6|3861:136:190|uORF|ATG	54	uORF	ATG	0	2	1	2
SYT13|ENSG00000019505.8|protein_coding	ENST00000020926.8:chr11:-|427|5165:5081:5099|dORF|ATG	18	dORF	ATG	0	1	1	2
SYT13|ENSG00000019505.8|protein_coding	ENST00000020926.8:chr11:-|8|5165:135:1416|canonical|ATG	1281	canonical	ATG	2	2	2	2
SNAI2|ENSG00000019549.13|protein_coding	ENST00000020945.4:chr8:-|11|2180:165:972|canonical|ATG	807	canonical	ATG	2	2	2	2
VDAC3|ENSG00000078668.14|protein_coding	ENST00000022615.9:chr8:+|6|1418:92:944|canonical|ATG	852	canonical	ATG	2	2	2	2
VDAC3|ENSG00000078668.14|protein_coding	ENST00000022615.9:chr8:+|88|1418:950:1016|dORF|TTG	66	dORF	TTG	0	0	2	1
RTF2|ENSG00000022277.13|protein_coding	ENST00000023939.8:chr20:+|15|1745:114:1125|canonical|ATG	1011	canonical	ATG	2	2	2	2
RTF2|ENSG00000022277.13|protein_coding	ENST00000023939.8:chr20:+|4|1745:20:101|uORF|ACG	81	uORF	ACG	0	2	2	1
SLC45A4|ENSG00000022567.10|protein_coding	ENST00000024061.7:chr8:-|30|3546:309:2706|canonical|ATG	2397	canonical	ATG	2	2	2	0
RB1CC1|ENSG00000023287.13|protein_coding	ENST00000025008.10:chr8:-|33|6636:528:5313|canonical|ATG	4785	canonical	ATG	2	2	2	2
AKAP11|ENSG00000023516.9|protein_coding	ENST00000025301.4:chr13:+|195|9915:2356:2362|iORF|ATG	6	iORF	ATG	0	0	0	2
AKAP11|ENSG00000023516.9|protein_coding	ENST00000025301.4:chr13:+|19|9915:177:5883|canonical|ATG	5706	canonical	ATG	2	2	2	2
AKAP11|ENSG00000023516.9|protein_coding	ENST00000025301.4:chr13:+|2|9915:8:35|uORF|TTG	27	uORF	TTG	0	0	0	1
AKAP11|ENSG00000023516.9|protein_coding	ENST00000025301.4:chr13:+|330|9915:4099:4105|iORF|CTG	6	iORF	CTG	0	0	0	2
AKAP11|ENSG00000023516.9|protein_coding	ENST00000025301.4:chr13:+|49|9915:550:559|iORF|GTG	9	iORF	GTG	0	0	0	2
AKAP11|ENSG00000023516.9|protein_coding	ENST00000025301.4:chr13:+|589|9915:7237:7273|dORF|GTG	36	dORF	GTG	0	0	1	0
AKAP11|ENSG00000023516.9|protein_coding	ENST00000025301.4:chr13:+|6|9915:45:105|uORF|ATG	60	uORF	ATG	0	2	0	2
STRAP|ENSG00000023734.11|protein_coding	ENST00000419869.7:chr12:+|12|1874:122:218|uORF|TTG	96	uORF	TTG	0	1	2	2
STRAP|ENSG00000023734.11|protein_coding	ENST00000419869.7:chr12:+|20|1874:233:332|ouORF|CTG	99	ouORF	CTG	2	2	2	2
STRAP|ENSG00000023734.11|protein_coding	ENST00000025399.10:chr12:+|25|1442:315:1407|canonical|ATG	1092	canonical	ATG	2	2	2	1
STRAP|ENSG00000023734.11|protein_coding	ENST00000419869.7:chr12:+|2|1874:19:40|uORF|ATG	21	uORF	ATG	0	2	0	2
STRAP|ENSG00000023734.11|protein_coding	ENST00000419869.7:chr12:+|55|1874:596:605|iORF|ATG	9	iORF	ATG	0	0	0	2
STRAP|ENSG00000023734.11|protein_coding	ENST00000419869.7:chr12:+|72|1874:771:783|iORF|GTG	12	iORF	GTG	0	2	0	2
STRAP|ENSG00000023734.11|protein_coding	ENST00000419869.7:chr12:+|8|1874:43:166|uORF|GTG	123	uORF	GTG	0	2	2	2
PIGQ|ENSG00000007541.17|protein_coding	ENST00000026218.9:chr16:+|2|2846:89:2372|canonical|ATG	2283	canonical	ATG	2	2	2	2
B4GALT7|ENSG00000027847.14|protein_coding	ENST00000029410.10:chr5:+|3|1698:57:438|ouORF|ATG	381	ouORF	ATG	1	2	2	1
B4GALT7|ENSG00000027847.14|protein_coding	ENST00000029410.10:chr5:+|5|1698:80:1064|canonical|ATG	984	canonical	ATG	2	2	2	2
SLC39A9|ENSG00000029364.12|protein_coding	ENST00000031146.8:chr14:+|54|5192:679:1405|canonical|ATG	726	canonical	ATG	2	2	2	2
FAM13B|ENSG00000031003.11|protein_coding	ENST00000033079.7:chr5:-|27|5465:453:3201|canonical|ATG	2748	canonical	ATG	2	2	2	1
RANBP3|ENSG00000031823.14|protein_coding	ENST00000340578.10:chr19:-|137|3233:1790:1973|dORF|CTG	183	dORF	CTG	0	1	2	0
RANBP3|ENSG00000031823.14|protein_coding	ENST00000034275.12:chr19:-|1|1762:5:1505|canonical|ATG	1500	canonical	ATG	2	2	2	2
CHPF2|ENSG00000033100.17|protein_coding	ENST00000035307.7:chr7:+|136|3989:1530:3849|canonical|ATG	2319	canonical	ATG	2	2	2	2
CHPF2|ENSG00000033100.17|protein_coding	ENST00000035307.7:chr7:+|20|3989:283:427|uORF|ATG	144	uORF	ATG	0	2	2	2
CHPF2|ENSG00000033100.17|protein_coding	ENST00000035307.7:chr7:+|38|3989:505:523|uORF|CTG	18	uORF	CTG	0	2	0	2
CHPF2|ENSG00000033100.17|protein_coding	ENST00000035307.7:chr7:+|40|3989:533:611|uORF|GTG	78	uORF	GTG	0	2	2	1
CHPF2|ENSG00000033100.17|protein_coding	ENST00000035307.7:chr7:+|41|3989:553:673|uORF|CTG	120	uORF	CTG	0	2	2	1
CHPF2|ENSG00000033100.17|protein_coding	ENST00000035307.7:chr7:+|50|3989:620:791|uORF|GTG	171	uORF	GTG	0	1	2	1
CHPF2|ENSG00000033100.17|protein_coding	ENST00000035307.7:chr7:+|60|3989:751:808|uORF|ATG	57	uORF	ATG	0	2	0	2
CHPF2|ENSG00000033100.17|protein_coding	ENST00000035307.7:chr7:+|69|3989:843:879|uORF|ATG	36	uORF	ATG	0	2	1	2
GABARAPL2|ENSG00000034713.8|protein_coding	ENST00000037243.7:chr16:+|10|974:109:463|canonical|ATG	354	canonical	ATG	2	2	2	2
MYOC|ENSG00000034971.17|protein_coding	ENST00000037502.11:chr1:-|2|2100:78:1593|canonical|ATG	1515	canonical	ATG	2	2	2	1
FAM136A|ENSG00000035141.8|protein_coding	ENST00000037869.7:chr2:-|4|1810:80:497|canonical|ATG	417	canonical	ATG	2	2	2	2
NSMAF|ENSG00000035681.9|protein_coding	ENST00000038176.8:chr8:-|12|3574:223:2977|canonical|ATG	2754	canonical	ATG	2	2	2	2
NSMAF|ENSG00000035681.9|protein_coding	ENST00000038176.8:chr8:-|4|3574:29:41|uORF|ATG	12	uORF	ATG	0	2	0	2
OTC|ENSG00000036473.8|protein_coding	ENST00000039007.5:chrX:+|6|1522:94:1159|canonical|ATG	1065	canonical	ATG	2	2	2	2
OTC|ENSG00000036473.8|protein_coding	ENST00000039007.5:chrX:+|95|1522:1187:1277|dORF|ATG	90	dORF	ATG	1	2	2	0
TTC17|ENSG00000052841.15|protein_coding	ENST00000039989.9:chr11:+|3|4488:36:3462|canonical|ATG	3426	canonical	ATG	2	2	2	2
HOXC8|ENSG00000037965.6|protein_coding	ENST00000040584.6:chr12:+|11|2417:301:1030|canonical|ATG	729	canonical	ATG	2	2	2	2
HOXC8|ENSG00000037965.6|protein_coding	ENST00000040584.6:chr12:+|2|2417:33:540|ouORF|GTG	507	ouORF	GTG	1	1	2	0
MRI1|ENSG00000037757.14|protein_coding	ENST00000040663.8:chr19:+|8|3178:68:1178|canonical|ATG	1110	canonical	ATG	2	2	2	2
BOD1L1|ENSG00000038219.13|protein_coding	ENST00000040738.10:chr4:-|2|10567:16:37|uORF|CTG	21	uORF	CTG	0	2	0	2
BOD1L1|ENSG00000038219.13|protein_coding	ENST00000040738.10:chr4:-|7|10567:139:9295|canonical|ATG	9156	canonical	ATG	2	2	2	2
TARBP1|ENSG00000059588.10|protein_coding	ENST00000040877.2:chr1:-|7|5206:77:4943|canonical|ATG	4866	canonical	ATG	2	2	2	2
RIPOR1|ENSG00000039523.20|protein_coding	ENST00000379312.7:chr16:+|3|4116:97:178|ouORF|ATG	81	ouORF	ATG	1	2	2	2
BEST2|ENSG00000039987.7|protein_coding	ENST00000549706.5:chr19:+|22|2183:325:1855|canonical|ATG	1530	canonical	ATG	2	2	2	2
RTN4R|ENSG00000040608.14|protein_coding	ENST00000043402.8:chr22:-|11|1944:227:1649|canonical|ATG	1422	canonical	ATG	2	2	2	2
RTN4R|ENSG00000040608.14|protein_coding	ENST00000043402.8:chr22:-|1|1944:26:134|uORF|CTG	108	uORF	CTG	0	2	2	0
RTN4R|ENSG00000040608.14|protein_coding	ENST00000043402.8:chr22:-|6|1944:147:231|ouORF|ATG	84	ouORF	ATG	0	2	2	2
PSMA4|ENSG00000041357.16|protein_coding	ENST00000044462.12:chr15:+|7|4378:120:906|canonical|ATG	786	canonical	ATG	2	2	2	2
SPATA7|ENSG00000042317.17|protein_coding	ENST00000045347.11:chr14:+|1|1410:1:1378|canonical|ATG	1377	canonical	ATG	2	2	2	1
ZPBP|ENSG00000042813.8|protein_coding	ENST00000046087.7:chr7:-|8|1195:53:1109|canonical|ATG	1056	canonical	ATG	2	2	2	1
CTNS|ENSG00000040531.16|protein_coding	ENST00000046640.9:chr17:+|26|4139:302:1406|canonical|ATG	1104	canonical	ATG	2	2	2	2
LCP2|ENSG00000043462.13|protein_coding	ENST00000046794.10:chr5:-|10|4232:115:145|uORF|ATG	30	uORF	ATG	0	2	0	0
LCP2|ENSG00000043462.13|protein_coding	ENST00000046794.10:chr5:-|15|4232:167:1769|canonical|ATG	1602	canonical	ATG	2	2	2	2
GOPC|ENSG00000047932.14|protein_coding	ENST00000052569.10:chr6:-|24|4590:241:1606|canonical|ATG	1365	canonical	ATG	2	2	2	2
TNFRSF17|ENSG00000048462.11|protein_coding	ENST00000053243.6:chr16:+|14|891:116:671|canonical|ATG	555	canonical	ATG	2	2	2	1
MRPS10|ENSG00000048544.6|protein_coding	ENST00000053468.4:chr6:-|1|2100:13:619|canonical|ATG	606	canonical	ATG	2	2	2	2
MRPS10|ENSG00000048544.6|protein_coding	ENST00000053468.4:chr6:-|48|2100:653:713|dORF|ATG	60	dORF	ATG	0	2	1	2
GRN|ENSG00000030582.18|protein_coding	ENST00000053867.8:chr17:+|4|2130:41:1823|canonical|ATG	1782	canonical	ATG	2	2	2	2
THAP3|ENSG00000041988.16|protein_coding	ENST00000054650.9:chr1:+|15|1361:157:877|canonical|ATG	720	canonical	ATG	2	2	2	2
THAP3|ENSG00000041988.16|protein_coding	ENST00000054650.9:chr1:+|5|1361:27:63|uORF|ATG	36	uORF	ATG	0	2	0	2
VAMP3|ENSG00000049245.13|protein_coding	ENST00000054666.11:chr1:+|1|2178:16:124|ouORF|CTG	108	ouORF	CTG	0	2	2	2
VAMP3|ENSG00000049245.13|protein_coding	ENST00000054666.11:chr1:+|6|2178:89:392|canonical|ATG	303	canonical	ATG	2	2	2	2
UTS2|ENSG00000049247.14|protein_coding	ENST00000054668.5:chr1:-|3|420:25:421|truncation|ATG	396	truncation	ATG	2	1	1	1
RCN1|ENSG00000049449.10|protein_coding	ENST00000054950.4:chr11:+|1|2369:29:161|ouORF|CTG	132	ouORF	CTG	0	2	2	2
RCN1|ENSG00000049449.10|protein_coding	ENST00000054950.4:chr11:+|7|2369:124:1120|canonical|ATG	996	canonical	ATG	2	2	2	1
RFC2|ENSG00000049541.11|protein_coding	ENST00000055077.8:chr7:-|1|1685:17:1082|canonical|ATG	1065	canonical	ATG	2	2	2	2
PPP1R3F|ENSG00000049769.14|protein_coding	ENST00000055335.11:chrX:+|6|3477:78:2478|canonical|ATG	2400	canonical	ATG	2	2	2	2
ARHGEF5|ENSG00000050327.15|protein_coding	ENST00000056217.10:chr7:+|12|5482:113:4907|canonical|ATG	4794	canonical	ATG	1	2	2	1
NFE2L3|ENSG00000050344.9|protein_coding	ENST00000056233.4:chr7:+|185|3740:2400:2418|dORF|ATG	18	dORF	ATG	0	1	0	1
NFE2L3|ENSG00000050344.9|protein_coding	ENST00000056233.4:chr7:+|23|3740:302:2387|canonical|ATG	2085	canonical	ATG	2	2	2	2
TNIP3|ENSG00000050730.16|protein_coding	ENST00000057513.8:chr4:-|19|2397:227:1175|truncation|ATG	948	truncation	ATG	2	1	1	1
SIKE1|ENSG00000052723.12|protein_coding	ENST00000060969.6:chr1:-|10|5494:79:703|canonical|ATG	624	canonical	ATG	2	2	2	2
TLL1|ENSG00000038295.8|protein_coding	ENST00000061240.7:chr4:+|41|7291:669:3711|canonical|ATG	3042	canonical	ATG	2	2	2	1
CBLN4|ENSG00000054803.4|protein_coding	ENST00000064571.3:chr20:-|103|3154:1349:1955|canonical|ATG	606	canonical	ATG	2	2	2	1
CBLN4|ENSG00000054803.4|protein_coding	ENST00000064571.3:chr20:-|28|3154:428:485|uORF|ATG	57	uORF	ATG	0	2	1	0
CBLN4|ENSG00000054803.4|protein_coding	ENST00000064571.3:chr20:-|57|3154:790:844|uORF|ATG	54	uORF	ATG	0	1	1	1
CBLN4|ENSG00000054803.4|protein_coding	ENST00000064571.3:chr20:-|80|3154:1017:1023|uORF|ATG	6	uORF	ATG	0	0	0	2
CLDN11|ENSG00000013297.12|protein_coding	ENST00000064724.8:chr3:+|13|2758:200:824|canonical|ATG	624	canonical	ATG	2	2	2	2
CLDN11|ENSG00000013297.12|protein_coding	ENST00000064724.8:chr3:+|95|2758:777:858|odORF|CTG	81	odORF	CTG	1	0	2	2
FAM168A|ENSG00000054965.11|protein_coding	ENST00000064778.8:chr11:-|8|7296:286:1021|canonical|ATG	735	canonical	ATG	2	2	2	2
CDC27|ENSG00000004897.12|protein_coding	ENST00000066544.8:chr17:-|10|5830:124:2599|canonical|ATG	2475	canonical	ATG	2	2	2	2
PKP2|ENSG00000057294.16|protein_coding	ENST00000070846.11:chr12:-|1|4361:47:2693|canonical|ATG	2646	canonical	ATG	2	2	2	2
IL1RAP|ENSG00000196083.10|protein_coding	ENST00000072516.7:chr3:+|1|4697:17:227|ouORF|GTG	210	ouORF	GTG	1	2	2	1
YIPF1|ENSG00000058799.15|protein_coding	ENST00000072644.7:chr1:-|110|1821:1275:1368|odORF|ATG	93	odORF	ATG	0	2	2	0
YIPF1|ENSG00000058799.15|protein_coding	ENST00000072644.7:chr1:-|21|1821:355:1276|canonical|ATG	921	canonical	ATG	2	2	2	2
YIPF1|ENSG00000058799.15|protein_coding	ENST00000072644.7:chr1:-|5|1821:86:197|uORF|ATG	111	uORF	ATG	2	2	2	2
YIPF1|ENSG00000058799.15|protein_coding	ENST00000072644.7:chr1:-|76|1821:960:1110|iORF|GTG	150	iORF	GTG	0	1	1	1
ADCK2|ENSG00000133597.11|protein_coding	ENST00000072869.9:chr7:+|1|2574:21:348|uORF|CTG	327	uORF	CTG	2	2	2	1
ADCK2|ENSG00000133597.11|protein_coding	ENST00000072869.9:chr7:+|23|2574:387:2268|canonical|ATG	1881	canonical	ATG	2	2	2	2
ADCK2|ENSG00000133597.11|protein_coding	ENST00000072869.9:chr7:+|7|2574:62:563|ouORF|CTG	501	ouORF	CTG	0	2	2	1
SLC2A3|ENSG00000059804.16|protein_coding	ENST00000075120.12:chr12:-|19|3827:154:1645|canonical|ATG	1491	canonical	ATG	2	2	2	2
ENPP2|ENSG00000136960.13|protein_coding	ENST00000075322.11:chr8:-|5|3086:60:2652|canonical|ATG	2592	canonical	ATG	2	2	2	2
STYK1|ENSG00000060140.9|protein_coding	ENST00000075503.8:chr12:-|26|2771:282:1551|canonical|ATG	1269	canonical	ATG	2	2	2	1
GNA11|ENSG00000088256.9|protein_coding	ENST00000078429.9:chr19:+|13|4190:291:1371|canonical|ATG	1080	canonical	ATG	2	2	2	2
GNA11|ENSG00000088256.9|protein_coding	ENST00000078429.9:chr19:+|8|4190:68:332|ouORF|CTG	264	ouORF	CTG	0	1	2	1
HDAC7|ENSG00000061273.18|protein_coding	ENST00000080059.12:chr12:-|8|4213:119:3095|canonical|ATG	2976	canonical	ATG	2	2	2	2
MRPS35|ENSG00000061794.13|protein_coding	ENST00000081029.8:chr12:+|1|1829:13:985|canonical|ATG	972	canonical	ATG	2	2	2	2
APPBP2|ENSG00000062725.10|protein_coding	ENST00000083182.8:chr17:-|1|6492:5:74|uORF|ACG	69	uORF	ACG	0	0	2	1
APPBP2|ENSG00000062725.10|protein_coding	ENST00000083182.8:chr17:-|23|6492:312:2070|canonical|ATG	1758	canonical	ATG	2	2	2	2
APPBP2|ENSG00000062725.10|protein_coding	ENST00000083182.8:chr17:-|3|6492:34:331|ouORF|CTG	297	ouORF	CTG	0	1	2	1
APPBP2|ENSG00000062725.10|protein_coding	ENST00000083182.8:chr17:-|67|6492:785:860|iORF|TTG	75	iORF	TTG	0	0	0	2
CA11|ENSG00000063180.9|protein_coding	ENST00000084798.9:chr19:-|106|1715:1514:1625|odORF|ATG	111	odORF	ATG	1	2	2	1
CA11|ENSG00000063180.9|protein_coding	ENST00000084798.9:chr19:-|13|1715:206:239|uORF|ATG	33	uORF	ATG	0	0	0	2
CA11|ENSG00000063180.9|protein_coding	ENST00000084798.9:chr19:-|17|1715:255:276|uORF|CTG	21	uORF	CTG	0	0	0	1
CA11|ENSG00000063180.9|protein_coding	ENST00000084798.9:chr19:-|1|1715:16:103|uORF|CTG	87	uORF	CTG	0	2	2	2
CA11|ENSG00000063180.9|protein_coding	ENST00000084798.9:chr19:-|20|1715:357:507|uORF|ACG	150	uORF	ACG	0	2	2	1
CA11|ENSG00000063180.9|protein_coding	ENST00000084798.9:chr19:-|35|1715:556:1543|canonical|ATG	987	canonical	ATG	2	2	2	2
CA11|ENSG00000063180.9|protein_coding	ENST00000084798.9:chr19:-|3|1715:60:207|uORF|ACG	147	uORF	ACG	1	2	2	1
CA11|ENSG00000063180.9|protein_coding	ENST00000084798.9:chr19:-|8|1715:163:253|uORF|ATG	90	uORF	ATG	0	2	2	2
CA11|ENSG00000063180.9|protein_coding	ENST00000084798.9:chr19:-|9|1715:170:188|uORF|ATG	18	uORF	ATG	0	2	0	2
ISOC2|ENSG00000063241.8|protein_coding	ENST00000438389.6:chr19:-|56|1566:721:901|ouORF|CTG	180	ouORF	CTG	1	2	2	2
ISOC2|ENSG00000063241.8|protein_coding	ENST00000085068.7:chr19:-|8|1122:138:804|canonical|ATG	666	canonical	ATG	2	2	2	2
EPN1|ENSG00000063245.15|protein_coding	ENST00000270460.11:chr19:+|11|16219:177:201|uORF|ATG	24	uORF	ATG	0	2	1	2
CD22|ENSG00000012124.17|protein_coding	ENST00000085219.10:chr19:+|7|3274:67:2611|canonical|ATG	2544	canonical	ATG	2	2	2	1
GSC2|ENSG00000063515.3|protein_coding	ENST00000086933.3:chr22:-|34|2625:549:690|odORF|ATG	141	odORF	ATG	0	2	2	0
ZFY|ENSG00000067646.12|protein_coding	ENST00000155093.8:chrY:+|31|5336:418:2824|canonical|ATG	2406	canonical	ATG	2	2	2	2
ZFY|ENSG00000067646.12|protein_coding	ENST00000155093.8:chrY:+|7|5336:118:244|uORF|CTG	126	uORF	CTG	0	2	2	1
KCNQ1|ENSG00000053918.18|protein_coding	ENST00000155840.12:chr11:+|6|3224:92:2123|canonical|ATG	2031	canonical	ATG	2	2	2	1
TRIB2|ENSG00000071575.12|protein_coding	ENST00000155926.9:chr2:+|10|4344:271:286|uORF|TTG	15	uORF	TTG	0	0	1	2
TRIB2|ENSG00000071575.12|protein_coding	ENST00000155926.9:chr2:+|11|4344:292:301|uORF|ACG	9	uORF	ACG	0	0	0	2
TRIB2|ENSG00000071575.12|protein_coding	ENST00000155926.9:chr2:+|12|4344:297:525|uORF|GTG	228	uORF	GTG	0	2	2	2
TRIB2|ENSG00000071575.12|protein_coding	ENST00000155926.9:chr2:+|168|4344:2409:2499|dORF|ATG	90	dORF	ATG	1	0	2	2
TRIB2|ENSG00000071575.12|protein_coding	ENST00000155926.9:chr2:+|194|4344:2745:2781|dORF|CTG	36	dORF	CTG	0	2	0	1
TRIB2|ENSG00000071575.12|protein_coding	ENST00000155926.9:chr2:+|200|4344:2870:2885|dORF|ATG	15	dORF	ATG	0	2	0	2
TRIB2|ENSG00000071575.12|protein_coding	ENST00000155926.9:chr2:+|209|4344:3023:3035|dORF|ATG	12	dORF	ATG	0	0	0	2
TRIB2|ENSG00000071575.12|protein_coding	ENST00000155926.9:chr2:+|226|4344:3233:3269|dORF|ATG	36	dORF	ATG	0	2	0	2
TRIB2|ENSG00000071575.12|protein_coding	ENST00000155926.9:chr2:+|232|4344:3270:3288|dORF|ATG	18	dORF	ATG	0	0	0	1
TRIB2|ENSG00000071575.12|protein_coding	ENST00000155926.9:chr2:+|26|4344:521:536|uORF|ATG	15	uORF	ATG	0	2	1	2
TRIB2|ENSG00000071575.12|protein_coding	ENST00000155926.9:chr2:+|271|4344:3778:4159|dORF|ATG	381	dORF	ATG	1	2	2	0
TRIB2|ENSG00000071575.12|protein_coding	ENST00000155926.9:chr2:+|28|4344:529:640|uORF|GTG	111	uORF	GTG	0	0	2	1
TRIB2|ENSG00000071575.12|protein_coding	ENST00000155926.9:chr2:+|2|4344:44:80|uORF|ACG	36	uORF	ACG	0	2	0	2
TRIB2|ENSG00000071575.12|protein_coding	ENST00000155926.9:chr2:+|34|4344:614:755|uORF|TTG	141	uORF	TTG	0	2	2	1
TRIB2|ENSG00000071575.12|protein_coding	ENST00000155926.9:chr2:+|38|4344:654:696|uORF|ATG	42	uORF	ATG	0	0	0	0
TRIB2|ENSG00000071575.12|protein_coding	ENST00000155926.9:chr2:+|4|4344:108:123|uORF|ATG	15	uORF	ATG	0	2	0	2
TRIB2|ENSG00000071575.12|protein_coding	ENST00000155926.9:chr2:+|50|4344:832:1087|uORF|CTG	255	uORF	CTG	0	2	2	1
TRIB2|ENSG00000071575.12|protein_coding	ENST00000155926.9:chr2:+|67|4344:1093:1132|uORF|GTG	39	uORF	GTG	0	2	0	2
TRIB2|ENSG00000071575.12|protein_coding	ENST00000155926.9:chr2:+|68|4344:1104:1377|ouORF|CTG	273	ouORF	CTG	0	0	2	1
TRIB2|ENSG00000071575.12|protein_coding	ENST00000155926.9:chr2:+|83|4344:1373:2405|canonical|ATG	1032	canonical	ATG	2	2	2	2
OTUD5|ENSG00000068308.15|protein_coding	ENST00000156084.8:chrX:-|1|2740:18:66|ouORF|GTG	48	ouORF	GTG	0	2	0	2
OTUD5|ENSG00000068308.15|protein_coding	ENST00000156084.8:chrX:-|5|2740:62:1778|canonical|ATG	1716	canonical	ATG	2	2	2	2
GPKOW|ENSG00000068394.11|protein_coding	ENST00000156109.7:chrX:-|16|1658:189:195|iORF|GTG	6	iORF	GTG	0	0	0	2
GPKOW|ENSG00000068394.11|protein_coding	ENST00000156109.7:chrX:-|1|1658:14:1445|canonical|ATG	1431	canonical	ATG	2	2	2	2
AQR|ENSG00000021776.11|protein_coding	ENST00000156471.10:chr15:-|10|9597:130:4588|canonical|ATG	4458	canonical	ATG	2	2	2	2
AQR|ENSG00000021776.11|protein_coding	ENST00000156471.10:chr15:-|1|9597:17:56|uORF|TTG	39	uORF	TTG	0	2	0	0
AQR|ENSG00000021776.11|protein_coding	ENST00000156471.10:chr15:-|4|9597:72:99|uORF|TTG	27	uORF	TTG	0	2	0	2
AQR|ENSG00000021776.11|protein_coding	ENST00000156471.10:chr15:-|6|9597:105:216|ouORF|CTG	111	ouORF	CTG	0	2	2	2
ST6GALNAC1|ENSG00000070526.15|protein_coding	ENST00000156626.12:chr17:-|8|2489:85:124|ouORF|ATG	39	ouORF	ATG	0	2	1	2
ST6GALNAC1|ENSG00000070526.15|protein_coding	ENST00000156626.12:chr17:-|9|2489:120:1923|canonical|ATG	1803	canonical	ATG	2	2	2	2
MBD3|ENSG00000071655.18|protein_coding	ENST00000156825.5:chr19:-|5|5518:171:951|canonical|ATG	780	canonical	ATG	2	2	2	2
LMCD1|ENSG00000071282.12|protein_coding	ENST00000157600.8:chr3:+|7|8284:117:1215|canonical|ATG	1098	canonical	ATG	2	2	2	2
PSMC4|ENSG00000013275.8|protein_coding	ENST00000157812.7:chr19:+|2|1754:39:1296|canonical|ATG	1257	canonical	ATG	2	2	2	2
FNDC8|ENSG00000073598.6|protein_coding	ENST00000158009.6:chr17:+|11|1352:80:1055|canonical|ATG	975	canonical	ATG	2	2	2	1
CAMKK1|ENSG00000004660.15|protein_coding	ENST00000348335.7:chr17:-|1|3572:11:155|uORF|CTG	144	uORF	CTG	0	2	2	1
CAMKK1|ENSG00000004660.15|protein_coding	ENST00000158166.5:chr17:-|8|2459:150:1713|canonical|ATG	1563	canonical	ATG	2	2	2	2
FAM50A|ENSG00000071859.15|protein_coding	ENST00000158526.9:chrX:+|5|1240:75:108|uORF|ATG	33	uORF	ATG	0	2	0	2
ACAP1|ENSG00000072818.12|protein_coding	ENST00000158762.8:chr17:+|14|2511:207:2430|canonical|ATG	2223	canonical	ATG	2	2	2	2
ACAP1|ENSG00000072818.12|protein_coding	ENST00000158762.8:chr17:+|207|2511:2189:2201|iORF|ACG	12	iORF	ACG	0	0	0	1
ACAP1|ENSG00000072818.12|protein_coding	ENST00000158762.8:chr17:+|5|2511:22:211|ouORF|GTG	189	ouORF	GTG	0	2	2	1
DERL2|ENSG00000072849.11|protein_coding	ENST00000158771.9:chr17:-|3|4167:18:738|canonical|ATG	720	canonical	ATG	2	2	2	2
NOX3|ENSG00000074771.4|protein_coding	ENST00000159060.3:chr6:-|3|1980:43:1747|truncation|ATG	1704	truncation	ATG	2	1	1	1
ANO8|ENSG00000074855.11|protein_coding	ENST00000159087.7:chr19:-|8|4178:186:3885|canonical|ATG	3699	canonical	ATG	2	2	2	2
KDM4B|ENSG00000127663.15|protein_coding	ENST00000159111.9:chr19:+|14|5604:227:3518|canonical|ATG	3291	canonical	ATG	2	2	2	2
ICAM3|ENSG00000076662.10|protein_coding	ENST00000160262.10:chr19:-|2|1735:11:1655|canonical|ATG	1644	canonical	ATG	2	2	2	2
CAMSAP3|ENSG00000076826.10|protein_coding	ENST00000160298.9:chr19:+|3|4137:141:3891|canonical|ATG	3750	canonical	ATG	2	2	2	1
CTTNBP2|ENSG00000077063.11|protein_coding	ENST00000160373.8:chr7:-|1|5904:27:5019|canonical|ATG	4992	canonical	ATG	2	2	2	2
CTTNBP2|ENSG00000077063.11|protein_coding	ENST00000160373.8:chr7:-|91|5904:1114:1123|iORF|GTG	9	iORF	GTG	0	0	0	0
ACTL6B|ENSG00000077080.10|protein_coding	ENST00000160382.10:chr7:-|5|1524:95:1376|canonical|ATG	1281	canonical	ATG	2	2	2	2
ACTL6B|ENSG00000077080.10|protein_coding	ENST00000160382.10:chr7:-|77|1524:909:1074|iORF|ATG	165	iORF	ATG	2	2	0	0
CIC|ENSG00000079432.9|protein_coding	ENST00000160740.7:chr19:+|18|6111:381:408|uORF|ATG	27	uORF	ATG	0	2	1	2
CIC|ENSG00000079432.9|protein_coding	ENST00000160740.7:chr19:+|35|6111:686:5507|canonical|ATG	4821	canonical	ATG	2	2	2	2
KIF22|ENSG00000079616.14|protein_coding	ENST00000160827.9:chr16:+|2|2081:10:2008|canonical|ATG	1998	canonical	ATG	2	2	2	2
PRSS22|ENSG00000005001.10|protein_coding	ENST00000161006.8:chr16:-|6|1383:67:1021|canonical|ATG	954	canonical	ATG	2	2	2	1
CEACAM1|ENSG00000079385.23|protein_coding	ENST00000161559.11:chr19:-|6|3491:108:1689|canonical|ATG	1581	canonical	ATG	2	2	2	2
YTHDC2|ENSG00000047188.16|protein_coding	ENST00000161863.9:chr5:+|18|6305:203:4496|canonical|ATG	4293	canonical	ATG	2	2	2	2
TMEM161A|ENSG00000064545.15|protein_coding	ENST00000162044.14:chr19:-|5|2251:51:1491|canonical|ATG	1440	canonical	ATG	2	2	2	2
BCAR1|ENSG00000050820.17|protein_coding	ENST00000162330.10:chr16:-|8|4085:143:2756|canonical|ATG	2613	canonical	ATG	2	2	2	2
FOXJ2|ENSG00000065970.9|protein_coding	ENST00000162391.8:chr12:+|11|5524:216:399|uORF|GTG	183	uORF	GTG	0	2	2	0
FOXJ2|ENSG00000065970.9|protein_coding	ENST00000162391.8:chr12:+|1|5524:39:180|uORF|CTG	141	uORF	CTG	2	2	2	1
FOXJ2|ENSG00000065970.9|protein_coding	ENST00000162391.8:chr12:+|25|5524:478:493|uORF|GTG	15	uORF	GTG	0	2	0	2
FOXJ2|ENSG00000065970.9|protein_coding	ENST00000162391.8:chr12:+|26|5524:538:577|uORF|TTG	39	uORF	TTG	0	2	0	2
FOXJ2|ENSG00000065970.9|protein_coding	ENST00000162391.8:chr12:+|27|5524:554:710|uORF|ACG	156	uORF	ACG	0	2	2	2
FOXJ2|ENSG00000065970.9|protein_coding	ENST00000162391.8:chr12:+|54|5524:1133:2858|canonical|ATG	1725	canonical	ATG	2	2	2	2
FOXJ2|ENSG00000065970.9|protein_coding	ENST00000162391.8:chr12:+|7|5524:119:482|uORF|ACG	363	uORF	ACG	0	2	2	1
TNFRSF1A|ENSG00000067182.8|protein_coding	ENST00000162749.7:chr12:-|21|2171:263:1631|canonical|ATG	1368	canonical	ATG	2	2	2	2
GOLGA5|ENSG00000066455.13|protein_coding	ENST00000163416.7:chr14:+|3|2879:112:130|uORF|ACG	18	uORF	ACG	0	2	0	2
GOLGA5|ENSG00000066455.13|protein_coding	ENST00000163416.7:chr14:+|4|2879:129:165|uORF|GTG	36	uORF	GTG	0	2	0	2
GOLGA5|ENSG00000066455.13|protein_coding	ENST00000163416.7:chr14:+|8|2879:183:2379|canonical|ATG	2196	canonical	ATG	2	2	2	2
CELSR3|ENSG00000008300.17|protein_coding	ENST00000164024.5:chr3:-|12|11933:253:10192|canonical|ATG	9939	canonical	ATG	1	2	2	1
CELSR3|ENSG00000008300.17|protein_coding	ENST00000164024.5:chr3:-|2|11933:35:98|uORF|ATG	63	uORF	ATG	0	2	2	2
CELSR3|ENSG00000008300.17|protein_coding	ENST00000164024.5:chr3:-|7|11933:98:257|ouORF|ATG	159	ouORF	ATG	0	2	2	1
PPP2R5B|ENSG00000068971.14|protein_coding	ENST00000164133.7:chr11:+|1|2729:2:14|uORF|ATG	12	uORF	ATG	0	2	0	2
PPP2R5B|ENSG00000068971.14|protein_coding	ENST00000164133.7:chr11:+|22|2729:361:394|uORF|CTG	33	uORF	CTG	2	2	0	2
PPP2R5B|ENSG00000068971.14|protein_coding	ENST00000164133.7:chr11:+|34|2729:509:524|uORF|ATG	15	uORF	ATG	1	2	1	2
PPP2R5B|ENSG00000068971.14|protein_coding	ENST00000164133.7:chr11:+|40|2729:605:2099|canonical|ATG	1494	canonical	ATG	2	2	2	2
PYGM|ENSG00000068976.14|protein_coding	ENST00000164139.4:chr11:-|6|2866:77:2606|canonical|ATG	2529	canonical	ATG	2	2	2	1
BCL3|ENSG00000069399.15|protein_coding	ENST00000164227.10:chr19:+|2|1877:84:1449|canonical|ATG	1365	canonical	ATG	2	2	2	2
PIGB|ENSG00000069943.10|protein_coding	ENST00000164305.10:chr15:+|2|1910:30:1695|canonical|ATG	1665	canonical	ATG	2	2	2	2
PDZD4|ENSG00000067840.13|protein_coding	ENST00000164640.8:chrX:-|7|3689:193:2503|canonical|ATG	2310	canonical	ATG	2	2	2	2
REEP1|ENSG00000068615.20|protein_coding	ENST00000538924.7:chr2:-|274|4017:3393:3399|dORF|ATG	6	dORF	ATG	0	0	0	2
FSTL3|ENSG00000070404.10|protein_coding	ENST00000166139.9:chr19:+|4|2501:33:825|canonical|ATG	792	canonical	ATG	2	2	2	2
EPHA8|ENSG00000070886.12|protein_coding	ENST00000166244.8:chr1:+|13|5019:148:3166|canonical|ATG	3018	canonical	ATG	2	2	2	2
TRIP13|ENSG00000071539.14|protein_coding	ENST00000166345.8:chr5:+|11|2431:116:1415|canonical|ATG	1299	canonical	ATG	2	2	2	2
P4HA2|ENSG00000072682.20|protein_coding	ENST00000379104.7:chr5:-|9|4553:83:1691|canonical|ATG	1608	canonical	ATG	2	2	2	2
VASH1|ENSG00000071246.11|protein_coding	ENST00000167106.9:chr14:+|17|6449:360:531|uORF|ATG	171	uORF	ATG	2	2	2	1
VASH1|ENSG00000071246.11|protein_coding	ENST00000167106.9:chr14:+|92|6449:1355:2453|canonical|ATG	1098	canonical	ATG	2	2	2	1
LLGL2|ENSG00000073350.14|protein_coding	ENST00000167462.9:chr17:+|6|3480:131:3179|canonical|ATG	3048	canonical	ATG	2	2	2	2
KRT14|ENSG00000186847.6|protein_coding	ENST00000167586.7:chr17:-|3|1636:62:1481|canonical|ATG	1419	canonical	ATG	2	2	2	1
KRT20|ENSG00000171431.4|protein_coding	ENST00000167588.4:chr17:-|5|1804:58:1333|canonical|ATG	1275	canonical	ATG	1	2	2	1
SPP2|ENSG00000072080.11|protein_coding	ENST00000168148.8:chr2:+|5|1021:86:722|canonical|ATG	636	canonical	ATG	2	2	2	2
SPP2|ENSG00000072080.11|protein_coding	ENST00000168148.8:chr2:+|74|1021:788:821|dORF|GTG	33	dORF	GTG	1	1	1	1
HSD17B10|ENSG00000072506.14|protein_coding	ENST00000168216.11:chrX:-|3|954:26:812|canonical|ATG	786	canonical	ATG	2	2	2	2
FGF4|ENSG00000075388.4|protein_coding	ENST00000168712.3:chr11:-|14|3165:258:879|canonical|ATG	621	canonical	ATG	0	2	2	0
NMRK2|ENSG00000077009.14|protein_coding	ENST00000168977.7:chr19:+|21|1160:325:1018|canonical|ATG	693	canonical	ATG	2	2	2	2
MASP1|ENSG00000127241.18|protein_coding	ENST00000169293.10:chr3:-|14|2440:326:1469|canonical|ATG	1143	canonical	ATG	2	2	2	2
TIMM21|ENSG00000075336.12|protein_coding	ENST00000169551.11:chr18:+|11|3084:139:193|uORF|ACG	54	uORF	ACG	0	0	0	1
TIMM21|ENSG00000075336.12|protein_coding	ENST00000169551.11:chr18:+|16|3084:174:180|uORF|ATG	6	uORF	ATG	0	0	0	2
TIMM21|ENSG00000075336.12|protein_coding	ENST00000169551.11:chr18:+|17|3084:179:185|uORF|ATG	6	uORF	ATG	0	0	0	2
TIMM21|ENSG00000075336.12|protein_coding	ENST00000169551.11:chr18:+|22|3084:215:233|uORF|ATG	18	uORF	ATG	0	2	0	2
TIMM21|ENSG00000075336.12|protein_coding	ENST00000169551.11:chr18:+|28|3084:287:1034|canonical|ATG	747	canonical	ATG	2	2	2	2
TIMM21|ENSG00000075336.12|protein_coding	ENST00000169551.11:chr18:+|3|3084:19:37|uORF|ATG	18	uORF	ATG	0	2	0	2
TIMM21|ENSG00000075336.12|protein_coding	ENST00000169551.11:chr18:+|6|3084:37:70|uORF|ATG	33	uORF	ATG	0	2	0	2
TIMM21|ENSG00000075336.12|protein_coding	ENST00000169551.11:chr18:+|9|3084:75:102|uORF|ATG	27	uORF	ATG	0	2	1	2
BPIFB2|ENSG00000078898.7|protein_coding	ENST00000170150.4:chr20:+|7|1788:92:1469|canonical|ATG	1377	canonical	ATG	2	2	2	2
REXO1|ENSG00000079313.15|protein_coding	ENST00000170168.9:chr19:-|1|4609:18:72|uORF|ATG	54	uORF	ATG	0	2	0	2
REXO1|ENSG00000079313.15|protein_coding	ENST00000170168.9:chr19:-|21|4609:340:604|iORF|ATG	264	iORF	ATG	0	2	1	1
REXO1|ENSG00000079313.15|protein_coding	ENST00000170168.9:chr19:-|6|4609:126:3792|canonical|ATG	3666	canonical	ATG	2	2	2	2
MKRN2|ENSG00000075975.17|protein_coding	ENST00000170447.12:chr3:+|5|2775:65:1316|canonical|ATG	1251	canonical	ATG	2	2	2	2
GPATCH1|ENSG00000076650.7|protein_coding	ENST00000170564.7:chr19:+|1|3191:14:2810|canonical|ATG	2796	canonical	ATG	2	2	2	2
IL4R|ENSG00000077238.14|protein_coding	ENST00000170630.6:chr16:+|1|3380:1:2434|canonical|ATG	2433	canonical	ATG	1	2	2	1
KEAP1|ENSG00000079999.14|protein_coding	ENST00000171111.10:chr19:-|2|2565:63:258|ouORF|CTG	195	ouORF	CTG	1	2	2	2
P2RY10|ENSG00000078589.13|protein_coding	ENST00000171757.3:chrX:+|14|3517:239:296|uORF|ATG	57	uORF	ATG	0	2	0	2
P2RY10|ENSG00000078589.13|protein_coding	ENST00000171757.3:chrX:+|19|3517:311:1331|canonical|ATG	1020	canonical	ATG	2	2	2	2
P2RY10|ENSG00000078589.13|protein_coding	ENST00000171757.3:chrX:+|1|3517:6:45|uORF|ATG	39	uORF	ATG	0	2	0	2
TNS1|ENSG00000079308.20|protein_coding	ENST00000171887.8:chr2:-|39|10331:454:5662|canonical|ATG	5208	canonical	ATG	2	2	2	1
NGFR|ENSG00000064300.9|protein_coding	ENST00000172229.8:chr17:+|4|3408:126:1410|canonical|ATG	1284	canonical	ATG	2	2	2	2
NTN1|ENSG00000065320.9|protein_coding	ENST00000173229.7:chr17:+|10|5986:140:1955|canonical|ATG	1815	canonical	ATG	2	2	2	2
NTN1|ENSG00000065320.9|protein_coding	ENST00000173229.7:chr17:+|179|5986:2203:2497|dORF|ATG	294	dORF	ATG	1	2	2	0
NTN1|ENSG00000065320.9|protein_coding	ENST00000173229.7:chr17:+|8|5986:129:144|ouORF|CTG	15	ouORF	CTG	0	1	1	2
ISOC1|ENSG00000066583.12|protein_coding	ENST00000173527.6:chr5:+|2|1942:19:916|canonical|ATG	897	canonical	ATG	2	2	2	2
TRO|ENSG00000067445.22|protein_coding	ENST00000173898.12:chrX:+|6|4634:100:4396|canonical|ATG	4296	canonical	ATG	2	2	2	2
MNT|ENSG00000070444.15|protein_coding	ENST00000174618.5:chr17:-|21|4925:349:2098|canonical|ATG	1749	canonical	ATG	2	2	2	2
LAPTM4A|ENSG00000068697.7|protein_coding	ENST00000175091.5:chr2:-|13|1365:109:811|canonical|ATG	702	canonical	ATG	2	2	2	2
PTPN18|ENSG00000072135.13|protein_coding	ENST00000175756.10:chr2:+|133|3616:1458:1485|dORF|TTG	27	dORF	TTG	0	1	1	1
PTPN18|ENSG00000072135.13|protein_coding	ENST00000175756.10:chr2:+|138|3616:1484:1502|dORF|ATG	18	dORF	ATG	0	2	0	1
PTPN18|ENSG00000072135.13|protein_coding	ENST00000175756.10:chr2:+|143|3616:1516:1546|dORF|ATG	30	dORF	ATG	0	2	0	2
PTPN18|ENSG00000072135.13|protein_coding	ENST00000175756.10:chr2:+|147|3616:1564:1633|dORF|ATG	69	dORF	ATG	0	2	2	1
PTPN18|ENSG00000072135.13|protein_coding	ENST00000175756.10:chr2:+|161|3616:1719:1851|dORF|ATG	132	dORF	ATG	0	2	2	0
PTPN18|ENSG00000072135.13|protein_coding	ENST00000175756.10:chr2:+|167|3616:1927:2092|dORF|ATG	165	dORF	ATG	1	2	2	0
PTPN18|ENSG00000072135.13|protein_coding	ENST00000175756.10:chr2:+|182|3616:2249:2333|dORF|ATG	84	dORF	ATG	0	0	2	0
PTPN18|ENSG00000072135.13|protein_coding	ENST00000175756.10:chr2:+|191|3616:2357:2498|dORF|ATG	141	dORF	ATG	1	2	2	0
PTPN18|ENSG00000072135.13|protein_coding	ENST00000175756.10:chr2:+|20|3616:255:273|iORF|ATG	18	iORF	ATG	0	1	0	2
PTPN18|ENSG00000072135.13|protein_coding	ENST00000175756.10:chr2:+|231|3616:2921:3080|dORF|ATG	159	dORF	ATG	0	2	2	1
PTPN18|ENSG00000072135.13|protein_coding	ENST00000175756.10:chr2:+|4|3616:53:1436|canonical|ATG	1383	canonical	ATG	2	2	2	2
DRD4|ENSG00000069696.7|protein_coding	ENST00000176183.6:chr11:+|3|1399:37:1297|canonical|ATG	1260	canonical	ATG	0	2	2	1
SCT|ENSG00000070031.4|protein_coding	ENST00000176195.4:chr11:-|3|526:39:405|canonical|ATG	366	canonical	ATG	0	2	2	0
STK10|ENSG00000072786.13|protein_coding	ENST00000176763.10:chr5:-|6|5892:183:3090|canonical|ATG	2907	canonical	ATG	2	2	2	2
ALPK1|ENSG00000073331.18|protein_coding	ENST00000650871.1:chr4:+|1|5399:5:62|uORF|ATG	57	uORF	ATG	0	2	1	2
TBX21|ENSG00000073861.3|protein_coding	ENST00000177694.2:chr17:+|13|2583:220:1828|canonical|ATG	1608	canonical	ATG	2	2	2	1
MRPS34|ENSG00000074071.15|protein_coding	ENST00000177742.7:chr16:-|3|1040:32:710|canonical|ATG	678	canonical	ATG	2	2	2	2
CA12|ENSG00000074410.14|protein_coding	ENST00000178638.8:chr15:-|8|6098:127:1192|canonical|ATG	1065	canonical	ATG	2	2	2	2
MAP2K5|ENSG00000137764.20|protein_coding	ENST00000178640.10:chr15:+|21|2344:380:581|uORF|CTG	201	uORF	CTG	0	2	2	1
MAP2K5|ENSG00000137764.20|protein_coding	ENST00000178640.10:chr15:+|2|2344:90:237|uORF|CTG	147	uORF	CTG	0	2	2	1
MAP2K5|ENSG00000137764.20|protein_coding	ENST00000178640.10:chr15:+|35|2344:612:618|uORF|ATG	6	uORF	ATG	0	1	1	2
MAP2K5|ENSG00000137764.20|protein_coding	ENST00000178640.10:chr15:+|38|2344:634:1981|canonical|ATG	1347	canonical	ATG	2	2	2	2
MAP2K5|ENSG00000137764.20|protein_coding	ENST00000178640.10:chr15:+|3|2344:106:208|uORF|CTG	102	uORF	CTG	0	2	2	2
TIGAR|ENSG00000078237.7|protein_coding	ENST00000179259.6:chr12:+|4|8209:60:873|canonical|ATG	813	canonical	ATG	2	2	2	2
MTMR7|ENSG00000003987.14|protein_coding	ENST00000180173.10:chr8:-|6|5110:60:2043|canonical|ATG	1983	canonical	ATG	2	2	2	2
CPB2|ENSG00000080618.17|protein_coding	ENST00000181383.10:chr13:-|5|1724:25:1297|canonical|ATG	1272	canonical	ATG	2	2	2	2
FAM107B|ENSG00000065809.14|protein_coding	ENST00000181796.7:chr10:-|17|3788:235:1156|canonical|ATG	921	canonical	ATG	2	2	2	1
CDK13|ENSG00000065883.17|protein_coding	ENST00000181839.10:chr7:+|1|9525:10:433|ouORF|TTG	423	ouORF	TTG	0	2	2	1
CDK13|ENSG00000065883.17|protein_coding	ENST00000181839.10:chr7:+|24|9525:387:4926|canonical|ATG	4539	canonical	ATG	2	2	2	2
TSPAN32|ENSG00000064201.16|protein_coding	ENST00000182290.9:chr11:+|3|1380:33:1101|extension|ATG	1068	extension	ATG	1	2	1	1
FAR2|ENSG00000064763.12|protein_coding	ENST00000536681.8:chr12:+|11|3538:169:1717|canonical|ATG	1548	canonical	ATG	2	2	2	2
TRAM2|ENSG00000065308.5|protein_coding	ENST00000182527.4:chr6:-|13|7047:146:1259|canonical|ATG	1113	canonical	ATG	2	2	2	2
CLDN18|ENSG00000066405.13|protein_coding	ENST00000183605.10:chr3:+|1|3355:62:848|canonical|ATG	786	canonical	ATG	2	2	2	1
NDUFB4|ENSG00000065518.8|protein_coding	ENST00000184266.3:chr3:+|28|651:434:473|dORF|ATG	39	dORF	ATG	1	1	1	1
NDUFB4|ENSG00000065518.8|protein_coding	ENST00000184266.3:chr3:+|4|651:25:415|canonical|ATG	390	canonical	ATG	2	2	2	2
HEATR6|ENSG00000068097.16|protein_coding	ENST00000184956.11:chr17:-|1|6108:8:3554|canonical|ATG	3546	canonical	ATG	2	2	2	2
ERLEC1|ENSG00000068912.15|protein_coding	ENST00000688464.1:chr2:+|3|3317:46:322|ouORF|TTG	276	ouORF	TTG	0	2	2	1
CLIC5|ENSG00000112782.19|protein_coding	ENST00000185206.12:chr6:-|7|5971:107:1340|canonical|ATG	1233	canonical	ATG	2	2	2	1
TMEM131|ENSG00000075568.17|protein_coding	ENST00000186436.10:chr2:-|14|6701:210:417|ouORF|ACG	207	ouORF	ACG	0	1	2	0
TMEM131|ENSG00000075568.17|protein_coding	ENST00000186436.10:chr2:-|15|6701:287:5939|canonical|ATG	5652	canonical	ATG	2	2	2	2
TMEM131|ENSG00000075568.17|protein_coding	ENST00000186436.10:chr2:-|2|6701:27:48|uORF|ATG	21	uORF	ATG	0	2	0	2
TMEM131|ENSG00000075568.17|protein_coding	ENST00000186436.10:chr2:-|56|6701:1011:1017|iORF|TTG	6	iORF	TTG	0	0	0	2
TMEM131|ENSG00000075568.17|protein_coding	ENST00000186436.10:chr2:-|5|6701:73:79|uORF|TTG	6	uORF	TTG	0	0	0	2
TMEM131|ENSG00000075568.17|protein_coding	ENST00000186436.10:chr2:-|6|6701:82:103|uORF|ATG	21	uORF	ATG	0	2	0	2
ARPP21|ENSG00000172995.17|protein_coding	ENST00000187397.8:chr3:+|46|3433:457:2896|canonical|ATG	2439	canonical	ATG	2	2	2	1
CEACAM21|ENSG00000007129.18|protein_coding	ENST00000187608.13:chr19:+|1|1300:41:920|canonical|ATG	879	canonical	ATG	0	2	2	1
TMEM38A|ENSG00000072954.7|protein_coding	ENST00000187762.7:chr19:+|4|2631:80:980|canonical|ATG	900	canonical	ATG	2	2	2	2
ZNF222|ENSG00000159885.14|protein_coding	ENST00000187879.12:chr19:+|10|1598:163:1519|canonical|ATG	1356	canonical	ATG	2	2	2	2
ZNF222|ENSG00000159885.14|protein_coding	ENST00000187879.12:chr19:+|5|1598:75:219|ouORF|ATG	144	ouORF	ATG	0	2	2	2
ACTR6|ENSG00000075089.10|protein_coding	ENST00000188312.7:chr12:+|8|1737:38:1229|canonical|ATG	1191	canonical	ATG	2	2	2	2
SLC25A3|ENSG00000075415.15|protein_coding	ENST00000401722.7:chr12:+|7|6087:37:136|uORF|GTG	99	uORF	GTG	0	2	2	1
NR1H4|ENSG00000012504.15|protein_coding	ENST00000188403.7:chr12:+|4|1630:29:1478|canonical|ATG	1449	canonical	ATG	2	2	2	2
FAP|ENSG00000078098.15|protein_coding	ENST00000188790.9:chr2:-|8|2696:119:2402|canonical|ATG	2283	canonical	ATG	2	2	2	2
NFKB2|ENSG00000077150.20|protein_coding	ENST00000428099.6:chr10:+|29|3411:564:3264|canonical|ATG	2700	canonical	ATG	2	2	2	2
MUSK|ENSG00000030304.15|protein_coding	ENST00000374448.9:chr9:+|9|8294:98:113|uORF|GTG	15	uORF	GTG	0	0	0	1
MUSK|ENSG00000030304.15|protein_coding	ENST00000189978.10:chr9:+|5|2408:47:2399|canonical|ATG	2352	canonical	ATG	2	2	2	1
DMRT3|ENSG00000064218.5|protein_coding	ENST00000190165.3:chr9:+|1|2493:10:352|ouORF|CTG	342	ouORF	CTG	0	2	2	0
DMRT3|ENSG00000064218.5|protein_coding	ENST00000190165.3:chr9:+|21|2493:348:1767|canonical|ATG	1419	canonical	ATG	2	2	2	1
OSBPL6|ENSG00000079156.17|protein_coding	ENST00000190611.9:chr2:+|38|10652:514:3319|canonical|ATG	2805	canonical	ATG	2	2	2	2
CCN5|ENSG00000064205.11|protein_coding	ENST00000372868.6:chr20:+|27|1600:344:1097|canonical|ATG	753	canonical	ATG	2	2	2	2
CTSA|ENSG00000064601.21|protein_coding	ENST00000191018.9:chr20:+|1|1898:11:44|uORF|CTG	33	uORF	CTG	0	0	0	2
ANKRD16|ENSG00000134461.16|protein_coding	ENST00000380094.10:chr10:-|16|2734:153:399|uORF|GTG	246	uORF	GTG	0	2	2	1
ANKRD16|ENSG00000134461.16|protein_coding	ENST00000380094.10:chr10:-|6|2734:44:263|uORF|CTG	219	uORF	CTG	0	1	2	1
GAL3ST2|ENSG00000154252.12|protein_coding	ENST00000192314.7:chr2:+|12|1452:144:1332|truncation|ATG	1188	truncation	ATG	0	1	1	1
UHRF1BP1|ENSG00000065060.18|protein_coding	ENST00000192788.6:chr6:+|11|9567:169:4492|canonical|ATG	4323	canonical	ATG	2	2	2	2
UHRF1BP1|ENSG00000065060.18|protein_coding	ENST00000192788.6:chr6:+|2|9567:43:91|uORF|ATG	48	uORF	ATG	0	2	1	2
OSTM1|ENSG00000081087.15|protein_coding	ENST00000193322.8:chr6:-|10|4471:91:1096|canonical|ATG	1005	canonical	ATG	2	2	2	2
OSTM1|ENSG00000081087.15|protein_coding	ENST00000193322.8:chr6:-|98|4471:1106:1118|dORF|ATG	12	dORF	ATG	1	2	1	2
ACTN1|ENSG00000072110.16|protein_coding	ENST00000193403.10:chr14:-|17|3779:385:3064|canonical|ATG	2679	canonical	ATG	2	2	2	2
SLC13A1|ENSG00000081800.9|protein_coding	ENST00000194130.7:chr7:-|3|3798:24:1812|canonical|ATG	1788	canonical	ATG	2	2	2	0
PCDHB4|ENSG00000081818.4|protein_coding	ENST00000194152.4:chr5:+|17|3806:182:2570|canonical|ATG	2388	canonical	ATG	2	2	2	1
PCDHB4|ENSG00000081818.4|protein_coding	ENST00000194152.4:chr5:+|6|3806:87:93|uORF|GTG	6	uORF	GTG	0	0	0	2
PCDHB2|ENSG00000112852.7|protein_coding	ENST00000194155.7:chr5:+|1|4089:80:263|ouORF|TTG	183	ouORF	TTG	0	2	2	2
PCDHB2|ENSG00000112852.7|protein_coding	ENST00000194155.7:chr5:+|9|4089:177:2574|canonical|ATG	2397	canonical	ATG	2	2	2	2
HSPB11|ENSG00000081870.12|protein_coding	ENST00000194214.10:chr1:-|1|685:5:134|uORF|TTG	129	uORF	TTG	0	2	2	2
HSPB11|ENSG00000081870.12|protein_coding	ENST00000194214.10:chr1:-|2|685:31:151|uORF|ACG	120	uORF	ACG	0	2	2	1
HSPB11|ENSG00000081870.12|protein_coding	ENST00000194214.10:chr1:-|8|685:161:596|canonical|ATG	435	canonical	ATG	2	2	2	2
STRADB|ENSG00000082146.13|protein_coding	ENST00000194530.8:chr2:+|1|2222:17:101|uORF|CTG	84	uORF	CTG	0	2	2	2
STRADB|ENSG00000082146.13|protein_coding	ENST00000194530.8:chr2:+|20|2222:295:1552|canonical|ATG	1257	canonical	ATG	2	2	2	2
DLG3|ENSG00000082458.12|protein_coding	ENST00000194900.8:chrX:+|28|6112:342:2892|canonical|ATG	2550	canonical	ATG	2	2	2	2
SNAP91|ENSG00000065609.15|protein_coding	ENST00000521485.5:chr6:-|32|4521:397:3106|canonical|ATG	2709	canonical	ATG	2	2	2	1
SNAP91|ENSG00000065609.15|protein_coding	ENST00000195649.10:chr6:-|3|4434:20:143|uORF|ATG	123	uORF	ATG	0	2	2	2
PLOD1|ENSG00000083444.17|protein_coding	ENST00000196061.5:chr1:+|2|2976:64:2248|canonical|ATG	2184	canonical	ATG	2	2	2	2
TDRD3|ENSG00000083544.16|protein_coding	ENST00000196169.7:chr13:+|43|3019:520:646|uORF|TTG	126	uORF	TTG	0	1	2	1
OXCT1|ENSG00000083720.13|protein_coding	ENST00000196371.10:chr5:-|41|3294:453:462|iORF|GTG	9	iORF	GTG	0	0	0	2
OXCT1|ENSG00000083720.13|protein_coding	ENST00000196371.10:chr5:-|4|3294:68:1631|canonical|ATG	1563	canonical	ATG	2	2	2	2
ZNF324|ENSG00000083812.13|protein_coding	ENST00000536459.6:chr19:+|50|5653:710:2372|canonical|ATG	1662	canonical	ATG	2	2	2	2
ZNF416|ENSG00000083817.9|protein_coding	ENST00000196489.4:chr19:-|15|2545:208:1993|canonical|ATG	1785	canonical	ATG	2	2	2	2
ZNF416|ENSG00000083817.9|protein_coding	ENST00000196489.4:chr19:-|1|2545:24:72|uORF|ATG	48	uORF	ATG	0	2	0	2
RPS5|ENSG00000083845.9|protein_coding	ENST00000601521.5:chr19:+|26|1203:467:506|uORF|CTG	39	uORF	CTG	0	2	0	2
FAM234B|ENSG00000084444.14|protein_coding	ENST00000197268.13:chr12:+|2|4711:24:1893|canonical|ATG	1869	canonical	ATG	2	2	2	2
PILRA|ENSG00000085514.16|protein_coding	ENST00000198536.7:chr7:+|13|1271:171:1083|canonical|ATG	912	canonical	ATG	2	2	2	1
RRN3|ENSG00000085721.13|protein_coding	ENST00000198767.11:chr16:-|2|3706:40:1996|canonical|ATG	1956	canonical	ATG	2	2	2	1
CHERP|ENSG00000085872.15|protein_coding	ENST00000198939.6:chr19:-|4|4084:38:2822|canonical|ATG	2784	canonical	ATG	2	2	2	2
AQP2|ENSG00000167580.8|protein_coding	ENST00000199280.4:chr12:+|8|4180:95:911|canonical|ATG	816	canonical	ATG	2	2	2	2
DIMT1|ENSG00000086189.11|protein_coding	ENST00000199320.9:chr5:-|16|2831:134:1076|canonical|ATG	942	canonical	ATG	2	2	2	2
EIF2AK1|ENSG00000086232.13|protein_coding	ENST00000199389.11:chr7:-|10|4411:93:1986|canonical|ATG	1893	canonical	ATG	2	2	2	2
EPDR1|ENSG00000086289.12|protein_coding	ENST00000199448.9:chr7:+|15|2515:301:976|canonical|ATG	675	canonical	ATG	2	2	2	2
EPDR1|ENSG00000086289.12|protein_coding	ENST00000199448.9:chr7:+|98|2515:1165:1402|dORF|ATG	237	dORF	ATG	1	2	2	0
HBQ1|ENSG00000086506.3|protein_coding	ENST00000199708.3:chr16:+|1|528:29:458|canonical|ATG	429	canonical	ATG	2	2	2	2
CEACAM6|ENSG00000086548.9|protein_coding	ENST00000199764.7:chr19:+|1|2594:43:226|ouORF|CTG	183	ouORF	CTG	0	2	2	0
CEACAM6|ENSG00000086548.9|protein_coding	ENST00000199764.7:chr19:+|4|2594:110:1145|canonical|ATG	1035	canonical	ATG	2	2	2	1
RBM22|ENSG00000086589.12|protein_coding	ENST00000199814.9:chr5:-|6|2299:78:1341|canonical|ATG	1263	canonical	ATG	2	2	2	2
HSD17B2|ENSG00000086696.11|protein_coding	ENST00000199936.9:chr16:+|17|1434:173:1337|canonical|ATG	1164	canonical	ATG	2	2	2	2
HSD17B2|ENSG00000086696.11|protein_coding	ENST00000199936.9:chr16:+|2|1434:14:152|uORF|ATG	138	uORF	ATG	1	2	2	2
MAP2|ENSG00000078018.21|protein_coding	ENST00000199940.10:chr2:+|19|2241:441:2121|canonical|ATG	1680	canonical	ATG	2	2	2	2
MAP2|ENSG00000078018.21|protein_coding	ENST00000682079.1:chr2:+|3|9650:33:186|uORF|CTG	153	uORF	CTG	0	2	2	0
MAP2|ENSG00000078018.21|protein_coding	ENST00000682079.1:chr2:+|5|9650:189:246|uORF|GTG	57	uORF	GTG	0	2	0	2
MAP2|ENSG00000078018.21|protein_coding	ENST00000682079.1:chr2:+|9|9650:266:419|uORF|CTG	153	uORF	CTG	1	2	2	2
ZW10|ENSG00000086827.9|protein_coding	ENST00000200135.8:chr11:-|3|2873:27:2367|canonical|ATG	2340	canonical	ATG	2	2	2	2
ITGB4|ENSG00000132470.14|protein_coding	ENST00000200181.8:chr17:+|5|5896:165:5634|canonical|ATG	5469	canonical	ATG	2	2	2	1
PPP1R15A|ENSG00000087074.8|protein_coding	ENST00000200453.6:chr19:+|12|2350:123:138|uORF|CTG	15	uORF	CTG	0	2	0	2
PPP1R15A|ENSG00000087074.8|protein_coding	ENST00000200453.6:chr19:+|14|2350:134:215|uORF|ATG	81	uORF	ATG	2	2	2	2
PPP1R15A|ENSG00000087074.8|protein_coding	ENST00000200453.6:chr19:+|23|2350:241:2266|canonical|ATG	2025	canonical	ATG	2	2	2	1
PPP1R15A|ENSG00000087074.8|protein_coding	ENST00000200453.6:chr19:+|3|2350:35:104|uORF|ATG	69	uORF	ATG	0	2	2	2
PPP1R15A|ENSG00000087074.8|protein_coding	ENST00000200453.6:chr19:+|6|2350:49:127|uORF|ACG	78	uORF	ACG	0	2	2	1
PPP1R15A|ENSG00000087074.8|protein_coding	ENST00000200453.6:chr19:+|71|2350:824:839|iORF|ATG	15	iORF	ATG	0	2	0	2
TRIP6|ENSG00000087077.14|protein_coding	ENST00000200457.9:chr7:+|1|1693:18:267|ouORF|CTG	249	ouORF	CTG	0	2	2	2
TRIP6|ENSG00000087077.14|protein_coding	ENST00000200457.9:chr7:+|8|1693:112:1543|canonical|ATG	1431	canonical	ATG	2	2	2	2
ADAM11|ENSG00000073670.14|protein_coding	ENST00000200557.11:chr17:+|8|4614:213:2523|canonical|ATG	2310	canonical	ATG	2	2	2	2
LAMP2|ENSG00000005893.16|protein_coding	ENST00000200639.9:chrX:-|15|6535:128:1361|canonical|ATG	1233	canonical	ATG	2	2	2	2
SLC22A4|ENSG00000197208.6|protein_coding	ENST00000200652.4:chr5:+|17|2234:224:1880|canonical|ATG	1656	canonical	ATG	2	2	2	2
SLC22A4|ENSG00000197208.6|protein_coding	ENST00000200652.4:chr5:+|1|2234:3:174|uORF|GTG	171	uORF	GTG	0	2	2	1
CETP|ENSG00000087237.12|protein_coding	ENST00000200676.8:chr16:+|3|1691:31:1513|canonical|ATG	1482	canonical	ATG	2	2	2	2
MT3|ENSG00000087250.9|protein_coding	ENST00000561640.5:chr16:+|50|514:447:504|dORF|ATG	57	dORF	ATG	1	2	1	2
TFAP2C|ENSG00000087510.7|protein_coding	ENST00000201031.3:chr20:+|19|2862:240:1593|canonical|ATG	1353	canonical	ATG	2	2	2	2
TFAP2C|ENSG00000087510.7|protein_coding	ENST00000201031.3:chr20:+|4|2862:88:103|uORF|ATG	15	uORF	ATG	0	2	0	2
SULT2B1|ENSG00000088002.12|protein_coding	ENST00000201586.7:chr19:+|10|1196:82:1180|canonical|ATG	1098	canonical	ATG	2	2	2	2
EPS8L1|ENSG00000131037.15|protein_coding	ENST00000201647.11:chr19:+|4|2569:89:2261|canonical|ATG	2172	canonical	ATG	2	2	2	2
CACNB4|ENSG00000182389.20|protein_coding	ENST00000201943.10:chr2:-|3|1389:13:1390|canonical|ATG	1377	canonical	ATG	2	2	2	1
NOL4L|ENSG00000197183.15|protein_coding	ENST00000201961.6:chr20:-|14|971:221:749|truncation|ATG	528	truncation	ATG	2	2	0	1
DNMT3B|ENSG00000088305.18|protein_coding	ENST00000201963.3:chr20:+|21|4255:265:2803|canonical|ATG	2538	canonical	ATG	2	2	2	1
REM1|ENSG00000088320.4|protein_coding	ENST00000201979.3:chr20:+|16|1660:299:1196|canonical|ATG	897	canonical	ATG	2	2	2	2
REM1|ENSG00000088320.4|protein_coding	ENST00000201979.3:chr20:+|4|1660:41:158|uORF|CTG	117	uORF	CTG	0	0	2	0
PDRG1|ENSG00000088356.6|protein_coding	ENST00000202017.6:chr20:-|17|1957:252:258|iORF|ATG	6	iORF	ATG	0	0	0	2
PDRG1|ENSG00000088356.6|protein_coding	ENST00000202017.6:chr20:-|34|1957:484:559|odORF|ATG	75	odORF	ATG	1	2	2	2
PDRG1|ENSG00000088356.6|protein_coding	ENST00000202017.6:chr20:-|4|1957:86:488|canonical|ATG	402	canonical	ATG	2	2	2	2
PPP1R13B|ENSG00000088808.18|protein_coding	ENST00000202556.14:chr14:-|13|5500:269:3542|canonical|ATG	3273	canonical	ATG	2	2	2	2
PPP1R13B|ENSG00000088808.18|protein_coding	ENST00000202556.14:chr14:-|243|5500:3250:3256|iORF|GTG	6	iORF	GTG	0	0	0	0
PPP1R13B|ENSG00000088808.18|protein_coding	ENST00000202556.14:chr14:-|250|5500:3318:3324|iORF|GTG	6	iORF	GTG	0	0	0	0
PPP1R13B|ENSG00000088808.18|protein_coding	ENST00000202556.14:chr14:-|7|5500:61:187|uORF|GTG	126	uORF	GTG	0	2	2	1
RALGAPA2|ENSG00000188559.16|protein_coding	ENST00000202677.12:chr20:-|10|9545:165:5787|canonical|ATG	5622	canonical	ATG	2	2	2	2
RALGAPA2|ENSG00000188559.16|protein_coding	ENST00000202677.12:chr20:-|2|9545:52:196|ouORF|CTG	144	ouORF	CTG	0	2	2	0
RALGAPA2|ENSG00000188559.16|protein_coding	ENST00000202677.12:chr20:-|5|9545:98:107|uORF|ATG	9	uORF	ATG	0	0	1	2
TMEM230|ENSG00000089063.15|protein_coding	ENST00000202834.11:chr20:-|7|1472:71:203|ouORF|ATG	132	ouORF	ATG	2	2	2	2
SIRT4|ENSG00000089163.4|protein_coding	ENST00000202967.4:chr12:+|10|1217:60:1005|canonical|ATG	945	canonical	ATG	2	2	2	2
SIRT4|ENSG00000089163.4|protein_coding	ENST00000202967.4:chr12:+|1|1217:5:56|uORF|ATG	51	uORF	ATG	0	2	0	0
TRMT6|ENSG00000089195.15|protein_coding	ENST00000203001.7:chr20:-|14|2929:129:1623|canonical|ATG	1494	canonical	ATG	2	2	2	2
HAUS5|ENSG00000249115.9|protein_coding	ENST00000203166.10:chr19:+|5|4324:61:1963|canonical|ATG	1902	canonical	ATG	2	2	2	2
UQCRC1|ENSG00000010256.11|protein_coding	ENST00000203407.6:chr3:-|119|1595:1103:1109|iORF|CTG	6	iORF	CTG	0	0	0	2
UQCRC1|ENSG00000010256.11|protein_coding	ENST00000203407.6:chr3:-|3|1595:27:1470|canonical|ATG	1443	canonical	ATG	2	2	2	2
GMIP|ENSG00000089639.11|protein_coding	ENST00000203556.9:chr19:-|5|3528:129:3042|canonical|ATG	2913	canonical	ATG	2	2	2	2
LAG3|ENSG00000089692.9|protein_coding	ENST00000203629.3:chr12:+|22|1976:334:1912|canonical|ATG	1578	canonical	ATG	2	2	2	2
LAG3|ENSG00000089692.9|protein_coding	ENST00000203629.3:chr12:+|3|1976:31:292|uORF|ACG	261	uORF	ACG	0	1	2	0
OTUB2|ENSG00000089723.10|protein_coding	ENST00000203664.10:chr14:+|14|3911:199:904|canonical|ATG	705	canonical	ATG	2	2	2	2
LTBP4|ENSG00000090006.18|protein_coding	ENST00000204005.13:chr19:+|1|5032:1:4765|canonical|ATG	4764	canonical	ATG	2	2	2	1
LTBP4|ENSG00000090006.18|protein_coding	ENST00000204005.13:chr19:+|2|5032:8:14|iORF|ACG	6	iORF	ACG	0	0	0	2
TFAP4|ENSG00000090447.12|protein_coding	ENST00000204517.11:chr16:-|12|2163:278:1295|canonical|ATG	1017	canonical	ATG	2	2	2	2
TFAP4|ENSG00000090447.12|protein_coding	ENST00000204517.11:chr16:-|2|2163:15:237|uORF|CTG	222	uORF	CTG	0	2	2	1
TFAP4|ENSG00000090447.12|protein_coding	ENST00000204517.11:chr16:-|75|2163:1361:1373|dORF|ATG	12	dORF	ATG	1	2	0	0
TFAP4|ENSG00000090447.12|protein_coding	ENST00000204517.11:chr16:-|8|2163:220:367|ouORF|TTG	147	ouORF	TTG	0	1	2	2
PDCD7|ENSG00000090470.15|protein_coding	ENST00000204549.9:chr15:-|2|2823:28:1486|canonical|ATG	1458	canonical	ATG	2	2	2	2
CHRD|ENSG00000090539.15|protein_coding	ENST00000204604.5:chr3:+|5|3521:247:3115|canonical|ATG	2868	canonical	ATG	2	2	2	1
FLT3LG|ENSG00000090554.13|protein_coding	ENST00000597551.6:chr19:+|40|1050:434:1022|odORF|ATG	588	odORF	ATG	1	2	2	0
GNPTG|ENSG00000090581.11|protein_coding	ENST00000204679.9:chr16:+|4|1975:36:954|canonical|ATG	918	canonical	ATG	2	2	2	2
EFNB1|ENSG00000090776.6|protein_coding	ENST00000204961.5:chrX:+|11|3303:183:714|uORF|CTG	531	uORF	CTG	0	2	2	1
EFNB1|ENSG00000090776.6|protein_coding	ENST00000204961.5:chrX:+|13|3303:211:229|uORF|CTG	18	uORF	CTG	0	2	0	2
EFNB1|ENSG00000090776.6|protein_coding	ENST00000204961.5:chrX:+|26|3303:542:572|uORF|ATG	30	uORF	ATG	0	2	1	2
EFNB1|ENSG00000090776.6|protein_coding	ENST00000204961.5:chrX:+|32|3303:653:665|uORF|ATG	12	uORF	ATG	0	2	1	2
EFNB1|ENSG00000090776.6|protein_coding	ENST00000204961.5:chrX:+|38|3303:757:1798|canonical|ATG	1041	canonical	ATG	2	2	2	2
EFNB1|ENSG00000090776.6|protein_coding	ENST00000204961.5:chrX:+|3|3303:18:33|uORF|GTG	15	uORF	GTG	0	0	0	0
EFNB1|ENSG00000090776.6|protein_coding	ENST00000204961.5:chrX:+|9|3303:137:203|uORF|ATG	66	uORF	ATG	0	2	2	2
GLG1|ENSG00000090863.12|protein_coding	ENST00000205061.9:chr16:-|1|8261:21:3633|canonical|ATG	3612	canonical	ATG	2	2	2	2
DLL3|ENSG00000090932.11|protein_coding	ENST00000205143.4:chr19:+|156|2332:1575:1650|iORF|ATG	75	iORF	ATG	0	1	0	2
DLL3|ENSG00000090932.11|protein_coding	ENST00000205143.4:chr19:+|167|2332:1710:1716|iORF|ATG	6	iORF	ATG	0	0	0	2
DLL3|ENSG00000090932.11|protein_coding	ENST00000205143.4:chr19:+|1|2332:8:1865|canonical|ATG	1857	canonical	ATG	2	2	2	2
NAT14|ENSG00000090971.5|protein_coding	ENST00000205194.5:chr19:+|9|1350:120:741|canonical|ATG	621	canonical	ATG	2	2	2	2
AASDH|ENSG00000157426.14|protein_coding	ENST00000205214.11:chr4:-|19|3581:173:3470|canonical|ATG	3297	canonical	ATG	2	2	2	2
DLD|ENSG00000091140.15|protein_coding	ENST00000205402.10:chr7:+|10|3537:133:166|iORF|ATG	33	iORF	ATG	0	2	0	2
DLD|ENSG00000091140.15|protein_coding	ENST00000205402.10:chr7:+|18|3537:196:202|iORF|ATG	6	iORF	ATG	0	0	0	2
DLD|ENSG00000091140.15|protein_coding	ENST00000205402.10:chr7:+|44|3537:454:463|iORF|CTG	9	iORF	CTG	0	0	0	0
DLD|ENSG00000091140.15|protein_coding	ENST00000205402.10:chr7:+|4|3537:69:1599|canonical|ATG	1530	canonical	ATG	2	2	2	2
ABCC6|ENSG00000091262.17|protein_coding	ENST00000205557.12:chr16:-|19|5140:184:4573|truncation|ATG	4389	truncation	ATG	1	1	1	1
CMTM6|ENSG00000091317.8|protein_coding	ENST00000205636.4:chr3:-|107|3307:1285:1315|dORF|ATG	30	dORF	ATG	0	0	0	0
CMTM6|ENSG00000091317.8|protein_coding	ENST00000205636.4:chr3:-|7|3307:108:660|canonical|ATG	552	canonical	ATG	2	2	2	2
APOH|ENSG00000091583.11|protein_coding	ENST00000205948.11:chr17:-|5|1174:37:1075|canonical|ATG	1038	canonical	ATG	2	2	2	2
SPAG7|ENSG00000091640.8|protein_coding	ENST00000206020.8:chr17:-|1|1005:14:698|canonical|ATG	684	canonical	ATG	2	2	2	2
ESR1|ENSG00000091831.25|protein_coding	ENST00000440973.5:chr6:+|25|6466:371:2159|canonical|ATG	1788	canonical	ATG	2	2	2	1
ESR1|ENSG00000091831.25|protein_coding	ENST00000206249.8:chr6:+|6|6327:118:181|uORF|ATG	63	uORF	ATG	0	2	2	1
RGS17|ENSG00000091844.8|protein_coding	ENST00000206262.2:chr6:-|11|7932:185:818|canonical|ATG	633	canonical	ATG	2	2	2	2
RGS17|ENSG00000091844.8|protein_coding	ENST00000206262.2:chr6:-|6|7932:68:92|uORF|ATG	24	uORF	ATG	0	2	0	2
CCDC80|ENSG00000091986.16|protein_coding	ENST00000206423.8:chr3:-|20|12301:161:257|uORF|CTG	96	uORF	CTG	0	1	2	2
CCDC80|ENSG00000091986.16|protein_coding	ENST00000206423.8:chr3:-|28|12301:368:407|uORF|ATG	39	uORF	ATG	0	2	1	2
CCDC80|ENSG00000091986.16|protein_coding	ENST00000206423.8:chr3:-|38|12301:522:585|uORF|ATG	63	uORF	ATG	0	2	2	2
CCDC80|ENSG00000091986.16|protein_coding	ENST00000206423.8:chr3:-|45|12301:666:738|uORF|CTG	72	uORF	CTG	0	0	2	1
CCDC80|ENSG00000091986.16|protein_coding	ENST00000206423.8:chr3:-|55|12301:806:833|ouORF|ATG	27	ouORF	ATG	0	2	1	2
PSME1|ENSG00000092010.15|protein_coding	ENST00000206451.11:chr14:+|4|965:70:820|canonical|ATG	750	canonical	ATG	1	2	2	2
HAUS4|ENSG00000092036.19|protein_coding	ENST00000206474.11:chr14:-|12|1642:254:1346|canonical|ATG	1092	canonical	ATG	2	2	2	2
CEBPE|ENSG00000092067.6|protein_coding	ENST00000206513.6:chr14:-|13|1191:261:1011|truncation|ATG	750	truncation	ATG	2	1	1	0
OSGEP|ENSG00000092094.11|protein_coding	ENST00000206542.9:chr14:-|10|1976:130:1138|canonical|ATG	1008	canonical	ATG	2	2	2	2
G2E3|ENSG00000092140.16|protein_coding	ENST00000206595.11:chr14:+|10|5770:76:124|ouORF|GTG	48	ouORF	GTG	1	0	1	2
G2E3|ENSG00000092140.16|protein_coding	ENST00000206595.11:chr14:+|5|5770:26:86|uORF|ATG	60	uORF	ATG	2	2	0	2
TGM1|ENSG00000092295.12|protein_coding	ENST00000206765.11:chr14:-|11|2744:95:2546|truncation|ATG	2451	truncation	ATG	2	1	1	1
TEKT2|ENSG00000092850.12|protein_coding	ENST00000207457.8:chr1:+|11|1490:109:1402|canonical|ATG	1293	canonical	ATG	2	2	2	2
UNC13D|ENSG00000092929.12|protein_coding	ENST00000207549.9:chr17:-|4|4080:68:3341|canonical|ATG	3273	canonical	ATG	2	2	2	2
XYLB|ENSG00000093217.11|protein_coding	ENST00000207870.8:chr3:+|10|3667:85:1696|canonical|ATG	1611	canonical	ATG	2	2	2	2
XYLB|ENSG00000093217.11|protein_coding	ENST00000207870.8:chr3:+|2|3667:12:162|ouORF|CTG	150	ouORF	CTG	0	2	2	1
ADH1A|ENSG00000187758.8|protein_coding	ENST00000209668.3:chr4:-|111|1454:1102:1111|iORF|ATG	9	iORF	ATG	0	0	0	2
ADH1A|ENSG00000187758.8|protein_coding	ENST00000209668.3:chr4:-|40|1454:418:424|iORF|ATG	6	iORF	ATG	0	0	0	1
ADH1A|ENSG00000187758.8|protein_coding	ENST00000209668.3:chr4:-|5|1454:72:1200|canonical|ATG	1128	canonical	ATG	2	2	2	2
KRT23|ENSG00000108244.17|protein_coding	ENST00000209718.8:chr17:-|48|2209:652:1921|canonical|ATG	1269	canonical	ATG	1	2	2	1
CDC6|ENSG00000094804.12|protein_coding	ENST00000209728.9:chr17:+|1|4564:9:96|uORF|TTG	87	uORF	TTG	1	2	2	1
AAAS|ENSG00000094914.14|protein_coding	ENST00000209873.9:chr12:-|13|1815:146:1787|canonical|ATG	1641	canonical	ATG	2	2	2	2
CBX5|ENSG00000094916.16|protein_coding	ENST00000209875.9:chr12:-|1|11546:4:91|uORF|TTG	87	uORF	TTG	0	2	2	2
CBX5|ENSG00000094916.16|protein_coding	ENST00000209875.9:chr12:-|9|11546:84:96|uORF|ACG	12	uORF	ACG	0	0	1	2
KLHL20|ENSG00000076321.11|protein_coding	ENST00000209884.5:chr1:+|12|3414:133:316|ouORF|ATG	183	ouORF	ATG	0	2	2	2
KLHL20|ENSG00000076321.11|protein_coding	ENST00000209884.5:chr1:+|14|3414:140:1970|canonical|ATG	1830	canonical	ATG	2	2	2	2
KLHL20|ENSG00000076321.11|protein_coding	ENST00000209884.5:chr1:+|1|3414:4:121|uORF|CTG	117	uORF	CTG	0	2	2	2
KLHL20|ENSG00000076321.11|protein_coding	ENST00000209884.5:chr1:+|5|3414:60:111|uORF|ACG	51	uORF	ACG	0	2	0	2
KLHL20|ENSG00000076321.11|protein_coding	ENST00000209884.5:chr1:+|60|3414:687:699|iORF|GTG	12	iORF	GTG	0	0	0	2
FMO2|ENSG00000094963.14|protein_coding	ENST00000209929.10:chr1:+|5|5215:67:1675|canonical|ATG	1608	canonical	ATG	2	2	2	2
DHPS|ENSG00000095059.17|protein_coding	ENST00000210060.12:chr19:-|4|1345:29:170|ouORF|ACG	141	ouORF	ACG	0	2	2	2
DHPS|ENSG00000095059.17|protein_coding	ENST00000210060.12:chr19:-|8|1345:115:1225|canonical|ATG	1110	canonical	ATG	2	2	2	2
RAB26|ENSG00000167964.13|protein_coding	ENST00000210187.11:chr16:+|2|1674:24:147|uORF|ATG	123	uORF	ATG	0	1	2	1
RAB26|ENSG00000167964.13|protein_coding	ENST00000210187.11:chr16:+|8|1674:160:931|canonical|ATG	771	canonical	ATG	2	2	2	2
PTBP3|ENSG00000119314.16|protein_coding	ENST00000458258.5:chr9:-|8|7995:72:138|uORF|ATG	66	uORF	ATG	0	2	2	1
PSMD5|ENSG00000095261.14|protein_coding	ENST00000210313.8:chr9:-|1|3381:14:1529|canonical|ATG	1515	canonical	ATG	2	2	2	2
NANS|ENSG00000095380.11|protein_coding	ENST00000210444.6:chr9:+|15|1179:178:184|iORF|ACG	6	iORF	ACG	0	0	1	1
NANS|ENSG00000095380.11|protein_coding	ENST00000210444.6:chr9:+|5|1179:78:1158|canonical|ATG	1080	canonical	ATG	2	2	2	2
SEMA4G|ENSG00000095539.15|protein_coding	ENST00000210633.3:chr10:+|7|4094:79:2611|canonical|ATG	2532	canonical	ATG	2	2	2	2
GSTA3|ENSG00000174156.15|protein_coding	ENST00000211122.4:chr6:-|5|908:80:749|canonical|ATG	669	canonical	ATG	2	2	2	1
MAPK13|ENSG00000156711.17|protein_coding	ENST00000211287.9:chr6:+|296|6316:3225:3237|dORF|TTG	12	dORF	TTG	0	0	0	0
MAPK13|ENSG00000156711.17|protein_coding	ENST00000211287.9:chr6:+|7|6316:71:1169|canonical|ATG	1098	canonical	ATG	2	2	2	2
TMEM14A|ENSG00000096092.6|protein_coding	ENST00000211314.5:chr6:+|15|988:150:450|canonical|ATG	300	canonical	ATG	2	2	2	2
TMEM14A|ENSG00000096092.6|protein_coding	ENST00000211314.5:chr6:+|18|988:172:187|iORF|ATG	15	iORF	ATG	0	0	0	2
TMEM14A|ENSG00000096092.6|protein_coding	ENST00000211314.5:chr6:+|33|988:292:310|iORF|ATG	18	iORF	ATG	0	0	0	2
TMEM14A|ENSG00000096092.6|protein_coding	ENST00000211314.5:chr6:+|56|988:478:583|dORF|ATG	105	dORF	ATG	1	2	2	2
TMEM14A|ENSG00000096092.6|protein_coding	ENST00000211314.5:chr6:+|61|988:539:551|dORF|ATG	12	dORF	ATG	0	0	0	2
TMEM14A|ENSG00000096092.6|protein_coding	ENST00000211314.5:chr6:+|70|988:675:783|dORF|ATG	108	dORF	ATG	1	2	2	1
BAG6|ENSG00000204463.14|protein_coding	ENST00000211379.9:chr6:-|21|3779:296:3677|canonical|ATG	3381	canonical	ATG	2	2	2	2
PRRT1|ENSG00000204314.12|protein_coding	ENST00000211413.10:chr6:-|7|1892:113:1034|canonical|ATG	921	canonical	ATG	2	2	2	2
ZNF184|ENSG00000096654.16|protein_coding	ENST00000211936.10:chr6:-|10|3101:88:193|uORF|ATG	105	uORF	ATG	0	2	2	2
VCL|ENSG00000035403.18|protein_coding	ENST00000211998.10:chr10:+|5|5497:93:3498|canonical|ATG	3405	canonical	ATG	2	2	2	2
SIRT1|ENSG00000096717.12|protein_coding	ENST00000212015.11:chr10:+|3|4107:67:2311|canonical|ATG	2244	canonical	ATG	2	2	2	2
TMED1|ENSG00000099203.7|protein_coding	ENST00000214869.7:chr19:-|2|1633:22:706|canonical|ATG	684	canonical	ATG	2	2	2	2
MZF1|ENSG00000099326.9|protein_coding	ENST00000215057.7:chr19:-|20|2666:201:309|uORF|CTG	108	uORF	CTG	0	0	2	1
OCEL1|ENSG00000099330.9|protein_coding	ENST00000215061.9:chr19:+|2|1111:23:818|canonical|ATG	795	canonical	ATG	2	2	2	2
PSMD8|ENSG00000099341.12|protein_coding	ENST00000620216.4:chr19:+|5|1538:53:1106|canonical|ATG	1053	canonical	ATG	2	2	2	1
STX1B|ENSG00000099365.11|protein_coding	ENST00000215095.11:chr16:-|5|4674:243:1110|canonical|ATG	867	canonical	ATG	2	2	2	2
BCL7C|ENSG00000099385.12|protein_coding	ENST00000215115.5:chr16:-|5|857:134:788|canonical|ATG	654	canonical	ATG	2	2	2	2
EFNA2|ENSG00000099617.4|protein_coding	ENST00000215368.4:chr19:+|5|2424:297:939|canonical|ATG	642	canonical	ATG	2	2	2	2
FGF22|ENSG00000070388.12|protein_coding	ENST00000215530.7:chr19:+|4|1329:48:561|canonical|ATG	513	canonical	ATG	2	2	2	0
SMIM24|ENSG00000095932.7|protein_coding	ENST00000215531.6:chr19:-|8|1312:63:456|canonical|ATG	393	canonical	ATG	2	2	2	2
IGFALS|ENSG00000099769.6|protein_coding	ENST00000215539.4:chr16:-|8|2058:54:1872|canonical|ATG	1818	canonical	ATG	2	2	2	2
NDUFB7|ENSG00000099795.7|protein_coding	ENST00000215565.3:chr19:-|7|535:67:481|canonical|ATG	414	canonical	ATG	2	2	2	2
TECR|ENSG00000099797.15|protein_coding	ENST00000215567.10:chr19:+|4|1139:40:217|ouORF|CTG	177	ouORF	CTG	1	2	2	2
TECR|ENSG00000099797.15|protein_coding	ENST00000215567.10:chr19:+|7|1139:47:62|uORF|GTG	15	uORF	GTG	0	0	0	2
TECR|ENSG00000099797.15|protein_coding	ENST00000215567.10:chr19:+|9|1139:104:1031|canonical|ATG	927	canonical	ATG	2	2	2	2
TIMM13|ENSG00000099800.8|protein_coding	ENST00000215570.8:chr19:-|1|1664:9:42|uORF|ACG	33	uORF	ACG	0	2	0	2
TIMM13|ENSG00000099800.8|protein_coding	ENST00000215570.8:chr19:-|5|1664:54:342|canonical|ATG	288	canonical	ATG	2	2	2	2
CDC34|ENSG00000099804.9|protein_coding	ENST00000215574.9:chr19:+|3|1418:72:189|ouORF|GTG	117	ouORF	GTG	0	2	2	2
CDC34|ENSG00000099804.9|protein_coding	ENST00000215574.9:chr19:+|8|1418:173:884|canonical|ATG	711	canonical	ATG	2	2	2	2
MISP|ENSG00000099812.9|protein_coding	ENST00000215582.8:chr19:+|3|2885:25:64|uORF|GTG	39	uORF	GTG	0	2	0	2
MISP|ENSG00000099812.9|protein_coding	ENST00000215582.8:chr19:+|4|2885:32:131|ouORF|CTG	99	ouORF	CTG	0	1	2	1
MISP|ENSG00000099812.9|protein_coding	ENST00000215582.8:chr19:+|9|2885:118:2158|canonical|ATG	2040	canonical	ATG	2	2	2	2
GADD45B|ENSG00000099860.9|protein_coding	ENST00000215631.9:chr19:+|19|1371:233:716|canonical|ATG	483	canonical	ATG	2	2	2	2
MADCAM1|ENSG00000099866.16|protein_coding	ENST00000215637.8:chr19:+|2|1541:15:1164|canonical|ATG	1149	canonical	ATG	2	2	2	0
MAPK12|ENSG00000188130.14|protein_coding	ENST00000215659.13:chr22:-|7|1778:175:1279|canonical|ATG	1104	canonical	ATG	2	2	2	2
SERPIND1|ENSG00000099937.11|protein_coding	ENST00000215727.10:chr22:+|128|2203:1695:1926|dORF|ACG	231	dORF	ACG	1	2	2	1
SNAP29|ENSG00000099940.12|protein_coding	ENST00000215730.12:chr22:+|6|4259:105:882|canonical|ATG	777	canonical	ATG	2	2	2	2
THAP7|ENSG00000184436.12|protein_coding	ENST00000215742.9:chr22:-|1|1913:23:38|uORF|ATG	15	uORF	ATG	0	2	0	2
MMP11|ENSG00000099953.10|protein_coding	ENST00000215743.8:chr22:+|1|2261:23:1490|canonical|ATG	1467	canonical	ATG	1	2	2	1
MIF|ENSG00000240972.2|protein_coding	ENST00000215754.8:chr22:+|10|557:93:441|canonical|ATG	348	canonical	ATG	1	2	2	2
MIF|ENSG00000240972.2|protein_coding	ENST00000215754.8:chr22:+|1|557:2:29|uORF|GTG	27	uORF	GTG	0	2	0	2
DDTL|ENSG00000099974.8|protein_coding	ENST00000215770.6:chr22:+|3|1582:28:433|canonical|ATG	405	canonical	ATG	0	2	2	1
OSM|ENSG00000099985.4|protein_coding	ENST00000215781.3:chr22:-|3|1865:53:812|canonical|ATG	759	canonical	ATG	2	2	2	1
TBC1D10A|ENSG00000099992.16|protein_coding	ENST00000215790.12:chr22:-|5|1972:61:1588|canonical|ATG	1527	canonical	ATG	2	2	2	2
SF3A1|ENSG00000099995.19|protein_coding	ENST00000215793.13:chr22:-|111|5090:1535:1541|iORF|GTG	6	iORF	GTG	0	0	0	2
SF3A1|ENSG00000099995.19|protein_coding	ENST00000215793.13:chr22:-|1|5090:7:49|uORF|TTG	42	uORF	TTG	0	0	0	1
SF3A1|ENSG00000099995.19|protein_coding	ENST00000215793.13:chr22:-|7|5090:103:2485|canonical|ATG	2382	canonical	ATG	2	2	2	2
USP18|ENSG00000184979.10|protein_coding	ENST00000215794.8:chr22:+|21|1858:160:1279|canonical|ATG	1119	canonical	ATG	2	2	2	2
USP18|ENSG00000184979.10|protein_coding	ENST00000215794.8:chr22:+|2|1858:10:154|uORF|GTG	144	uORF	GTG	1	2	2	1
USP18|ENSG00000184979.10|protein_coding	ENST00000215794.8:chr22:+|6|1858:42:81|uORF|ATG	39	uORF	ATG	0	2	0	2
RNF215|ENSG00000099999.15|protein_coding	ENST00000215798.10:chr22:-|104|1651:975:1035|odORF|ATG	60	odORF	ATG	1	2	1	1
RNF215|ENSG00000099999.15|protein_coding	ENST00000215798.10:chr22:-|11|1651:98:1031|truncation|ATG	933	truncation	ATG	2	2	0	1
SEC14L3|ENSG00000100012.12|protein_coding	ENST00000215812.9:chr22:-|4|2054:60:1263|canonical|ATG	1203	canonical	ATG	2	2	2	2
SNRPD3|ENSG00000100028.12|protein_coding	ENST00000215829.8:chr22:+|4|3466:92:473|canonical|ATG	381	canonical	ATG	2	2	2	2
TCN2|ENSG00000185339.9|protein_coding	ENST00000215838.8:chr22:+|14|2192:159:1443|canonical|ATG	1284	canonical	ATG	2	2	2	2
TCN2|ENSG00000185339.9|protein_coding	ENST00000215838.8:chr22:+|3|2192:26:38|uORF|ATG	12	uORF	ATG	0	2	0	2
MORC2|ENSG00000133422.14|protein_coding	ENST00000397641.8:chr22:-|69|5657:801:855|uORF|CTG	54	uORF	CTG	0	0	0	2
MORC2|ENSG00000133422.14|protein_coding	ENST00000215862.8:chr22:-|18|4469:313:385|uORF|ATG	72	uORF	ATG	0	2	2	2
MORC2|ENSG00000133422.14|protein_coding	ENST00000215862.8:chr22:-|28|4469:481:610|uORF|ATG	129	uORF	ATG	0	1	2	0
MORC2|ENSG00000133422.14|protein_coding	ENST00000215862.8:chr22:-|46|4469:638:743|uORF|ATG	105	uORF	ATG	0	0	2	0
MORC2|ENSG00000133422.14|protein_coding	ENST00000397641.8:chr22:-|60|5657:612:630|uORF|ATG	18	uORF	ATG	0	2	0	2
MORC2|ENSG00000133422.14|protein_coding	ENST00000397641.8:chr22:-|61|5657:642:651|uORF|ATG	9	uORF	ATG	0	0	0	2
MORC2|ENSG00000133422.14|protein_coding	ENST00000397641.8:chr22:-|63|5657:703:718|uORF|TTG	15	uORF	TTG	0	0	0	1
SLC25A1|ENSG00000100075.10|protein_coding	ENST00000215882.10:chr22:-|2|1548:64:1000|canonical|ATG	936	canonical	ATG	2	2	2	2
PLA2G3|ENSG00000100078.4|protein_coding	ENST00000215885.4:chr22:-|13|2600:155:1685|canonical|ATG	1530	canonical	ATG	2	2	2	2
LGALS2|ENSG00000100079.7|protein_coding	ENST00000215886.6:chr22:-|17|596:183:582|canonical|ATG	399	canonical	ATG	2	2	2	2
PDXP|ENSG00000241360.2|protein_coding	ENST00000215904.7:chr22:+|23|2012:227:233|iORF|TTG	6	iORF	TTG	0	0	0	2
PDXP|ENSG00000241360.2|protein_coding	ENST00000215904.7:chr22:+|3|2012:61:952|canonical|ATG	891	canonical	ATG	2	2	2	2
ASPHD2|ENSG00000128203.7|protein_coding	ENST00000215906.6:chr22:+|18|3370:367:487|ouORF|ATG	120	ouORF	ATG	0	2	2	1
ASPHD2|ENSG00000128203.7|protein_coding	ENST00000215906.6:chr22:+|26|3370:452:1562|canonical|ATG	1110	canonical	ATG	2	2	2	1
ASPHD2|ENSG00000128203.7|protein_coding	ENST00000215906.6:chr22:+|9|3370:278:284|uORF|ATG	6	uORF	ATG	0	1	1	2
LGALS1|ENSG00000100097.12|protein_coding	ENST00000215909.10:chr22:+|50|528:489:528|dORF|ATG	39	dORF	ATG	1	0	1	1
LGALS1|ENSG00000100097.12|protein_coding	ENST00000215909.10:chr22:+|7|528:68:476|canonical|ATG	408	canonical	ATG	2	2	2	2
PIK3IP1|ENSG00000100100.13|protein_coding	ENST00000215912.10:chr22:-|9|2420:145:937|canonical|ATG	792	canonical	ATG	2	2	2	2
SRRD|ENSG00000100104.13|protein_coding	ENST00000215917.11:chr22:+|101|4020:1180:1267|dORF|ATG	87	dORF	ATG	0	2	2	1
SRRD|ENSG00000100104.13|protein_coding	ENST00000215917.11:chr22:+|121|4020:1385:1463|dORF|ATG	78	dORF	ATG	1	2	2	2
SRRD|ENSG00000100104.13|protein_coding	ENST00000215917.11:chr22:+|132|4020:1514:1616|dORF|ATG	102	dORF	ATG	0	2	2	1
SRRD|ENSG00000100104.13|protein_coding	ENST00000215917.11:chr22:+|159|4020:1778:1907|dORF|ATG	129	dORF	ATG	0	0	2	0
SRRD|ENSG00000100104.13|protein_coding	ENST00000215917.11:chr22:+|177|4020:1971:2115|dORF|ATG	144	dORF	ATG	0	2	2	0
SRRD|ENSG00000100104.13|protein_coding	ENST00000215917.11:chr22:+|2|4020:15:1035|canonical|ATG	1020	canonical	ATG	2	2	2	2
SRRD|ENSG00000100104.13|protein_coding	ENST00000215917.11:chr22:+|94|4020:1103:1166|dORF|ATG	63	dORF	ATG	1	2	2	2
PATZ1|ENSG00000100105.18|protein_coding	ENST00000215919.3:chr22:-|17|2516:175:1789|canonical|ATG	1614	canonical	ATG	2	2	2	2
ANKRD54|ENSG00000100124.15|protein_coding	ENST00000215941.9:chr22:-|6|2087:97:1000|canonical|ATG	903	canonical	ATG	2	2	2	2
CENPM|ENSG00000100162.15|protein_coding	ENST00000215980.10:chr22:-|8|938:77:620|canonical|ATG	543	canonical	ATG	2	2	2	2
KDELR3|ENSG00000100196.11|protein_coding	ENST00000216014.9:chr22:+|13|1694:139:784|canonical|ATG	645	canonical	ATG	2	2	2	2
KDELR3|ENSG00000100196.11|protein_coding	ENST00000216014.9:chr22:+|1|1694:13:19|uORF|CTG	6	uORF	CTG	0	0	0	2
KDELR3|ENSG00000100196.11|protein_coding	ENST00000216014.9:chr22:+|52|1694:560:581|iORF|CTG	21	iORF	CTG	0	0	0	1
DMC1|ENSG00000100206.11|protein_coding	ENST00000216024.7:chr22:-|14|2269:175:1198|canonical|ATG	1023	canonical	ATG	2	2	2	2
DMC1|ENSG00000100206.11|protein_coding	ENST00000216024.7:chr22:-|4|2269:42:51|uORF|GTG	9	uORF	GTG	0	0	0	2
DMC1|ENSG00000100206.11|protein_coding	ENST00000216024.7:chr22:-|7|2269:107:179|ouORF|TTG	72	ouORF	TTG	0	2	2	2
HSCB|ENSG00000100209.11|protein_coding	ENST00000216027.8:chr22:+|6|1106:58:766|canonical|ATG	708	canonical	ATG	2	2	2	2
CBY1|ENSG00000100211.11|protein_coding	ENST00000216029.8:chr22:+|1|1146:1:46|uORF|ATG	45	uORF	ATG	0	2	0	1
TOMM22|ENSG00000100216.6|protein_coding	ENST00000216034.6:chr22:+|14|2031:132:144|iORF|ATG	12	iORF	ATG	0	2	0	2
TOMM22|ENSG00000100216.6|protein_coding	ENST00000216034.6:chr22:+|2|2031:23:452|canonical|ATG	429	canonical	ATG	2	2	2	2
TOMM22|ENSG00000100216.6|protein_coding	ENST00000216034.6:chr22:+|39|2031:459:543|dORF|TTG	84	dORF	TTG	0	0	2	0
TOMM22|ENSG00000100216.6|protein_coding	ENST00000216034.6:chr22:+|55|2031:599:902|dORF|ATG	303	dORF	ATG	1	2	2	1
TOMM22|ENSG00000100216.6|protein_coding	ENST00000216034.6:chr22:+|80|2031:864:870|dORF|ATG	6	dORF	ATG	0	0	0	2
RSPH14|ENSG00000100218.12|protein_coding	ENST00000216036.9:chr22:-|10|1188:95:1142|canonical|ATG	1047	canonical	ATG	2	2	2	1
XBP1|ENSG00000100219.17|protein_coding	ENST00000216037.10:chr22:-|7|1850:74:860|canonical|ATG	786	canonical	ATG	2	2	2	2
RTCB|ENSG00000100220.12|protein_coding	ENST00000216038.6:chr22:-|153|2019:1431:1440|iORF|ATG	9	iORF	ATG	0	0	0	2
RTCB|ENSG00000100220.12|protein_coding	ENST00000216038.6:chr22:-|162|2019:1521:1527|iORF|ATG	6	iORF	ATG	0	0	0	2
RTCB|ENSG00000100220.12|protein_coding	ENST00000216038.6:chr22:-|17|2019:201:207|iORF|ATG	6	iORF	ATG	0	0	0	2
RTCB|ENSG00000100220.12|protein_coding	ENST00000216038.6:chr22:-|2|2019:15:24|uORF|GTG	9	uORF	GTG	0	0	0	2
RTCB|ENSG00000100220.12|protein_coding	ENST00000216038.6:chr22:-|6|2019:92:1610|canonical|ATG	1518	canonical	ATG	2	2	2	2
GTPBP1|ENSG00000100226.16|protein_coding	ENST00000216044.10:chr22:+|1|4905:13:2023|canonical|ATG	2010	canonical	ATG	2	2	2	2
PPP6R2|ENSG00000100239.16|protein_coding	ENST00000216061.9:chr22:+|33|3415:371:3272|canonical|ATG	2901	canonical	ATG	2	2	2	2
PPP6R2|ENSG00000100239.16|protein_coding	ENST00000612753.5:chr22:+|34|4094:433:439|iORF|ATG	6	iORF	ATG	0	0	0	2
PPP6R2|ENSG00000100239.16|protein_coding	ENST00000612753.5:chr22:+|22|4094:327:336|uORF|ATG	9	uORF	ATG	0	1	1	2
PPP6R2|ENSG00000100239.16|protein_coding	ENST00000216061.9:chr22:+|6|3415:89:161|uORF|ATG	72	uORF	ATG	0	2	2	1
DNAL4|ENSG00000100246.13|protein_coding	ENST00000216068.9:chr22:-|17|1474:216:534|canonical|ATG	318	canonical	ATG	2	2	2	2
DNAL4|ENSG00000100246.13|protein_coding	ENST00000216068.9:chr22:-|59|1474:655:799|dORF|GTG	144	dORF	GTG	0	1	2	1
C22orf31|ENSG00000100249.5|protein_coding	ENST00000216071.5:chr22:-|2|982:40:913|canonical|ATG	873	canonical	ATG	2	2	2	1
MIOX|ENSG00000100253.13|protein_coding	ENST00000216075.11:chr22:+|5|1689:40:898|canonical|ATG	858	canonical	ATG	2	2	2	1
LMF2|ENSG00000100258.18|protein_coding	ENST00000216080.5:chr22:-|12|2658:170:2219|canonical|ATG	2049	canonical	ATG	2	2	2	1
LMF2|ENSG00000100258.18|protein_coding	ENST00000216080.5:chr22:-|1|2658:10:127|uORF|ATG	117	uORF	ATG	0	2	2	2
CBX6|ENSG00000183741.12|protein_coding	ENST00000407418.8:chr22:-|120|6052:1683:1839|dORF|ATG	156	dORF	ATG	1	2	2	1
CBX6|ENSG00000183741.12|protein_coding	ENST00000407418.8:chr22:-|1|6052:1:22|uORF|ATG	21	uORF	ATG	0	2	0	2
CBX6|ENSG00000183741.12|protein_coding	ENST00000216083.6:chr22:-|6|3191:27:1212|canonical|ATG	1185	canonical	ATG	2	2	2	2
CBX6|ENSG00000183741.12|protein_coding	ENST00000407418.8:chr22:-|93|6052:1379:1394|dORF|ATG	15	dORF	ATG	0	0	1	2
RHBDD3|ENSG00000100263.14|protein_coding	ENST00000216085.12:chr22:-|10|1777:137:182|uORF|ATG	45	uORF	ATG	0	2	1	2
RHBDD3|ENSG00000100263.14|protein_coding	ENST00000216085.12:chr22:-|11|1777:178:289|uORF|CTG	111	uORF	CTG	1	1	2	1
RHBDD3|ENSG00000100263.14|protein_coding	ENST00000216085.12:chr22:-|22|1777:429:1590|canonical|ATG	1161	canonical	ATG	2	2	2	2
RHBDD3|ENSG00000100263.14|protein_coding	ENST00000216085.12:chr22:-|2|1777:28:67|uORF|CTG	39	uORF	CTG	0	2	0	0
RHBDD3|ENSG00000100263.14|protein_coding	ENST00000216085.12:chr22:-|5|1777:84:174|uORF|ATG	90	uORF	ATG	0	2	2	2
APOBEC3D|ENSG00000243811.12|protein_coding	ENST00000216099.13:chr22:+|20|2515:260:392|uORF|GTG	132	uORF	GTG	0	2	2	1
RASL10A|ENSG00000100276.10|protein_coding	ENST00000401450.3:chr22:-|12|1720:254:410|uORF|CTG	156	uORF	CTG	0	1	2	1
RASL10A|ENSG00000100276.10|protein_coding	ENST00000401450.3:chr22:-|24|1720:406:478|ouORF|ATG	72	ouORF	ATG	0	2	2	0
RASL10A|ENSG00000100276.10|protein_coding	ENST00000216101.7:chr22:-|25|1431:452:1064|canonical|ATG	612	canonical	ATG	2	2	2	1
HMGXB4|ENSG00000100281.14|protein_coding	ENST00000216106.6:chr22:+|10|4095:134:1940|canonical|ATG	1806	canonical	ATG	2	2	2	2
HMGXB4|ENSG00000100281.14|protein_coding	ENST00000216106.6:chr22:+|12|4095:144:156|iORF|ATG	12	iORF	ATG	0	0	0	2
HMGXB4|ENSG00000100281.14|protein_coding	ENST00000420166.5:chr22:+|18|1257:317:416|ouORF|ATG	99	ouORF	ATG	2	2	2	2
BIK|ENSG00000100290.3|protein_coding	ENST00000216115.3:chr22:+|5|951:62:545|canonical|ATG	483	canonical	ATG	2	2	2	2
HMOX1|ENSG00000100292.18|protein_coding	ENST00000216117.9:chr22:+|5|1554:79:946|canonical|ATG	867	canonical	ATG	2	2	2	2
NIPSNAP1|ENSG00000184117.12|protein_coding	ENST00000216121.12:chr22:-|3|2013:32:887|canonical|ATG	855	canonical	ATG	2	2	2	2
MCM5|ENSG00000100297.16|protein_coding	ENST00000216122.9:chr22:+|108|3458:1265:1412|iORF|GTG	147	iORF	GTG	0	2	0	1
MCM5|ENSG00000100297.16|protein_coding	ENST00000216122.9:chr22:+|1|3458:17:53|uORF|CTG	36	uORF	CTG	0	2	0	2
MCM5|ENSG00000100297.16|protein_coding	ENST00000216122.9:chr22:+|8|3458:78:2283|canonical|ATG	2205	canonical	ATG	2	2	2	2
ARSA|ENSG00000100299.18|protein_coding	ENST00000216124.10:chr22:-|6|4294:157:598|ouORF|CTG	441	ouORF	CTG	0	2	2	1
RASD2|ENSG00000100302.7|protein_coding	ENST00000216127.5:chr22:+|25|3447:680:1481|canonical|ATG	801	canonical	ATG	1	2	2	2
RASD2|ENSG00000100302.7|protein_coding	ENST00000216127.5:chr22:+|3|3447:27:180|uORF|CTG	153	uORF	CTG	0	1	2	1
RASD2|ENSG00000100302.7|protein_coding	ENST00000216127.5:chr22:+|8|3447:202:814|ouORF|CTG	612	ouORF	CTG	2	2	2	1
TTLL12|ENSG00000100304.13|protein_coding	ENST00000216129.7:chr22:-|3|3386:31:292|ouORF|GTG	261	ouORF	GTG	0	2	2	2
TTLL12|ENSG00000100304.13|protein_coding	ENST00000216129.7:chr22:-|7|3386:66:2001|canonical|ATG	1935	canonical	ATG	2	2	2	2
CBX7|ENSG00000100307.13|protein_coding	ENST00000216133.10:chr22:-|16|4111:237:993|canonical|ATG	756	canonical	ATG	2	2	2	2
CBX7|ENSG00000100307.13|protein_coding	ENST00000216133.10:chr22:-|5|4111:59:137|uORF|ATG	78	uORF	ATG	0	2	2	2
ACR|ENSG00000100312.11|protein_coding	ENST00000216139.10:chr22:+|3|1430:33:1299|canonical|ATG	1266	canonical	ATG	1	2	2	1
CABP7|ENSG00000100314.4|protein_coding	ENST00000216144.4:chr22:+|11|3334:423:1071|canonical|ATG	648	canonical	ATG	2	2	2	0
RPL3|ENSG00000100316.16|protein_coding	ENST00000216146.9:chr22:-|112|1296:1238:1295|odORF|ATG	57	odORF	ATG	0	2	0	1
RPL3|ENSG00000100316.16|protein_coding	ENST00000216146.9:chr22:-|4|1296:27:1239|canonical|ATG	1212	canonical	ATG	2	2	2	2
SYNGR1|ENSG00000100321.15|protein_coding	ENST00000216155.11:chr22:+|5|497:63:420|canonical|ATG	357	canonical	ATG	2	2	2	2
TAB1|ENSG00000100324.14|protein_coding	ENST00000216160.11:chr22:+|1|3198:24:1539|canonical|ATG	1515	canonical	ATG	2	2	2	2
PNPLA5|ENSG00000100341.13|protein_coding	ENST00000216177.9:chr22:-|5|2540:134:1424|canonical|ATG	1290	canonical	ATG	2	2	2	2
PNPLA3|ENSG00000100344.11|protein_coding	ENST00000216180.8:chr22:+|4|2753:108:1554|canonical|ATG	1446	canonical	ATG	2	2	2	2
MYH9|ENSG00000100345.23|protein_coding	ENST00000216181.11:chr22:-|9|7451:181:6064|canonical|ATG	5883	canonical	ATG	2	2	2	2
TXN2|ENSG00000100348.10|protein_coding	ENST00000216185.7:chr22:-|2|1336:10:46|uORF|ACG	36	uORF	ACG	0	1	0	1
UPK3A|ENSG00000100373.10|protein_coding	ENST00000216211.9:chr22:+|6|1084:66:930|canonical|ATG	864	canonical	ATG	2	2	2	1
FAM118A|ENSG00000100376.12|protein_coding	ENST00000216214.7:chr22:+|33|3458:497:764|uORF|ACG	267	uORF	ACG	0	1	2	1
ST13|ENSG00000100380.15|protein_coding	ENST00000216218.8:chr22:-|104|3212:1209:1221|odORF|ATG	12	odORF	ATG	0	0	0	2
ST13|ENSG00000100380.15|protein_coding	ENST00000216218.8:chr22:-|6|3212:100:1210|canonical|ATG	1110	canonical	ATG	1	2	2	1
IL2RB|ENSG00000100385.14|protein_coding	ENST00000216223.10:chr22:-|10|4034:126:1782|canonical|ATG	1656	canonical	ATG	2	2	2	2
IL2RB|ENSG00000100385.14|protein_coding	ENST00000216223.10:chr22:-|2|4034:25:127|ouORF|ATG	102	ouORF	ATG	1	2	2	2
RBX1|ENSG00000100387.9|protein_coding	ENST00000216225.9:chr22:+|36|1169:380:395|dORF|TTG	15	dORF	TTG	1	0	1	1
RBX1|ENSG00000100387.9|protein_coding	ENST00000216225.9:chr22:+|3|1169:22:349|canonical|ATG	327	canonical	ATG	2	2	2	2
L3MBTL2|ENSG00000100395.15|protein_coding	ENST00000216237.10:chr22:+|1|3189:9:30|uORF|ATG	21	uORF	ATG	0	2	0	2
L3MBTL2|ENSG00000100395.15|protein_coding	ENST00000216237.10:chr22:+|8|3189:52:2170|canonical|ATG	2118	canonical	ATG	2	2	2	2
CHADL|ENSG00000100399.16|protein_coding	ENST00000216241.14:chr22:-|5|2530:51:2340|canonical|ATG	2289	canonical	ATG	2	2	2	2
PHF5A|ENSG00000100410.8|protein_coding	ENST00000216252.4:chr22:-|12|1053:114:120|iORF|ATG	6	iORF	ATG	0	0	0	2
PHF5A|ENSG00000100410.8|protein_coding	ENST00000216252.4:chr22:-|2|1053:40:373|canonical|ATG	333	canonical	ATG	2	2	2	2
PHF5A|ENSG00000100410.8|protein_coding	ENST00000216252.4:chr22:-|31|1053:212:218|iORF|GTG	6	iORF	GTG	0	0	0	2
PHF5A|ENSG00000100410.8|protein_coding	ENST00000216252.4:chr22:-|88|1053:828:834|dORF|ATG	6	dORF	ATG	0	0	1	2
ACO2|ENSG00000100412.17|protein_coding	ENST00000216254.9:chr22:+|4|2734:31:2374|canonical|ATG	2343	canonical	ATG	2	2	2	2
PMM1|ENSG00000100417.12|protein_coding	ENST00000216259.8:chr22:-|2|1242:36:825|canonical|ATG	789	canonical	ATG	2	2	2	2
CERK|ENSG00000100422.14|protein_coding	ENST00000216264.13:chr22:-|3|4442:80:272|ouORF|CTG	192	ouORF	CTG	0	2	2	1
CERK|ENSG00000100422.14|protein_coding	ENST00000216264.13:chr22:-|5|4442:105:1719|canonical|ATG	1614	canonical	ATG	2	2	2	2
ZBED4|ENSG00000100426.7|protein_coding	ENST00000216268.6:chr22:+|18|6893:287:296|uORF|ATG	9	uORF	ATG	0	0	0	2
ZBED4|ENSG00000100426.7|protein_coding	ENST00000216268.6:chr22:+|23|6893:367:379|uORF|ATG	12	uORF	ATG	0	2	0	2
ZBED4|ENSG00000100426.7|protein_coding	ENST00000216268.6:chr22:+|27|6893:415:442|uORF|ATG	27	uORF	ATG	0	2	0	2
ZBED4|ENSG00000100426.7|protein_coding	ENST00000216268.6:chr22:+|2|6893:80:251|uORF|ATG	171	uORF	ATG	0	2	2	1
ZBED4|ENSG00000100426.7|protein_coding	ENST00000216268.6:chr22:+|32|6893:476:3992|canonical|ATG	3516	canonical	ATG	2	2	2	2
ZBED4|ENSG00000100426.7|protein_coding	ENST00000216268.6:chr22:+|3|6893:150:390|uORF|ATG	240	uORF	ATG	0	2	2	1
HDAC10|ENSG00000100429.18|protein_coding	ENST00000216271.10:chr22:-|16|2567:234:2244|canonical|ATG	2010	canonical	ATG	2	2	2	2
RIPK3|ENSG00000129465.16|protein_coding	ENST00000216274.10:chr14:-|8|1872:166:1723|canonical|ATG	1557	canonical	ATG	2	2	2	1
PAPOLA|ENSG00000090060.19|protein_coding	ENST00000216277.13:chr14:+|17|4515:212:2450|canonical|ATG	2238	canonical	ATG	2	2	2	2
PAPOLA|ENSG00000090060.19|protein_coding	ENST00000216277.13:chr14:+|2|4515:7:19|uORF|TTG	12	uORF	TTG	0	0	0	2
NID2|ENSG00000087303.19|protein_coding	ENST00000216286.10:chr14:-|7|4870:66:4194|canonical|ATG	4128	canonical	ATG	2	2	2	2
MARK3|ENSG00000075413.19|protein_coding	ENST00000216288.11:chr14:+|16|2911:171:2313|canonical|ATG	2142	canonical	ATG	2	2	2	2
SNAPC1|ENSG00000023608.5|protein_coding	ENST00000216294.5:chr14:+|4|2593:42:1149|canonical|ATG	1107	canonical	ATG	2	2	2	2
SUPT16H|ENSG00000092201.10|protein_coding	ENST00000216297.7:chr14:-|101|4433:1048:1054|iORF|GTG	6	iORF	GTG	0	0	0	2
SUPT16H|ENSG00000092201.10|protein_coding	ENST00000216297.7:chr14:-|169|4433:1982:1991|iORF|ACG	9	iORF	ACG	0	0	0	2
SUPT16H|ENSG00000092201.10|protein_coding	ENST00000216297.7:chr14:-|28|4433:254:272|iORF|ATG	18	iORF	ATG	0	2	0	1
SUPT16H|ENSG00000092201.10|protein_coding	ENST00000216297.7:chr14:-|6|4433:93:3237|canonical|ATG	3144	canonical	ATG	2	2	2	2
ABHD4|ENSG00000100439.11|protein_coding	ENST00000216327.10:chr14:+|1|716:8:458|canonical|ATG	450	canonical	ATG	2	2	2	0
FKBP3|ENSG00000100442.11|protein_coding	ENST00000216330.7:chr14:-|18|1684:362:392|uORF|ATG	30	uORF	ATG	0	2	0	2
FKBP3|ENSG00000100442.11|protein_coding	ENST00000216330.7:chr14:-|21|1684:412:1087|canonical|ATG	675	canonical	ATG	2	2	2	2
FKBP3|ENSG00000100442.11|protein_coding	ENST00000216330.7:chr14:-|71|1684:1123:1165|dORF|ATG	42	dORF	ATG	1	2	0	2
CTSG|ENSG00000100448.4|protein_coding	ENST00000216336.3:chr14:-|3|914:28:796|canonical|ATG	768	canonical	ATG	2	2	2	2
GZMH|ENSG00000100450.13|protein_coding	ENST00000216338.9:chr14:-|6|936:73:814|canonical|ATG	741	canonical	ATG	2	2	2	1
GZMB|ENSG00000100453.14|protein_coding	ENST00000216341.9:chr14:-|2|891:31:775|canonical|ATG	744	canonical	ATG	2	2	2	1
PRMT5|ENSG00000100462.16|protein_coding	ENST00000216350.12:chr14:-|15|2271:167:1898|canonical|ATG	1731	canonical	ATG	2	2	2	1
PRMT5|ENSG00000100462.16|protein_coding	ENST00000397441.6:chr14:-|176|2418:2046:2202|dORF|GTG	156	dORF	GTG	0	2	2	0
PRMT5|ENSG00000100462.16|protein_coding	ENST00000397441.6:chr14:-|2|2418:41:155|uORF|ATG	114	uORF	ATG	0	2	2	2
COCH|ENSG00000100473.18|protein_coding	ENST00000216361.9:chr14:+|2|2582:37:343|uORF|TTG	306	uORF	TTG	1	2	2	1
COCH|ENSG00000100473.18|protein_coding	ENST00000216361.9:chr14:+|31|2582:426:2274|canonical|ATG	1848	canonical	ATG	2	2	2	2
AP4S1|ENSG00000100478.16|protein_coding	ENST00000542754.7:chr14:+|12|4060:194:215|ouORF|CTG	21	ouORF	CTG	2	2	0	2
AP4S1|ENSG00000100478.16|protein_coding	ENST00000216366.9:chr14:+|6|2034:72:471|canonical|ATG	399	canonical	ATG	2	2	2	2
POLE2|ENSG00000100479.13|protein_coding	ENST00000216367.10:chr14:-|1|1692:12:1596|canonical|ATG	1584	canonical	ATG	2	2	2	2
SOS2|ENSG00000100485.12|protein_coding	ENST00000216373.10:chr14:-|340|5508:4797:4926|dORF|ATG	129	dORF	ATG	1	0	2	0
SOS2|ENSG00000100485.12|protein_coding	ENST00000216373.10:chr14:-|9|5508:296:4295|canonical|ATG	3999	canonical	ATG	2	2	2	2
CDKL1|ENSG00000100490.10|protein_coding	ENST00000216378.2:chr14:-|11|2209:148:175|uORF|ATG	27	uORF	ATG	0	0	0	0
CDKL1|ENSG00000100490.10|protein_coding	ENST00000216378.2:chr14:-|48|2209:646:1477|canonical|ATG	831	canonical	ATG	2	2	2	1
PYGL|ENSG00000100504.17|protein_coding	ENST00000216392.8:chr14:-|3|2799:81:2625|canonical|ATG	2544	canonical	ATG	2	2	2	2
CNIH1|ENSG00000100528.12|protein_coding	ENST00000216416.9:chr14:-|3|4735:48:483|canonical|ATG	435	canonical	ATG	2	2	2	2
CGRRF1|ENSG00000100532.13|protein_coding	ENST00000216420.12:chr14:+|134|1962:1769:1775|dORF|ATG	6	dORF	ATG	0	0	0	2
CGRRF1|ENSG00000100532.13|protein_coding	ENST00000216420.12:chr14:+|5|1962:55:1054|canonical|ATG	999	canonical	ATG	2	2	2	2
ATP6V1D|ENSG00000100554.12|protein_coding	ENST00000216442.12:chr14:-|7|1599:107:851|canonical|ATG	744	canonical	ATG	2	2	2	2
PLEK2|ENSG00000100558.9|protein_coding	ENST00000216446.9:chr14:-|10|1513:107:1169|canonical|ATG	1062	canonical	ATG	2	2	2	2
PIGH|ENSG00000100564.9|protein_coding	ENST00000216452.9:chr14:-|5|1394:66:633|canonical|ATG	567	canonical	ATG	2	2	2	2
PSMA3|ENSG00000100567.13|protein_coding	ENST00000216455.9:chr14:+|1|955:7:28|uORF|TTG	21	uORF	TTG	0	2	0	2
PSMA3|ENSG00000100567.13|protein_coding	ENST00000216455.9:chr14:+|2|955:17:83|ouORF|CTG	66	ouORF	CTG	0	2	2	2
PSMA3|ENSG00000100567.13|protein_coding	ENST00000216455.9:chr14:+|8|955:79:847|canonical|ATG	768	canonical	ATG	2	2	2	2
GSTZ1|ENSG00000100577.19|protein_coding	ENST00000216465.10:chr14:+|7|1186:134:785|canonical|ATG	651	canonical	ATG	2	2	2	2
TMED8|ENSG00000100580.8|protein_coding	ENST00000216468.8:chr14:-|12|7761:163:175|iORF|ATG	12	iORF	ATG	0	2	0	2
TMED8|ENSG00000100580.8|protein_coding	ENST00000216468.8:chr14:-|4|7761:42:1020|canonical|ATG	978	canonical	ATG	2	2	2	2
SAMD15|ENSG00000100583.5|protein_coding	ENST00000216471.5:chr14:+|4|2984:41:2066|canonical|ATG	2025	canonical	ATG	2	2	2	2
SAMD15|ENSG00000100583.5|protein_coding	ENST00000216471.5:chr14:+|6|2984:63:273|iORF|ATG	210	iORF	ATG	2	2	1	1
AHSA1|ENSG00000100591.8|protein_coding	ENST00000216479.8:chr14:+|10|1337:98:1115|canonical|ATG	1017	canonical	ATG	2	2	2	2
AHSA1|ENSG00000100591.8|protein_coding	ENST00000555133.5:chr14:+|15|1048:185:209|uORF|ATG	24	uORF	ATG	0	2	0	2
AHSA1|ENSG00000100591.8|protein_coding	ENST00000216479.8:chr14:+|2|1337:27:90|uORF|CTG	63	uORF	CTG	0	2	2	2
AHSA1|ENSG00000100591.8|protein_coding	ENST00000216479.8:chr14:+|3|1337:43:115|ouORF|CTG	72	ouORF	CTG	0	2	2	2
SPTLC2|ENSG00000100596.8|protein_coding	ENST00000216484.7:chr14:-|7|8034:59:1748|canonical|ATG	1689	canonical	ATG	2	2	2	2
RIN3|ENSG00000100599.16|protein_coding	ENST00000216487.12:chr14:+|5|3852:153:3111|canonical|ATG	2958	canonical	ATG	2	2	2	2
ALKBH1|ENSG00000100601.10|protein_coding	ENST00000216489.8:chr14:-|1|2597:20:1190|canonical|ATG	1170	canonical	ATG	2	2	2	2
CHGA|ENSG00000100604.13|protein_coding	ENST00000216492.10:chr14:+|14|1985:211:1585|canonical|ATG	1374	canonical	ATG	2	2	2	2
DHRS7|ENSG00000100612.14|protein_coding	ENST00000216500.9:chr14:-|30|2322:457:1477|canonical|ATG	1020	canonical	ATG	2	2	2	2
SIX4|ENSG00000100625.9|protein_coding	ENST00000216513.5:chr14:-|15|6491:278:2624|canonical|ATG	2346	canonical	ATG	2	2	2	2
SIX4|ENSG00000100625.9|protein_coding	ENST00000216513.5:chr14:-|6|6491:94:211|uORF|ATG	117	uORF	ATG	0	2	2	2
CEP128|ENSG00000100629.17|protein_coding	ENST00000216517.10:chr14:-|26|1606:279:1587|canonical|ATG	1308	canonical	ATG	2	2	2	0
SLC10A1|ENSG00000100652.5|protein_coding	ENST00000216540.5:chr14:-|112|2002:1145:1181|dORF|CTG	36	dORF	CTG	0	0	0	0
SLC10A1|ENSG00000100652.5|protein_coding	ENST00000216540.5:chr14:-|119|2002:1224:1335|dORF|TTG	111	dORF	TTG	1	2	2	1
SLC10A1|ENSG00000100652.5|protein_coding	ENST00000216540.5:chr14:-|5|2002:87:1137|canonical|ATG	1050	canonical	ATG	2	2	2	2
EIF5|ENSG00000100664.11|protein_coding	ENST00000216554.8:chr14:+|11|5710:212:506|ouORF|ATG	294	ouORF	ATG	2	2	2	2
SLC8A3|ENSG00000100678.19|protein_coding	ENST00000216568.11:chr14:-|1|2916:20:38|uORF|ATG	18	uORF	ATG	0	0	0	0
ZFYVE21|ENSG00000100711.14|protein_coding	ENST00000216602.10:chr14:+|9|1521:113:872|canonical|ATG	759	canonical	ATG	2	2	2	2
PABPN1|ENSG00000100836.11|protein_coding	ENST00000216727.9:chr14:+|2|1811:14:935|canonical|ATG	921	canonical	ATG	2	2	2	2
EFS|ENSG00000100842.13|protein_coding	ENST00000216733.8:chr14:-|10|2653:148:1834|canonical|ATG	1686	canonical	ATG	2	2	2	1
CINP|ENSG00000100865.15|protein_coding	ENST00000216756.11:chr14:-|4|953:40:679|canonical|ATG	639	canonical	ATG	2	2	2	2
CINP|ENSG00000100865.15|protein_coding	ENST00000216756.11:chr14:-|71|953:819:948|dORF|ATG	129	dORF	ATG	0	2	2	1
PCK2|ENSG00000100889.12|protein_coding	ENST00000216780.9:chr14:+|2|2179:65:131|ouORF|CTG	66	ouORF	CTG	0	2	2	2
PCK2|ENSG00000100889.12|protein_coding	ENST00000216780.9:chr14:+|5|2179:96:2019|canonical|ATG	1923	canonical	ATG	2	2	2	2
NFKBIA|ENSG00000100906.11|protein_coding	ENST00000216797.10:chr14:-|2|1559:106:1060|canonical|ATG	954	canonical	ATG	2	2	2	2
EMC9|ENSG00000100908.14|protein_coding	ENST00000216799.9:chr14:-|1|838:45:204|ouORF|ATG	159	ouORF	ATG	0	2	2	2
EMC9|ENSG00000100908.14|protein_coding	ENST00000419198.6:chr14:-|14|953:282:909|canonical|ATG	627	canonical	ATG	1	2	2	2
PSME2|ENSG00000100911.16|protein_coding	ENST00000216802.10:chr14:-|2|793:30:750|canonical|ATG	720	canonical	ATG	2	2	2	2
BRMS1L|ENSG00000100916.14|protein_coding	ENST00000216807.12:chr14:+|14|2637:180:1152|canonical|ATG	972	canonical	ATG	2	2	2	2
BRMS1L|ENSG00000100916.14|protein_coding	ENST00000216807.12:chr14:+|1|2637:20:38|uORF|CTG	18	uORF	CTG	0	0	0	1
BRMS1L|ENSG00000100916.14|protein_coding	ENST00000216807.12:chr14:+|20|2637:253:433|iORF|ATG	180	iORF	ATG	0	1	1	1
PNN|ENSG00000100941.9|protein_coding	ENST00000216832.9:chr14:+|2|3537:27:2181|canonical|ATG	2154	canonical	ATG	2	2	2	2
RABGGTA|ENSG00000100949.15|protein_coding	ENST00000216840.11:chr14:-|2|1946:11:182|ouORF|CTG	171	ouORF	CTG	0	2	2	1
CYP24A1|ENSG00000019186.10|protein_coding	ENST00000216862.8:chr20:-|21|3278:408:1953|canonical|ATG	1545	canonical	ATG	2	2	2	1
CYP24A1|ENSG00000019186.10|protein_coding	ENST00000216862.8:chr20:-|4|3278:66:87|uORF|GTG	21	uORF	GTG	0	2	0	2
CYP24A1|ENSG00000019186.10|protein_coding	ENST00000216862.8:chr20:-|8|3278:196:205|uORF|ATG	9	uORF	ATG	0	0	1	2
PTPRA|ENSG00000132670.21|protein_coding	ENST00000216877.10:chr20:+|9|3725:192:333|uORF|GTG	141	uORF	GTG	1	0	2	1
NSFL1C|ENSG00000088833.18|protein_coding	ENST00000216879.9:chr20:-|3|2721:26:1139|canonical|ATG	1113	canonical	ATG	2	2	2	2
ZFP64|ENSG00000020256.20|protein_coding	ENST00000216923.5:chr20:-|1|3057:27:63|uORF|TTG	36	uORF	TTG	0	0	0	2
ZFP64|ENSG00000020256.20|protein_coding	ENST00000216923.5:chr20:-|6|3057:82:88|uORF|ATG	6	uORF	ATG	0	0	0	2
ZFP64|ENSG00000020256.20|protein_coding	ENST00000216923.5:chr20:-|9|3057:144:2190|canonical|ATG	2046	canonical	ATG	2	2	2	2
SIRPG|ENSG00000089012.14|protein_coding	ENST00000381583.6:chr20:-|5|1383:66:897|canonical|ATG	831	canonical	ATG	2	2	2	1
PYGB|ENSG00000100994.12|protein_coding	ENST00000216962.9:chr20:+|4|4116:95:2627|canonical|ATG	2532	canonical	ATG	2	2	2	2
PROCR|ENSG00000101000.6|protein_coding	ENST00000216968.5:chr20:+|100|1349:1043:1244|dORF|GTG	201	dORF	GTG	1	2	2	1
PROCR|ENSG00000101000.6|protein_coding	ENST00000216968.5:chr20:+|11|1349:131:137|iORF|TTG	6	iORF	TTG	0	0	0	2
PROCR|ENSG00000101000.6|protein_coding	ENST00000216968.5:chr20:+|2|1349:84:801|canonical|ATG	717	canonical	ATG	2	2	2	2
MYBL2|ENSG00000101057.16|protein_coding	ENST00000217026.5:chr20:+|10|2668:171:2274|canonical|ATG	2103	canonical	ATG	2	2	2	2
MYBL2|ENSG00000101057.16|protein_coding	ENST00000396863.8:chr20:+|16|2704:283:301|iORF|CTG	18	iORF	CTG	0	1	1	2
MYBL2|ENSG00000101057.16|protein_coding	ENST00000396863.8:chr20:+|23|2704:364:376|iORF|ATG	12	iORF	ATG	0	2	0	2
MYBL2|ENSG00000101057.16|protein_coding	ENST00000396863.8:chr20:+|5|2704:98:197|uORF|CTG	99	uORF	CTG	0	2	2	2
MYBL2|ENSG00000101057.16|protein_coding	ENST00000217026.5:chr20:+|21|2668:286:298|iORF|ACG	12	iORF	ACG	0	0	0	1
MYBL2|ENSG00000101057.16|protein_coding	ENST00000396863.8:chr20:+|7|2704:129:144|uORF|CTG	15	uORF	CTG	0	2	0	2
R3HDML|ENSG00000101074.5|protein_coding	ENST00000217043.4:chr20:+|13|1323:116:878|canonical|ATG	762	canonical	ATG	2	2	2	1
PABPC1L|ENSG00000101104.13|protein_coding	ENST00000217073.7:chr20:+|8|2141:85:1945|canonical|ATG	1860	canonical	ATG	2	2	2	1
SALL4|ENSG00000101115.13|protein_coding	ENST00000217086.9:chr20:-|7|5209:114:3276|canonical|ATG	3162	canonical	ATG	2	2	2	2
CSTF1|ENSG00000101138.12|protein_coding	ENST00000217109.9:chr20:+|1|4032:4:127|ouORF|TTG	123	ouORF	TTG	1	2	2	2
CSTF1|ENSG00000101138.12|protein_coding	ENST00000217109.9:chr20:+|5|4032:102:1398|canonical|ATG	1296	canonical	ATG	2	2	2	2
TPD52L2|ENSG00000101150.18|protein_coding	ENST00000217121.9:chr20:+|2|2362:73:763|canonical|ATG	690	canonical	ATG	2	2	2	2
CTSZ|ENSG00000101160.15|protein_coding	ENST00000217131.6:chr20:-|5|1502:127:1039|canonical|ATG	912	canonical	ATG	2	2	2	2
TUBB1|ENSG00000101162.4|protein_coding	ENST00000217133.2:chr20:+|10|3321:95:1451|canonical|ATG	1356	canonical	ATG	2	2	2	2
TUBB1|ENSG00000101162.4|protein_coding	ENST00000217133.2:chr20:+|5|3321:37:67|uORF|CTG	30	uORF	CTG	0	2	0	2
SLCO4A1|ENSG00000101187.16|protein_coding	ENST00000217159.6:chr20:+|3|2716:43:94|uORF|ACG	51	uORF	ACG	0	2	0	2
TCFL5|ENSG00000101190.13|protein_coding	ENST00000217162.5:chr20:-|2|2453:94:1690|extension|ATG	1596	extension	ATG	2	2	1	2
BIRC7|ENSG00000101197.13|protein_coding	ENST00000217169.8:chr20:+|19|1334:193:1090|canonical|ATG	897	canonical	ATG	2	2	2	2
UBOX5|ENSG00000185019.17|protein_coding	ENST00000217173.7:chr20:-|12|4300:142:1768|canonical|ATG	1626	canonical	ATG	2	2	2	2
EEF1A2|ENSG00000101210.13|protein_coding	ENST00000217182.6:chr20:-|1|1773:5:53|uORF|CTG	48	uORF	CTG	1	2	1	2
EEF1A2|ENSG00000101210.13|protein_coding	ENST00000217182.6:chr20:-|5|1773:98:1490|canonical|ATG	1392	canonical	ATG	2	2	2	2
PTK6|ENSG00000101213.7|protein_coding	ENST00000542869.3:chr20:-|57|2953:514:520|iORF|TTG	6	iORF	TTG	0	0	0	2
SRMS|ENSG00000125508.4|protein_coding	ENST00000217188.2:chr20:-|23|4082:287:1754|canonical|ATG	1467	canonical	ATG	2	2	2	1
C20orf27|ENSG00000101220.18|protein_coding	ENST00000217195.12:chr20:-|18|1302:153:753|canonical|ATG	600	canonical	ATG	2	2	2	2
C20orf27|ENSG00000101220.18|protein_coding	ENST00000217195.12:chr20:-|3|1302:23:176|ouORF|GTG	153	ouORF	GTG	0	2	2	2
TRIB3|ENSG00000101255.12|protein_coding	ENST00000217233.9:chr20:+|11|2356:230:479|ouORF|ACG	249	ouORF	ACG	1	2	2	1
TRIB3|ENSG00000101255.12|protein_coding	ENST00000217233.9:chr20:+|4|2356:81:126|uORF|ATG	45	uORF	ATG	0	2	1	2
MACROD2|ENSG00000172264.18|protein_coding	ENST00000217246.8:chr20:+|34|4994:396:1674|canonical|ATG	1278	canonical	ATG	2	2	2	2
RSPO4|ENSG00000101282.9|protein_coding	ENST00000217260.9:chr20:-|10|2757:148:853|canonical|ATG	705	canonical	ATG	2	2	2	2
PROKR2|ENSG00000101292.8|protein_coding	ENST00000678254.1:chr20:-|31|4446:470:1625|canonical|ATG	1155	canonical	ATG	2	2	2	1
FERMT1|ENSG00000101311.16|protein_coding	ENST00000217289.9:chr20:-|20|4637:276:2310|canonical|ATG	2034	canonical	ATG	2	2	2	2
PDYN|ENSG00000101327.9|protein_coding	ENST00000539905.5:chr20:-|32|2725:395:1160|canonical|ATG	765	canonical	ATG	2	2	2	2
TM9SF4|ENSG00000101337.16|protein_coding	ENST00000217315.9:chr20:+|1|4032:6:129|uORF|ATG	123	uORF	ATG	0	2	2	0
TM9SF4|ENSG00000101337.16|protein_coding	ENST00000217315.9:chr20:+|27|4032:316:349|ouORF|GTG	33	ouORF	GTG	0	1	1	2
TLDC2|ENSG00000101342.10|protein_coding	ENST00000217320.8:chr20:+|4|2076:38:686|canonical|ATG	648	canonical	ATG	2	2	2	0
SNTA1|ENSG00000101400.6|protein_coding	ENST00000217381.3:chr20:-|8|2211:144:1662|canonical|ATG	1518	canonical	ATG	2	2	2	2
OXT|ENSG00000101405.3|protein_coding	ENST00000217386.2:chr20:+|3|513:37:415|canonical|ATG	378	canonical	ATG	2	2	2	1
CHMP4B|ENSG00000101421.4|protein_coding	ENST00000217402.3:chr20:+|1|1602:9:231|ouORF|CTG	222	ouORF	CTG	0	2	2	2
CHMP4B|ENSG00000101421.4|protein_coding	ENST00000217402.3:chr20:+|3|1602:122:797|canonical|ATG	675	canonical	ATG	2	2	2	2
LBP|ENSG00000129988.6|protein_coding	ENST00000217407.3:chr20:+|4|1825:36:1482|canonical|ATG	1446	canonical	ATG	2	2	2	2
SLC32A1|ENSG00000101438.4|protein_coding	ENST00000217420.2:chr20:+|13|2550:240:1818|canonical|ATG	1578	canonical	ATG	2	2	2	2
SLC32A1|ENSG00000101438.4|protein_coding	ENST00000217420.2:chr20:+|8|2550:102:150|uORF|ATG	48	uORF	ATG	0	2	1	2
AHCY|ENSG00000101444.13|protein_coding	ENST00000217426.7:chr20:-|2|2150:13:43|uORF|CTG	30	uORF	CTG	0	2	0	2
AHCY|ENSG00000101444.13|protein_coding	ENST00000217426.7:chr20:-|7|2150:86:1385|canonical|ATG	1299	canonical	ATG	2	2	2	2
PIGU|ENSG00000101464.11|protein_coding	ENST00000217446.8:chr20:-|1|1639:8:1316|canonical|ATG	1308	canonical	ATG	2	2	2	2
ACOT8|ENSG00000101473.17|protein_coding	ENST00000217455.9:chr20:-|3|1154:24:78|ouORF|ATG	54	ouORF	ATG	0	2	0	2
ACOT8|ENSG00000101473.17|protein_coding	ENST00000217455.9:chr20:-|6|1154:61:73|uORF|CTG	12	uORF	CTG	0	0	0	2
ACOT8|ENSG00000101473.17|protein_coding	ENST00000217455.9:chr20:-|8|1154:78:1038|canonical|ATG	960	canonical	ATG	2	2	2	2
APMAP|ENSG00000101474.12|protein_coding	ENST00000217456.3:chr20:-|3|2202:26:68|ouORF|GTG	42	ouORF	GTG	0	2	0	2
APMAP|ENSG00000101474.12|protein_coding	ENST00000217456.3:chr20:-|63|2202:600:606|iORF|ACG	6	iORF	ACG	0	0	0	2
APMAP|ENSG00000101474.12|protein_coding	ENST00000217456.3:chr20:-|8|2202:64:1315|canonical|ATG	1251	canonical	ATG	2	2	2	2
MYL12A|ENSG00000101608.13|protein_coding	ENST00000217652.8:chr18:+|5|958:54:117|uORF|GTG	63	uORF	GTG	0	2	2	2
MYL12A|ENSG00000101608.13|protein_coding	ENST00000217652.8:chr18:+|8|958:103:202|ouORF|GTG	99	ouORF	GTG	0	2	2	2
RNF125|ENSG00000101695.9|protein_coding	ENST00000217740.4:chr18:+|1|5573:2:56|ouORF|CTG	54	ouORF	CTG	0	2	0	2
RNF125|ENSG00000101695.9|protein_coding	ENST00000217740.4:chr18:+|5|5573:40:739|canonical|ATG	699	canonical	ATG	2	2	2	2
NOX1|ENSG00000007952.18|protein_coding	ENST00000217885.5:chrX:-|6|1734:71:1619|canonical|ATG	1548	canonical	ATG	2	2	2	1
IDH3G|ENSG00000067829.20|protein_coding	ENST00000217901.10:chrX:-|5|1335:50:1232|canonical|ATG	1182	canonical	ATG	2	2	2	2
SLC25A43|ENSG00000077713.19|protein_coding	ENST00000217909.8:chrX:+|3|2507:69:1095|canonical|ATG	1026	canonical	ATG	2	2	2	2
H2BW1|ENSG00000123569.10|protein_coding	ENST00000217926.7:chrX:-|7|915:49:577|extension|ATG	528	extension	ATG	0	2	1	0
MXRA5|ENSG00000101825.8|protein_coding	ENST00000217939.7:chrX:-|6|9804:92:8654|extension|ATG	8562	extension	ATG	2	2	1	1
VSIG1|ENSG00000101842.14|protein_coding	ENST00000415430.7:chrX:+|24|3236:256:262|iORF|ACG	6	iORF	ACG	0	0	0	2
VSIG1|ENSG00000101842.14|protein_coding	ENST00000415430.7:chrX:+|9|3236:128:152|uORF|CTG	24	uORF	CTG	2	2	1	2
VSIG1|ENSG00000101842.14|protein_coding	ENST00000217957.10:chrX:+|5|3033:67:1231|canonical|ATG	1164	canonical	ATG	2	2	2	2
PSMD10|ENSG00000101843.19|protein_coding	ENST00000217958.8:chrX:-|3|1470:23:704|canonical|ATG	681	canonical	ATG	2	2	2	2
PGRMC1|ENSG00000101856.10|protein_coding	ENST00000217971.8:chrX:+|3|1879:80:668|canonical|ATG	588	canonical	ATG	2	2	2	2
PGRMC1|ENSG00000101856.10|protein_coding	ENST00000217971.8:chrX:+|5|1879:93:381|iORF|ATG	288	iORF	ATG	0	2	1	2
RHOXF1|ENSG00000101883.5|protein_coding	ENST00000217999.3:chrX:-|6|747:52:607|canonical|ATG	555	canonical	ATG	2	2	2	2
NXT2|ENSG00000101888.12|protein_coding	ENST00000218004.5:chrX:+|3|2692:27:39|uORF|CTG	12	uORF	CTG	0	2	0	2
NXT2|ENSG00000101888.12|protein_coding	ENST00000218004.5:chrX:+|7|2692:103:697|canonical|ATG	594	canonical	ATG	2	2	2	1
TLR8|ENSG00000101916.12|protein_coding	ENST00000218032.7:chrX:+|7|4216:88:3214|canonical|ATG	3126	canonical	ATG	2	2	2	1
WDR13|ENSG00000101940.18|protein_coding	ENST00000218056.9:chrX:+|13|2124:215:422|uORF|ATG	207	uORF	ATG	0	2	2	1
WDR13|ENSG00000101940.18|protein_coding	ENST00000218056.9:chrX:+|7|2124:144:222|uORF|ATG	78	uORF	ATG	0	2	2	2
PAGE4|ENSG00000101951.17|protein_coding	ENST00000218068.7:chrX:+|5|790:80:389|canonical|ATG	309	canonical	ATG	2	2	2	2
GLRA2|ENSG00000101958.14|protein_coding	ENST00000218075.9:chrX:+|26|3208:523:1882|canonical|ATG	1359	canonical	ATG	2	2	2	2
GLRA2|ENSG00000101958.14|protein_coding	ENST00000218075.9:chrX:+|2|3208:188:221|uORF|ATG	33	uORF	ATG	0	2	1	2
STAG2|ENSG00000101972.20|protein_coding	ENST00000218089.13:chrX:+|5|5218:218:224|uORF|GTG	6	uORF	GTG	0	0	0	2
STAG2|ENSG00000101972.20|protein_coding	ENST00000218089.13:chrX:+|6|5218:247:367|uORF|TTG	120	uORF	TTG	0	2	2	1
STAG2|ENSG00000101972.20|protein_coding	ENST00000218089.13:chrX:+|7|5218:263:284|uORF|GTG	21	uORF	GTG	0	2	0	2
STAG2|ENSG00000101972.20|protein_coding	ENST00000218089.13:chrX:+|9|5218:297:396|uORF|GTG	99	uORF	GTG	0	2	2	2
F9|ENSG00000101981.12|protein_coding	ENST00000218099.7:chrX:+|202|2800:2545:2713|dORF|TTG	168	dORF	TTG	0	0	2	0
F9|ENSG00000101981.12|protein_coding	ENST00000218099.7:chrX:+|2|2800:27:1413|canonical|ATG	1386	canonical	ATG	2	2	2	2
ABCD1|ENSG00000101986.12|protein_coding	ENST00000218104.6:chrX:+|22|3669:412:2650|canonical|ATG	2238	canonical	ATG	2	2	2	2
ABCD1|ENSG00000101986.12|protein_coding	ENST00000218104.6:chrX:+|2|3669:19:310|uORF|CTG	291	uORF	CTG	0	2	2	1
BCORL1|ENSG00000085185.16|protein_coding	ENST00000218147.11:chrX:+|15|6860:198:5334|canonical|ATG	5136	canonical	ATG	2	2	2	1
KCND1|ENSG00000102057.10|protein_coding	ENST00000218176.4:chrX:-|17|4718:275:758|uORF|ATG	483	uORF	ATG	0	2	2	0
KCND1|ENSG00000102057.10|protein_coding	ENST00000218176.4:chrX:-|51|4718:794:968|uORF|CTG	174	uORF	CTG	0	0	2	0
KCND1|ENSG00000102057.10|protein_coding	ENST00000218176.4:chrX:-|93|4718:1574:3518|canonical|ATG	1944	canonical	ATG	2	2	2	2
SLC25A14|ENSG00000102078.16|protein_coding	ENST00000612248.4:chrX:+|14|1734:152:284|ouORF|CTG	132	ouORF	CTG	2	2	2	1
SLC25A14|ENSG00000102078.16|protein_coding	ENST00000218197.9:chrX:+|18|1616:228:1206|canonical|ATG	978	canonical	ATG	2	2	2	1
FMR1|ENSG00000102081.16|protein_coding	ENST00000218200.12:chrX:+|10|4333:230:2066|canonical|ATG	1836	canonical	ATG	2	2	2	2
PQBP1|ENSG00000102103.18|protein_coding	ENST00000651767.1:chrX:+|73|1951:973:1045|uORF|GTG	72	uORF	GTG	0	2	2	2
PQBP1|ENSG00000102103.18|protein_coding	ENST00000651767.1:chrX:+|78|1951:1026:1074|uORF|GTG	48	uORF	GTG	0	1	1	2
PQBP1|ENSG00000102103.18|protein_coding	ENST00000218224.9:chrX:+|7|1428:94:361|uORF|ACG	267	uORF	ACG	0	1	2	0
PCSK1N|ENSG00000102109.9|protein_coding	ENST00000218230.6:chrX:-|4|1025:79:862|canonical|ATG	783	canonical	ATG	2	2	2	2
GPR50|ENSG00000102195.10|protein_coding	ENST00000218316.4:chrX:+|19|2020:139:1993|canonical|ATG	1854	canonical	ATG	2	2	2	2
RP2|ENSG00000102218.6|protein_coding	ENST00000218340.4:chrX:+|4|3700:30:195|ouORF|CTG	165	ouORF	CTG	0	2	2	2
RP2|ENSG00000102218.6|protein_coding	ENST00000218340.4:chrX:+|7|3700:59:1112|canonical|ATG	1053	canonical	ATG	2	2	2	2
USP11|ENSG00000102226.10|protein_coding	ENST00000218348.7:chrX:+|5|3338:50:2942|canonical|ATG	2892	canonical	ATG	2	2	2	1
HTATSF1|ENSG00000102241.12|protein_coding	ENST00000218364.5:chrX:+|1|2694:10:58|uORF|TTG	48	uORF	TTG	0	2	0	1
HTATSF1|ENSG00000102241.12|protein_coding	ENST00000535601.5:chrX:+|22|3019:399:414|uORF|CTG	15	uORF	CTG	0	2	0	2
HTATSF1|ENSG00000102241.12|protein_coding	ENST00000535601.5:chrX:+|24|3019:423:2691|canonical|ATG	2268	canonical	ATG	2	2	2	2
TIMP1|ENSG00000102265.12|protein_coding	ENST00000218388.9:chrX:+|1|769:48:672|canonical|ATG	624	canonical	ATG	2	2	2	2
ITIH6|ENSG00000102313.9|protein_coding	ENST00000218436.7:chrX:-|5|4964:46:3988|canonical|ATG	3942	canonical	ATG	2	2	2	0
GLA|ENSG00000102393.14|protein_coding	ENST00000218516.4:chrX:-|4|1318:23:1313|canonical|ATG	1290	canonical	ATG	2	2	2	2
NDFIP2|ENSG00000102471.15|protein_coding	ENST00000612570.4:chr13:+|3|4648:81:1092|canonical|ATG	1011	canonical	ATG	2	2	2	2
MLNR|ENSG00000102539.5|protein_coding	ENST00000218721.1:chr13:+|1|1239:1:1240|canonical|ATG	1239	canonical	ATG	2	2	2	1
SGCG|ENSG00000102683.8|protein_coding	ENST00000218867.4:chr13:+|9|1594:98:974|canonical|ATG	876	canonical	ATG	2	2	2	1
DHRS12|ENSG00000102796.12|protein_coding	ENST00000218981.5:chr13:-|3|1970:49:271|ouORF|ATG	222	ouORF	ATG	2	2	2	2
DHRS12|ENSG00000102796.12|protein_coding	ENST00000218981.5:chr13:-|9|1970:113:842|canonical|ATG	729	canonical	ATG	2	2	2	0
OLFM4|ENSG00000102837.7|protein_coding	ENST00000219022.3:chr13:+|1|2843:25:1558|canonical|ATG	1533	canonical	ATG	2	2	2	0
NTHL1|ENSG00000065057.9|protein_coding	ENST00000219066.5:chr16:-|2|1067:20:959|canonical|ATG	939	canonical	ATG	2	2	2	2
ZNF263|ENSG00000006194.10|protein_coding	ENST00000219069.6:chr16:+|28|3282:329:2381|canonical|ATG	2052	canonical	ATG	2	2	2	2
MMP2|ENSG00000087245.13|protein_coding	ENST00000219070.9:chr16:+|15|3514:283:2266|canonical|ATG	1983	canonical	ATG	2	2	2	2
MMP2|ENSG00000087245.13|protein_coding	ENST00000219070.9:chr16:+|1|3514:2:56|uORF|CTG	54	uORF	CTG	0	2	0	2
MMP2|ENSG00000087245.13|protein_coding	ENST00000219070.9:chr16:+|9|3514:127:139|uORF|ATG	12	uORF	ATG	0	2	1	2
ZNF205|ENSG00000122386.11|protein_coding	ENST00000620094.4:chr16:+|36|2309:455:2120|canonical|ATG	1665	canonical	ATG	2	2	2	2
ORC6|ENSG00000091651.9|protein_coding	ENST00000219097.7:chr16:+|5|1615:48:807|canonical|ATG	759	canonical	ATG	2	2	2	2
CBLN1|ENSG00000102924.12|protein_coding	ENST00000219197.11:chr16:-|4|2442:118:157|uORF|ATG	39	uORF	ATG	0	2	0	2
ARL2BP|ENSG00000102931.8|protein_coding	ENST00000219204.8:chr16:+|148|1969:1686:1704|dORF|TTG	18	dORF	TTG	0	2	0	2
ARL2BP|ENSG00000102931.8|protein_coding	ENST00000219204.8:chr16:+|2|1969:7:37|uORF|CTG	30	uORF	CTG	0	2	0	2
ARL2BP|ENSG00000102931.8|protein_coding	ENST00000219204.8:chr16:+|6|1969:61:163|ouORF|ATG	102	ouORF	ATG	0	2	2	2
PLLP|ENSG00000102934.10|protein_coding	ENST00000219207.10:chr16:-|7|1497:133:682|canonical|ATG	549	canonical	ATG	2	2	2	2
CCL22|ENSG00000102962.5|protein_coding	ENST00000219235.5:chr16:+|1|2917:9:18|uORF|CTG	9	uORF	CTG	0	2	0	2
CCL22|ENSG00000102962.5|protein_coding	ENST00000219235.5:chr16:+|3|2917:35:317|canonical|ATG	282	canonical	ATG	2	2	2	2
CCL22|ENSG00000102962.5|protein_coding	ENST00000219235.5:chr16:+|42|2917:410:434|dORF|GTG	24	dORF	GTG	0	0	0	1
CCL22|ENSG00000102962.5|protein_coding	ENST00000219235.5:chr16:+|45|2917:443:497|dORF|CTG	54	dORF	CTG	0	0	0	0
CCL22|ENSG00000102962.5|protein_coding	ENST00000219235.5:chr16:+|56|2917:563:599|dORF|CTG	36	dORF	CTG	0	0	0	1
DHODH|ENSG00000102967.12|protein_coding	ENST00000219240.9:chr16:+|3|4669:22:1210|canonical|ATG	1188	canonical	ATG	2	2	2	2
CCL17|ENSG00000102970.11|protein_coding	ENST00000219244.9:chr16:+|6|616:46:415|extension|ATG	369	extension	ATG	2	2	1	1
ACD|ENSG00000102977.17|protein_coding	ENST00000219251.13:chr16:-|30|2052:333:1959|extension|ATG	1626	extension	ATG	2	2	1	1
POLR2C|ENSG00000102978.13|protein_coding	ENST00000219252.10:chr16:+|5|1764:47:875|canonical|ATG	828	canonical	ATG	2	2	2	2
MMP15|ENSG00000102996.5|protein_coding	ENST00000219271.4:chr16:+|11|4062:217:277|uORF|ATG	60	uORF	ATG	0	2	1	2
MMP15|ENSG00000102996.5|protein_coding	ENST00000219271.4:chr16:+|14|4062:297:462|uORF|TTG	165	uORF	TTG	0	1	2	1
MMP15|ENSG00000102996.5|protein_coding	ENST00000219271.4:chr16:+|29|4062:598:2608|canonical|ATG	2010	canonical	ATG	2	2	2	2
MMP15|ENSG00000102996.5|protein_coding	ENST00000219271.4:chr16:+|9|4062:131:731|ouORF|TTG	600	ouORF	TTG	0	2	2	2
USB1|ENSG00000103005.12|protein_coding	ENST00000219281.8:chr16:+|11|2248:78:876|canonical|ATG	798	canonical	ATG	2	2	2	2
CCDC113|ENSG00000103021.10|protein_coding	ENST00000219299.8:chr16:+|8|5272:80:1214|canonical|ATG	1134	canonical	ATG	2	2	2	2
PRSS54|ENSG00000103023.12|protein_coding	ENST00000219301.8:chr16:-|31|1810:396:1584|canonical|ATG	1188	canonical	ATG	2	2	2	0
NME3|ENSG00000103024.8|protein_coding	ENST00000219302.8:chr16:-|1|848:10:520|canonical|ATG	510	canonical	ATG	2	2	2	2
PSMD7|ENSG00000103035.11|protein_coding	ENST00000219313.9:chr16:+|13|1631:102:1077|canonical|ATG	975	canonical	ATG	2	2	2	2
SETD6|ENSG00000103037.12|protein_coding	ENST00000219315.9:chr16:+|2|6256:22:1444|canonical|ATG	1422	canonical	ATG	2	2	2	2
SLC38A7|ENSG00000103042.9|protein_coding	ENST00000570101.5:chr16:-|53|4549:885:2274|canonical|ATG	1389	canonical	ATG	2	2	2	2
HAS3|ENSG00000103044.11|protein_coding	ENST00000219322.7:chr16:+|1|1163:9:33|uORF|ATG	24	uORF	ATG	0	2	0	2
HAS3|ENSG00000103044.11|protein_coding	ENST00000219322.7:chr16:+|5|1163:61:907|canonical|ATG	846	canonical	ATG	2	2	2	2
SMPD3|ENSG00000103056.12|protein_coding	ENST00000219334.10:chr16:-|13|5271:204:231|uORF|GTG	27	uORF	GTG	0	0	0	2
SMPD3|ENSG00000103056.12|protein_coding	ENST00000219334.10:chr16:-|30|5271:425:2393|canonical|ATG	1968	canonical	ATG	2	2	2	2
SMPD3|ENSG00000103056.12|protein_coding	ENST00000219334.10:chr16:-|8|5271:114:168|uORF|GTG	54	uORF	GTG	0	0	0	1
PLA2G15|ENSG00000103066.13|protein_coding	ENST00000219345.10:chr16:+|4|2694:55:1294|canonical|ATG	1239	canonical	ATG	2	2	2	2
FA2H|ENSG00000103089.9|protein_coding	ENST00000219368.8:chr16:-|6|2405:66:1185|canonical|ATG	1119	canonical	ATG	2	2	2	1
FA2H|ENSG00000103089.9|protein_coding	ENST00000219368.8:chr16:-|83|2405:997:1006|iORF|ATG	9	iORF	ATG	0	0	0	0
PDIA2|ENSG00000185615.16|protein_coding	ENST00000219406.11:chr16:+|1|1686:7:1585|canonical|ATG	1578	canonical	ATG	2	2	2	1
ARHGDIG|ENSG00000242173.10|protein_coding	ENST00000219409.8:chr16:+|2|964:91:769|canonical|ATG	678	canonical	ATG	2	2	2	2
MPG|ENSG00000103152.12|protein_coding	ENST00000219431.4:chr16:+|19|1193:232:1129|canonical|ATG	897	canonical	ATG	2	2	2	2
MPG|ENSG00000103152.12|protein_coding	ENST00000219431.4:chr16:+|3|1193:54:186|uORF|ATG	132	uORF	ATG	0	2	2	0
HSDL1|ENSG00000103160.12|protein_coding	ENST00000219439.9:chr16:-|14|3648:167:1160|canonical|ATG	993	canonical	ATG	2	2	2	2
WFDC1|ENSG00000103175.11|protein_coding	ENST00000568638.1:chr16:+|14|1319:127:790|canonical|ATG	663	canonical	ATG	2	2	2	2
WFDC1|ENSG00000103175.11|protein_coding	ENST00000568638.1:chr16:+|79|1319:910:988|dORF|ATG	78	dORF	ATG	0	2	2	0
USP10|ENSG00000103194.16|protein_coding	ENST00000219473.12:chr16:+|236|3328:2749:2782|dORF|ATG	33	dORF	ATG	0	2	1	0
USP10|ENSG00000103194.16|protein_coding	ENST00000219473.12:chr16:+|7|3328:77:2489|extension|ATG	2412	extension	ATG	2	2	1	2
TSC2|ENSG00000103197.18|protein_coding	ENST00000219476.9:chr16:+|6|6415:111:5535|canonical|ATG	5424	canonical	ATG	2	2	2	2
ZNF500|ENSG00000103199.14|protein_coding	ENST00000219478.11:chr16:-|17|5824:245:1688|canonical|ATG	1443	canonical	ATG	2	2	2	2
NME4|ENSG00000103202.13|protein_coding	ENST00000219479.7:chr16:+|1|1000:25:589|canonical|ATG	564	canonical	ATG	2	2	2	2
DECR2|ENSG00000242612.7|protein_coding	ENST00000219481.10:chr16:+|5|1551:80:959|canonical|ATG	879	canonical	ATG	2	2	2	2
ANTKMT|ENSG00000103254.10|protein_coding	ENST00000219535.7:chr16:+|5|806:134:791|canonical|ATG	657	canonical	ATG	2	2	2	2
METRN|ENSG00000103260.9|protein_coding	ENST00000219542.3:chr16:+|50|915:565:913|dORF|ATG	348	dORF	ATG	2	2	2	1
STUB1|ENSG00000103266.11|protein_coding	ENST00000219548.9:chr16:+|7|1340:117:1029|canonical|ATG	912	canonical	ATG	2	2	2	2
RHBDL1|ENSG00000103269.14|protein_coding	ENST00000219551.2:chr16:+|3|1560:28:1345|canonical|ATG	1317	canonical	ATG	2	2	2	1
MEFV|ENSG00000103313.13|protein_coding	ENST00000219596.6:chr16:-|3|3506:47:2393|canonical|ATG	2346	canonical	ATG	2	2	2	2
CRYM|ENSG00000103316.12|protein_coding	ENST00000219599.8:chr16:-|26|1482:278:1223|canonical|ATG	945	canonical	ATG	1	2	2	2
CAPN15|ENSG00000103326.12|protein_coding	ENST00000219611.7:chr16:+|16|4888:385:403|uORF|ATG	18	uORF	ATG	0	2	1	2
CAPN15|ENSG00000103326.12|protein_coding	ENST00000219611.7:chr16:+|31|4888:508:3769|canonical|ATG	3261	canonical	ATG	2	2	2	2
AQP8|ENSG00000103375.11|protein_coding	ENST00000219660.6:chr16:+|9|1325:100:886|canonical|ATG	786	canonical	ATG	0	2	2	0
USP31|ENSG00000103404.15|protein_coding	ENST00000219689.12:chr16:-|10|10881:111:162|uORF|ATG	51	uORF	ATG	0	2	1	2
USP31|ENSG00000103404.15|protein_coding	ENST00000219689.12:chr16:-|16|10881:183:4242|canonical|ATG	4059	canonical	ATG	2	2	2	2
USP31|ENSG00000103404.15|protein_coding	ENST00000219689.12:chr16:-|1|10881:14:95|uORF|CTG	81	uORF	CTG	0	2	2	1
TOX3|ENSG00000103460.17|protein_coding	ENST00000219746.14:chr16:-|12|4959:421:2152|canonical|ATG	1731	canonical	ATG	2	2	2	2
TOX3|ENSG00000103460.17|protein_coding	ENST00000219746.14:chr16:-|13|4959:425:431|iORF|ATG	6	iORF	ATG	0	1	1	0
MAZ|ENSG00000103495.15|protein_coding	ENST00000219782.10:chr16:+|3|2698:107:1589|canonical|ATG	1482	canonical	ATG	2	2	2	2
MAZ|ENSG00000103495.15|protein_coding	ENST00000219782.10:chr16:+|41|2698:708:783|iORF|ACG	75	iORF	ACG	0	1	0	2
BCKDK|ENSG00000103507.14|protein_coding	ENST00000394951.5:chr16:+|168|2164:1999:2134|dORF|ATG	135	dORF	ATG	1	1	2	0
BCKDK|ENSG00000103507.14|protein_coding	ENST00000394951.5:chr16:+|47|2164:624:1863|canonical|ATG	1239	canonical	ATG	2	2	2	2
KAT8|ENSG00000103510.20|protein_coding	ENST00000543774.6:chr16:+|22|1846:336:1713|canonical|ATG	1377	canonical	ATG	2	2	2	2
TMC5|ENSG00000103534.17|protein_coding	ENST00000396229.6:chr16:+|352|4917:4533:4560|dORF|TTG	27	dORF	TTG	0	0	1	0
TMC5|ENSG00000103534.17|protein_coding	ENST00000219821.9:chr16:+|28|3687:258:2541|canonical|ATG	2283	canonical	ATG	1	2	2	1
SLC6A2|ENSG00000103546.19|protein_coding	ENST00000219833.13:chr16:+|34|3248:442:2329|canonical|ATG	1887	canonical	ATG	2	2	2	0
KNOP1|ENSG00000103550.14|protein_coding	ENST00000219837.12:chr16:-|22|6422:314:320|iORF|ATG	6	iORF	ATG	0	0	0	2
KNOP1|ENSG00000103550.14|protein_coding	ENST00000219837.12:chr16:-|6|6422:73:1450|canonical|ATG	1377	canonical	ATG	2	2	2	2
MGA|ENSG00000174197.18|protein_coding	ENST00000566586.6:chr15:+|107|14568:1284:1299|iORF|ATG	15	iORF	ATG	0	2	0	2
MGA|ENSG00000174197.18|protein_coding	ENST00000566586.6:chr15:+|120|14568:1419:1467|iORF|ATG	48	iORF	ATG	0	0	0	2
MGA|ENSG00000174197.18|protein_coding	ENST00000566586.6:chr15:+|14|14568:131:149|uORF|ATG	18	uORF	ATG	0	2	1	2
MGA|ENSG00000174197.18|protein_coding	ENST00000566586.6:chr15:+|17|14568:151:160|uORF|ATG	9	uORF	ATG	0	1	1	2
MGA|ENSG00000174197.18|protein_coding	ENST00000219905.13:chr15:+|20|12046:189:9387|canonical|ATG	9198	canonical	ATG	2	2	2	2
MGA|ENSG00000174197.18|protein_coding	ENST00000566586.6:chr15:+|9|14568:90:96|uORF|ATG	6	uORF	ATG	0	0	0	2
CSK|ENSG00000103653.17|protein_coding	ENST00000220003.14:chr15:+|19|2743:481:661|uORF|CTG	180	uORF	CTG	1	1	2	1
CSK|ENSG00000103653.17|protein_coding	ENST00000220003.14:chr15:+|2|2743:56:569|uORF|CTG	513	uORF	CTG	0	2	2	2
CSK|ENSG00000103653.17|protein_coding	ENST00000220003.14:chr15:+|8|2743:151:202|uORF|GTG	51	uORF	GTG	0	1	1	2
MTFMT|ENSG00000103707.10|protein_coding	ENST00000220058.9:chr15:-|1|2746:27:1197|canonical|ATG	1170	canonical	ATG	2	2	2	2
MTFMT|ENSG00000103707.10|protein_coding	ENST00000220058.9:chr15:-|8|2746:70:259|iORF|ATG	189	iORF	ATG	0	0	0	1
RASL12|ENSG00000103710.11|protein_coding	ENST00000220062.9:chr15:-|11|2519:157:958|canonical|ATG	801	canonical	ATG	2	2	2	2
CTSH|ENSG00000103811.18|protein_coding	ENST00000220166.10:chr15:-|6|2145:66:1074|canonical|ATG	1008	canonical	ATG	2	2	2	2
EHD4|ENSG00000103966.11|protein_coding	ENST00000220325.9:chr15:-|4|6401:64:1690|canonical|ATG	1626	canonical	ATG	2	2	2	2
GABPB1|ENSG00000104064.18|protein_coding	ENST00000220429.12:chr15:-|12|2726:170:1358|canonical|ATG	1188	canonical	ATG	2	2	2	2
SCG3|ENSG00000104112.9|protein_coding	ENST00000220478.8:chr15:+|12|3160:254:1661|canonical|ATG	1407	canonical	ATG	2	2	2	2
DNAJC17|ENSG00000104129.10|protein_coding	ENST00000220496.9:chr15:-|2|3721:28:943|canonical|ATG	915	canonical	ATG	2	2	2	2
RHOV|ENSG00000104140.7|protein_coding	ENST00000220507.5:chr15:-|5|1650:96:807|canonical|ATG	711	canonical	ATG	2	2	2	2
VPS18|ENSG00000104142.11|protein_coding	ENST00000220509.10:chr15:+|21|3875:320:3242|canonical|ATG	2922	canonical	ATG	2	2	2	2
VPS18|ENSG00000104142.11|protein_coding	ENST00000220509.10:chr15:+|2|3875:12:63|uORF|CTG	51	uORF	CTG	0	2	0	2
OIP5|ENSG00000104147.9|protein_coding	ENST00000220514.8:chr15:-|2|1201:31:721|canonical|ATG	690	canonical	ATG	2	2	2	2
BLOC1S6|ENSG00000104164.12|protein_coding	ENST00000220531.9:chr15:+|10|3778:66:585|canonical|ATG	519	canonical	ATG	2	2	2	2
BLOC1S6|ENSG00000104164.12|protein_coding	ENST00000220531.9:chr15:+|2|3778:11:158|ouORF|TTG	147	ouORF	TTG	0	2	2	2
EXTL3|ENSG00000012232.9|protein_coding	ENST00000220562.9:chr8:+|15|8221:212:260|uORF|ATG	48	uORF	ATG	0	2	0	2
EXTL3|ENSG00000012232.9|protein_coding	ENST00000220562.9:chr8:+|21|8221:285:402|uORF|CTG	117	uORF	CTG	0	2	2	2
EXTL3|ENSG00000012232.9|protein_coding	ENST00000220562.9:chr8:+|26|8221:337:388|uORF|ATG	51	uORF	ATG	0	2	0	2
EXTL3|ENSG00000012232.9|protein_coding	ENST00000220562.9:chr8:+|29|8221:377:572|uORF|ATG	195	uORF	ATG	0	2	2	2
EXTL3|ENSG00000012232.9|protein_coding	ENST00000220562.9:chr8:+|2|8221:20:149|uORF|ATG	129	uORF	ATG	0	2	2	2
EXTL3|ENSG00000012232.9|protein_coding	ENST00000220562.9:chr8:+|35|8221:463:496|uORF|ATG	33	uORF	ATG	0	2	1	2
EXTL3|ENSG00000012232.9|protein_coding	ENST00000220562.9:chr8:+|3|8221:24:213|uORF|CTG	189	uORF	CTG	0	2	2	1
EXTL3|ENSG00000012232.9|protein_coding	ENST00000220562.9:chr8:+|44|8221:577:646|uORF|ATG	69	uORF	ATG	0	2	2	2
EXTL3|ENSG00000012232.9|protein_coding	ENST00000220562.9:chr8:+|56|8221:676:703|uORF|ATG	27	uORF	ATG	0	2	0	2
EXTL3|ENSG00000012232.9|protein_coding	ENST00000220562.9:chr8:+|63|8221:729:3489|canonical|ATG	2760	canonical	ATG	2	2	2	2
FDFT1|ENSG00000079459.13|protein_coding	ENST00000618539.4:chr8:+|50|2660:712:1966|canonical|ATG	1254	canonical	ATG	1	2	2	2
AGO2|ENSG00000123908.12|protein_coding	ENST00000220592.10:chr8:-|1|14595:1:211|ouORF|CTG	210	ouORF	CTG	0	2	2	1
AGO2|ENSG00000123908.12|protein_coding	ENST00000220592.10:chr8:-|5|14595:128:2708|canonical|ATG	2580	canonical	ATG	2	2	2	2
PAG1|ENSG00000076641.4|protein_coding	ENST00000220597.4:chr8:-|18|10744:251:260|uORF|GTG	9	uORF	GTG	0	0	0	2
PAG1|ENSG00000076641.4|protein_coding	ENST00000220597.4:chr8:-|23|10744:304:328|uORF|ATG	24	uORF	ATG	0	2	1	1
PAG1|ENSG00000076641.4|protein_coding	ENST00000220597.4:chr8:-|47|10744:651:675|uORF|ATG	24	uORF	ATG	0	2	1	2
PAG1|ENSG00000076641.4|protein_coding	ENST00000220597.4:chr8:-|56|10744:712:2011|canonical|ATG	1299	canonical	ATG	2	2	2	2
PAG1|ENSG00000076641.4|protein_coding	ENST00000220597.4:chr8:-|6|10744:72:78|uORF|ATG	6	uORF	ATG	0	0	0	2
TG|ENSG00000042832.12|protein_coding	ENST00000220616.9:chr8:+|2|8455:44:8351|canonical|ATG	8307	canonical	ATG	2	2	2	1
BRF2|ENSG00000104221.13|protein_coding	ENST00000220659.11:chr8:-|11|2560:79:1339|canonical|ATG	1260	canonical	ATG	2	2	2	2
ZFAND1|ENSG00000104231.11|protein_coding	ENST00000220669.10:chr8:-|2|2184:20:827|canonical|ATG	807	canonical	ATG	2	2	2	2
RP1|ENSG00000104237.11|protein_coding	ENST00000220676.2:chr8:+|9|7071:120:6591|canonical|ATG	6471	canonical	ATG	2	2	2	1
RIPK2|ENSG00000104312.8|protein_coding	ENST00000220751.5:chr8:+|17|2516:246:1869|canonical|ATG	1623	canonical	ATG	2	2	2	2
RIPK2|ENSG00000104312.8|protein_coding	ENST00000220751.5:chr8:+|6|2516:92:113|uORF|ATG	21	uORF	ATG	0	2	1	2
CPQ|ENSG00000104324.16|protein_coding	ENST00000220763.10:chr8:+|3|1932:42:117|uORF|ACG	75	uORF	ACG	0	2	2	0
CPQ|ENSG00000104324.16|protein_coding	ENST00000220763.10:chr8:+|8|1932:196:1615|canonical|ATG	1419	canonical	ATG	2	2	2	2
DECR1|ENSG00000104325.7|protein_coding	ENST00000220764.7:chr8:+|2|2760:17:1025|canonical|ATG	1008	canonical	ATG	2	2	2	2
DECR1|ENSG00000104325.7|protein_coding	ENST00000220764.7:chr8:+|86|2760:1068:1122|dORF|ATG	54	dORF	ATG	0	1	1	1
SFRP1|ENSG00000104332.12|protein_coding	ENST00000220772.8:chr8:-|14|4464:315:1260|canonical|ATG	945	canonical	ATG	2	2	2	2
DKK4|ENSG00000104371.5|protein_coding	ENST00000220812.3:chr8:-|19|896:185:860|canonical|ATG	675	canonical	ATG	2	2	2	2
GDAP1|ENSG00000104381.14|protein_coding	ENST00000220822.12:chr8:+|4|3645:60:1137|canonical|ATG	1077	canonical	ATG	2	2	2	2
PHF20L1|ENSG00000129292.21|protein_coding	ENST00000220847.8:chr8:+|21|3297:322:3298|canonical|ATG	2976	canonical	ATG	2	2	2	2
EIF3E|ENSG00000104408.11|protein_coding	ENST00000220849.10:chr8:-|2|2022:16:1354|canonical|ATG	1338	canonical	ATG	2	2	2	2
EMC2|ENSG00000104412.8|protein_coding	ENST00000220853.8:chr8:+|3|3527:36:930|canonical|ATG	894	canonical	ATG	2	2	2	2
EMC2|ENSG00000104412.8|protein_coding	ENST00000220853.8:chr8:+|73|3527:809:821|iORF|TTG	12	iORF	TTG	0	2	0	2
CCN4|ENSG00000104415.14|protein_coding	ENST00000220856.6:chr8:+|1|1205:9:852|canonical|ATG	843	canonical	ATG	2	2	2	1
STMN2|ENSG00000104435.14|protein_coding	ENST00000220876.12:chr8:+|147|1903:1811:1874|dORF|CTG	63	dORF	CTG	1	1	2	1
STMN2|ENSG00000104435.14|protein_coding	ENST00000220876.12:chr8:+|1|1903:24:33|uORF|CTG	9	uORF	CTG	0	2	0	2
STMN2|ENSG00000104435.14|protein_coding	ENST00000220876.12:chr8:+|6|1903:80:620|canonical|ATG	540	canonical	ATG	2	2	2	2
CHRAC1|ENSG00000104472.10|protein_coding	ENST00000220913.10:chr8:+|1|2481:4:202|ouORF|ACG	198	ouORF	ACG	1	2	2	1
CHRAC1|ENSG00000104472.10|protein_coding	ENST00000220913.10:chr8:+|7|2481:179:575|canonical|ATG	396	canonical	ATG	2	2	2	2
GML|ENSG00000104499.7|protein_coding	ENST00000220940.2:chr8:+|8|728:91:568|canonical|ATG	477	canonical	ATG	1	2	2	0
UBR5|ENSG00000104517.13|protein_coding	ENST00000220959.8:chr8:-|25|9418:456:8853|canonical|ATG	8397	canonical	ATG	2	2	2	2
PYCR3|ENSG00000104524.14|protein_coding	ENST00000220966.10:chr8:-|5|2678:31:892|canonical|ATG	861	canonical	ATG	1	2	2	2
MTMR9|ENSG00000104643.10|protein_coding	ENST00000221086.8:chr8:+|3|7081:74:1724|canonical|ATG	1650	canonical	ATG	2	2	2	2
DCTN6|ENSG00000104671.8|protein_coding	ENST00000221114.8:chr8:+|11|1054:92:98|iORF|ATG	6	iORF	ATG	0	0	0	2
DCTN6|ENSG00000104671.8|protein_coding	ENST00000221114.8:chr8:+|2|1054:16:589|canonical|ATG	573	canonical	ATG	2	2	2	2
DCTN6|ENSG00000104671.8|protein_coding	ENST00000221114.8:chr8:+|3|1054:38:44|iORF|GTG	6	iORF	GTG	0	0	0	1
GSR|ENSG00000104687.14|protein_coding	ENST00000221130.11:chr8:-|151|3034:1593:1620|dORF|ACG	27	dORF	ACG	0	2	0	2
GSR|ENSG00000104687.14|protein_coding	ENST00000221130.11:chr8:-|2|3034:12:1581|canonical|ATG	1569	canonical	ATG	2	2	2	2
TNFRSF10A|ENSG00000104689.10|protein_coding	ENST00000221132.8:chr8:-|6|2690:42:1449|canonical|ATG	1407	canonical	ATG	2	2	2	2
PPP2CB|ENSG00000104695.13|protein_coding	ENST00000221138.9:chr8:-|106|1946:1335:1380|dORF|CTG	45	dORF	CTG	0	0	1	2
PPP2CB|ENSG00000104695.13|protein_coding	ENST00000221138.9:chr8:-|13|1946:398:1328|canonical|ATG	930	canonical	ATG	2	2	2	2
PPP2CB|ENSG00000104695.13|protein_coding	ENST00000221138.9:chr8:-|1|1946:40:55|uORF|GTG	15	uORF	GTG	0	2	0	2
PPP2CB|ENSG00000104695.13|protein_coding	ENST00000221138.9:chr8:-|3|1946:193:460|ouORF|CTG	267	ouORF	CTG	0	2	2	2
PPP2CB|ENSG00000104695.13|protein_coding	ENST00000221138.9:chr8:-|7|1946:270:450|ouORF|CTG	180	ouORF	CTG	2	2	2	2
NEFM|ENSG00000104722.14|protein_coding	ENST00000221166.10:chr8:+|4|3271:34:2785|canonical|ATG	2751	canonical	ATG	2	2	2	2
KCTD9|ENSG00000104756.16|protein_coding	ENST00000221200.9:chr8:-|16|3367:188:1358|canonical|ATG	1170	canonical	ATG	2	2	2	2
HOMER3|ENSG00000051128.19|protein_coding	ENST00000433218.6:chr19:-|9|1418:100:1177|canonical|ATG	1077	canonical	ATG	2	2	2	2
EXOSC5|ENSG00000077348.10|protein_coding	ENST00000221233.9:chr19:-|4|998:32:740|canonical|ATG	708	canonical	ATG	2	2	2	2
PLAUR|ENSG00000011422.12|protein_coding	ENST00000221264.8:chr19:-|26|1610:428:1301|canonical|ATG	873	canonical	ATG	2	2	2	2
PAF1|ENSG00000006712.15|protein_coding	ENST00000221265.8:chr19:-|14|2200:243:1839|canonical|ATG	1596	canonical	ATG	2	2	2	2
PAF1|ENSG00000006712.15|protein_coding	ENST00000221265.8:chr19:-|2|2200:17:317|ouORF|TTG	300	ouORF	TTG	0	2	2	1
STXBP2|ENSG00000076944.17|protein_coding	ENST00000221283.10:chr19:+|1|1885:41:1823|canonical|ATG	1782	canonical	ATG	2	2	2	2
CYP4F3|ENSG00000186529.16|protein_coding	ENST00000221307.13:chr19:+|6|5053:51:1614|canonical|ATG	1563	canonical	ATG	2	2	2	1
ZNF180|ENSG00000167384.11|protein_coding	ENST00000221327.8:chr19:-|22|4335:283:2362|canonical|ATG	2079	canonical	ATG	2	2	2	2
ZNF780B|ENSG00000128000.17|protein_coding	ENST00000221355.10:chr19:-|14|3538:158:551|uORF|ATG	393	uORF	ATG	1	2	2	1
ZNF780B|ENSG00000128000.17|protein_coding	ENST00000221355.10:chr19:-|6|3538:52:250|uORF|CTG	198	uORF	CTG	0	2	2	0
MAN2B1|ENSG00000104774.13|protein_coding	ENST00000221363.8:chr19:-|3|3170:34:3067|canonical|ATG	3033	canonical	ATG	2	2	2	2
TULP2|ENSG00000104804.8|protein_coding	ENST00000221399.8:chr19:-|7|1763:157:1720|canonical|ATG	1563	canonical	ATG	1	2	2	1
DHDH|ENSG00000104808.8|protein_coding	ENST00000221403.7:chr19:+|1|1064:24:1029|canonical|ATG	1005	canonical	ATG	2	2	2	2
ECH1|ENSG00000104823.9|protein_coding	ENST00000221418.9:chr19:-|2|1200:23:1010|canonical|ATG	987	canonical	ATG	2	2	2	2
HNRNPL|ENSG00000104824.18|protein_coding	ENST00000221419.10:chr19:-|2|2142:21:1791|canonical|ATG	1770	canonical	ATG	1	2	2	2
SARS2|ENSG00000104835.15|protein_coding	ENST00000221431.11:chr19:-|3|1924:28:1585|canonical|ATG	1557	canonical	ATG	1	2	2	2
SNRNP70|ENSG00000104852.15|protein_coding	ENST00000221448.9:chr19:+|19|1603:197:1484|canonical|ATG	1287	canonical	ATG	2	2	2	2
RELB|ENSG00000104856.14|protein_coding	ENST00000221452.13:chr19:+|6|2258:117:1857|canonical|ATG	1740	canonical	ATG	2	2	2	2
CLASRP|ENSG00000104859.15|protein_coding	ENST00000221455.8:chr19:+|5|2229:94:2119|canonical|ATG	2025	canonical	ATG	2	2	2	2
LIN7B|ENSG00000104863.12|protein_coding	ENST00000221459.7:chr19:+|4|746:36:660|canonical|ATG	624	canonical	ATG	2	2	2	2
PPP1R37|ENSG00000104866.11|protein_coding	ENST00000221462.9:chr19:+|1|2946:2:44|uORF|ACG	42	uORF	ACG	1	2	0	2
PPP1R37|ENSG00000104866.11|protein_coding	ENST00000221462.9:chr19:+|21|2946:347:362|iORF|ATG	15	iORF	ATG	0	0	1	2
PPP1R37|ENSG00000104866.11|protein_coding	ENST00000221462.9:chr19:+|5|2946:60:132|uORF|ATG	72	uORF	ATG	2	2	2	2
PPP1R37|ENSG00000104866.11|protein_coding	ENST00000221462.9:chr19:+|9|2946:148:2224|canonical|ATG	2076	canonical	ATG	2	2	2	2
CKM|ENSG00000104879.5|protein_coding	ENST00000221476.4:chr19:-|2|1556:74:1220|canonical|ATG	1146	canonical	ATG	2	2	2	1
PEX11G|ENSG00000104883.8|protein_coding	ENST00000221480.6:chr19:-|5|1078:26:752|canonical|ATG	726	canonical	ATG	2	2	2	2
SLC17A7|ENSG00000104888.10|protein_coding	ENST00000221485.8:chr19:-|6|2949:149:1832|canonical|ATG	1683	canonical	ATG	2	2	2	2
RNASEH2A|ENSG00000104889.7|protein_coding	ENST00000221486.6:chr19:+|2|1164:47:59|uORF|CTG	12	uORF	CTG	0	0	0	2
RNASEH2A|ENSG00000104889.7|protein_coding	ENST00000221486.6:chr19:+|8|1164:91:991|canonical|ATG	900	canonical	ATG	2	2	2	2
SF3A2|ENSG00000104897.10|protein_coding	ENST00000221494.10:chr19:+|11|1619:116:1511|canonical|ATG	1395	canonical	ATG	2	2	2	2
SF3A2|ENSG00000104897.10|protein_coding	ENST00000221494.10:chr19:+|2|1619:25:106|uORF|ACG	81	uORF	ACG	0	1	2	2
SF3A2|ENSG00000104897.10|protein_coding	ENST00000221494.10:chr19:+|3|1619:33:258|ouORF|GTG	225	ouORF	GTG	1	2	2	2
AMH|ENSG00000104899.8|protein_coding	ENST00000221496.5:chr19:+|2|1809:11:1694|canonical|ATG	1683	canonical	ATG	2	2	2	1
DKKL1|ENSG00000104901.7|protein_coding	ENST00000221498.7:chr19:+|36|939:529:538|iORF|GTG	9	iORF	GTG	0	0	0	1
DKKL1|ENSG00000104901.7|protein_coding	ENST00000221498.7:chr19:+|9|939:123:852|canonical|ATG	729	canonical	ATG	2	2	2	1
TRMT1|ENSG00000104907.13|protein_coding	ENST00000221504.12:chr19:-|13|2179:259:2152|canonical|ATG	1893	canonical	ATG	2	2	2	2
TRMT1|ENSG00000104907.13|protein_coding	ENST00000437766.5:chr19:-|5|2263:147:153|uORF|ATG	6	uORF	ATG	0	0	1	2
RSPH6A|ENSG00000104941.8|protein_coding	ENST00000221538.8:chr19:-|12|2442:133:2287|canonical|ATG	2154	canonical	ATG	2	2	2	1
TBC1D17|ENSG00000104946.14|protein_coding	ENST00000221543.10:chr19:+|2|2095:23:1970|canonical|ATG	1947	canonical	ATG	2	2	2	2
YJU2B|ENSG00000104957.14|protein_coding	ENST00000586600.5:chr19:+|29|1922:373:463|uORF|ACG	90	uORF	ACG	0	2	2	1
YJU2B|ENSG00000104957.14|protein_coding	ENST00000586600.5:chr19:+|38|1922:504:1695|canonical|ATG	1191	canonical	ATG	2	2	2	2
YJU2B|ENSG00000104957.14|protein_coding	ENST00000586600.5:chr19:+|20|1922:305:482|uORF|ACG	177	uORF	ACG	0	2	2	1
YJU2B|ENSG00000104957.14|protein_coding	ENST00000586600.5:chr19:+|22|1922:319:352|uORF|ATG	33	uORF	ATG	0	2	0	2
TLE5|ENSG00000104964.15|protein_coding	ENST00000221561.12:chr19:-|13|1884:181:976|canonical|ATG	795	canonical	ATG	2	2	2	1
TLE5|ENSG00000104964.15|protein_coding	ENST00000221561.12:chr19:-|15|1884:194:251|iORF|ATG	57	iORF	ATG	0	2	0	2
SNAPC2|ENSG00000104976.12|protein_coding	ENST00000221573.11:chr19:+|3|1520:30:1035|canonical|ATG	1005	canonical	ATG	2	2	2	2
C19orf53|ENSG00000104979.9|protein_coding	ENST00000221576.4:chr19:+|1|504:51:135|iORF|ACG	84	iORF	ACG	0	2	0	1
FIZ1|ENSG00000179943.8|protein_coding	ENST00000221665.5:chr19:-|6|2645:81:1572|canonical|ATG	1491	canonical	ATG	2	2	2	2
C19orf44|ENSG00000105072.9|protein_coding	ENST00000221671.8:chr19:+|10|3346:74:2048|canonical|ATG	1974	canonical	ATG	2	2	2	2
C19orf44|ENSG00000105072.9|protein_coding	ENST00000221671.8:chr19:+|3|3346:33:204|ouORF|ATG	171	ouORF	ATG	1	2	2	2
CYP4F2|ENSG00000186115.13|protein_coding	ENST00000221700.11:chr19:-|5|2361:51:1614|canonical|ATG	1563	canonical	ATG	2	2	2	2
EPHX3|ENSG00000105131.8|protein_coding	ENST00000221730.8:chr19:-|14|1838:152:164|uORF|ATG	12	uORF	ATG	0	0	1	2
EPHX3|ENSG00000105131.8|protein_coding	ENST00000221730.8:chr19:-|3|1838:18:54|uORF|CTG	36	uORF	CTG	0	0	0	1
ZNF419|ENSG00000105136.22|protein_coding	ENST00000221735.12:chr19:+|159|3742:1993:2101|dORF|ATG	108	dORF	ATG	0	2	2	1
ZNF419|ENSG00000105136.22|protein_coding	ENST00000221735.12:chr19:+|15|3742:202:1735|canonical|ATG	1533	canonical	ATG	2	2	2	2
ZNF419|ENSG00000105136.22|protein_coding	ENST00000221735.12:chr19:+|272|3742:3285:3291|dORF|GTG	6	dORF	GTG	0	0	0	2
SLC1A6|ENSG00000105143.13|protein_coding	ENST00000594383.2:chr19:-|36|2420:564:2259|canonical|ATG	1695	canonical	ATG	2	2	2	1
FBL|ENSG00000105202.9|protein_coding	ENST00000221801.8:chr19:-|1|1125:8:41|uORF|ACG	33	uORF	ACG	0	2	0	1
FBL|ENSG00000105202.9|protein_coding	ENST00000221801.8:chr19:-|7|1125:80:1046|canonical|ATG	966	canonical	ATG	2	2	2	2
FBL|ENSG00000105202.9|protein_coding	ENST00000221801.8:chr19:-|90|1125:1042:1084|odORF|CTG	42	odORF	CTG	0	2	1	2
FBL|ENSG00000105202.9|protein_coding	ENST00000221801.8:chr19:-|93|1125:1073:1112|dORF|ATG	39	dORF	ATG	0	2	0	2
CLC|ENSG00000105205.7|protein_coding	ENST00000221804.5:chr19:-|3|631:78:507|canonical|ATG	429	canonical	ATG	2	2	2	1
EBI3|ENSG00000105246.6|protein_coding	ENST00000221847.6:chr19:+|3|1158:29:719|canonical|ATG	690	canonical	ATG	2	2	2	2
EBI3|ENSG00000105246.6|protein_coding	ENST00000221847.6:chr19:+|62|1158:749:902|dORF|CTG	153	dORF	CTG	1	2	1	1
TBCB|ENSG00000105254.12|protein_coding	ENST00000221855.8:chr19:+|7|987:94:829|canonical|ATG	735	canonical	ATG	2	2	2	2
FSD1|ENSG00000105255.11|protein_coding	ENST00000221856.11:chr19:+|10|1833:150:1641|canonical|ATG	1491	canonical	ATG	2	2	2	2
FSD1|ENSG00000105255.11|protein_coding	ENST00000221856.11:chr19:+|1|1833:4:28|uORF|ATG	24	uORF	ATG	0	2	0	1
FSD1|ENSG00000105255.11|protein_coding	ENST00000221856.11:chr19:+|4|1833:64:136|uORF|TTG	72	uORF	TTG	0	2	2	2
POLR2I|ENSG00000105258.9|protein_coding	ENST00000221859.9:chr19:-|20|443:207:216|iORF|ACG	9	iORF	ACG	0	0	0	2
POLR2I|ENSG00000105258.9|protein_coding	ENST00000221859.9:chr19:-|2|443:20:398|canonical|ATG	378	canonical	ATG	2	2	2	2
POLR2I|ENSG00000105258.9|protein_coding	ENST00000221859.9:chr19:-|7|443:76:82|iORF|ATG	6	iORF	ATG	0	0	0	2
APLP1|ENSG00000105290.13|protein_coding	ENST00000221891.9:chr19:+|2|2370:10:46|uORF|CTG	36	uORF	CTG	0	1	0	2
APLP1|ENSG00000105290.13|protein_coding	ENST00000221891.9:chr19:+|6|2370:64:2020|canonical|ATG	1956	canonical	ATG	2	2	2	2
CACTIN|ENSG00000105298.14|protein_coding	ENST00000429344.7:chr19:-|4|3583:29:2306|canonical|ATG	2277	canonical	ATG	2	2	2	2
CCDC9|ENSG00000105321.14|protein_coding	ENST00000221922.11:chr19:+|14|2027:157:1753|canonical|ATG	1596	canonical	ATG	2	2	2	2
TGFB1|ENSG00000105329.11|protein_coding	ENST00000221930.6:chr19:-|1|2780:22:187|uORF|CTG	165	uORF	CTG	0	2	2	1
TGFB1|ENSG00000105329.11|protein_coding	ENST00000221930.6:chr19:-|25|2780:562:583|uORF|CTG	21	uORF	CTG	0	1	1	2
TGFB1|ENSG00000105329.11|protein_coding	ENST00000221930.6:chr19:-|26|2780:602:749|uORF|ACG	147	uORF	ACG	0	2	2	2
TGFB1|ENSG00000105329.11|protein_coding	ENST00000221930.6:chr19:-|27|2780:619:679|uORF|CTG	60	uORF	CTG	0	2	0	2
TGFB1|ENSG00000105329.11|protein_coding	ENST00000221930.6:chr19:-|29|2780:688:700|uORF|GTG	12	uORF	GTG	0	0	0	2
TGFB1|ENSG00000105329.11|protein_coding	ENST00000221930.6:chr19:-|37|2780:879:2052|canonical|ATG	1173	canonical	ATG	2	2	2	2
DMAC2|ENSG00000105341.19|protein_coding	ENST00000221943.14:chr19:-|1|1700:14:788|canonical|ATG	774	canonical	ATG	2	2	2	2
CEACAM4|ENSG00000105352.11|protein_coding	ENST00000221954.7:chr19:-|3|1161:112:847|canonical|ATG	735	canonical	ATG	0	2	2	0
PLIN3|ENSG00000105355.9|protein_coding	ENST00000221957.9:chr19:-|9|2232:77:1382|canonical|ATG	1305	canonical	ATG	2	2	2	2
CD79A|ENSG00000105369.10|protein_coding	ENST00000221972.8:chr19:+|2|1099:27:708|canonical|ATG	681	canonical	ATG	2	2	2	1
LIM2|ENSG00000105370.8|protein_coding	ENST00000221973.7:chr19:-|2|983:44:692|canonical|ATG	648	canonical	ATG	2	2	2	1
NKG7|ENSG00000105374.10|protein_coding	ENST00000221978.10:chr19:-|7|774:120:618|canonical|ATG	498	canonical	ATG	2	2	2	2
ICAM5|ENSG00000105376.5|protein_coding	ENST00000221980.5:chr19:+|3|3029:93:2868|canonical|ATG	2775	canonical	ATG	2	2	2	2
CRX|ENSG00000105392.16|protein_coding	ENST00000221996.12:chr19:+|12|4366:113:1010|truncation|ATG	897	truncation	ATG	1	1	1	0
SULT2A1|ENSG00000105398.4|protein_coding	ENST00000222002.4:chr19:-|122|1904:1427:1577|dORF|TTG	150	dORF	TTG	0	0	2	0
SULT2A1|ENSG00000105398.4|protein_coding	ENST00000222002.4:chr19:-|4|1904:59:917|canonical|ATG	858	canonical	ATG	2	2	2	2
SULT2A1|ENSG00000105398.4|protein_coding	ENST00000222002.4:chr19:-|87|1904:975:1002|dORF|ATG	27	dORF	ATG	0	1	1	2
CDC37|ENSG00000105401.9|protein_coding	ENST00000222005.7:chr19:-|4|1618:64:1201|canonical|ATG	1137	canonical	ATG	2	2	2	2
RABAC1|ENSG00000105404.11|protein_coding	ENST00000222008.11:chr19:-|3|750:30:588|canonical|ATG	558	canonical	ATG	2	2	2	2
ZNRF4|ENSG00000105428.6|protein_coding	ENST00000222033.6:chr19:+|8|1440:76:1366|canonical|ATG	1290	canonical	ATG	2	2	2	1
RAB3D|ENSG00000105514.8|protein_coding	ENST00000222120.8:chr19:-|4|4240:41:212|uORF|CTG	171	uORF	CTG	0	2	2	2
DBP|ENSG00000105516.11|protein_coding	ENST00000222122.10:chr19:-|124|2170:1482:1620|dORF|ATG	138	dORF	ATG	1	0	2	0
DBP|ENSG00000105516.11|protein_coding	ENST00000222122.10:chr19:-|32|2170:386:1364|canonical|ATG	978	canonical	ATG	2	2	2	2
EPOR|ENSG00000187266.14|protein_coding	ENST00000222139.11:chr19:-|12|2411:108:1635|canonical|ATG	1527	canonical	ATG	2	2	2	2
RASIP1|ENSG00000105538.10|protein_coding	ENST00000222145.9:chr19:-|9|3199:95:2987|canonical|ATG	2892	canonical	ATG	2	2	2	1
FGF21|ENSG00000105550.10|protein_coding	ENST00000593756.6:chr19:+|46|1347:608:1238|canonical|ATG	630	canonical	ATG	2	2	2	2
CACNG7|ENSG00000105605.8|protein_coding	ENST00000391767.6:chr19:+|13|2754:270:1098|canonical|ATG	828	canonical	ATG	2	2	2	2
GCDH|ENSG00000105607.13|protein_coding	ENST00000591470.5:chr19:+|149|1867:1629:1665|dORF|ATG	36	dORF	ATG	1	2	1	2
GCDH|ENSG00000105607.13|protein_coding	ENST00000591470.5:chr19:+|11|1867:146:1463|canonical|ATG	1317	canonical	ATG	2	2	2	2
DNASE2|ENSG00000105612.9|protein_coding	ENST00000222219.8:chr19:-|5|1938:75:1158|canonical|ATG	1083	canonical	ATG	2	2	2	2
LENG1|ENSG00000105617.4|protein_coding	ENST00000222224.4:chr19:-|4|1381:27:822|canonical|ATG	795	canonical	ATG	2	2	2	2
SLC5A5|ENSG00000105641.4|protein_coding	ENST00000222248.4:chr19:+|17|3604:376:2308|canonical|ATG	1932	canonical	ATG	1	2	2	1
ARRDC2|ENSG00000105643.11|protein_coding	ENST00000222250.5:chr19:+|15|2501:142:1366|canonical|ATG	1224	canonical	ATG	2	2	2	2
PIK3R2|ENSG00000105647.19|protein_coding	ENST00000222254.13:chr19:+|15|3980:157:250|uORF|ATG	93	uORF	ATG	0	2	2	2
PIK3R2|ENSG00000105647.19|protein_coding	ENST00000222254.13:chr19:+|30|3980:276:300|uORF|ATG	24	uORF	ATG	0	2	1	2
PIK3R2|ENSG00000105647.19|protein_coding	ENST00000222254.13:chr19:+|36|3980:340:391|uORF|ATG	51	uORF	ATG	0	2	0	2
PIK3R2|ENSG00000105647.19|protein_coding	ENST00000222254.13:chr19:+|3|3980:54:99|uORF|ACG	45	uORF	ACG	0	2	0	2
PIK3R2|ENSG00000105647.19|protein_coding	ENST00000222254.13:chr19:+|42|3980:377:386|uORF|ATG	9	uORF	ATG	0	0	0	2
PIK3R2|ENSG00000105647.19|protein_coding	ENST00000222254.13:chr19:+|44|3980:399:426|uORF|ATG	27	uORF	ATG	0	2	0	2
PIK3R2|ENSG00000105647.19|protein_coding	ENST00000222254.13:chr19:+|52|3980:493:526|uORF|ATG	33	uORF	ATG	0	2	0	2
PIK3R2|ENSG00000105647.19|protein_coding	ENST00000222254.13:chr19:+|55|3980:556:2743|canonical|ATG	2187	canonical	ATG	2	2	2	2
RAB3A|ENSG00000105649.10|protein_coding	ENST00000222256.9:chr19:-|11|1496:148:811|canonical|ATG	663	canonical	ATG	2	2	2	2
PSENEN|ENSG00000205155.8|protein_coding	ENST00000591949.1:chr19:+|1|833:28:70|uORF|CTG	42	uORF	CTG	0	2	0	2
COMP|ENSG00000105664.11|protein_coding	ENST00000222271.7:chr19:-|1|2452:37:2311|canonical|ATG	2274	canonical	ATG	2	2	2	2
UPK1A|ENSG00000105668.7|protein_coding	ENST00000617999.4:chr19:+|3|1268:28:805|canonical|ATG	777	canonical	ATG	2	2	2	0
TMEM147|ENSG00000105677.12|protein_coding	ENST00000222284.10:chr19:+|6|868:115:790|canonical|ATG	675	canonical	ATG	2	2	2	2
GAPDHS|ENSG00000105679.9|protein_coding	ENST00000222286.9:chr19:+|1|1448:5:56|uORF|CTG	51	uORF	CTG	0	2	0	1
GAPDHS|ENSG00000105679.9|protein_coding	ENST00000222286.9:chr19:+|3|1448:52:67|uORF|ATG	15	uORF	ATG	0	0	0	2
GAPDHS|ENSG00000105679.9|protein_coding	ENST00000222286.9:chr19:+|4|1448:73:1300|canonical|ATG	1227	canonical	ATG	2	2	2	2
HAMP|ENSG00000105697.9|protein_coding	ENST00000598398.5:chr19:+|23|652:297:552|canonical|ATG	255	canonical	ATG	2	2	2	2
USF2|ENSG00000105698.16|protein_coding	ENST00000222305.8:chr19:+|3|1746:141:1182|canonical|ATG	1041	canonical	ATG	2	2	2	2
ERF|ENSG00000105722.10|protein_coding	ENST00000222329.9:chr19:-|1|2672:9:30|uORF|CTG	21	uORF	CTG	0	2	0	2
ERF|ENSG00000105722.10|protein_coding	ENST00000222329.9:chr19:-|6|2672:130:1777|canonical|ATG	1647	canonical	ATG	2	2	2	2
GSK3A|ENSG00000105723.13|protein_coding	ENST00000222330.8:chr19:-|7|2193:138:1590|canonical|ATG	1452	canonical	ATG	2	2	2	2
ZNF574|ENSG00000105732.13|protein_coding	ENST00000222339.7:chr19:+|13|3309:236:3197|canonical|ATG	2961	canonical	ATG	1	2	2	1
SIPA1L3|ENSG00000105738.11|protein_coding	ENST00000222345.11:chr19:+|12|8004:221:293|uORF|ATG	72	uORF	ATG	0	2	2	2
SIPA1L3|ENSG00000105738.11|protein_coding	ENST00000222345.11:chr19:+|27|8004:363:462|uORF|ATG	99	uORF	ATG	0	2	2	2
SIPA1L3|ENSG00000105738.11|protein_coding	ENST00000222345.11:chr19:+|35|8004:454:481|uORF|ATG	27	uORF	ATG	0	2	0	2
SIPA1L3|ENSG00000105738.11|protein_coding	ENST00000222345.11:chr19:+|42|8004:530:5876|canonical|ATG	5346	canonical	ATG	2	2	2	2
SIPA1L3|ENSG00000105738.11|protein_coding	ENST00000222345.11:chr19:+|4|8004:72:201|uORF|CTG	129	uORF	CTG	2	2	2	2
SIPA1L3|ENSG00000105738.11|protein_coding	ENST00000222345.11:chr19:+|8|8004:152:167|uORF|ATG	15	uORF	ATG	0	2	1	2
CADM4|ENSG00000105767.3|protein_coding	ENST00000222374.3:chr19:-|19|2189:206:221|iORF|ATG	15	iORF	ATG	0	0	0	2
CADM4|ENSG00000105767.3|protein_coding	ENST00000222374.3:chr19:-|3|2189:61:1228|canonical|ATG	1167	canonical	ATG	2	2	2	2
PON1|ENSG00000005421.9|protein_coding	ENST00000222381.8:chr7:-|105|2393:1143:1152|dORF|ATG	9	dORF	ATG	0	0	0	2
PON1|ENSG00000005421.9|protein_coding	ENST00000222381.8:chr7:-|161|2393:1816:2101|dORF|ATG	285	dORF	ATG	0	0	2	0
PON1|ENSG00000005421.9|protein_coding	ENST00000222381.8:chr7:-|4|2393:58:1126|canonical|ATG	1068	canonical	ATG	2	2	2	2
ABCF2-H2BE1|ENSG00000285292.1|protein_coding	ENST00000222388.6:chr7:-|4|2185:47:1952|canonical|ATG	1905	canonical	ATG	2	2	2	2
HGF|ENSG00000019991.18|protein_coding	ENST00000222390.11:chr7:-|2|5834:77:2264|canonical|ATG	2187	canonical	ATG	2	2	2	2
LAMB1|ENSG00000091136.15|protein_coding	ENST00000222399.11:chr7:-|6|5650:138:5499|canonical|ATG	5361	canonical	ATG	2	2	2	2
UBE2D4|ENSG00000078967.13|protein_coding	ENST00000222402.8:chr7:+|5|3982:98:542|canonical|ATG	444	canonical	ATG	2	2	2	2
WNT16|ENSG00000002745.13|protein_coding	ENST00000222462.3:chr7:+|11|3150:165:219|uORF|ATG	54	uORF	ATG	0	2	1	2
WNT16|ENSG00000002745.13|protein_coding	ENST00000222462.3:chr7:+|24|3150:294:1392|canonical|ATG	1098	canonical	ATG	2	2	2	1
CPA2|ENSG00000158516.12|protein_coding	ENST00000222481.9:chr7:+|3|1330:26:1280|truncation|ATG	1254	truncation	ATG	2	1	1	0
CPA4|ENSG00000128510.12|protein_coding	ENST00000222482.10:chr7:+|1|2790:1:25|ouORF|ATG	24	ouORF	ATG	0	0	0	2
CPA4|ENSG00000128510.12|protein_coding	ENST00000222482.10:chr7:+|3|2790:21:1287|canonical|ATG	1266	canonical	ATG	2	2	2	2
GTPBP10|ENSG00000105793.16|protein_coding	ENST00000222511.11:chr7:+|4|7489:27:1191|canonical|ATG	1164	canonical	ATG	2	2	2	2
TFPI2|ENSG00000105825.14|protein_coding	ENST00000222543.11:chr7:-|4|2207:76:784|canonical|ATG	708	canonical	ATG	2	2	2	2
BET1|ENSG00000105829.13|protein_coding	ENST00000222547.8:chr7:-|12|1481:140:497|canonical|ATG	357	canonical	ATG	2	2	2	2
POLR1F|ENSG00000105849.6|protein_coding	ENST00000222567.6:chr7:-|3|3893:22:1039|canonical|ATG	1017	canonical	ATG	2	2	2	2
ITGB8|ENSG00000105855.10|protein_coding	ENST00000222573.5:chr7:+|225|8974:2587:2611|iORF|GTG	24	iORF	GTG	0	1	0	1
ITGB8|ENSG00000105855.10|protein_coding	ENST00000222573.5:chr7:+|26|8974:339:387|uORF|ATG	48	uORF	ATG	0	2	1	2
ITGB8|ENSG00000105855.10|protein_coding	ENST00000222573.5:chr7:+|36|8974:452:467|uORF|GTG	15	uORF	GTG	0	1	1	2
ITGB8|ENSG00000105855.10|protein_coding	ENST00000222573.5:chr7:+|46|8974:536:722|uORF|ATG	186	uORF	ATG	0	2	2	1
ITGB8|ENSG00000105855.10|protein_coding	ENST00000222573.5:chr7:+|55|8974:723:810|uORF|ATG	87	uORF	ATG	0	2	2	2
ITGB8|ENSG00000105855.10|protein_coding	ENST00000222573.5:chr7:+|56|8974:733:790|uORF|GTG	57	uORF	GTG	0	0	1	1
ITGB8|ENSG00000105855.10|protein_coding	ENST00000222573.5:chr7:+|65|8974:908:3218|canonical|ATG	2310	canonical	ATG	2	2	2	2
ITGB8|ENSG00000105855.10|protein_coding	ENST00000222573.5:chr7:+|8|8974:176:218|uORF|ATG	42	uORF	ATG	0	2	1	2
HBP1|ENSG00000105856.14|protein_coding	ENST00000222574.9:chr7:+|2|2834:11:56|uORF|ATG	45	uORF	ATG	0	2	0	2
SP4|ENSG00000105866.15|protein_coding	ENST00000222584.8:chr7:+|7|6077:163:250|ouORF|ATG	87	ouORF	ATG	0	2	2	2
SP4|ENSG00000105866.15|protein_coding	ENST00000222584.8:chr7:+|8|6077:170:2525|canonical|ATG	2355	canonical	ATG	2	2	2	2
CBLL1|ENSG00000105879.12|protein_coding	ENST00000222597.6:chr7:+|4|2003:23:1496|canonical|ATG	1473	canonical	ATG	2	2	2	2
OGDH|ENSG00000105953.16|protein_coding	ENST00000222673.6:chr7:+|5|4193:55:3127|canonical|ATG	3072	canonical	ATG	2	2	2	2
H2AZ2|ENSG00000105968.19|protein_coding	ENST00000222690.10:chr7:-|86|3804:1034:1298|dORF|ATG	264	dORF	ATG	0	2	2	0
CAV2|ENSG00000105971.15|protein_coding	ENST00000222693.5:chr7:+|103|2953:1298:1304|dORF|ATG	6	dORF	ATG	0	0	0	2
CAV2|ENSG00000105971.15|protein_coding	ENST00000222693.5:chr7:+|3|2953:45:534|canonical|ATG	489	canonical	ATG	2	2	2	2
HOXA2|ENSG00000105996.7|protein_coding	ENST00000222718.7:chr7:-|8|1686:184:1315|canonical|ATG	1131	canonical	ATG	1	2	2	0
LFNG|ENSG00000106003.14|protein_coding	ENST00000222725.10:chr7:+|6|2445:89:1229|canonical|ATG	1140	canonical	ATG	2	2	2	2
HOXA5|ENSG00000106004.5|protein_coding	ENST00000222726.4:chr7:-|6|1670:75:888|canonical|ATG	813	canonical	ATG	2	2	2	2
HOXA6|ENSG00000106006.6|protein_coding	ENST00000222728.3:chr7:-|2|989:26:728|canonical|ATG	702	canonical	ATG	2	2	2	2
TSPAN12|ENSG00000106025.9|protein_coding	ENST00000222747.8:chr7:-|10|2585:90:99|uORF|GTG	9	uORF	GTG	0	0	1	2
CHN2|ENSG00000106069.24|protein_coding	ENST00000222792.11:chr7:+|12|3167:168:1575|canonical|ATG	1407	canonical	ATG	2	2	2	2
CHN2|ENSG00000106069.24|protein_coding	ENST00000222792.11:chr7:+|7|3167:67:139|uORF|ATG	72	uORF	ATG	0	2	2	2
ABHD11|ENSG00000106077.19|protein_coding	ENST00000222800.8:chr7:-|2|1418:6:954|extension|ATG	948	extension	ATG	2	2	1	2
FKBP14|ENSG00000106080.11|protein_coding	ENST00000222803.10:chr7:-|14|4978:137:170|uORF|ATG	33	uORF	ATG	0	2	0	2
FKBP14|ENSG00000106080.11|protein_coding	ENST00000222803.10:chr7:-|18|4978:195:831|canonical|ATG	636	canonical	ATG	2	2	2	2
FKBP14|ENSG00000106080.11|protein_coding	ENST00000222803.10:chr7:-|34|4978:349:364|iORF|ATG	15	iORF	ATG	0	2	0	2
FKBP14|ENSG00000106080.11|protein_coding	ENST00000222803.10:chr7:-|5|4978:54:72|uORF|ATG	18	uORF	ATG	0	2	0	2
FKBP14|ENSG00000106080.11|protein_coding	ENST00000222803.10:chr7:-|8|4978:84:120|uORF|CTG	36	uORF	CTG	0	2	0	2
STX1A|ENSG00000106089.12|protein_coding	ENST00000222812.8:chr7:-|4|2102:39:906|canonical|ATG	867	canonical	ATG	2	2	2	2
NOD1|ENSG00000106100.11|protein_coding	ENST00000222823.9:chr7:-|40|4503:531:3393|canonical|ATG	2862	canonical	ATG	2	2	2	1
NOD1|ENSG00000106100.11|protein_coding	ENST00000222823.9:chr7:-|50|4503:670:910|iORF|ATG	240	iORF	ATG	1	2	0	1
BUD31|ENSG00000106245.11|protein_coding	ENST00000222969.10:chr7:+|10|1052:120:225|uORF|ATG	105	uORF	ATG	0	2	2	2
BUD31|ENSG00000106245.11|protein_coding	ENST00000222969.10:chr7:+|14|1052:152:176|uORF|ATG	24	uORF	ATG	0	2	1	2
BUD31|ENSG00000106245.11|protein_coding	ENST00000222969.10:chr7:+|1|1052:39:81|uORF|ATG	42	uORF	ATG	0	2	0	2
BUD31|ENSG00000106245.11|protein_coding	ENST00000222969.10:chr7:+|22|1052:275:311|uORF|CTG	36	uORF	CTG	0	2	0	2
BUD31|ENSG00000106245.11|protein_coding	ENST00000403633.6:chr7:+|24|1139:394:412|uORF|CTG	18	uORF	CTG	0	2	0	2
BUD31|ENSG00000106245.11|protein_coding	ENST00000403633.6:chr7:+|25|1139:422:500|uORF|CTG	78	uORF	CTG	0	2	2	2
BUD31|ENSG00000106245.11|protein_coding	ENST00000403633.6:chr7:+|35|1139:530:965|canonical|ATG	435	canonical	ATG	2	2	2	2
CYP3A5|ENSG00000106258.15|protein_coding	ENST00000222982.8:chr7:-|5|1720:101:1610|canonical|ATG	1509	canonical	ATG	2	2	2	1
SNX8|ENSG00000106266.11|protein_coding	ENST00000222990.8:chr7:-|3|4704:21:1419|canonical|ATG	1398	canonical	ATG	2	2	2	2
WASL|ENSG00000106299.8|protein_coding	ENST00000223023.5:chr7:-|15|4363:270:1788|canonical|ATG	1518	canonical	ATG	2	2	2	2
WASL|ENSG00000106299.8|protein_coding	ENST00000223023.5:chr7:-|8|4363:157:172|uORF|ATG	15	uORF	ATG	0	2	1	2
SPAM1|ENSG00000106304.16|protein_coding	ENST00000439500.5:chr7:+|51|2220:614:2144|canonical|ATG	1530	canonical	ATG	2	2	2	1
AIMP2|ENSG00000106305.10|protein_coding	ENST00000223029.8:chr7:+|12|1198:93:1056|canonical|ATG	963	canonical	ATG	2	2	2	2
AIMP2|ENSG00000106305.10|protein_coding	ENST00000223029.8:chr7:+|1|1198:10:37|uORF|GTG	27	uORF	GTG	0	2	0	2
MOSPD3|ENSG00000106330.12|protein_coding	ENST00000223054.8:chr7:+|6|1053:89:107|uORF|ATG	18	uORF	ATG	0	2	0	2
PCOLCE|ENSG00000106333.13|protein_coding	ENST00000223061.6:chr7:+|12|1516:95:1445|canonical|ATG	1350	canonical	ATG	2	2	2	2
PCOLCE|ENSG00000106333.13|protein_coding	ENST00000223061.6:chr7:+|2|1516:11:68|uORF|CTG	57	uORF	CTG	0	1	0	2
PCOLCE|ENSG00000106333.13|protein_coding	ENST00000223061.6:chr7:+|67|1516:738:771|iORF|ATG	33	iORF	ATG	0	2	0	2
RBM28|ENSG00000106344.8|protein_coding	ENST00000223073.6:chr7:-|9|15507:116:2396|canonical|ATG	2280	canonical	ATG	2	2	2	2
SERPINE1|ENSG00000106366.9|protein_coding	ENST00000223095.5:chr7:+|11|3156:143:1352|canonical|ATG	1209	canonical	ATG	2	2	2	2
SERPINE1|ENSG00000106366.9|protein_coding	ENST00000223095.5:chr7:+|122|3156:1391:1451|dORF|ATG	60	dORF	ATG	1	2	1	2
SERPINE1|ENSG00000106366.9|protein_coding	ENST00000223095.5:chr7:+|124|3156:1437:1551|dORF|ATG	114	dORF	ATG	1	2	2	0
SERPINE1|ENSG00000106366.9|protein_coding	ENST00000223095.5:chr7:+|138|3156:1623:1698|dORF|CTG	75	dORF	CTG	0	2	2	2
SERPINE1|ENSG00000106366.9|protein_coding	ENST00000223095.5:chr7:+|2|3156:7:70|uORF|GTG	63	uORF	GTG	0	0	2	1
MOGAT3|ENSG00000106384.12|protein_coding	ENST00000223114.9:chr7:-|14|2147:183:1209|canonical|ATG	1026	canonical	ATG	2	2	2	2
PLOD3|ENSG00000106397.12|protein_coding	ENST00000223127.8:chr7:-|10|2821:134:140|uORF|CTG	6	uORF	CTG	0	0	1	2
PLOD3|ENSG00000106397.12|protein_coding	ENST00000223127.8:chr7:-|11|2821:149:263|uORF|ACG	114	uORF	ACG	1	2	2	1
PLOD3|ENSG00000106397.12|protein_coding	ENST00000223127.8:chr7:-|18|2821:308:2525|canonical|ATG	2217	canonical	ATG	2	2	2	2
PLOD3|ENSG00000106397.12|protein_coding	ENST00000223127.8:chr7:-|1|2821:3:171|uORF|ATG	168	uORF	ATG	0	2	2	2
RPA3|ENSG00000106399.11|protein_coding	ENST00000223129.8:chr7:-|36|2020:515:740|uORF|ATG	225	uORF	ATG	0	2	2	1
FIS1|ENSG00000214253.9|protein_coding	ENST00000223136.5:chr7:-|10|870:78:537|canonical|ATG	459	canonical	ATG	2	2	2	2
FIS1|ENSG00000214253.9|protein_coding	ENST00000223136.5:chr7:-|3|870:25:46|uORF|ATG	21	uORF	ATG	0	2	0	2
GLCCI1|ENSG00000106415.13|protein_coding	ENST00000223145.10:chr7:+|126|4741:2186:2192|iORF|ATG	6	iORF	ATG	0	0	0	2
GLCCI1|ENSG00000106415.13|protein_coding	ENST00000223145.10:chr7:+|19|4741:248:302|uORF|ATG	54	uORF	ATG	0	2	1	2
GLCCI1|ENSG00000106415.13|protein_coding	ENST00000223145.10:chr7:+|34|4741:556:2200|canonical|ATG	1644	canonical	ATG	2	2	2	2
GLCCI1|ENSG00000106415.13|protein_coding	ENST00000223145.10:chr7:+|3|4741:22:223|uORF|GTG	201	uORF	GTG	0	2	2	1
GLCCI1|ENSG00000106415.13|protein_coding	ENST00000223145.10:chr7:+|5|4741:59:188|uORF|GTG	129	uORF	GTG	0	2	2	1
CEP41|ENSG00000106477.20|protein_coding	ENST00000223208.10:chr7:-|5|6292:51:1173|canonical|ATG	1122	canonical	ATG	2	2	2	2
ZNF862|ENSG00000106479.11|protein_coding	ENST00000223210.5:chr7:+|14|6942:238:3748|canonical|ATG	3510	canonical	ATG	2	2	2	2
ZNF862|ENSG00000106479.11|protein_coding	ENST00000223210.5:chr7:+|45|6942:612:699|iORF|CTG	87	iORF	CTG	1	1	1	1
MEST|ENSG00000106484.16|protein_coding	ENST00000223215.10:chr7:+|25|2646:230:1238|canonical|ATG	1008	canonical	ATG	2	2	2	1
YAE1|ENSG00000241127.8|protein_coding	ENST00000223273.7:chr7:+|3|871:16:697|canonical|ATG	681	canonical	ATG	2	2	2	2
YAE1|ENSG00000241127.8|protein_coding	ENST00000223273.7:chr7:+|42|871:446:452|iORF|ATG	6	iORF	ATG	0	0	0	2
GIMAP2|ENSG00000106560.11|protein_coding	ENST00000223293.10:chr7:+|6|1443:89:1103|canonical|ATG	1014	canonical	ATG	2	2	2	2
PSMA2|ENSG00000106588.12|protein_coding	ENST00000223321.9:chr7:-|1|1434:17:722|canonical|ATG	705	canonical	ATG	2	2	2	2
MRPL32|ENSG00000106591.4|protein_coding	ENST00000223324.3:chr7:+|1|859:12:579|canonical|ATG	567	canonical	ATG	2	2	2	2
COA1|ENSG00000106603.20|protein_coding	ENST00000395879.5:chr7:-|150|2448:1683:2124|canonical|ATG	441	canonical	ATG	2	2	2	2
COA1|ENSG00000106603.20|protein_coding	ENST00000395879.5:chr7:-|189|2448:2180:2255|dORF|ATG	75	dORF	ATG	1	2	2	0
COA1|ENSG00000106603.20|protein_coding	ENST00000395879.5:chr7:-|196|2448:2251:2278|dORF|ATG	27	dORF	ATG	0	0	0	0
AEBP1|ENSG00000106624.11|protein_coding	ENST00000223357.8:chr7:+|10|4097:322:3799|canonical|ATG	3477	canonical	ATG	2	2	2	2
AEBP1|ENSG00000106624.11|protein_coding	ENST00000223357.8:chr7:+|1|4097:10:100|uORF|TTG	90	uORF	TTG	0	2	2	2
POLD2|ENSG00000106628.12|protein_coding	ENST00000223361.7:chr7:-|19|1597:144:1512|canonical|ATG	1368	canonical	ATG	2	2	2	2
MYL7|ENSG00000106631.8|protein_coding	ENST00000223364.7:chr7:-|2|612:28:556|canonical|ATG	528	canonical	ATG	2	2	2	1
BCL7B|ENSG00000106635.8|protein_coding	ENST00000223368.7:chr7:-|10|1663:113:722|canonical|ATG	609	canonical	ATG	2	2	2	2
BCL7B|ENSG00000106635.8|protein_coding	ENST00000223368.7:chr7:-|1|1663:4:52|uORF|ACG	48	uORF	ACG	0	2	0	2
YKT6|ENSG00000106636.9|protein_coding	ENST00000223369.3:chr7:+|10|2767:159:756|canonical|ATG	597	canonical	ATG	2	2	2	2
CLIP2|ENSG00000106665.16|protein_coding	ENST00000223398.11:chr7:+|25|5623:396:3537|canonical|ATG	3141	canonical	ATG	2	2	2	2
PTGS1|ENSG00000095303.17|protein_coding	ENST00000223423.8:chr9:+|1|2328:6:1695|canonical|ATG	1689	canonical	ATG	2	2	2	1
ZNF688|ENSG00000229809.9|protein_coding	ENST00000563276.5:chr16:-|83|1492:1262:1427|dORF|CTG	165	dORF	CTG	1	1	2	1
ZNF688|ENSG00000229809.9|protein_coding	ENST00000223459.11:chr16:-|7|1106:86:917|canonical|ATG	831	canonical	ATG	2	2	2	2
CHMP5|ENSG00000086065.14|protein_coding	ENST00000223500.9:chr9:+|4|1901:31:691|canonical|ATG	660	canonical	ATG	2	2	2	2
SEC61B|ENSG00000106803.10|protein_coding	ENST00000498603.5:chr9:+|35|587:480:531|dORF|ATG	51	dORF	ATG	1	2	1	2
SEC61B|ENSG00000106803.10|protein_coding	ENST00000223641.5:chr9:+|3|564:83:374|canonical|ATG	291	canonical	ATG	2	2	2	2
C5|ENSG00000106804.8|protein_coding	ENST00000223642.3:chr9:-|3|5464:30:5061|canonical|ATG	5031	canonical	ATG	2	2	2	2
TNFSF8|ENSG00000106952.8|protein_coding	ENST00000223795.3:chr9:-|21|3779:289:994|canonical|ATG	705	canonical	ATG	2	2	2	1
AK1|ENSG00000106992.19|protein_coding	ENST00000223836.10:chr9:-|3|736:32:53|uORF|ATG	21	uORF	ATG	0	0	0	0
AK1|ENSG00000106992.19|protein_coding	ENST00000223836.10:chr9:-|8|736:97:730|canonical|ATG	633	canonical	ATG	2	2	2	2
RLN1|ENSG00000107018.8|protein_coding	ENST00000223862.2:chr9:-|7|1009:131:689|canonical|ATG	558	canonical	ATG	2	2	2	0
PLGRKT|ENSG00000107020.10|protein_coding	ENST00000223864.7:chr9:-|16|981:270:714|canonical|ATG	444	canonical	ATG	2	2	2	2
PLGRKT|ENSG00000107020.10|protein_coding	ENST00000223864.7:chr9:-|3|981:18:189|uORF|GTG	171	uORF	GTG	0	2	2	1
PLGRKT|ENSG00000107020.10|protein_coding	ENST00000223864.7:chr9:-|6|981:41:215|uORF|CTG	174	uORF	CTG	0	1	2	1
TBC1D13|ENSG00000107021.16|protein_coding	ENST00000223865.8:chr9:+|1|3378:6:834|canonical|ATG	828	canonical	ATG	2	2	2	1
EDF1|ENSG00000107223.13|protein_coding	ENST00000224073.6:chr9:-|5|662:51:498|canonical|ATG	447	canonical	ATG	2	2	2	2
SETX|ENSG00000107290.14|protein_coding	ENST00000224140.6:chr9:-|14|11101:147:165|uORF|ACG	18	uORF	ACG	0	0	0	2
SETX|ENSG00000107290.14|protein_coding	ENST00000224140.6:chr9:-|17|11101:185:8219|canonical|ATG	8034	canonical	ATG	2	2	2	2
SETX|ENSG00000107290.14|protein_coding	ENST00000224140.6:chr9:-|36|11101:339:378|iORF|ATG	39	iORF	ATG	0	1	0	2
SETX|ENSG00000107290.14|protein_coding	ENST00000224140.6:chr9:-|3|11101:33:48|uORF|ATG	15	uORF	ATG	0	2	0	2
SETX|ENSG00000107290.14|protein_coding	ENST00000224140.6:chr9:-|6|11101:73:136|uORF|ATG	63	uORF	ATG	0	2	2	2
SETX|ENSG00000107290.14|protein_coding	ENST00000224140.6:chr9:-|808|11101:9943:10180|dORF|ACG	237	dORF	ACG	0	0	2	0
SETX|ENSG00000107290.14|protein_coding	ENST00000224140.6:chr9:-|9|11101:104:146|uORF|ATG	42	uORF	ATG	0	2	0	2
VIM|ENSG00000026025.16|protein_coding	ENST00000544301.7:chr10:+|140|2154:1849:1948|dORF|GTG	99	dORF	GTG	1	0	2	1
VIM|ENSG00000026025.16|protein_coding	ENST00000544301.7:chr10:+|145|2154:2121:2139|dORF|TTG	18	dORF	TTG	0	2	0	2
VIM|ENSG00000026025.16|protein_coding	ENST00000544301.7:chr10:+|16|2154:432:1833|canonical|ATG	1401	canonical	ATG	2	2	2	2
VIM|ENSG00000026025.16|protein_coding	ENST00000544301.7:chr10:+|62|2154:1079:1088|iORF|ACG	9	iORF	ACG	0	0	0	2
VIM|ENSG00000026025.16|protein_coding	ENST00000544301.7:chr10:+|104|2154:1454:1469|iORF|ACG	15	iORF	ACG	0	0	0	2
BLNK|ENSG00000095585.17|protein_coding	ENST00000224337.10:chr10:-|15|4344:172:1543|canonical|ATG	1371	canonical	ATG	2	2	2	2
BLNK|ENSG00000095585.17|protein_coding	ENST00000224337.10:chr10:-|1|4344:20:77|uORF|GTG	57	uORF	GTG	0	1	0	1
BLNK|ENSG00000095585.17|protein_coding	ENST00000224337.10:chr10:-|237|4344:3283:3517|dORF|GTG	234	dORF	GTG	0	1	2	0
CYP26A1|ENSG00000095596.12|protein_coding	ENST00000224356.5:chr10:+|3|2117:43:1537|canonical|ATG	1494	canonical	ATG	2	2	2	2
ATE1|ENSG00000107669.19|protein_coding	ENST00000224652.12:chr10:-|7|4895:83:1640|canonical|ATG	1557	canonical	ATG	2	2	2	1
CDH23|ENSG00000107736.22|protein_coding	ENST00000224721.12:chr10:+|21|11138:270:10470|extension|ATG	10200	extension	ATG	2	2	1	2
CCSER2|ENSG00000107771.17|protein_coding	ENST00000224756.12:chr10:+|137|7664:1823:1829|iORF|ATG	6	iORF	ATG	0	0	0	2
CCSER2|ENSG00000107771.17|protein_coding	ENST00000224756.12:chr10:+|13|7664:186:2691|canonical|ATG	2505	canonical	ATG	2	2	2	1
CCSER2|ENSG00000107771.17|protein_coding	ENST00000224756.12:chr10:+|16|7664:238:256|iORF|ATG	18	iORF	ATG	0	2	1	2
CCSER2|ENSG00000107771.17|protein_coding	ENST00000224756.12:chr10:+|1|7664:4:49|uORF|ATG	45	uORF	ATG	0	2	0	2
ACTA2|ENSG00000107796.13|protein_coding	ENST00000224784.10:chr10:-|131|1349:1237:1243|dORF|CTG	6	dORF	CTG	0	0	0	0
ACTA2|ENSG00000107796.13|protein_coding	ENST00000224784.10:chr10:-|2|1349:15:54|uORF|GTG	39	uORF	GTG	1	2	1	2
ACTA2|ENSG00000107796.13|protein_coding	ENST00000224784.10:chr10:-|6|1349:67:1201|canonical|ATG	1134	canonical	ATG	2	2	2	2
PITRM1|ENSG00000107959.17|protein_coding	ENST00000224949.9:chr10:-|2|3427:11:3125|canonical|ATG	3114	canonical	ATG	2	2	2	2
STN1|ENSG00000107960.11|protein_coding	ENST00000224950.8:chr10:-|1|6369:55:94|uORF|CTG	39	uORF	CTG	0	2	0	2
DNAJC12|ENSG00000108176.15|protein_coding	ENST00000225171.7:chr10:-|17|1221:178:775|canonical|ATG	597	canonical	ATG	2	2	2	2
DNAJC12|ENSG00000108176.15|protein_coding	ENST00000225171.7:chr10:-|8|1221:70:91|uORF|ATG	21	uORF	ATG	0	2	0	2
PPIF|ENSG00000108179.14|protein_coding	ENST00000225174.8:chr10:+|146|2196:1384:1390|dORF|ATG	6	dORF	ATG	0	0	0	2
PPIF|ENSG00000108179.14|protein_coding	ENST00000225174.8:chr10:+|7|2196:81:705|canonical|ATG	624	canonical	ATG	2	2	2	2
TBC1D12|ENSG00000108239.9|protein_coding	ENST00000225235.5:chr10:+|35|5637:444:474|iORF|ATG	30	iORF	ATG	0	2	0	2
TBC1D12|ENSG00000108239.9|protein_coding	ENST00000225235.5:chr10:+|3|5637:22:34|uORF|CTG	12	uORF	CTG	0	0	0	0
TBC1D12|ENSG00000108239.9|protein_coding	ENST00000225235.5:chr10:+|7|5637:74:2402|canonical|ATG	2328	canonical	ATG	2	2	2	2
MPO|ENSG00000005381.8|protein_coding	ENST00000225275.4:chr17:-|15|3216:178:2416|canonical|ATG	2238	canonical	ATG	2	2	2	1
ST6GALNAC2|ENSG00000070731.11|protein_coding	ENST00000225276.10:chr17:-|6|1904:53:1178|canonical|ATG	1125	canonical	ATG	2	2	2	2
DHX33|ENSG00000005100.13|protein_coding	ENST00000225296.8:chr17:-|12|5535:124:2248|canonical|ATG	2124	canonical	ATG	2	2	2	2
UTP18|ENSG00000011260.14|protein_coding	ENST00000225298.12:chr17:+|5|1876:40:1711|canonical|ATG	1671	canonical	ATG	2	2	2	2
P2RX5|ENSG00000083454.22|protein_coding	ENST00000225328.10:chr17:-|10|2060:151:1420|canonical|ATG	1269	canonical	ATG	2	2	2	2
P2RX5|ENSG00000083454.22|protein_coding	ENST00000225328.10:chr17:-|6|2060:102:510|ouORF|ATG	408	ouORF	ATG	2	2	2	2
EPX|ENSG00000121053.6|protein_coding	ENST00000225371.6:chr17:+|12|2719:122:2270|canonical|ATG	2148	canonical	ATG	2	2	2	1
CRYBA1|ENSG00000108255.8|protein_coding	ENST00000225387.8:chr17:+|1|798:6:654|canonical|ATG	648	canonical	ATG	1	2	2	0
NUFIP2|ENSG00000108256.9|protein_coding	ENST00000225388.9:chr17:-|11|10877:313:382|iORF|ATG	69	iORF	ATG	0	2	0	2
NUFIP2|ENSG00000108256.9|protein_coding	ENST00000225388.9:chr17:-|20|10877:430:484|iORF|ATG	54	iORF	ATG	0	2	0	2
NUFIP2|ENSG00000108256.9|protein_coding	ENST00000225388.9:chr17:-|3|10877:19:43|uORF|CTG	24	uORF	CTG	0	0	0	2
NUFIP2|ENSG00000108256.9|protein_coding	ENST00000225388.9:chr17:-|7|10877:90:2178|canonical|ATG	2088	canonical	ATG	2	2	2	2
GIT1|ENSG00000108262.16|protein_coding	ENST00000225394.8:chr17:-|8|3783:271:2557|canonical|ATG	2286	canonical	ATG	2	2	2	2
RPL19|ENSG00000108298.12|protein_coding	ENST00000225430.9:chr17:+|4|737:63:654|canonical|ATG	591	canonical	ATG	2	2	2	2
SUPT4H1|ENSG00000213246.7|protein_coding	ENST00000225504.8:chr17:-|123|1488:1442:1448|dORF|ATG	6	dORF	ATG	0	0	0	2
WNT3|ENSG00000108379.10|protein_coding	ENST00000225512.6:chr17:-|5|3287:96:1164|canonical|ATG	1068	canonical	ATG	2	2	2	1
SHPK|ENSG00000197417.9|protein_coding	ENST00000225519.5:chr17:-|1|3788:6:33|ouORF|CTG	27	ouORF	CTG	0	2	0	2
SHPK|ENSG00000197417.9|protein_coding	ENST00000225519.5:chr17:-|3|3788:32:1469|canonical|ATG	1437	canonical	ATG	2	2	2	2
TAX1BP3|ENSG00000213977.8|protein_coding	ENST00000225525.4:chr17:-|4|1280:53:428|canonical|ATG	375	canonical	ATG	2	2	2	2
P2RX1|ENSG00000108405.4|protein_coding	ENST00000225538.4:chr17:-|19|2662:241:1441|canonical|ATG	1200	canonical	ATG	2	2	2	1
P2RX1|ENSG00000108405.4|protein_coding	ENST00000225538.4:chr17:-|8|2662:89:224|uORF|CTG	135	uORF	CTG	0	1	2	1
GOSR2|ENSG00000108433.17|protein_coding	ENST00000225567.9:chr17:+|7|1245:74:716|canonical|ATG	642	canonical	ATG	2	2	2	1
PNPO|ENSG00000108439.11|protein_coding	ENST00000225573.5:chr17:+|6|2256:110:767|canonical|ATG	657	canonical	ATG	2	2	2	2
TVP23C|ENSG00000175106.17|protein_coding	ENST00000225576.7:chr17:-|13|1527:97:928|canonical|ATG	831	canonical	ATG	2	2	2	1
RPS6KB1|ENSG00000108443.14|protein_coding	ENST00000225577.9:chr17:+|8|5428:65:1643|canonical|ATG	1578	canonical	ATG	2	2	2	2
CBX1|ENSG00000108468.15|protein_coding	ENST00000393408.7:chr17:-|40|2422:482:1040|canonical|ATG	558	canonical	ATG	2	2	2	1
CBX1|ENSG00000108468.15|protein_coding	ENST00000225603.9:chr17:-|1|2182:22:91|uORF|CTG	69	uORF	CTG	0	2	2	2
CBX1|ENSG00000108468.15|protein_coding	ENST00000225603.9:chr17:-|2|2182:35:47|uORF|TTG	12	uORF	TTG	0	2	0	2
PIGL|ENSG00000108474.17|protein_coding	ENST00000225609.10:chr17:+|3|1289:18:777|canonical|ATG	759	canonical	ATG	2	2	2	2
GALK1|ENSG00000108479.13|protein_coding	ENST00000225614.6:chr17:-|2|1445:11:1280|extension|ATG	1269	extension	ATG	2	2	1	1
PFN1|ENSG00000108518.8|protein_coding	ENST00000225655.6:chr17:-|3|807:137:560|canonical|ATG	423	canonical	ATG	2	2	2	2
SLC25A11|ENSG00000108528.14|protein_coding	ENST00000225665.12:chr17:-|12|1692:137:1082|canonical|ATG	945	canonical	ATG	2	2	2	2
RASD1|ENSG00000108551.5|protein_coding	ENST00000225688.4:chr17:-|7|1748:215:1061|canonical|ATG	846	canonical	ATG	2	2	2	2
NUP88|ENSG00000108559.12|protein_coding	ENST00000225696.8:chr17:-|12|2194:210:2091|truncation|ATG	1881	truncation	ATG	2	2	1	1
NUP88|ENSG00000108559.12|protein_coding	ENST00000573584.6:chr17:-|184|3611:2225:2231|iORF|ATG	6	iORF	ATG	0	0	0	2
C1QBP|ENSG00000108561.8|protein_coding	ENST00000225698.8:chr17:-|7|1169:83:932|canonical|ATG	849	canonical	ATG	2	2	2	2
CPD|ENSG00000108582.12|protein_coding	ENST00000225719.9:chr17:+|4|9372:55:4198|canonical|ATG	4143	canonical	ATG	2	2	2	2
GOSR1|ENSG00000108587.16|protein_coding	ENST00000225724.9:chr17:+|10|6039:73:826|canonical|ATG	753	canonical	ATG	2	2	2	2
GOSR1|ENSG00000108587.16|protein_coding	ENST00000225724.9:chr17:+|2|6039:10:58|uORF|ATG	48	uORF	ATG	0	2	0	1
CCDC47|ENSG00000108588.15|protein_coding	ENST00000225726.10:chr17:-|1|3283:4:43|uORF|ACG	39	uORF	ACG	0	2	0	2
CCDC47|ENSG00000108588.15|protein_coding	ENST00000225726.10:chr17:-|2|3283:8:26|uORF|ACG	18	uORF	ACG	0	2	0	2
MED31|ENSG00000108590.11|protein_coding	ENST00000225728.8:chr17:-|10|1629:78:474|canonical|ATG	396	canonical	ATG	2	2	2	2
DRG2|ENSG00000108591.10|protein_coding	ENST00000225729.8:chr17:+|9|1900:77:1172|canonical|ATG	1095	canonical	ATG	2	2	2	2
AKAP10|ENSG00000108599.15|protein_coding	ENST00000225737.11:chr17:-|12|4063:150:2139|canonical|ATG	1989	canonical	ATG	2	2	2	2
ALDH3A1|ENSG00000108602.18|protein_coding	ENST00000457500.6:chr17:-|15|1925:331:1693|canonical|ATG	1362	canonical	ATG	2	2	2	2
ASIC2|ENSG00000108684.15|protein_coding	ENST00000225823.7:chr17:-|31|3750:698:764|uORF|ATG	66	uORF	ATG	0	2	2	0
ASIC2|ENSG00000108684.15|protein_coding	ENST00000225823.7:chr17:-|59|3750:1181:2873|canonical|ATG	1692	canonical	ATG	1	2	2	1
CCL2|ENSG00000108691.9|protein_coding	ENST00000225831.4:chr17:+|1|741:7:70|ouORF|CTG	63	ouORF	CTG	0	2	2	2
CCL2|ENSG00000108691.9|protein_coding	ENST00000225831.4:chr17:+|38|741:534:618|dORF|ATG	84	dORF	ATG	1	2	2	2
CCL2|ENSG00000108691.9|protein_coding	ENST00000225831.4:chr17:+|3|741:66:366|canonical|ATG	300	canonical	ATG	2	2	2	2
CCL13|ENSG00000181374.8|protein_coding	ENST00000225844.7:chr17:+|3|823:48:345|canonical|ATG	297	canonical	ATG	2	2	2	2
PEX12|ENSG00000108733.11|protein_coding	ENST00000225873.9:chr17:-|16|2617:184:292|uORF|ACG	108	uORF	ACG	0	2	2	1
PEX12|ENSG00000108733.11|protein_coding	ENST00000225873.9:chr17:-|2|2617:29:278|uORF|GTG	249	uORF	GTG	0	2	2	0
PEX12|ENSG00000108733.11|protein_coding	ENST00000225873.9:chr17:-|32|2617:436:457|uORF|ATG	21	uORF	ATG	0	2	0	2
PEX12|ENSG00000108733.11|protein_coding	ENST00000225873.9:chr17:-|41|2617:551:1631|canonical|ATG	1080	canonical	ATG	2	2	2	2
KRT32|ENSG00000108759.4|protein_coding	ENST00000225899.4:chr17:-|44|2005:476:1409|truncation|ATG	933	truncation	ATG	0	1	1	0
KAT2A|ENSG00000108773.11|protein_coding	ENST00000225916.10:chr17:-|6|3115:64:2578|canonical|ATG	2514	canonical	ATG	2	2	2	2
NAGLU|ENSG00000108784.10|protein_coding	ENST00000225927.7:chr17:+|3|2475:33:2265|canonical|ATG	2232	canonical	ATG	2	2	2	2
HSD17B1|ENSG00000108786.11|protein_coding	ENST00000225929.5:chr17:+|1|1265:1:991|canonical|ATG	990	canonical	ATG	2	2	2	1
ABI3|ENSG00000108798.9|protein_coding	ENST00000225941.6:chr17:+|3|1629:19:1120|canonical|ATG	1101	canonical	ATG	2	2	2	2
COL1A1|ENSG00000108821.14|protein_coding	ENST00000225964.10:chr17:-|3|5914:46:52|uORF|GTG	6	uORF	GTG	0	0	0	2
COL1A1|ENSG00000108821.14|protein_coding	ENST00000225964.10:chr17:-|6|5914:60:75|uORF|ATG	15	uORF	ATG	0	2	0	2
COL1A1|ENSG00000108821.14|protein_coding	ENST00000225964.10:chr17:-|8|5914:102:117|uORF|ATG	15	uORF	ATG	0	0	0	2
COL1A1|ENSG00000108821.14|protein_coding	ENST00000225964.10:chr17:-|9|5914:119:4514|canonical|ATG	4395	canonical	ATG	2	2	2	2
MRPL27|ENSG00000108826.16|protein_coding	ENST00000225969.9:chr17:-|2|686:15:462|canonical|ATG	447	canonical	ATG	2	2	2	2
LRRC59|ENSG00000108829.10|protein_coding	ENST00000225972.8:chr17:-|10|2880:207:1131|canonical|ATG	924	canonical	ATG	2	2	2	2
HDAC5|ENSG00000108840.16|protein_coding	ENST00000225983.10:chr17:-|24|5326:325:3697|canonical|ATG	3372	canonical	ATG	2	2	2	2
DUSP3|ENSG00000108861.9|protein_coding	ENST00000226004.8:chr17:-|4|4095:54:612|canonical|ATG	558	canonical	ATG	2	2	2	2
HLF|ENSG00000108924.14|protein_coding	ENST00000226067.10:chr17:+|27|5721:362:374|uORF|ATG	12	uORF	ATG	0	0	1	2
HLF|ENSG00000108924.14|protein_coding	ENST00000226067.10:chr17:+|2|5721:23:44|uORF|ATG	21	uORF	ATG	0	2	0	2
HLF|ENSG00000108924.14|protein_coding	ENST00000226067.10:chr17:+|34|5721:526:1414|canonical|ATG	888	canonical	ATG	2	2	2	2
HLF|ENSG00000108924.14|protein_coding	ENST00000226067.10:chr17:+|6|5721:70:382|uORF|CTG	312	uORF	CTG	0	1	2	1
EFNB3|ENSG00000108947.5|protein_coding	ENST00000226091.3:chr17:+|134|3216:1623:1845|dORF|ATG	222	dORF	ATG	0	0	2	0
EFNB3|ENSG00000108947.5|protein_coding	ENST00000226091.3:chr17:+|24|3216:398:1421|canonical|ATG	1023	canonical	ATG	2	2	2	1
EFNB3|ENSG00000108947.5|protein_coding	ENST00000226091.3:chr17:+|4|3216:91:136|uORF|ATG	45	uORF	ATG	0	2	0	2
RANGRF|ENSG00000108961.14|protein_coding	ENST00000226105.11:chr17:+|10|831:120:681|canonical|ATG	561	canonical	ATG	2	2	2	2
RCVRN|ENSG00000109047.8|protein_coding	ENST00000226193.6:chr17:-|6|2469:92:695|canonical|ATG	603	canonical	ATG	1	2	2	0
MYH1|ENSG00000109061.10|protein_coding	ENST00000226207.6:chr17:-|5|6023:95:5915|canonical|ATG	5820	canonical	ATG	2	2	2	1
VTN|ENSG00000109072.14|protein_coding	ENST00000226218.9:chr17:-|6|1626:105:1542|canonical|ATG	1437	canonical	ATG	2	2	2	2
TNFAIP1|ENSG00000109079.10|protein_coding	ENST00000226225.7:chr17:+|101|3570:1207:1468|dORF|CTG	261	dORF	CTG	0	2	2	0
TNFAIP1|ENSG00000109079.10|protein_coding	ENST00000226225.7:chr17:+|19|3570:211:1162|canonical|ATG	951	canonical	ATG	2	2	2	2
TNFAIP1|ENSG00000109079.10|protein_coding	ENST00000226225.7:chr17:+|5|3570:58:103|uORF|CTG	45	uORF	CTG	0	2	1	2
TMEM97|ENSG00000109084.14|protein_coding	ENST00000226230.8:chr17:+|1|2463:41:572|canonical|ATG	531	canonical	ATG	2	2	2	2
FOXN1|ENSG00000109101.8|protein_coding	ENST00000579795.6:chr17:+|12|3521:111:2058|canonical|ATG	1947	canonical	ATG	2	2	2	1
ALDOC|ENSG00000109107.14|protein_coding	ENST00000395321.6:chr17:-|22|1722:217:1312|canonical|ATG	1095	canonical	ATG	2	2	2	2
CD38|ENSG00000004468.13|protein_coding	ENST00000226279.8:chr4:+|5|5620:88:991|canonical|ATG	903	canonical	ATG	2	2	2	2
IBSP|ENSG00000029559.7|protein_coding	ENST00000226284.7:chr4:+|8|1573:95:1049|canonical|ATG	954	canonical	ATG	2	2	2	0
CXCL6|ENSG00000124875.10|protein_coding	ENST00000226317.10:chr4:+|4|1537:74:419|canonical|ATG	345	canonical	ATG	2	2	2	1
RUFY3|ENSG00000018189.13|protein_coding	ENST00000381006.8:chr4:+|14|4433:264:381|uORF|GTG	117	uORF	GTG	0	2	2	2
RUFY3|ENSG00000018189.13|protein_coding	ENST00000381006.8:chr4:+|22|4433:398:404|uORF|GTG	6	uORF	GTG	0	0	0	2
RUFY3|ENSG00000018189.13|protein_coding	ENST00000381006.8:chr4:+|23|4433:406:490|uORF|TTG	84	uORF	TTG	0	2	2	0
RUFY3|ENSG00000018189.13|protein_coding	ENST00000381006.8:chr4:+|5|4433:57:141|uORF|ATG	84	uORF	ATG	0	2	2	2
RUFY3|ENSG00000018189.13|protein_coding	ENST00000226328.8:chr4:+|49|4233:564:1974|canonical|ATG	1410	canonical	ATG	2	2	2	2
RUFY3|ENSG00000018189.13|protein_coding	ENST00000381006.8:chr4:+|10|4433:137:149|uORF|TTG	12	uORF	TTG	0	0	0	2
AFM|ENSG00000079557.5|protein_coding	ENST00000226355.5:chr4:+|148|1997:1755:1761|iORF|ATG	6	iORF	ATG	0	0	0	1
AFM|ENSG00000079557.5|protein_coding	ENST00000226355.5:chr4:+|4|1997:32:1832|canonical|ATG	1800	canonical	ATG	2	2	2	1
AFP|ENSG00000081051.8|protein_coding	ENST00000226359.2:chr4:+|148|1914:1791:1854|iORF|TTG	63	iORF	TTG	1	1	0	1
AFP|ENSG00000081051.8|protein_coding	ENST00000226359.2:chr4:+|151|1914:1834:1840|iORF|GTG	6	iORF	GTG	0	0	0	1
AFP|ENSG00000081051.8|protein_coding	ENST00000395792.7:chr4:+|164|2426:1971:1992|dORF|ATG	21	dORF	ATG	0	2	0	1
AFP|ENSG00000081051.8|protein_coding	ENST00000226359.2:chr4:+|1|1914:17:1886|canonical|ATG	1869	canonical	ATG	2	2	2	0
CWH43|ENSG00000109182.12|protein_coding	ENST00000226432.9:chr4:+|13|2444:156:2256|canonical|ATG	2100	canonical	ATG	2	2	2	1
SULT1E1|ENSG00000109193.12|protein_coding	ENST00000226444.4:chr4:-|7|1773:107:992|canonical|ATG	885	canonical	ATG	2	2	2	2
LAMTOR3|ENSG00000109270.13|protein_coding	ENST00000499666.7:chr4:-|10|4163:56:107|uORF|GTG	51	uORF	GTG	0	2	0	2
LAMTOR3|ENSG00000109270.13|protein_coding	ENST00000499666.7:chr4:-|58|4163:733:847|dORF|ATG	114	dORF	ATG	1	2	2	0
LAMTOR3|ENSG00000109270.13|protein_coding	ENST00000226522.8:chr4:-|5|1220:80:434|canonical|ATG	354	canonical	ATG	2	2	2	2
NFKB1|ENSG00000109320.13|protein_coding	ENST00000226574.9:chr4:+|15|4055:438:3348|canonical|ATG	2910	canonical	ATG	2	2	2	2
KLHL2|ENSG00000109466.14|protein_coding	ENST00000226725.11:chr4:+|11|3185:262:388|ouORF|ATG	126	ouORF	ATG	1	2	2	2
KLHL2|ENSG00000109466.14|protein_coding	ENST00000226725.11:chr4:+|1|3185:44:119|uORF|GTG	75	uORF	GTG	0	2	2	0
KLHL2|ENSG00000109466.14|protein_coding	ENST00000226725.11:chr4:+|20|3185:317:2099|canonical|ATG	1782	canonical	ATG	2	2	2	1
KLHL2|ENSG00000109466.14|protein_coding	ENST00000226725.11:chr4:+|3|3185:145:187|uORF|ATG	42	uORF	ATG	0	2	0	2
WFS1|ENSG00000109501.15|protein_coding	ENST00000682275.1:chr4:+|8|3662:158:335|ouORF|ACG	177	ouORF	ACG	1	1	2	0
GAR1|ENSG00000109534.17|protein_coding	ENST00000226796.7:chr4:+|18|1015:261:267|iORF|GTG	6	iORF	GTG	0	1	1	2
GAR1|ENSG00000109534.17|protein_coding	ENST00000226796.7:chr4:+|22|1015:300:309|iORF|ATG	9	iORF	ATG	0	0	0	2
GAR1|ENSG00000109534.17|protein_coding	ENST00000226796.7:chr4:+|6|1015:56:710|canonical|ATG	654	canonical	ATG	2	2	2	2
FRG1|ENSG00000109536.12|protein_coding	ENST00000226798.9:chr4:+|1|978:14:20|uORF|ACG	6	uORF	ACG	0	0	0	2
FRG1|ENSG00000109536.12|protein_coding	ENST00000226798.9:chr4:+|8|978:139:916|canonical|ATG	777	canonical	ATG	2	2	2	2
CLNK|ENSG00000109684.16|protein_coding	ENST00000226951.11:chr4:-|12|5502:144:1431|canonical|ATG	1287	canonical	ATG	2	2	2	1
FAM149A|ENSG00000109794.14|protein_coding	ENST00000227065.8:chr4:+|24|2708:353:602|ouORF|ATG	249	ouORF	ATG	2	2	2	1
SPA17|ENSG00000064199.7|protein_coding	ENST00000532692.1:chr11:+|70|4949:1422:1878|canonical|ATG	456	canonical	ATG	2	2	2	2
CD82|ENSG00000085117.12|protein_coding	ENST00000227155.9:chr11:+|23|2212:177:981|canonical|ATG	804	canonical	ATG	2	2	2	2
CD82|ENSG00000085117.12|protein_coding	ENST00000227155.9:chr11:+|2|2212:16:133|uORF|CTG	117	uORF	CTG	2	2	2	2
SPI1|ENSG00000066336.12|protein_coding	ENST00000227163.8:chr11:-|3|1168:39:855|canonical|ATG	816	canonical	ATG	2	2	2	1
CRYAB|ENSG00000109846.9|protein_coding	ENST00000227251.7:chr11:-|5|848:39:132|uORF|ATG	93	uORF	ATG	0	2	2	2
CTSC|ENSG00000109861.17|protein_coding	ENST00000227266.10:chr11:-|3|1870:65:1457|canonical|ATG	1392	canonical	ATG	2	2	2	2
ZPR1|ENSG00000109917.11|protein_coding	ENST00000227322.8:chr11:-|5|6539:34:1414|canonical|ATG	1380	canonical	ATG	2	2	2	2
CRTAM|ENSG00000109943.9|protein_coding	ENST00000227348.9:chr11:+|3|2473:48:1230|canonical|ATG	1182	canonical	ATG	2	2	2	0
HSPA8|ENSG00000109971.14|protein_coding	ENST00000532636.5:chr11:-|10|2306:121:2062|canonical|ATG	1941	canonical	ATG	2	2	2	2
DTX4|ENSG00000110042.8|protein_coding	ENST00000227451.4:chr11:+|12|6003:187:505|ouORF|ATG	318	ouORF	ATG	2	2	2	2
DTX4|ENSG00000110042.8|protein_coding	ENST00000227451.4:chr11:+|21|6003:465:2325|canonical|ATG	1860	canonical	ATG	2	2	2	1
UNC93B1|ENSG00000110057.8|protein_coding	ENST00000227471.7:chr11:-|1|2294:55:1849|canonical|ATG	1794	canonical	ATG	2	2	2	2
PUS3|ENSG00000110060.9|protein_coding	ENST00000227474.8:chr11:-|7|1829:84:1530|canonical|ATG	1446	canonical	ATG	2	2	2	2
CCND1|ENSG00000110092.4|protein_coding	ENST00000227507.3:chr11:+|4|4238:159:1047|canonical|ATG	888	canonical	ATG	2	2	2	2
CCDC86|ENSG00000110104.13|protein_coding	ENST00000227520.10:chr11:+|2|1851:13:1096|canonical|ATG	1083	canonical	ATG	2	2	2	2
CCDC86|ENSG00000110104.13|protein_coding	ENST00000227520.10:chr11:+|36|1851:747:924|iORF|GTG	177	iORF	GTG	0	0	0	0
PRPF19|ENSG00000110107.9|protein_coding	ENST00000227524.9:chr11:-|16|2337:204:1719|canonical|ATG	1515	canonical	ATG	2	2	2	2
PRPF19|ENSG00000110107.9|protein_coding	ENST00000227524.9:chr11:-|1|2337:13:214|ouORF|GTG	201	ouORF	GTG	1	2	2	2
TMEM109|ENSG00000110108.10|protein_coding	ENST00000227525.8:chr11:+|2|2129:15:30|uORF|ATG	15	uORF	ATG	0	2	0	2
TMEM109|ENSG00000110108.10|protein_coding	ENST00000227525.8:chr11:+|5|2129:60:96|uORF|GTG	36	uORF	GTG	0	1	0	2
TMEM109|ENSG00000110108.10|protein_coding	ENST00000227525.8:chr11:+|8|2129:98:107|uORF|GTG	9	uORF	GTG	0	2	0	2
PANX1|ENSG00000110218.9|protein_coding	ENST00000227638.8:chr11:+|25|2852:473:1754|canonical|ATG	1281	canonical	ATG	2	2	2	2
PANX1|ENSG00000110218.9|protein_coding	ENST00000227638.8:chr11:+|4|2852:47:53|uORF|CTG	6	uORF	CTG	0	0	0	2
IL10RA|ENSG00000110324.11|protein_coding	ENST00000227752.8:chr11:+|24|3653:265:274|iORF|ATG	9	iORF	ATG	0	0	0	2
IL10RA|ENSG00000110324.11|protein_coding	ENST00000227752.8:chr11:+|3|3653:59:179|ouORF|ATG	120	ouORF	ATG	2	2	2	0
IL10RA|ENSG00000110324.11|protein_coding	ENST00000227752.8:chr11:+|46|3653:481:631|iORF|ATG	150	iORF	ATG	0	2	0	1
IL10RA|ENSG00000110324.11|protein_coding	ENST00000227752.8:chr11:+|4|3653:75:1812|canonical|ATG	1737	canonical	ATG	2	2	2	1
GALNT18|ENSG00000110328.6|protein_coding	ENST00000227756.5:chr11:-|27|2503:394:478|ouORF|ATG	84	ouORF	ATG	0	2	2	2
GALNT18|ENSG00000110328.6|protein_coding	ENST00000227756.5:chr11:-|28|2503:413:2237|canonical|ATG	1824	canonical	ATG	2	2	2	2
GALNT18|ENSG00000110328.6|protein_coding	ENST00000227756.5:chr11:-|3|2503:56:143|uORF|ATG	87	uORF	ATG	0	2	2	2
PDHX|ENSG00000110435.13|protein_coding	ENST00000227868.9:chr11:+|5|2500:39:1545|canonical|ATG	1506	canonical	ATG	2	2	2	2
PDHX|ENSG00000110435.13|protein_coding	ENST00000448838.8:chr11:+|76|2659:1115:1121|iORF|CTG	6	iORF	CTG	0	0	0	2
SLC15A3|ENSG00000110446.12|protein_coding	ENST00000227880.8:chr11:-|17|2506:288:432|uORF|GTG	144	uORF	GTG	0	2	2	1
SLC15A3|ENSG00000110446.12|protein_coding	ENST00000227880.8:chr11:-|1|2506:35:80|uORF|CTG	45	uORF	CTG	0	2	0	2
SLC15A3|ENSG00000110446.12|protein_coding	ENST00000227880.8:chr11:-|30|2506:626:2372|canonical|ATG	1746	canonical	ATG	2	2	2	2
SLC15A3|ENSG00000110446.12|protein_coding	ENST00000227880.8:chr11:-|8|2506:109:373|uORF|GTG	264	uORF	GTG	0	2	2	0
DGAT2|ENSG00000062282.15|protein_coding	ENST00000228027.12:chr11:+|12|2407:153:198|uORF|ATG	45	uORF	ATG	0	2	1	2
DGAT2|ENSG00000062282.15|protein_coding	ENST00000228027.12:chr11:+|16|2407:215:1382|canonical|ATG	1167	canonical	ATG	2	2	2	2
DGAT2|ENSG00000062282.15|protein_coding	ENST00000228027.12:chr11:+|5|2407:52:175|uORF|CTG	123	uORF	CTG	0	2	2	2
C11orf58|ENSG00000110696.10|protein_coding	ENST00000228136.9:chr11:+|12|3920:133:685|canonical|ATG	552	canonical	ATG	2	2	2	2
RPS13|ENSG00000110700.7|protein_coding	ENST00000228140.6:chr11:-|3|491:26:473|canonical|ATG	447	canonical	ATG	2	2	2	1
YBX3|ENSG00000060138.13|protein_coding	ENST00000228251.9:chr12:-|1|1931:40:160|uORF|ACG	120	uORF	ACG	0	2	2	1
YBX3|ENSG00000060138.13|protein_coding	ENST00000228251.9:chr12:-|4|1931:213:1332|canonical|ATG	1119	canonical	ATG	2	2	2	2
SART3|ENSG00000075856.12|protein_coding	ENST00000228284.8:chr12:-|1|3704:6:2952|canonical|ATG	2946	canonical	ATG	2	2	2	2
RPLP0|ENSG00000089157.16|protein_coding	ENST00000551150.5:chr12:-|31|1344:317:1271|canonical|ATG	954	canonical	ATG	2	2	2	2
PXN|ENSG00000089159.17|protein_coding	ENST00000228307.11:chr12:-|6|3785:143:1919|canonical|ATG	1776	canonical	ATG	2	2	2	2
SLC25A3|ENSG00000075415.15|protein_coding	ENST00000228318.8:chr12:+|7|5987:60:1149|canonical|ATG	1089	canonical	ATG	2	2	2	1
POLR3B|ENSG00000013503.10|protein_coding	ENST00000228347.9:chr12:+|2|4183:18:36|uORF|ACG	18	uORF	ACG	0	0	0	0
POLR3B|ENSG00000013503.10|protein_coding	ENST00000228347.9:chr12:+|9|4183:133:3535|canonical|ATG	3402	canonical	ATG	2	2	2	2
PPFIBP1|ENSG00000110841.14|protein_coding	ENST00000228425.11:chr12:+|29|5983:284:3302|canonical|ATG	3018	canonical	ATG	2	2	2	2
CD69|ENSG00000110848.8|protein_coding	ENST00000228434.7:chr12:-|6|1676:82:682|canonical|ATG	600	canonical	ATG	2	2	2	2
PRDM4|ENSG00000110851.12|protein_coding	ENST00000228437.10:chr12:-|36|4182:438:2844|canonical|ATG	2406	canonical	ATG	2	2	2	2
PRDM4|ENSG00000110851.12|protein_coding	ENST00000228437.10:chr12:-|6|4182:122:134|uORF|CTG	12	uORF	CTG	0	0	0	2
PRDM4|ENSG00000110851.12|protein_coding	ENST00000228437.10:chr12:-|7|4182:130:343|uORF|ATG	213	uORF	ATG	1	2	2	2
CLEC2B|ENSG00000110852.5|protein_coding	ENST00000228438.3:chr12:-|12|1533:153:603|canonical|ATG	450	canonical	ATG	2	2	2	2
CLEC2B|ENSG00000110852.5|protein_coding	ENST00000228438.3:chr12:-|1|1533:15:141|uORF|TTG	126	uORF	TTG	0	2	2	2
CLEC2B|ENSG00000110852.5|protein_coding	ENST00000228438.3:chr12:-|26|1533:352:364|iORF|ATG	12	iORF	ATG	0	0	0	2
CLEC2B|ENSG00000110852.5|protein_coding	ENST00000228438.3:chr12:-|3|1533:23:32|uORF|GTG	9	uORF	GTG	0	0	0	2
CLEC2B|ENSG00000110852.5|protein_coding	ENST00000228438.3:chr12:-|7|1533:100:118|uORF|ATG	18	uORF	ATG	0	2	0	2
SELPLG|ENSG00000110876.10|protein_coding	ENST00000228463.6:chr12:-|24|1704:214:1465|truncation|ATG	1251	truncation	ATG	1	1	1	1
SELPLG|ENSG00000110876.10|protein_coding	ENST00000550948.2:chr12:-|34|2573:297:309|iORF|ATG	12	iORF	ATG	0	0	0	2
ASIC1|ENSG00000110881.12|protein_coding	ENST00000228468.8:chr12:+|13|4072:386:2111|canonical|ATG	1725	canonical	ATG	2	2	2	2
DAO|ENSG00000110887.8|protein_coding	ENST00000228476.8:chr12:+|12|1694:143:1187|canonical|ATG	1044	canonical	ATG	2	2	2	1
KCTD10|ENSG00000110906.13|protein_coding	ENST00000228495.11:chr12:-|3|3920:39:981|canonical|ATG	942	canonical	ATG	2	2	2	2
MLEC|ENSG00000110917.8|protein_coding	ENST00000228506.8:chr12:+|15|6341:149:1028|canonical|ATG	879	canonical	ATG	2	2	2	2
MLEC|ENSG00000110917.8|protein_coding	ENST00000228506.8:chr12:+|1|6341:1:25|uORF|GTG	24	uORF	GTG	0	2	0	2
MLEC|ENSG00000110917.8|protein_coding	ENST00000228506.8:chr12:+|374|6341:4184:4211|dORF|ATG	27	dORF	ATG	0	1	1	2
MLEC|ENSG00000110917.8|protein_coding	ENST00000228506.8:chr12:+|435|6341:4980:5202|dORF|GTG	222	dORF	GTG	0	2	2	1
MLEC|ENSG00000110917.8|protein_coding	ENST00000228506.8:chr12:+|4|6341:32:80|uORF|ATG	48	uORF	ATG	0	2	1	2
CSRNP2|ENSG00000110925.7|protein_coding	ENST00000228515.6:chr12:-|24|4517:345:1977|canonical|ATG	1632	canonical	ATG	2	2	2	2
IL23A|ENSG00000110944.9|protein_coding	ENST00000228534.6:chr12:+|10|1037:162:732|canonical|ATG	570	canonical	ATG	2	2	2	1
IL23A|ENSG00000110944.9|protein_coding	ENST00000228534.6:chr12:+|32|1037:343:454|iORF|ATG	111	iORF	ATG	1	2	0	1
SYT10|ENSG00000110975.8|protein_coding	ENST00000228567.7:chr12:-|14|4461:298:1870|canonical|ATG	1572	canonical	ATG	2	2	2	2
SYT10|ENSG00000110975.8|protein_coding	ENST00000228567.7:chr12:-|1|4461:6:21|uORF|ATG	15	uORF	ATG	0	0	0	2
SYT10|ENSG00000110975.8|protein_coding	ENST00000228567.7:chr12:-|4|4461:129:153|uORF|ATG	24	uORF	ATG	0	2	0	2
CYP27B1|ENSG00000111012.10|protein_coding	ENST00000228606.9:chr12:-|2|2372:38:1565|canonical|ATG	1527	canonical	ATG	2	2	2	1
MYF6|ENSG00000111046.4|protein_coding	ENST00000228641.4:chr12:+|99|1329:1206:1212|dORF|TTG	6	dORF	TTG	0	0	0	0
GLI1|ENSG00000111087.10|protein_coding	ENST00000228682.7:chr12:+|24|3972:445:3766|canonical|ATG	3321	canonical	ATG	2	2	2	1
PPM1H|ENSG00000111110.12|protein_coding	ENST00000228705.7:chr12:-|11|6454:178:271|uORF|ATG	93	uORF	ATG	0	2	2	2
PPM1H|ENSG00000111110.12|protein_coding	ENST00000228705.7:chr12:-|1|6454:3:21|uORF|ATG	18	uORF	ATG	0	0	0	0
PPM1H|ENSG00000111110.12|protein_coding	ENST00000228705.7:chr12:-|20|6454:342:414|uORF|ATG	72	uORF	ATG	0	1	2	0
PPM1H|ENSG00000111110.12|protein_coding	ENST00000228705.7:chr12:-|25|6454:415:1960|canonical|ATG	1545	canonical	ATG	2	2	2	2
LTA4H|ENSG00000111144.10|protein_coding	ENST00000228740.7:chr12:-|11|2140:69:1905|canonical|ATG	1836	canonical	ATG	2	2	2	2
LTA4H|ENSG00000111144.10|protein_coding	ENST00000228740.7:chr12:-|3|2140:22:40|uORF|CTG	18	uORF	CTG	0	2	0	2
ELK3|ENSG00000111145.8|protein_coding	ENST00000228741.8:chr12:+|15|4201:334:1558|canonical|ATG	1224	canonical	ATG	2	2	2	2
ITFG2|ENSG00000111203.13|protein_coding	ENST00000228799.7:chr12:+|2|2320:21:108|ouORF|CTG	87	ouORF	CTG	0	2	2	1
ITFG2|ENSG00000111203.13|protein_coding	ENST00000228799.7:chr12:+|9|2320:94:1438|canonical|ATG	1344	canonical	ATG	2	2	2	2
PRR4|ENSG00000111215.12|protein_coding	ENST00000228811.8:chr12:-|3|563:39:444|canonical|ATG	405	canonical	ATG	0	2	2	2
PARP11|ENSG00000111224.14|protein_coding	ENST00000228820.9:chr12:-|8|4449:171:1188|canonical|ATG	1017	canonical	ATG	2	2	2	2
ARPC3|ENSG00000111229.16|protein_coding	ENST00000228825.12:chr12:-|7|946:78:615|canonical|ATG	537	canonical	ATG	2	2	2	2
GPN3|ENSG00000111231.9|protein_coding	ENST00000228827.8:chr12:-|4|1457:55:910|canonical|ATG	855	canonical	ATG	2	2	2	2
MYL2|ENSG00000111245.17|protein_coding	ENST00000228841.15:chr12:-|5|783:51:552|canonical|ATG	501	canonical	ATG	2	2	2	2
RAD51AP1|ENSG00000111247.15|protein_coding	ENST00000228843.13:chr12:+|4|2163:51:1110|canonical|ATG	1059	canonical	ATG	2	2	2	2
AKAP3|ENSG00000111254.8|protein_coding	ENST00000228850.6:chr12:-|15|3334:167:203|uORF|TTG	36	uORF	TTG	0	2	0	1
AKAP3|ENSG00000111254.8|protein_coding	ENST00000228850.6:chr12:-|20|3334:222:282|uORF|ATG	60	uORF	ATG	0	2	0	1
AKAP3|ENSG00000111254.8|protein_coding	ENST00000228850.6:chr12:-|27|3334:328:478|uORF|ATG	150	uORF	ATG	0	2	2	1
AKAP3|ENSG00000111254.8|protein_coding	ENST00000228850.6:chr12:-|37|3334:552:3114|canonical|ATG	2562	canonical	ATG	2	2	2	1
AKAP3|ENSG00000111254.8|protein_coding	ENST00000228850.6:chr12:-|7|3334:66:78|uORF|CTG	12	uORF	CTG	0	0	1	2
DUSP16|ENSG00000111266.9|protein_coding	ENST00000298573.9:chr12:-|267|6661:3654:3756|dORF|CTG	102	dORF	CTG	0	0	2	0
DUSP16|ENSG00000111266.9|protein_coding	ENST00000298573.9:chr12:-|29|6661:605:794|uORF|ACG	189	uORF	ACG	0	2	2	1
DUSP16|ENSG00000111266.9|protein_coding	ENST00000298573.9:chr12:-|31|6661:691:700|uORF|ACG	9	uORF	ACG	0	1	1	2
CREBL2|ENSG00000111269.3|protein_coding	ENST00000228865.3:chr12:+|16|3770:298:661|canonical|ATG	363	canonical	ATG	2	2	2	2
CREBL2|ENSG00000111269.3|protein_coding	ENST00000228865.3:chr12:+|1|3770:25:31|uORF|CTG	6	uORF	CTG	0	0	0	2
CREBL2|ENSG00000111269.3|protein_coding	ENST00000228865.3:chr12:+|3|3770:47:125|uORF|ATG	78	uORF	ATG	2	2	2	2
CREBL2|ENSG00000111269.3|protein_coding	ENST00000228865.3:chr12:+|4|3770:88:244|uORF|TTG	156	uORF	TTG	0	2	2	1
CDKN1B|ENSG00000111276.12|protein_coding	ENST00000614874.2:chr12:+|10|4335:167:401|uORF|TTG	234	uORF	TTG	0	1	2	2
CDKN1B|ENSG00000111276.12|protein_coding	ENST00000228872.9:chr12:+|156|2411:2237:2267|dORF|TTG	30	dORF	TTG	0	0	0	1
CDKN1B|ENSG00000111276.12|protein_coding	ENST00000614874.2:chr12:+|1|4335:32:44|uORF|TTG	12	uORF	TTG	0	2	0	2
CDKN1B|ENSG00000111276.12|protein_coding	ENST00000614874.2:chr12:+|21|4335:369:435|uORF|CTG	66	uORF	CTG	0	1	2	2
CDKN1B|ENSG00000111276.12|protein_coding	ENST00000614874.2:chr12:+|29|4335:473:1070|canonical|ATG	597	canonical	ATG	2	2	2	2
CDKN1B|ENSG00000111276.12|protein_coding	ENST00000614874.2:chr12:+|4|4335:97:259|uORF|TTG	162	uORF	TTG	0	2	2	2
GPRC5D|ENSG00000111291.8|protein_coding	ENST00000228887.5:chr12:-|1|1038:1:1039|canonical|ATG	1038	canonical	ATG	1	2	2	0
SCNN1A|ENSG00000111319.13|protein_coding	ENST00000228916.7:chr12:-|1|3149:11:89|uORF|CTG	78	uORF	CTG	0	2	2	1
LTBR|ENSG00000111321.11|protein_coding	ENST00000228918.9:chr12:+|17|2134:198:1506|canonical|ATG	1308	canonical	ATG	2	2	2	2
OGFOD2|ENSG00000111325.16|protein_coding	ENST00000228922.11:chr12:+|6|1780:33:1086|canonical|ATG	1053	canonical	ATG	2	2	2	2
OAS3|ENSG00000111331.14|protein_coding	ENST00000228928.12:chr12:+|4|6599:58:3322|canonical|ATG	3264	canonical	ATG	2	2	2	2
ART4|ENSG00000111339.12|protein_coding	ENST00000228936.6:chr12:-|28|5160:320:356|uORF|ATG	36	uORF	ATG	0	2	1	2
ART4|ENSG00000111339.12|protein_coding	ENST00000228936.6:chr12:-|31|5160:370:427|ouORF|ATG	57	ouORF	ATG	0	2	1	1
ART4|ENSG00000111339.12|protein_coding	ENST00000228936.6:chr12:-|35|5160:414:1359|canonical|ATG	945	canonical	ATG	2	2	2	1
MGP|ENSG00000111341.10|protein_coding	ENST00000539261.6:chr12:-|1|1650:20:68|ouORF|CTG	48	ouORF	CTG	0	2	0	2
ARHGDIB|ENSG00000111348.9|protein_coding	ENST00000228945.9:chr12:-|4|1174:60:72|uORF|CTG	12	uORF	CTG	0	0	1	2
RERGL|ENSG00000111404.7|protein_coding	ENST00000229002.6:chr12:-|3|1147:54:126|uORF|ATG	72	uORF	ATG	0	2	2	1
FZD10|ENSG00000111432.5|protein_coding	ENST00000539839.1:chr12:+|22|3282:373:445|uORF|ATG	72	uORF	ATG	0	1	2	0
FZD10|ENSG00000111432.5|protein_coding	ENST00000229030.5:chr12:+|28|3277:480:2226|canonical|ATG	1746	canonical	ATG	2	2	2	1
NUP107|ENSG00000111581.10|protein_coding	ENST00000229179.9:chr12:+|1|6213:8:44|uORF|TTG	36	uORF	TTG	0	0	0	1
NUP107|ENSG00000111581.10|protein_coding	ENST00000229179.9:chr12:+|9|6213:89:2867|canonical|ATG	2778	canonical	ATG	2	2	2	2
CNOT2|ENSG00000111596.14|protein_coding	ENST00000418359.7:chr12:+|33|3152:452:2075|canonical|ATG	1623	canonical	ATG	2	2	2	2
TIMELESS|ENSG00000111602.12|protein_coding	ENST00000553532.6:chr12:-|13|5158:175:205|ouORF|ATG	30	ouORF	ATG	0	2	1	2
TIMELESS|ENSG00000111602.12|protein_coding	ENST00000229201.4:chr12:-|14|4376:156:3780|canonical|ATG	3624	canonical	ATG	2	2	2	2
TIMELESS|ENSG00000111602.12|protein_coding	ENST00000553532.6:chr12:-|1|5158:35:101|uORF|CTG	66	uORF	CTG	0	2	2	2
TIMELESS|ENSG00000111602.12|protein_coding	ENST00000553532.6:chr12:-|20|5158:217:223|iORF|ATG	6	iORF	ATG	0	0	0	2
TIMELESS|ENSG00000111602.12|protein_coding	ENST00000553532.6:chr12:-|28|5158:309:435|iORF|ATG	126	iORF	ATG	0	2	0	2
TIMELESS|ENSG00000111602.12|protein_coding	ENST00000553532.6:chr12:-|83|5158:828:837|iORF|ATG	9	iORF	ATG	0	0	0	2
KRR1|ENSG00000111615.14|protein_coding	ENST00000229214.9:chr12:-|2|10104:13:1159|canonical|ATG	1146	canonical	ATG	2	2	2	2
MRPL51|ENSG00000111639.8|protein_coding	ENST00000229238.5:chr12:-|16|898:127:514|canonical|ATG	387	canonical	ATG	2	2	2	2
MRPL51|ENSG00000111639.8|protein_coding	ENST00000229238.5:chr12:-|1|898:5:17|uORF|CTG	12	uORF	CTG	0	0	0	0
MRPL51|ENSG00000111639.8|protein_coding	ENST00000229238.5:chr12:-|3|898:25:55|uORF|ATG	30	uORF	ATG	0	2	0	2
MRPL51|ENSG00000111639.8|protein_coding	ENST00000229238.5:chr12:-|6|898:51:123|uORF|GTG	72	uORF	GTG	0	1	2	2
ACRBP|ENSG00000111644.8|protein_coding	ENST00000229243.7:chr12:-|7|1905:67:1699|canonical|ATG	1632	canonical	ATG	2	2	2	2
COPS7A|ENSG00000111652.10|protein_coding	ENST00000543155.6:chr12:+|2|1831:27:63|uORF|GTG	36	uORF	GTG	0	2	0	2
GNB3|ENSG00000111664.11|protein_coding	ENST00000229264.8:chr12:+|8|1657:140:1163|canonical|ATG	1023	canonical	ATG	1	2	2	0
CDCA3|ENSG00000111665.12|protein_coding	ENST00000229265.10:chr12:-|10|1047:89:821|canonical|ATG	732	canonical	ATG	2	2	2	1
CHPT1|ENSG00000111666.11|protein_coding	ENST00000229266.8:chr12:+|9|1572:223:1444|canonical|ATG	1221	canonical	ATG	2	2	2	2
USP5|ENSG00000111667.14|protein_coding	ENST00000229268.13:chr12:+|279|3162:2938:3043|dORF|GTG	105	dORF	GTG	0	1	2	0
USP5|ENSG00000111667.14|protein_coding	ENST00000229268.13:chr12:+|36|3162:386:392|iORF|ATG	6	iORF	ATG	0	0	0	2
USP5|ENSG00000111667.14|protein_coding	ENST00000229268.13:chr12:+|67|3162:654:672|iORF|GTG	18	iORF	GTG	0	0	0	2
USP5|ENSG00000111667.14|protein_coding	ENST00000229268.13:chr12:+|7|3162:31:2608|canonical|ATG	2577	canonical	ATG	2	2	2	2
C12orf57|ENSG00000111678.11|protein_coding	ENST00000544681.1:chr12:+|30|980:245:263|uORF|GTG	18	uORF	GTG	0	2	0	2
C12orf57|ENSG00000111678.11|protein_coding	ENST00000229281.6:chr12:+|9|561:101:482|canonical|ATG	381	canonical	ATG	2	2	2	2
NANOG|ENSG00000111704.11|protein_coding	ENST00000229307.9:chr12:+|11|5182:152:161|uORF|CTG	9	uORF	CTG	0	0	0	0
NANOG|ENSG00000111704.11|protein_coding	ENST00000229307.9:chr12:+|12|5182:214:1132|canonical|ATG	918	canonical	ATG	2	2	2	0
NANOG|ENSG00000111704.11|protein_coding	ENST00000229307.9:chr12:+|8|5182:64:97|uORF|ATG	33	uORF	ATG	0	0	0	0
GOLT1B|ENSG00000111711.10|protein_coding	ENST00000229314.10:chr12:+|14|3253:136:553|canonical|ATG	417	canonical	ATG	2	2	2	2
GOLT1B|ENSG00000111711.10|protein_coding	ENST00000229314.10:chr12:+|3|3253:12:228|ouORF|CTG	216	ouORF	CTG	1	2	2	1
PRKAB1|ENSG00000111725.11|protein_coding	ENST00000541640.5:chr12:+|108|2303:1392:1560|dORF|CTG	168	dORF	CTG	0	2	2	0
PRKAB1|ENSG00000111725.11|protein_coding	ENST00000541640.5:chr12:+|14|2303:192:1005|canonical|ATG	813	canonical	ATG	2	2	2	2
CMAS|ENSG00000111726.13|protein_coding	ENST00000229329.7:chr12:+|1|1748:25:37|uORF|CTG	12	uORF	CTG	0	2	0	2
CMAS|ENSG00000111726.13|protein_coding	ENST00000229329.7:chr12:+|2|1748:30:45|uORF|GTG	15	uORF	GTG	0	0	0	2
CMAS|ENSG00000111726.13|protein_coding	ENST00000229329.7:chr12:+|4|1748:52:232|ouORF|ATG	180	ouORF	ATG	2	2	2	2
CMAS|ENSG00000111726.13|protein_coding	ENST00000229329.7:chr12:+|8|1748:87:1392|canonical|ATG	1305	canonical	ATG	2	2	2	2
HCFC2|ENSG00000111727.12|protein_coding	ENST00000229330.9:chr12:+|4|5660:31:2410|canonical|ATG	2379	canonical	ATG	2	2	2	1
CLEC4A|ENSG00000111729.15|protein_coding	ENST00000229332.12:chr12:+|26|1296:263:977|canonical|ATG	714	canonical	ATG	2	2	2	1
AICDA|ENSG00000111732.11|protein_coding	ENST00000229335.11:chr12:-|7|2803:93:690|canonical|ATG	597	canonical	ATG	2	2	2	1
RAB35|ENSG00000111737.12|protein_coding	ENST00000229340.10:chr12:-|4|2855:104:710|canonical|ATG	606	canonical	ATG	2	2	2	2
RAB35|ENSG00000111737.12|protein_coding	ENST00000229340.10:chr12:-|63|2855:709:1540|odORF|ATG	831	odORF	ATG	1	2	2	0
COX6A1|ENSG00000111775.3|protein_coding	ENST00000229379.3:chr12:+|1|537:15:345|canonical|ATG	330	canonical	ATG	2	2	2	2
COX6A1|ENSG00000111775.3|protein_coding	ENST00000229379.3:chr12:+|32|537:410:440|dORF|ATG	30	dORF	ATG	0	2	0	2
RFX4|ENSG00000111783.13|protein_coding	ENST00000229387.6:chr12:+|8|3378:119:2045|canonical|ATG	1926	canonical	ATG	2	2	2	2
SRSF9|ENSG00000111786.9|protein_coding	ENST00000229390.8:chr12:-|12|1152:140:806|canonical|ATG	666	canonical	ATG	2	2	2	2
SRSF9|ENSG00000111786.9|protein_coding	ENST00000229390.8:chr12:-|1|1152:29:44|uORF|ATG	15	uORF	ATG	0	2	0	2
SRSF9|ENSG00000111786.9|protein_coding	ENST00000229390.8:chr12:-|2|1152:34:88|uORF|GTG	54	uORF	GTG	0	2	0	1
FGFR1OP2|ENSG00000111790.14|protein_coding	ENST00000229395.8:chr12:+|18|2932:256:1018|canonical|ATG	762	canonical	ATG	2	2	2	2
KLRB1|ENSG00000111796.4|protein_coding	ENST00000229402.4:chr12:-|9|1478:78:756|canonical|ATG	678	canonical	ATG	2	2	2	0
IYD|ENSG00000009765.15|protein_coding	ENST00000229447.9:chr6:+|19|7513:141:1023|canonical|ATG	882	canonical	ATG	2	2	2	0
ENSG00000232774|ENSG00000232774.8|lncRNA	ENST00000229465.10:chr14:+|10|1655:117:126|noncoding|ATG	9	noncoding	ATG	0	0	1	2
ENSG00000232774|ENSG00000232774.8|lncRNA	ENST00000229465.10:chr14:+|13|1655:159:435|noncoding|ATG	276	noncoding	ATG	1	2	2	2
ENSG00000232774|ENSG00000232774.8|lncRNA	ENST00000229465.10:chr14:+|2|1655:14:110|noncoding|ATG	96	noncoding	ATG	0	2	2	2
FYN|ENSG00000010810.17|protein_coding	ENST00000229471.8:chr6:-|9|2009:104:1553|canonical|ATG	1449	canonical	ATG	2	2	2	2
RSPH4A|ENSG00000111834.13|protein_coding	ENST00000229554.10:chr6:+|8|2840:146:2297|canonical|ATG	2151	canonical	ATG	2	2	2	2
TMEM14C|ENSG00000111843.14|protein_coding	ENST00000541412.5:chr6:+|24|1177:386:725|canonical|ATG	339	canonical	ATG	2	2	2	2
TMEM14C|ENSG00000111843.14|protein_coding	ENST00000541412.5:chr6:+|37|1177:471:477|iORF|ATG	6	iORF	ATG	0	0	0	2
TMEM14C|ENSG00000111843.14|protein_coding	ENST00000541412.5:chr6:+|63|1177:733:763|dORF|ATG	30	dORF	ATG	0	2	0	2
TMEM14C|ENSG00000111843.14|protein_coding	ENST00000541412.5:chr6:+|72|1177:881:929|dORF|ATG	48	dORF	ATG	0	2	0	2
TMEM14C|ENSG00000111843.14|protein_coding	ENST00000541412.5:chr6:+|74|1177:910:916|dORF|ATG	6	dORF	ATG	0	0	1	2
TMEM14C|ENSG00000111843.14|protein_coding	ENST00000541412.5:chr6:+|78|1177:963:1008|dORF|ATG	45	dORF	ATG	0	2	0	2
TMEM14C|ENSG00000111843.14|protein_coding	ENST00000229563.6:chr6:+|6|1016:133:190|uORF|TTG	57	uORF	TTG	0	2	0	2
TMEM14C|ENSG00000111843.14|protein_coding	ENST00000541412.5:chr6:+|82|1177:1009:1120|dORF|ATG	111	dORF	ATG	0	2	2	0
TMEM14C|ENSG00000111843.14|protein_coding	ENST00000229563.6:chr6:+|8|1016:164:239|ouORF|GTG	75	ouORF	GTG	2	2	2	2
ADTRP|ENSG00000111863.13|protein_coding	ENST00000229583.9:chr6:-|3|891:45:792|canonical|ATG	747	canonical	ATG	2	2	2	1
ASF1A|ENSG00000111875.8|protein_coding	ENST00000229595.6:chr6:+|24|2434:263:878|canonical|ATG	615	canonical	ATG	2	2	2	2
ASF1A|ENSG00000111875.8|protein_coding	ENST00000229595.6:chr6:+|48|2434:525:534|iORF|ATG	9	iORF	ATG	0	0	0	2
ASF1A|ENSG00000111875.8|protein_coding	ENST00000229595.6:chr6:+|4|2434:52:76|uORF|ATG	24	uORF	ATG	0	2	1	2
ASF1A|ENSG00000111875.8|protein_coding	ENST00000229595.6:chr6:+|54|2434:597:603|iORF|ATG	6	iORF	ATG	0	0	0	2
ASF1A|ENSG00000111875.8|protein_coding	ENST00000229595.6:chr6:+|8|2434:91:112|uORF|CTG	21	uORF	CTG	0	2	0	2
HINT3|ENSG00000111911.7|protein_coding	ENST00000229633.7:chr6:+|10|3325:169:190|uORF|CTG	21	uORF	CTG	0	2	0	2
HINT3|ENSG00000111911.7|protein_coding	ENST00000229633.7:chr6:+|12|3325:209:758|canonical|ATG	549	canonical	ATG	2	2	2	2
HINT3|ENSG00000111911.7|protein_coding	ENST00000229633.7:chr6:+|29|3325:411:423|iORF|ATG	12	iORF	ATG	0	0	0	2
HINT3|ENSG00000111911.7|protein_coding	ENST00000229633.7:chr6:+|3|3325:38:167|uORF|TTG	129	uORF	TTG	0	2	2	1
HINT3|ENSG00000111911.7|protein_coding	ENST00000229633.7:chr6:+|4|3325:78:228|ouORF|CTG	150	ouORF	CTG	0	2	2	2
HINT3|ENSG00000111911.7|protein_coding	ENST00000229633.7:chr6:+|59|3325:754:802|odORF|ATG	48	odORF	ATG	0	0	0	1
NCOA7|ENSG00000111912.20|protein_coding	ENST00000392477.7:chr6:+|1|6264:7:109|uORF|ATG	102	uORF	ATG	2	2	2	0
NCOA7|ENSG00000111912.20|protein_coding	ENST00000392477.7:chr6:+|2|6264:51:129|uORF|ATG	78	uORF	ATG	2	2	2	2
ULBP1|ENSG00000111981.5|protein_coding	ENST00000229708.4:chr6:+|2|3211:26:215|ouORF|CTG	189	ouORF	CTG	0	2	2	0
ULBP1|ENSG00000111981.5|protein_coding	ENST00000229708.4:chr6:+|8|3211:108:843|canonical|ATG	735	canonical	ATG	2	2	2	2
SLC44A4|ENSG00000204385.13|protein_coding	ENST00000229729.11:chr6:-|2|2585:18:2151|canonical|ATG	2133	canonical	ATG	2	2	2	1
FBXO5|ENSG00000112029.10|protein_coding	ENST00000367241.3:chr6:-|122|2221:1616:1631|dORF|ATG	15	dORF	ATG	0	0	1	2
FBXO5|ENSG00000112029.10|protein_coding	ENST00000229758.8:chr6:-|1|2054:9:15|uORF|CTG	6	uORF	CTG	0	0	0	2
FBXO5|ENSG00000112029.10|protein_coding	ENST00000229758.8:chr6:-|8|2054:83:1427|canonical|ATG	1344	canonical	ATG	2	2	2	2
OPRM1|ENSG00000112038.18|protein_coding	ENST00000229768.9:chr6:+|4|1465:51:1392|canonical|ATG	1341	canonical	ATG	2	2	2	0
FANCE|ENSG00000112039.5|protein_coding	ENST00000229769.3:chr6:+|12|2576:209:1820|canonical|ATG	1611	canonical	ATG	2	2	2	2
FANCE|ENSG00000112039.5|protein_coding	ENST00000229769.3:chr6:+|4|2576:80:86|uORF|TTG	6	uORF	TTG	0	0	0	2
FANCE|ENSG00000112039.5|protein_coding	ENST00000229769.3:chr6:+|5|2576:92:164|uORF|CTG	72	uORF	CTG	0	2	2	2
MAPK14|ENSG00000112062.11|protein_coding	ENST00000229794.9:chr6:+|21|4222:351:1434|canonical|ATG	1083	canonical	ATG	2	2	2	2
MAPK14|ENSG00000112062.11|protein_coding	ENST00000229795.7:chr6:+|14|4319:203:233|uORF|TTG	30	uORF	TTG	0	2	0	1
MAPK14|ENSG00000112062.11|protein_coding	ENST00000229795.7:chr6:+|27|4319:448:1531|canonical|ATG	1083	canonical	ATG	2	2	2	2
STK38|ENSG00000112079.9|protein_coding	ENST00000229812.8:chr6:-|21|3585:296:1694|canonical|ATG	1398	canonical	ATG	2	2	2	2
HLA-DOA|ENSG00000204252.14|protein_coding	ENST00000229829.7:chr6:-|1|3464:5:38|uORF|CTG	33	uORF	CTG	0	1	0	1
HLA-DOA|ENSG00000204252.14|protein_coding	ENST00000229829.7:chr6:-|7|3464:56:809|canonical|ATG	753	canonical	ATG	1	2	2	2
SAYSD1|ENSG00000112167.10|protein_coding	ENST00000229903.5:chr6:-|16|2018:256:268|iORF|ATG	12	iORF	ATG	0	2	0	2
SAYSD1|ENSG00000112167.10|protein_coding	ENST00000229903.5:chr6:-|8|2018:98:650|canonical|ATG	552	canonical	ATG	2	2	2	2
CAP2|ENSG00000112186.13|protein_coding	ENST00000229922.7:chr6:+|11|2925:154:1588|canonical|ATG	1434	canonical	ATG	2	2	2	2
CAP2|ENSG00000112186.13|protein_coding	ENST00000229922.7:chr6:+|1|2925:10:28|uORF|CTG	18	uORF	CTG	0	0	0	0
GPR63|ENSG00000112218.9|protein_coding	ENST00000229955.4:chr6:-|1|5967:31:289|uORF|CTG	258	uORF	CTG	0	2	2	1
GPR63|ENSG00000112218.9|protein_coding	ENST00000229955.4:chr6:-|31|5967:361:1621|canonical|ATG	1260	canonical	ATG	2	2	2	2
GPR63|ENSG00000112218.9|protein_coding	ENST00000229955.4:chr6:-|7|5967:125:308|uORF|ATG	183	uORF	ATG	2	2	2	1
FBXL4|ENSG00000112234.9|protein_coding	ENST00000369244.7:chr6:-|36|8058:450:2316|canonical|ATG	1866	canonical	ATG	2	2	2	2
FBXL4|ENSG00000112234.9|protein_coding	ENST00000369244.7:chr6:-|4|8058:89:107|uORF|CTG	18	uORF	CTG	0	2	0	2
FBXL4|ENSG00000112234.9|protein_coding	ENST00000369244.7:chr6:-|18|8058:268:295|uORF|ATG	27	uORF	ATG	0	2	1	2
GPLD1|ENSG00000112293.15|protein_coding	ENST00000230036.2:chr6:-|8|5790:68:2591|canonical|ATG	2523	canonical	ATG	2	2	2	2
ACOT13|ENSG00000112304.11|protein_coding	ENST00000230048.5:chr6:+|12|4041:188:611|canonical|ATG	423	canonical	ATG	2	2	2	2
ACOT13|ENSG00000112304.11|protein_coding	ENST00000537591.5:chr6:+|4|4391:69:108|uORF|CTG	39	uORF	CTG	0	2	0	2
ACOT13|ENSG00000112304.11|protein_coding	ENST00000537591.5:chr6:+|76|4391:954:963|dORF|ATG	9	dORF	ATG	0	0	0	2
ACOT13|ENSG00000112304.11|protein_coding	ENST00000537591.5:chr6:+|7|4391:120:234|uORF|GTG	114	uORF	GTG	0	2	2	2
RPS12|ENSG00000112306.8|protein_coding	ENST00000230050.4:chr6:+|2|503:41:74|uORF|TTG	33	uORF	TTG	0	2	0	2
RPS12|ENSG00000112306.8|protein_coding	ENST00000230050.4:chr6:+|43|503:469:490|odORF|ATG	21	odORF	ATG	0	0	0	2
RPS12|ENSG00000112306.8|protein_coding	ENST00000230050.4:chr6:+|4|503:83:482|canonical|ATG	399	canonical	ATG	2	2	2	2
RPS12|ENSG00000112306.8|protein_coding	ENST00000230050.4:chr6:+|5|503:99:117|iORF|TTG	18	iORF	TTG	0	0	1	1
B3GAT2|ENSG00000112309.11|protein_coding	ENST00000230053.11:chr6:-|25|6587:513:543|uORF|ATG	30	uORF	ATG	0	1	1	2
B3GAT2|ENSG00000112309.11|protein_coding	ENST00000230053.11:chr6:-|34|6587:632:1604|canonical|ATG	972	canonical	ATG	2	2	2	2
B3GAT2|ENSG00000112309.11|protein_coding	ENST00000230053.11:chr6:-|6|6587:131:137|uORF|ATG	6	uORF	ATG	0	1	1	2
GMNN|ENSG00000112312.10|protein_coding	ENST00000230056.8:chr6:+|17|1263:181:238|uORF|GTG	57	uORF	GTG	0	2	0	2
GMNN|ENSG00000112312.10|protein_coding	ENST00000230056.8:chr6:+|5|1263:55:181|uORF|CTG	126	uORF	CTG	0	2	2	2
GMNN|ENSG00000112312.10|protein_coding	ENST00000230056.8:chr6:+|7|1263:101:164|uORF|GTG	63	uORF	GTG	0	2	2	2
GMNN|ENSG00000112312.10|protein_coding	ENST00000230056.8:chr6:+|9|1263:108:138|uORF|GTG	30	uORF	GTG	0	2	0	2
SNX3|ENSG00000112335.15|protein_coding	ENST00000230085.13:chr6:-|6|1535:120:609|canonical|ATG	489	canonical	ATG	2	2	2	2
ZBTB24|ENSG00000112365.5|protein_coding	ENST00000230122.4:chr6:-|1|5501:1:136|uORF|GTG	135	uORF	GTG	0	2	2	0
ZBTB24|ENSG00000112365.5|protein_coding	ENST00000230122.4:chr6:-|9|5501:151:2245|canonical|ATG	2094	canonical	ATG	2	2	2	2
FIG4|ENSG00000112367.12|protein_coding	ENST00000230124.8:chr6:+|16|3025:141:2865|canonical|ATG	2724	canonical	ATG	2	2	2	2
ADGRG6|ENSG00000112414.15|protein_coding	ENST00000230173.10:chr6:+|31|7026:477:4143|canonical|ATG	3666	canonical	ATG	2	2	2	2
UNC93A|ENSG00000112494.10|protein_coding	ENST00000230256.8:chr6:+|12|2111:141:159|uORF|GTG	18	uORF	GTG	0	1	1	1
UNC93A|ENSG00000112494.10|protein_coding	ENST00000230256.8:chr6:+|16|2111:176:1550|canonical|ATG	1374	canonical	ATG	2	2	2	2
UNC93A|ENSG00000112494.10|protein_coding	ENST00000230256.8:chr6:+|3|2111:21:54|uORF|ATG	33	uORF	ATG	0	2	0	2
UNC93A|ENSG00000112494.10|protein_coding	ENST00000230256.8:chr6:+|4|2111:59:125|uORF|ATG	66	uORF	ATG	0	2	2	2
C6orf118|ENSG00000112539.15|protein_coding	ENST00000230301.9:chr6:-|2|1822:20:1430|canonical|ATG	1410	canonical	ATG	2	2	2	1
MDFI|ENSG00000112559.15|protein_coding	ENST00000373051.6:chr6:+|13|1622:218:959|canonical|ATG	741	canonical	ATG	2	2	2	2
BYSL|ENSG00000112578.10|protein_coding	ENST00000230340.9:chr6:+|4|1718:65:1379|canonical|ATG	1314	canonical	ATG	2	2	2	2
BYSL|ENSG00000112578.10|protein_coding	ENST00000230340.9:chr6:+|69|1718:838:847|iORF|ACG	9	iORF	ACG	0	0	0	2
TBP|ENSG00000112592.15|protein_coding	ENST00000230354.10:chr6:+|26|1861:237:1257|canonical|ATG	1020	canonical	ATG	2	2	2	2
TBP|ENSG00000112592.15|protein_coding	ENST00000230354.10:chr6:+|2|1861:13:112|uORF|GTG	99	uORF	GTG	1	2	2	2
GUCA1B|ENSG00000112599.9|protein_coding	ENST00000230361.4:chr6:-|9|2270:137:740|canonical|ATG	603	canonical	ATG	1	1	2	1
PRPH2|ENSG00000112619.8|protein_coding	ENST00000230381.7:chr6:-|204|3001:2158:2521|dORF|ATG	363	dORF	ATG	1	2	2	0
PRPH2|ENSG00000112619.8|protein_coding	ENST00000230381.7:chr6:-|22|3001:264:1305|canonical|ATG	1041	canonical	ATG	1	2	2	1
PTK7|ENSG00000112655.16|protein_coding	ENST00000230419.9:chr6:+|14|4222:176:3389|canonical|ATG	3213	canonical	ATG	2	2	2	2
DNPH1|ENSG00000112667.13|protein_coding	ENST00000230431.11:chr6:-|2|654:26:551|canonical|ATG	525	canonical	ATG	2	2	2	2
EXOC2|ENSG00000112685.14|protein_coding	ENST00000230449.9:chr6:-|13|4456:165:2940|canonical|ATG	2775	canonical	ATG	2	2	2	2
EXOC2|ENSG00000112685.14|protein_coding	ENST00000230449.9:chr6:-|3|4456:34:196|ouORF|GTG	162	ouORF	GTG	1	2	2	1
EXOC2|ENSG00000112685.14|protein_coding	ENST00000230449.9:chr6:-|73|4456:895:904|iORF|ATG	9	iORF	ATG	0	0	0	0
TMEM30A|ENSG00000112697.17|protein_coding	ENST00000230461.11:chr6:-|12|4418:155:1241|canonical|ATG	1086	canonical	ATG	2	2	2	2
TTK|ENSG00000112742.10|protein_coding	ENST00000509894.5:chr6:+|55|3725:830:3401|canonical|ATG	2571	canonical	ATG	2	2	2	2
LAMA4|ENSG00000112769.20|protein_coding	ENST00000230538.12:chr6:-|17|7228:251:5723|canonical|ATG	5472	canonical	ATG	2	2	2	2
ENPP5|ENSG00000112796.10|protein_coding	ENST00000371383.7:chr6:-|122|3845:1704:1716|odORF|ATG	12	odORF	ATG	0	2	0	2
ENPP5|ENSG00000112796.10|protein_coding	ENST00000371383.7:chr6:-|14|3845:271:1705|canonical|ATG	1434	canonical	ATG	2	2	2	2
ENPP5|ENSG00000112796.10|protein_coding	ENST00000371383.7:chr6:-|3|3845:38:158|uORF|GTG	120	uORF	GTG	0	2	2	1
LY86|ENSG00000112799.9|protein_coding	ENST00000379953.6:chr6:+|28|1197:353:842|canonical|ATG	489	canonical	ATG	2	2	2	2
LY86|ENSG00000112799.9|protein_coding	ENST00000379953.6:chr6:+|74|1197:849:855|dORF|CTG	6	dORF	CTG	0	0	1	1
PRSS16|ENSG00000112812.16|protein_coding	ENST00000230582.8:chr6:+|112|2887:1168:1201|iORF|ATG	33	iORF	ATG	1	2	0	2
PRSS16|ENSG00000112812.16|protein_coding	ENST00000230582.8:chr6:+|162|2887:1775:1787|dORF|ATG	12	dORF	ATG	0	0	0	2
PRSS16|ENSG00000112812.16|protein_coding	ENST00000230582.8:chr6:+|2|2887:38:1583|canonical|ATG	1545	canonical	ATG	2	2	2	1
PRSS16|ENSG00000112812.16|protein_coding	ENST00000230582.8:chr6:+|91|2887:930:957|iORF|ATG	27	iORF	ATG	0	0	0	2
MEP1A|ENSG00000112818.11|protein_coding	ENST00000230588.9:chr6:+|2|2893:11:2252|canonical|ATG	2241	canonical	ATG	2	2	2	1
MTREX|ENSG00000039123.16|protein_coding	ENST00000230640.10:chr5:+|15|3961:219:225|iORF|ATG	6	iORF	ATG	0	0	0	2
MTREX|ENSG00000039123.16|protein_coding	ENST00000230640.10:chr5:+|3|3961:26:3155|canonical|ATG	3129	canonical	ATG	2	2	2	2
ISL1|ENSG00000016082.15|protein_coding	ENST00000230658.12:chr5:+|10|2394:225:1275|canonical|ATG	1050	canonical	ATG	2	2	2	2
SLC6A7|ENSG00000011083.9|protein_coding	ENST00000230671.7:chr5:+|261|3625:2953:3181|dORF|ATG	228	dORF	ATG	0	0	2	0
SLC6A7|ENSG00000011083.9|protein_coding	ENST00000230671.7:chr5:+|5|3625:24:2178|extension|ATG	2154	extension	ATG	2	2	1	2
NUDT12|ENSG00000112874.10|protein_coding	ENST00000230792.7:chr5:-|10|3488:94:1483|canonical|ATG	1389	canonical	ATG	2	2	2	2
TENT4A|ENSG00000112941.14|protein_coding	ENST00000230859.8:chr5:+|18|5030:553:2932|canonical|ATG	2379	canonical	ATG	2	2	2	2
TENT4A|ENSG00000112941.14|protein_coding	ENST00000230859.8:chr5:+|1|5030:12:90|uORF|CTG	78	uORF	CTG	0	2	2	1
TENT4A|ENSG00000112941.14|protein_coding	ENST00000230859.8:chr5:+|3|5030:86:101|uORF|GTG	15	uORF	GTG	0	2	0	2
TENT4A|ENSG00000112941.14|protein_coding	ENST00000230859.8:chr5:+|7|5030:188:260|uORF|ATG	72	uORF	ATG	0	2	2	2
GHR|ENSG00000112964.14|protein_coding	ENST00000230882.9:chr5:+|4|4899:65:188|uORF|ATG	123	uORF	ATG	2	2	2	2
DAP|ENSG00000112977.16|protein_coding	ENST00000230895.11:chr5:-|6|2301:167:476|canonical|ATG	309	canonical	ATG	2	2	2	2
BRD8|ENSG00000112983.18|protein_coding	ENST00000230901.9:chr5:-|1|3198:17:2873|canonical|ATG	2856	canonical	ATG	2	2	2	2
HBEGF|ENSG00000113070.8|protein_coding	ENST00000230990.7:chr5:-|13|2358:164:188|uORF|ACG	24	uORF	ACG	0	0	1	2
HBEGF|ENSG00000113070.8|protein_coding	ENST00000230990.7:chr5:-|1|2358:18:51|uORF|ACG	33	uORF	ACG	0	2	0	1
HBEGF|ENSG00000113070.8|protein_coding	ENST00000230990.7:chr5:-|23|2358:276:903|canonical|ATG	627	canonical	ATG	2	2	2	2
HBEGF|ENSG00000113070.8|protein_coding	ENST00000230990.7:chr5:-|7|2358:82:280|ouORF|CTG	198	ouORF	CTG	0	2	2	2
LOX|ENSG00000113083.15|protein_coding	ENST00000231004.5:chr5:-|10|5076:127:151|uORF|TTG	24	uORF	TTG	0	2	0	2
LOX|ENSG00000113083.15|protein_coding	ENST00000231004.5:chr5:-|19|5076:202:211|uORF|GTG	9	uORF	GTG	0	0	0	2
LOX|ENSG00000113083.15|protein_coding	ENST00000231004.5:chr5:-|21|5076:227:233|uORF|CTG	6	uORF	CTG	0	0	0	2
LOX|ENSG00000113083.15|protein_coding	ENST00000231004.5:chr5:-|26|5076:275:1529|canonical|ATG	1254	canonical	ATG	2	2	2	2
LOX|ENSG00000113083.15|protein_coding	ENST00000231004.5:chr5:-|4|5076:54:102|uORF|CTG	48	uORF	CTG	0	1	1	2
LOX|ENSG00000113083.15|protein_coding	ENST00000231004.5:chr5:-|7|5076:98:206|uORF|TTG	108	uORF	TTG	0	1	2	2
LOX|ENSG00000113083.15|protein_coding	ENST00000231004.5:chr5:-|8|5076:102:183|uORF|CTG	81	uORF	CTG	0	2	2	2
GZMK|ENSG00000113088.6|protein_coding	ENST00000231009.3:chr5:+|2|1506:68:863|canonical|ATG	795	canonical	ATG	2	2	2	1
CDH9|ENSG00000113100.10|protein_coding	ENST00000231021.9:chr5:-|14|3082:174:2544|canonical|ATG	2370	canonical	ATG	2	2	2	1
CDH9|ENSG00000113100.10|protein_coding	ENST00000231021.9:chr5:-|6|3082:73:163|uORF|ACG	90	uORF	ACG	0	1	2	1
SPARC|ENSG00000113140.11|protein_coding	ENST00000231061.9:chr5:-|111|3451:1123:1168|dORF|ATG	45	dORF	ATG	1	0	1	1
SPARC|ENSG00000113140.11|protein_coding	ENST00000231061.9:chr5:-|171|3451:1811:1817|dORF|ATG	6	dORF	ATG	1	1	1	2
SPARC|ENSG00000113140.11|protein_coding	ENST00000231061.9:chr5:-|227|3451:2593:2599|dORF|GTG	6	dORF	GTG	0	0	0	2
SPARC|ENSG00000113140.11|protein_coding	ENST00000231061.9:chr5:-|8|3451:65:977|canonical|ATG	912	canonical	ATG	2	2	2	2
SPARC|ENSG00000113140.11|protein_coding	ENST00000231061.9:chr5:-|99|3451:1036:1093|dORF|ATG	57	dORF	ATG	0	2	1	1
HAND1|ENSG00000113196.3|protein_coding	ENST00000231121.3:chr5:-|10|1701:220:868|canonical|ATG	648	canonical	ATG	2	2	2	2
HAND1|ENSG00000113196.3|protein_coding	ENST00000231121.3:chr5:-|8|1701:170:185|uORF|ATG	15	uORF	ATG	0	2	1	0
PCDHB3|ENSG00000113205.5|protein_coding	ENST00000231130.3:chr5:+|17|3355:178:2569|canonical|ATG	2391	canonical	ATG	2	2	2	2
PCDHB5|ENSG00000113209.9|protein_coding	ENST00000231134.8:chr5:+|12|3410:166:202|uORF|ATG	36	uORF	ATG	0	2	1	2
PCDHB5|ENSG00000113209.9|protein_coding	ENST00000231134.8:chr5:+|21|3410:230:2618|canonical|ATG	2388	canonical	ATG	2	2	2	2
PCDHB5|ENSG00000113209.9|protein_coding	ENST00000231134.8:chr5:+|223|3410:2628:2841|dORF|ATG	213	dORF	ATG	0	0	2	0
PCDHB6|ENSG00000113211.6|protein_coding	ENST00000231136.4:chr5:+|14|3231:202:2587|canonical|ATG	2385	canonical	ATG	2	2	2	1
PCDHB7|ENSG00000113212.7|protein_coding	ENST00000231137.6:chr5:+|15|3740:193:2575|canonical|ATG	2382	canonical	ATG	2	2	2	2
PCDHB15|ENSG00000113248.6|protein_coding	ENST00000231173.6:chr5:+|12|3971:185:2549|canonical|ATG	2364	canonical	ATG	2	2	2	2
PCDHB15|ENSG00000113248.6|protein_coding	ENST00000231173.6:chr5:+|4|3971:62:137|uORF|ATG	75	uORF	ATG	2	2	2	2
THG1L|ENSG00000113272.14|protein_coding	ENST00000231198.12:chr5:+|2|2885:22:919|canonical|ATG	897	canonical	ATG	2	2	2	2
IL12B|ENSG00000113302.5|protein_coding	ENST00000231228.3:chr5:-|4|2364:57:1044|canonical|ATG	987	canonical	ATG	2	2	2	0
TTC1|ENSG00000113312.12|protein_coding	ENST00000231238.10:chr5:+|1|1441:30:189|ouORF|GTG	159	ouORF	GTG	0	2	2	2
TTC1|ENSG00000113312.12|protein_coding	ENST00000682719.1:chr5:+|11|1485:135:1014|canonical|ATG	879	canonical	ATG	2	2	2	2
C1QTNF3|ENSG00000082196.21|protein_coding	ENST00000231338.7:chr5:-|10|1959:89:830|canonical|ATG	741	canonical	ATG	2	2	2	1
LNPEP|ENSG00000113441.16|protein_coding	ENST00000231368.10:chr5:+|1|12134:7:97|ouORF|CTG	90	ouORF	CTG	0	2	2	0
LNPEP|ENSG00000113441.16|protein_coding	ENST00000231368.10:chr5:+|3|12134:77:3155|canonical|ATG	3078	canonical	ATG	2	2	2	2
AGXT2|ENSG00000113492.14|protein_coding	ENST00000231420.11:chr5:-|6|2219:58:1603|canonical|ATG	1545	canonical	ATG	2	2	2	2
ST8SIA4|ENSG00000113532.13|protein_coding	ENST00000231461.10:chr5:-|16|6321:328:1408|canonical|ATG	1080	canonical	ATG	2	2	2	2
ST8SIA4|ENSG00000113532.13|protein_coding	ENST00000231461.10:chr5:-|4|6321:42:189|uORF|ATG	147	uORF	ATG	0	2	2	2
PCDH12|ENSG00000113555.6|protein_coding	ENST00000231484.4:chr5:-|31|5706:355:3907|truncation|ATG	3552	truncation	ATG	2	1	1	1
NUP155|ENSG00000113569.16|protein_coding	ENST00000231498.8:chr5:-|10|8068:130:4306|canonical|ATG	4176	canonical	ATG	2	2	2	2
NUP155|ENSG00000113569.16|protein_coding	ENST00000231498.8:chr5:-|1|8068:23:41|uORF|TTG	18	uORF	TTG	0	0	0	2
NR3C1|ENSG00000113580.15|protein_coding	ENST00000394464.7:chr5:-|20|6778:290:311|uORF|ATG	21	uORF	ATG	0	2	1	2
NR3C1|ENSG00000113580.15|protein_coding	ENST00000231509.7:chr5:-|33|3556:493:2830|canonical|ATG	2337	canonical	ATG	2	2	2	2
C5orf15|ENSG00000113583.8|protein_coding	ENST00000231512.5:chr5:-|1|2188:42:840|canonical|ATG	798	canonical	ATG	2	2	2	2
TRIM23|ENSG00000113595.15|protein_coding	ENST00000231524.14:chr5:-|7|3863:60:1785|canonical|ATG	1725	canonical	ATG	2	2	2	2
TRAPPC13|ENSG00000113597.18|protein_coding	ENST00000231526.8:chr5:+|2|2715:22:1258|canonical|ATG	1236	canonical	ATG	2	2	2	2
RARS1|ENSG00000113643.9|protein_coding	ENST00000231572.8:chr5:+|5|2122:21:96|ouORF|ATG	75	ouORF	ATG	0	2	2	2
RARS1|ENSG00000113643.9|protein_coding	ENST00000231572.8:chr5:+|6|2122:29:2012|canonical|ATG	1983	canonical	ATG	2	2	2	2
BNIP1|ENSG00000113734.18|protein_coding	ENST00000231668.13:chr5:+|11|1339:105:921|canonical|ATG	816	canonical	ATG	2	2	2	2
SLC7A14|ENSG00000013293.6|protein_coding	ENST00000231706.6:chr3:-|10|10140:172:217|uORF|ATG	45	uORF	ATG	0	2	1	2
SLC7A14|ENSG00000013293.6|protein_coding	ENST00000231706.6:chr3:-|19|10140:318:2634|canonical|ATG	2316	canonical	ATG	2	2	2	2
SEMA3G|ENSG00000010319.7|protein_coding	ENST00000231721.7:chr3:-|3|4993:77:2426|canonical|ATG	2349	canonical	ATG	2	2	2	1
ZMYND10|ENSG00000004838.14|protein_coding	ENST00000231749.8:chr3:-|12|1774:154:1477|canonical|ATG	1323	canonical	ATG	2	2	2	2
LTF|ENSG00000012223.13|protein_coding	ENST00000231751.9:chr3:-|2|2721:39:2172|canonical|ATG	2133	canonical	ATG	2	2	2	1
MLH1|ENSG00000076242.16|protein_coding	ENST00000231790.8:chr3:+|4|2494:31:2302|canonical|ATG	2271	canonical	ATG	2	2	2	2
EHHADH|ENSG00000113790.11|protein_coding	ENST00000231887.8:chr3:-|3|3801:28:2200|canonical|ATG	2172	canonical	ATG	2	2	2	2
CRBN|ENSG00000113851.16|protein_coding	ENST00000231948.9:chr3:-|1|2187:5:1334|canonical|ATG	1329	canonical	ATG	2	2	2	2
HRG|ENSG00000113905.5|protein_coding	ENST00000232003.5:chr3:+|133|1947:1719:1725|dORF|ATG	6	dORF	ATG	0	0	0	2
HRG|ENSG00000113905.5|protein_coding	ENST00000232003.5:chr3:+|1|1947:6:15|uORF|ATG	9	uORF	ATG	0	0	0	2
HRG|ENSG00000113905.5|protein_coding	ENST00000232003.5:chr3:+|2|1947:19:1597|canonical|ATG	1578	canonical	ATG	2	2	2	2
HRG|ENSG00000113905.5|protein_coding	ENST00000232003.5:chr3:+|38|1947:330:336|iORF|ATG	6	iORF	ATG	0	0	0	2
BCL6|ENSG00000113916.18|protein_coding	ENST00000232014.8:chr3:-|38|2710:478:523|uORF|TTG	45	uORF	TTG	1	2	1	1
BCL6|ENSG00000113916.18|protein_coding	ENST00000406870.7:chr3:-|11|3306:109:2230|canonical|ATG	2121	canonical	ATG	2	2	2	2
FAM162A|ENSG00000114023.16|protein_coding	ENST00000232125.9:chr3:+|26|801:281:716|canonical|ATG	435	canonical	ATG	2	2	2	1
FAM162A|ENSG00000114023.16|protein_coding	ENST00000232125.9:chr3:+|8|801:91:139|uORF|ATG	48	uORF	ATG	0	2	0	2
RBP2|ENSG00000114113.6|protein_coding	ENST00000232217.6:chr3:-|5|694:58:463|canonical|ATG	405	canonical	ATG	2	2	2	2
PFKFB4|ENSG00000114268.12|protein_coding	ENST00000232375.8:chr3:-|1|3499:27:1437|canonical|ATG	1410	canonical	ATG	2	2	2	2
HES1|ENSG00000114315.4|protein_coding	ENST00000232424.4:chr3:+|11|1575:234:1077|canonical|ATG	843	canonical	ATG	2	2	2	2
HES1|ENSG00000114315.4|protein_coding	ENST00000232424.4:chr3:+|4|1575:57:81|uORF|TTG	24	uORF	TTG	0	2	0	2
HES1|ENSG00000114315.4|protein_coding	ENST00000232424.4:chr3:+|6|1575:77:92|uORF|CTG	15	uORF	CTG	0	0	0	2
HES1|ENSG00000114315.4|protein_coding	ENST00000232424.4:chr3:+|7|1575:119:209|uORF|TTG	90	uORF	TTG	0	2	2	2
HES1|ENSG00000114315.4|protein_coding	ENST00000232424.4:chr3:+|8|1575:132:138|uORF|TTG	6	uORF	TTG	0	0	0	2
TUSC2|ENSG00000114383.10|protein_coding	ENST00000232496.5:chr3:-|12|1669:125:458|canonical|ATG	333	canonical	ATG	2	2	2	2
TUSC2|ENSG00000114383.10|protein_coding	ENST00000232496.5:chr3:-|43|1669:487:565|dORF|CTG	78	dORF	CTG	0	0	2	0
TUSC2|ENSG00000114383.10|protein_coding	ENST00000232496.5:chr3:-|4|1669:59:83|uORF|ATG	24	uORF	ATG	0	2	0	2
TUSC2|ENSG00000114383.10|protein_coding	ENST00000232496.5:chr3:-|66|1669:675:915|dORF|ATG	240	dORF	ATG	1	2	2	0
TUSC2|ENSG00000114383.10|protein_coding	ENST00000232496.5:chr3:-|70|1669:766:862|dORF|TTG	96	dORF	TTG	1	2	2	0
NPRL2|ENSG00000114388.14|protein_coding	ENST00000232501.8:chr3:-|14|1542:124:1267|canonical|ATG	1143	canonical	ATG	2	2	2	2
NPRL2|ENSG00000114388.14|protein_coding	ENST00000232501.8:chr3:-|94|1542:1043:1064|iORF|ATG	21	iORF	ATG	0	0	0	2
C3orf14|ENSG00000114405.11|protein_coding	ENST00000232519.9:chr3:+|1|690:2:41|uORF|GTG	39	uORF	GTG	0	0	0	1
MORC1|ENSG00000114487.10|protein_coding	ENST00000232603.10:chr3:-|8|3747:76:3031|canonical|ATG	2955	canonical	ATG	2	2	2	1
UMPS|ENSG00000114491.14|protein_coding	ENST00000232607.7:chr3:+|1|6652:21:1464|canonical|ATG	1443	canonical	ATG	2	2	2	2
UMPS|ENSG00000114491.14|protein_coding	ENST00000232607.7:chr3:+|30|6652:343:349|iORF|TTG	6	iORF	TTG	0	0	0	2
ABTB1|ENSG00000114626.18|protein_coding	ENST00000232744.13:chr3:+|3|1962:75:1512|canonical|ATG	1437	canonical	ATG	2	2	2	2
KLHL18|ENSG00000114648.12|protein_coding	ENST00000232766.6:chr3:+|2|4622:23:1748|canonical|ATG	1725	canonical	ATG	2	2	2	2
HEMK1|ENSG00000114735.10|protein_coding	ENST00000434410.5:chr3:+|14|17064:199:241|uORF|CTG	42	uORF	CTG	0	2	0	0
HEMK1|ENSG00000114735.10|protein_coding	ENST00000434410.5:chr3:+|17|17064:264:294|uORF|CTG	30	uORF	CTG	0	2	0	2
HEMK1|ENSG00000114735.10|protein_coding	ENST00000434410.5:chr3:+|20|17064:297:1314|canonical|ATG	1017	canonical	ATG	2	2	2	2
HEMK1|ENSG00000114735.10|protein_coding	ENST00000232854.9:chr3:+|4|16993:33:111|uORF|GTG	78	uORF	GTG	0	2	2	1
RRP9|ENSG00000114767.7|protein_coding	ENST00000232888.7:chr3:-|6|1542:38:1466|canonical|ATG	1428	canonical	ATG	2	2	2	2
AADAC|ENSG00000114771.14|protein_coding	ENST00000232892.12:chr3:+|113|1563:1254:1260|dORF|ATG	6	dORF	ATG	0	0	0	2
AADAC|ENSG00000114771.14|protein_coding	ENST00000232892.12:chr3:+|4|1563:48:1248|canonical|ATG	1200	canonical	ATG	2	2	2	2
EIF1B|ENSG00000114784.4|protein_coding	ENST00000232905.4:chr3:+|12|987:351:369|iORF|ACG	18	iORF	ACG	0	0	0	2
EIF1B|ENSG00000114784.4|protein_coding	ENST00000232905.4:chr3:+|22|987:444:456|iORF|ATG	12	iORF	ATG	0	0	0	2
EIF1B|ENSG00000114784.4|protein_coding	ENST00000232905.4:chr3:+|2|987:169:181|uORF|CTG	12	uORF	CTG	0	2	0	2
EIF1B|ENSG00000114784.4|protein_coding	ENST00000232905.4:chr3:+|33|987:567:609|odORF|ATG	42	odORF	ATG	1	2	0	2
EIF1B|ENSG00000114784.4|protein_coding	ENST00000232905.4:chr3:+|43|987:649:778|dORF|ATG	129	dORF	ATG	1	2	2	2
EIF1B|ENSG00000114784.4|protein_coding	ENST00000232905.4:chr3:+|47|987:713:746|dORF|ATG	33	dORF	ATG	0	0	0	2
EIF1B|ENSG00000114784.4|protein_coding	ENST00000232905.4:chr3:+|49|987:735:741|dORF|ATG	6	dORF	ATG	0	0	0	2
EIF1B|ENSG00000114784.4|protein_coding	ENST00000232905.4:chr3:+|4|987:236:578|canonical|ATG	342	canonical	ATG	2	2	2	2
EIF1B|ENSG00000114784.4|protein_coding	ENST00000232905.4:chr3:+|53|987:800:863|dORF|ATG	63	dORF	ATG	1	0	2	1
EIF1B|ENSG00000114784.4|protein_coding	ENST00000232905.4:chr3:+|55|987:816:825|dORF|ATG	9	dORF	ATG	0	0	0	2
EIF1B|ENSG00000114784.4|protein_coding	ENST00000232905.4:chr3:+|64|987:887:905|dORF|ATG	18	dORF	ATG	1	2	0	2
EIF1B|ENSG00000114784.4|protein_coding	ENST00000232905.4:chr3:+|7|987:279:336|iORF|ATG	57	iORF	ATG	1	2	1	2
TNNC1|ENSG00000114854.8|protein_coding	ENST00000232975.8:chr3:-|4|687:27:513|canonical|ATG	486	canonical	ATG	2	2	2	2
NKTR|ENSG00000114857.19|protein_coding	ENST00000232978.13:chr3:+|11|7265:117:4506|canonical|ATG	4389	canonical	ATG	2	2	2	2
NKTR|ENSG00000114857.19|protein_coding	ENST00000232978.13:chr3:+|1|7265:2:17|uORF|ACG	15	uORF	ACG	0	2	0	2
SPCS1|ENSG00000114902.14|protein_coding	ENST00000233025.11:chr3:+|13|1082:206:716|canonical|ATG	510	canonical	ATG	2	2	2	1
SPCS1|ENSG00000114902.14|protein_coding	ENST00000233025.11:chr3:+|3|1082:42:99|uORF|CTG	57	uORF	CTG	0	2	0	1
NEK4|ENSG00000114904.13|protein_coding	ENST00000233027.10:chr3:-|12|6053:195:2721|canonical|ATG	2526	canonical	ATG	2	2	2	2
LDAF1|ENSG00000011638.11|protein_coding	ENST00000233047.9:chr16:+|1|1717:4:94|uORF|TTG	90	uORF	TTG	0	2	2	2
WDFY1|ENSG00000085449.15|protein_coding	ENST00000233055.9:chr2:-|5|4607:52:1285|canonical|ATG	1233	canonical	ATG	2	2	2	2
CPS1|ENSG00000021826.18|protein_coding	ENST00000673630.1:chr2:+|35|5775:399:405|iORF|ATG	6	iORF	ATG	0	0	0	2
CPS1|ENSG00000021826.18|protein_coding	ENST00000233072.10:chr2:+|5|5760:99:105|uORF|ATG	6	uORF	ATG	0	0	0	2
DAZAP1|ENSG00000071626.17|protein_coding	ENST00000233078.9:chr19:+|8|2184:189:1413|canonical|ATG	1224	canonical	ATG	2	2	2	2
DDX1|ENSG00000079785.16|protein_coding	ENST00000434671.2:chr2:+|32|2820:403:2626|canonical|ATG	2223	canonical	ATG	2	2	2	2
HEATR5B|ENSG00000008869.12|protein_coding	ENST00000233099.6:chr2:-|10|6937:105:111|uORF|GTG	6	uORF	GTG	0	0	0	2
HEATR5B|ENSG00000008869.12|protein_coding	ENST00000233099.6:chr2:-|12|6937:127:6343|canonical|ATG	6216	canonical	ATG	2	2	2	2
HEATR5B|ENSG00000008869.12|protein_coding	ENST00000233099.6:chr2:-|3|6937:23:128|ouORF|GTG	105	ouORF	GTG	0	1	2	2
HEATR5B|ENSG00000008869.12|protein_coding	ENST00000233099.6:chr2:-|471|6937:4904:4910|iORF|GTG	6	iORF	GTG	0	0	0	2
MAPRE3|ENSG00000084764.12|protein_coding	ENST00000233121.7:chr2:+|9|1890:174:1020|canonical|ATG	846	canonical	ATG	2	2	2	2
TMSB10|ENSG00000034510.6|protein_coding	ENST00000233143.6:chr2:+|17|461:218:263|dORF|CTG	45	dORF	CTG	1	0	1	2
TMSB10|ENSG00000034510.6|protein_coding	ENST00000233143.6:chr2:+|19|461:262:316|dORF|ATG	54	dORF	ATG	1	2	0	2
TMSB10|ENSG00000034510.6|protein_coding	ENST00000233143.6:chr2:+|1|461:6:75|uORF|TTG	69	uORF	TTG	0	2	2	1
TMSB10|ENSG00000034510.6|protein_coding	ENST00000233143.6:chr2:+|22|461:287:437|dORF|ATG	150	dORF	ATG	1	2	2	2
TMSB10|ENSG00000034510.6|protein_coding	ENST00000233143.6:chr2:+|9|461:79:214|canonical|ATG	135	canonical	ATG	2	2	2	2
MSH2|ENSG00000095002.15|protein_coding	ENST00000233146.7:chr2:+|2|3115:37:2842|canonical|ATG	2805	canonical	ATG	2	2	2	2
TFPI|ENSG00000003436.16|protein_coding	ENST00000233156.9:chr2:-|9|3859:239:1154|canonical|ATG	915	canonical	ATG	2	2	2	2
SLC11A1|ENSG00000018280.17|protein_coding	ENST00000233202.11:chr2:+|264|3608:3280:3421|dORF|ATG	141	dORF	ATG	2	2	2	0
SLC11A1|ENSG00000018280.17|protein_coding	ENST00000233202.11:chr2:+|7|3608:97:1750|canonical|ATG	1653	canonical	ATG	2	2	2	1
APOB|ENSG00000084674.15|protein_coding	ENST00000233242.5:chr2:-|1021|14121:13892:13937|dORF|CTG	45	dORF	CTG	1	1	1	2
APOB|ENSG00000084674.15|protein_coding	ENST00000233242.5:chr2:-|1025|14121:13963:14044|dORF|ATG	81	dORF	ATG	1	2	2	2
APOB|ENSG00000084674.15|protein_coding	ENST00000233242.5:chr2:-|8|14121:129:13821|canonical|ATG	13692	canonical	ATG	2	2	2	2
RTKN|ENSG00000114993.17|protein_coding	ENST00000305557.9:chr2:-|6|2646:67:97|uORF|GTG	30	uORF	GTG	0	1	1	1
RTKN|ENSG00000114993.17|protein_coding	ENST00000233330.6:chr2:-|23|2220:308:323|ouORF|ATG	15	ouORF	ATG	0	2	0	2
RTKN|ENSG00000114993.17|protein_coding	ENST00000305557.9:chr2:-|2|2646:38:56|uORF|CTG	18	uORF	CTG	0	2	0	2
INO80B|ENSG00000115274.15|protein_coding	ENST00000233331.12:chr2:+|1|1181:31:1102|canonical|ATG	1071	canonical	ATG	2	2	2	2
TTL|ENSG00000114999.8|protein_coding	ENST00000233336.7:chr2:+|102|14267:1384:1465|dORF|ATG	81	dORF	ATG	1	2	2	0
TTL|ENSG00000114999.8|protein_coding	ENST00000233336.7:chr2:+|5|14267:190:1324|canonical|ATG	1134	canonical	ATG	2	2	2	2
FAHD2A|ENSG00000115042.10|protein_coding	ENST00000233379.9:chr2:+|219|4775:2518:2653|dORF|ATG	135	dORF	ATG	0	2	2	1
SF3B6|ENSG00000115128.7|protein_coding	ENST00000233468.5:chr2:-|10|651:141:150|iORF|CTG	9	iORF	CTG	0	2	0	2
SF3B6|ENSG00000115128.7|protein_coding	ENST00000233468.5:chr2:-|2|651:5:20|uORF|ATG	15	uORF	ATG	0	2	0	2
SF3B6|ENSG00000115128.7|protein_coding	ENST00000233468.5:chr2:-|5|651:24:30|uORF|GTG	6	uORF	GTG	0	0	0	2
[truncated: 94,255 more rows]
