# Supplementary material for: Widespread stable noncanonical peptides identified by integrated analyses of ribosome profiling and ORF features
Source: Nat Commun. 2024 Mar 2;15:1932. doi: 10.1038/s41467-024-46240-9 (PMC10908861; doi:10.1038/s41467-024-46240-9)
Supplement: Supplementary file 9 — Supplementary Dataset 6 [file 41467_2024_46240_MOESM9_ESM.xlsx]

## Sheet: legend
Supplementary Data 6. The collection of characterized microproteins (<100 aa) used to build the PepScore model in this study.
We split the stable and undetectable microproteins into two speadsheets, following are the annotations of columns common for two speadsheets:
orfID
geneID: Ensembl gene ID
geneSym: gene symbol
geneType
chrom: chromatin ID
strand
start: start codon position of the ORF
end: the last position of the stop codon
ORF.len: ORF length
Transcript.len: transcript length
Upstream.len: the distance between the transcript start site and the ORF start codon
type: the ORF type
start.codon: the start codon type
hydrophobic: the fraction of hydrophobic amino acids
hydrophilic: the fraction of hydrophilic amino acids
charged: the fraction of charged amino acids
polar: the fraction of polar amino acids
amphipathic: the fraction of amphipathic amino acids
optimizedCodon: the fraction of optimized codons
Location: the DeepLoc predicted peptide cellular localization
Membrane: the probability the peptide is localized to membrane calculated by DeepLoc
Nucleus: the probability the peptide is localized to nucleus
Cytoplasm: the probability the peptide is localized to cytoplasm
Extracellular: the probability the peptide is secreted extracellular
Mitochondrion: the probability the peptide is localized to mitochondria
Cell_membrane: the probability the peptide is localized to cell membrane
Endoplasmic_reticulum: the probability the peptide is localized to endoplasmic reticulum
Golgi_apparatus: the probability the peptide is localized to golgi
Lysosome.Vacuole: the probability the peptide is localized to lysosome
KozakScore: the Kozak score of translation initiation site
length.FDR: the FDR of the ORF length
HCA.score: the HCA score of the peptide sequence
MFE: the ViennaRNA-calculated minimum free energy (MFE) value of sequence around start codons
Pfam domain (1:yes; 0:no): whether the peptide contains a Pfam domain
TMHMM (1:yes; 0:no): whether the peptide contains a TMHMM domain
PhyloCSF: the averaged PhyloCSF score of the ORF sequence
PepScore: the calculated PepScore from this study
Following columns are unique to the spreadsheet showing stable microproteins. We considered a microprotein is stable if there are in RefSeq annotation, with ectopic expression score >1 from Prensner et al (PMID: 33510483), or complex associating from Chen et al (PMID: 32139545).
Ectopic expression level from Prensner et al: if a microprotein is ectopically expressed in Prensner et al, we showed its quantified expression level.
Stable from Prensner et al (1:yes; 0:not studied): if a microprotein is have an ectopically expression value >1, it is considered to be stable.
Stable from RefSeq (1:yes; 0:not annotated): if a microprotein is annotated as a RefSeq-defined protein coding gene, it is considered to be stable.
Stable from Chen et al (1:yes; 0:not studied): if a microprotein is shown be complex associating with co-IP mass spec data, it is considered to be stable.
Following columns are unique to the spreadsheet showing undetectable microproteins. We considered a microprotein is undetectable if it is with ectopic expression score <1 from Prensner et al (PMID: 33510483).
Ectopic expression level from Prensner et al: if a microprotein is ectopically expressed in Prensner et al, we showed its quantified expression level.
Undetectable from Prensner et al (-1:yes): if a microprotein is have an ectopically expression value <1, it is considered to be undetectable.

## Sheet: stable
orfID	geneID	geneSym	geneType	chrom	strand	start	end	ORF.len	Transcript.len	Upstream.len	type	start.codon	hydrophobic	hydrophilic	charged	polar	amphipathic	optimizedCodon	Location	Membrane	Nucleus	Cytoplasm	Extracellular	Mitochondrion	Cell_membrane	Endoplasmic_reticulum	Golgi_apparatus	Lysosome.Vacuole	KozakScore	length.FDR	HCA.score	MFE	Pfam domain (1:yes; 0:no)	TMHMM (1:yes; 0:no)	PhyloCSF	PepScore	Ectopic expression level from Prensner et al	Stable from Prensner et al (1:yes; 0:not studied)	Stable from RefSeq (1:yes; 0:not annotated)	Stable from Chen et al (1:yes; 0:not studied)
ENST00000546591.6:chr12:+|12|676:156:234|canonical|ATG	ENSG00000229117.9	RPL41	protein_coding	chr12	+	56116787	56117524	78	676	156	canonical	ATG	0.08	0.72	0.68	0.08	0.16	0.4231	Nucleus	0.4247	1	0	0	0	0	0	0	0	6	0.22617	-2.96	-8.8	1	0	3.4448	0.621537	NA	0	1	0
ENST00000562076.2:chr19:-|3|227:57:144|canonical|ATG	ENSG00000261341.7	ENSG00000261341	protein_coding	chr19	-	50785811	50786104	87	227	57	canonical	ATG	0.4643	0.2857	0.0714	0.3571	0.1071	0.5862	Endoplasmic_reticulum	0.6173	0.0004	0.0015	0.3204	0.0589	0.0282	0.4122	0.118	0.0583	5	0.09159	5.964	-8.4	0	1	3.5425	0.872163	NA	0	1	0
ENST00000531293.1:chr11:-|35|906:354:450|canonical|ATG	ENSG00000170290.4	SLN	protein_coding	chr11	-	107707834	107707930	96	906	354	canonical	ATG	0.5161	0.1935	0.0968	0.2258	0.1613	0.2812	Golgi_apparatus	0.9488	0	0	0.037	0.0011	0.0048	0.4198	0.537	0.0003	9	0.17236	6.774	-6.7	1	1	4.9463	0.732657	NA	0	1	0
ENST00000429985.1:chr2:-|15|559:188:302|canonical|ATG	ENSG00000228474.6	OST4	protein_coding	chr2	-	27071348	27071462	114	559	188	canonical	ATG	0.5676	0.2703	0.1081	0.2162	0.1081	0.5263	Endoplasmic_reticulum	0.8738	0.0007	0.0012	0.1591	0.1124	0.018	0.5075	0.1843	0.0143	4	0.10386	5.676	-4.8	1	1	5.2943	0.862027	NA	0	1	0
ENST00000510327.2:chr5:-|37|870:470:587|noncoding|ATG	ENSG00000250697.2	ENSG00000250697	lncRNA	chr5	-	33023243	33263532	117	870	470	noncoding	ATG	0.4474	0.2895	0.1842	0.2895	0.0789	0.2051	Mitochondrion	0.2142	0.2374	0.0954	0.0665	0.5617	0.0052	0.0002	0.0008	0.0037	6	0.11677	-4.447	-5.2	0	0	-8.6096	0.0998875	2.28333	1	0	0
ENST00000381057.3:chr4:+|5|493:72:198|canonical|ATG	ENSG00000205649.9	HTN3	protein_coding	chr4	+	70030740	70033220	126	493	72	canonical	ATG	0.3902	0.3415	0.1951	0.2683	0.1463	0.1429	Extracellular	0	0	0	1	0	0	0	0	0	5	0.0756	0.829	-5.5	0	0	-5.738	0.186789	NA	0	1	0
ENST00000557682.6:chr15:+|12|2683:137:263|noncoding|ATG	ENSG00000272888.8	CHASERR	lncRNA	chr15	+	92882842	92882968	126	2683	137	noncoding	ATG	0.6098	0.2927	0.2683	0.0732	0.0488	0.3571	Mitochondrion	0.0548	0.2499	0.122	0.1174	0.4876	0.0219	0	0.001	0.0001	7	0.11752	-8.585	-6.6	0	0	-3.2705	0.112473	5.38333	1	0	0
ENST00000669546.3:chr6:-|157|4090:1359:1491|noncoding|ATG	ENSG00000198221.11	AFDN-DT	lncRNA	chr6	-	167824702	167825430	132	4090	1359	noncoding	ATG	0.5116	0.3721	0.2093	0.2558	0.0233	0.25	Extracellular	0.0007	0.0014	0.0024	0.9826	0.0131	0.0002	0	0	0.0002	3	0.10605	-1.907	-6.2	0	0	-7.0431	0.115448	2.21667	1	0	0
ENST00000456958.7:chr19:+|3|219:21:156|canonical|ATG	ENSG00000229833.10	PET100	protein_coding	chr19	+	7629833	7631556	135	219	21	canonical	ATG	0.3409	0.5909	0.5	0.1136	0.0455	0.4889	Nucleus	0.3446	0.6713	0.0716	0.0021	0.2466	0.005	0.0007	0.0013	0.001	7	0.01881	0.659	-4.5	0	0	4.3176	0.917846	NA	0	1	0
ENST00000233143.6:chr2:+|9|461:79:214|canonical|ATG	ENSG00000034510.6	TMSB10	protein_coding	chr2	+	84906017	84906423	135	461	79	canonical	ATG	0.2727	0.5	0.4318	0.25	0.0455	0.5333	Nucleus	0.2615	0.4483	0.2756	0.0229	0.1654	0.039	0.0036	0.0059	0.0057	6	0.06159	-6.886	-4.1	1	0	4.0937	0.932694	NA	0	1	0
ENST00000284856.4:chrY:+|31|1337:438:573|canonical|ATG	ENSG00000154620.6	TMSB4Y	protein_coding	chrY	+	13704335	13705259	135	1337	438	canonical	ATG	0.25	0.5227	0.4318	0.2727	0.0455	0.2889	Nucleus	0.2424	0.688	0.1436	0.0155	0.0946	0.0341	0.0072	0.009	0.0028	9	0.09029	-6.886	-5.5	1	0	3.5954	0.88233	NA	0	1	0
ENST00000561606.1:chr5:-|9|901:138:273|noncoding|ATG	ENSG00000259802.1	ENSG00000259802	lncRNA	chr5	-	10353329	10353464	135	901	138	noncoding	ATG	0.4318	0.4091	0.3636	0.1818	0.0227	0.3333	Nucleus	0.089	0.9971	0.0013	0.0009	0.0003	0.0004	0	0	0	7	0.08699	-10	-13.5	0	0	-7.091	0.150129	3.21667	1	0	0
ENST00000289373.5:chrX:-|5|634:92:230|canonical|ATG	ENSG00000158164.7	TMSB15A	protein_coding	chrX	-	102514086	102515163	138	634	92	canonical	ATG	0.2	0.5556	0.4222	0.3556	0.0222	0.2826	Nucleus	0.305	0.6111	0.1109	0.0188	0.226	0.0189	0.002	0.004	0.0027	7	0.07505	-6.956	-8.2	1	0	2.0278	0.901489	NA	0	1	0
ENST00000414264.6:chr10:-|19|735:227:368|canonical|ATG	ENSG00000227877.7	MRLN	protein_coding	chr10	-	59737059	59737200	141	735	227	canonical	ATG	0.5435	0.1957	0.1739	0.2174	0.0652	0.1064	Golgi_apparatus	0.7124	0.0285	0.0362	0.1449	0.0578	0.0602	0.2473	0.332	0.0797	3	0.07049	3.391	-4.9	0	1	2.862	0.914457	NA	0	1	0
ENST00000554032.2:chr14:+|12|537:174:315|noncoding|ATG	ENSG00000259153.3	MAP3K9-DT	lncRNA	chr14	+	70810213	70815173	141	537	174	noncoding	ATG	0.5	0.2391	0.1304	0.2609	0.1087	0.2979	Extracellular	0.0363	0.0053	0.0126	0.5556	0.4254	0.0007	0	0.0001	0.0003	3	0.05912	0.935	-9.5	0	0	-7.0892	0.242077	1.13333	1	0	0
ENST00000507606.3:chr7:+|3|2461:67:211|canonical|ATG	ENSG00000243317.8	STMP1	protein_coding	chr7	+	135662579	135674165	144	2461	67	canonical	ATG	0.5106	0.3617	0.2553	0.1489	0.0851	0.375	Mitochondrion	0.5894	0.0015	0.0076	0.1363	0.8238	0.004	0.0065	0.0015	0.0018	8	0.08645	4.936	-1.8	1	0	4.5859	0.893902	NA	0	1	0
ENST00000692531.1:chr5:+|9|511:169:322|noncoding|ATG	ENSG00000249116.2	IRX4-AS1	lncRNA	chr5	+	1883482	1884568	153	511	169	noncoding	ATG	0.36	0.44	0.26	0.34	0.04	0.2941	Mitochondrion	0.1529	0.138	0.0972	0.2759	0.3136	0.0274	0.0005	0.0029	0.0419	11	0.0474	-6.14	-5.7	0	0	-5.119	0.318741	20.9833	1	0	0
ENST00000243997.8:chr20:-|7|3610:85:241|canonical|ATG	ENSG00000124172.10	ATP5F1E	protein_coding	chr20	-	59030305	59032251	156	3610	85	canonical	ATG	0.3922	0.3922	0.2941	0.2157	0.098	0.3846	Mitochondrion	0.5437	0.0001	0.001	0.0257	0.9712	0.0012	0.0002	0.0003	0.0001	8	0.07413	2.608	-11.5	1	0	6.9014	0.920405	NA	0	1	0
ENST00000361575.4:chrX:-|6|390:55:211|canonical|ATG	ENSG00000198918.8	RPL39	protein_coding	chrX	-	119786683	119791576	156	390	55	canonical	ATG	0.2745	0.5098	0.3529	0.2745	0.098	0.3269	Nucleus	0.0771	0.6961	0.2352	0.004	0.0636	0.0007	0	0.0001	0	6	0.03436	-3.549	-3.5	1	0	6.0688	0.973921	NA	0	1	0
ENST00000433055.1:chr3:-|36|749:397:553|canonical|ATG	ENSG00000163923.10	RPL39L	protein_coding	chr3	-	187121144	187121300	156	749	397	canonical	ATG	0.2941	0.4706	0.3137	0.2941	0.098	0.3654	Nucleus	0.0478	0.4292	0.3181	0.0258	0.2247	0.0005	0	0.0001	0	6	0.0557	-3.549	-5.1	1	0	-5.1123	0.741002	NA	0	1	0
ENST00000357525.6:chr6:+|12|2989:195:354|canonical|ATG	ENSG00000198523.6	PLN	protein_coding	chr6	+	118558921	118559080	159	2989	195	canonical	ATG	0.5	0.3462	0.1538	0.2692	0.0769	0.1887	Golgi_apparatus	0.9861	0.0005	0	0.0175	0.0174	0.0264	0.0459	0.8889	0.0025	10	0.0677	2.923	-8.5	1	1	6.2332	0.92926	NA	0	1	0
ENST00000643509.1:chr2:+|108|1235:994:1153|noncoding|ATG	ENSG00000222041.12	CYTOR	lncRNA	chr2	+	87521254	87521413	159	1235	994	noncoding	ATG	0.4038	0.3077	0.1538	0.3846	0.0577	0.4151	Mitochondrion	0.2238	0.0382	0.1194	0.295	0.4278	0.0498	0.0048	0.0141	0.0317	4	0.06149	-1.404	-0.1	0	0	-5.8447	0.233143	5.45	1	0	0
ENST00000667026.2:chr6:+|6|384:53:212|noncoding|ATG	ENSG00000272288.7	ILRUN-AS1	lncRNA	chr6	+	34696985	34697305	159	384	53	noncoding	ATG	0.3077	0.5192	0.3269	0.3077	0.0577	0.4151	Nucleus	0.0721	0.5061	0.0932	0.0473	0.3332	0.0171	0.0005	0.0014	0.0012	10	0.03438	3.942	-15.9	0	0	-8.3892	0.414231	8.41667	1	0	0
ENST00000619363.2:chr16:-|26|1687:274:433|canonical|ATG	ENSG00000277639.2	ENSG00000277639	protein_coding	chr16	-	53043999	53044158	159	1687	274	canonical	ATG	0.3462	0.4423	0.3462	0.2885	0.0192	0.566	Cell_membrane	0.658	0.0122	0.0148	0.143	0.161	0.6278	0.0002	0.0039	0.0254	7	0.06364	-8.885	-8.1	0	0	-2.1224	0.253054	73.85	1	0	0
ENST00000664745.1:chr3:+|50|1033:527:689|noncoding|ATG	ENSG00000239523.7	MYLK-AS1	lncRNA	chr3	+	123629500	123629662	162	1033	527	noncoding	ATG	0.3396	0.3396	0.2453	0.3774	0.0377	0.3333	Mitochondrion	0.264	0.1843	0.1316	0.1278	0.4276	0.0469	0.0018	0.025	0.0198	0	0.05452	-2.642	-5.3	0	0	3.1996	0.677824	1.03333	1	0	0
ENST00000436697.3:chr15:-|35|944:336:501|canonical|ATG	ENSG00000225973.4	PIGBOS1	protein_coding	chr15	-	55317627	55317792	165	944	336	canonical	ATG	0.463	0.3889	0.2778	0.1852	0.0741	0.1818	Mitochondrion	0.9208	0.0008	0.0023	0.0226	0.7527	0.0091	0.1023	0.1011	0.0055	8	0.05303	3.685	-8.1	0	1	0.8672	0.933807	45.5667	1	1	0
ENST00000507152.6:chr4:+|15|2432:155:320|canonical|ATG	ENSG00000248329.6	APELA	protein_coding	chr4	+	164877331	164879008	165	2432	155	canonical	ATG	0.4815	0.3704	0.1852	0.2593	0.0741	0.2182	Extracellular	0.0054	0.0001	0.0003	0.9943	0.0034	0.0004	0.0009	0.0004	0.0003	3	0.06113	4.722	-4.2	0	1	-1.1843	0.755952	NA	0	1	0
ENST00000453396.5:chr9:+|43|1003:752:920|canonical|ATG	ENSG00000235453.12	SMIM27	protein_coding	chr9	+	32552434	32552923	168	1003	752	canonical	ATG	0.4545	0.2909	0.2182	0.2	0.1273	0.25	Golgi_apparatus	0.8785	0.0067	0.0026	0.0668	0.2526	0.0979	0.0303	0.5345	0.0024	5	0.04702	0.891	-5.3	0	1	3.7459	0.955566	12.0333	1	1	1
ENST00000236979.2:chr2:-|2|407:31:199|canonical|ATG	ENSG00000118245.2	TNP1	protein_coding	chr2	-	216859666	216860034	168	407	31	canonical	ATG	0.2182	0.5273	0.4182	0.2909	0.0727	0.4464	Nucleus	0.0503	0.9997	0.0002	0	0	0	0	0	0	5	0.02594	-8.218	-3.7	1	0	4.04	0.982068	NA	0	1	0
ENST00000591899.8:chr19:-|5|1299:54:225|canonical|ATG	ENSG00000127540.12	UQCR11	protein_coding	chr19	-	1599439	1605409	171	1299	54	canonical	ATG	0.5	0.2679	0.2143	0.125	0.1607	0.5263	Mitochondrion	0.9482	0.0001	0.0005	0.0055	0.989	0.0004	0.0021	0.0011	0	12	0.04909	5.625	-11.5	1	1	5.6266	0.955608	NA	0	1	0
ENST00000317122.2:chr1:-|63|2473:1119:1290|noncoding|ATG	ENSG00000179743.4	FLJ37453	lncRNA	chr1	-	15835657	15835828	171	2473	1119	noncoding	ATG	0.4286	0.4107	0.2857	0.2321	0.0536	0.3509	Nucleus	0.0606	0.4029	0.1598	0.0721	0.3614	0.0023	0	0.0011	0.0001	0	0.05419	-4.089	-10.4	0	0	-6.0098	0.266847	5.26667	1	0	0
ENST00000383775.4:chr3:-|6|3052:94:268|canonical|ATG	ENSG00000154813.10	DPH3	protein_coding	chr3	-	16260763	16264876	174	3052	94	canonical	ATG	0.386	0.4386	0.2807	0.2632	0.0702	0.4138	Plastid	0.3371	0.1107	0.0506	0.2145	0.2623	0.016	0.0015	0.0066	0.0281	8	0.05444	2.281	-7.1	1	0	5.5458	0.948304	NA	0	1	0
ENST00000511674.5:chr4:+|5|623:72:246|canonical|ATG	ENSG00000126550.10	HTN1	protein_coding	chr4	+	70053076	70055569	174	623	72	canonical	ATG	0.3684	0.4035	0.2456	0.2456	0.1404	0.1207	Extracellular	0	0	0	1	0	0	0	0	0	5	0.03295	1.211	-6	0	0	-7.6914	0.430179	NA	0	1	0
ENST00000369825.6:chr10:-|48|882:577:754|canonical|ATG	ENSG00000173915.16	ATP5MK	protein_coding	chr10	-	103392193	103392457	177	882	577	canonical	ATG	0.4483	0.2586	0.1724	0.2586	0.1207	0.2034	Mitochondrion	0.9571	0.0032	0.0185	0.0157	0.6913	0.0217	0.1536	0.0422	0.0015	10	0.04125	2.759	-1.4	1	1	4.3551	0.964559	NA	0	1	0
ENST00000353107.8:chr8:+|10|947:84:261|canonical|ATG	ENSG00000147669.11	POLR2K	protein_coding	chr8	+	100151355	100153316	177	947	84	canonical	ATG	0.2931	0.5345	0.3621	0.2414	0.1034	0.2203	Nucleus	0.0216	0.3909	0.0627	0.2277	0.3056	0.012	0	0.0002	0.0003	7	0.04264	-2.017	-7.7	1	0	5.5016	0.964075	NA	0	1	0
ENST00000513560.7:chr5:-|15|4803:325:502|noncoding|ATG	ENSG00000248092.8	NNT-AS1	lncRNA	chr5	-	43575895	43602814	177	4803	325	noncoding	ATG	0.3276	0.4483	0.2241	0.3966	0.0517	0.3729	Mitochondrion	0.6795	0.1072	0.0288	0.0729	0.6582	0.0868	0.0014	0.0199	0.0235	4	0.05357	-2.31	-4.6	0	0	-7.0326	0.264349	4.76667	1	0	0
ENST00000397764.8:chr7:-|8|1011:151:331|canonical|ATG	ENSG00000214194.9	SMIM30	protein_coding	chr7	-	113117398	113117578	180	1011	151	canonical	ATG	0.6102	0.1864	0.1017	0.2203	0.0678	0.2333	Cell_membrane	0.8915	0	0	0.1107	0.0039	0.6082	0.1201	0.0688	0.0683	5	0.03733	4.763	-1.7	1	1	5.4557	0.970614	5.18333	1	1	1
ENST00000560778.3:chr15:-|29|6893:425:605|canonical|ATG	ENSG00000259417.3	CTXND1	protein_coding	chr15	-	80201769	80201949	180	6893	425	canonical	ATG	0.4915	0.3051	0.2203	0.1864	0.1017	0.55	Endoplasmic_reticulum	0.8675	0.0057	0.0027	0.0043	0.0246	0.2719	0.3808	0.1019	0.1884	7	0.05099	2.102	-10	1	1	6.3655	0.954276	69.15	1	1	0
ENST00000298966.7:chr11:-|17|987:270:450|canonical|ATG	ENSG00000166002.7	SMCO4	protein_coding	chr11	-	93479009	93479189	180	987	270	canonical	ATG	0.4407	0.3729	0.2881	0.2203	0.0508	0.6333	Golgi_apparatus	0.9649	0.0209	0.0016	0.0048	0.0727	0.065	0.3589	0.4569	0.0172	6	0.04069	-2.186	-7.3	1	1	6.6686	0.967574	NA	0	1	0
ENST00000436671.2:chr9:-|62|1741:650:830|noncoding|ATG	ENSG00000231107.2	LINC01508	lncRNA	chr9	-	90383535	90383715	180	1741	650	noncoding	ATG	0.2881	0.5763	0.3898	0.2542	0.0678	0.3333	Mitochondrion	0.2109	0.0505	0.0643	0.2233	0.6252	0.0323	0.0002	0.002	0.0012	3	0.04665	-5.39	-2.4	0	0	-7.7796	0.30412	4.38333	1	0	0
ENST00000648745.1:chr5:+|19|1590:297:480|canonical|ATG	ENSG00000256235.3	SMIM3	protein_coding	chr5	+	150795440	150795623	183	1590	297	canonical	ATG	0.6167	0.1667	0.1	0.1833	0.1	0.2459	Endoplasmic_reticulum	0.998	0.0003	0.0001	0.0002	0.0975	0.1256	0.5239	0.2162	0.0124	8	0.04292	5.433	-7.1	1	1	5.481	0.963887	NA	0	1	0
ENST00000687270.1:chr22:+|2|1018:13:196|noncoding|ATG	ENSG00000226471.7	ENSG00000226471	lncRNA	chr22	+	28800699	28822116	183	1018	13	noncoding	ATG	0.5833	0.1833	0.1333	0.2667	0.0167	0.3607	Plastid	0.5398	0.0255	0.1203	0.0368	0.3078	0.0105	0.0093	0.0102	0.0341	10	0.0353	1.4	-15.2	0	0	-6.3132	0.409877	2.71667	1	0	0
ENST00000661583.1:chr20:-|13|1609:137:320|noncoding|ATG	ENSG00000273812.3	ENSG00000273812	lncRNA	chr20	-	62602581	62603039	183	1609	137	noncoding	ATG	0.45	0.2667	0.2	0.2833	0.0667	0.377	Cytoplasm	0.2345	0.0643	0.2885	0.1579	0.2789	0.0151	0.0004	0.0008	0.0078	5	0.04318	-2.183	-1.9	0	0	-6.8106	0.334212	31.25	1	0	0
ENST00000374213.3:chr1:+|4|467:61:247|canonical|ATG	ENSG00000169442.9	CD52	protein_coding	chr1	+	26318017	26320302	186	467	61	canonical	ATG	0.541	0.1967	0.0492	0.377	0.0328	0.4839	Extracellular	0.5467	0	0	0.3274	0.0002	0.2865	0.1795	0.1385	0.0674	5	0.0225	3.639	-1.8	1	1	-4.4503	0.92067	NA	0	1	0
ENST00000290705.12:chr16:+|5|396:74:260|canonical|ATG	ENSG00000205362.11	MT1A	protein_coding	chr16	+	56638738	56639950	186	396	74	canonical	ATG	0.2131	0.541	0.1803	0.5738	0.0328	0.6452	Extracellular	0	0.0058	0.0448	0.9463	0.0031	0	0	0	0	7	0.01667	4.066	-2.6	1	0	1.78	0.989796	NA	0	1	0
ENST00000334346.3:chr16:+|6|393:69:255|canonical|ATG	ENSG00000169688.11	MT1B	protein_coding	chr16	+	56651953	56653065	186	393	69	canonical	ATG	0.2459	0.5738	0.1967	0.541	0.0164	0.6452	Extracellular	0	0.0044	0.0314	0.9624	0.0018	0	0	0	0	4	0.01753	4.049	-8.9	1	0	2.6185	0.989627	NA	0	1	0
ENST00000334350.7:chr16:+|8|425:101:287|canonical|ATG	ENSG00000198417.7	MT1F	protein_coding	chr16	+	56658058	56659164	186	425	101	canonical	ATG	0.2459	0.5574	0.1967	0.541	0.0164	0.6452	Extracellular	0	0.0085	0.0439	0.941	0.0066	0	0	0	0	7	0.0218	5.689	-4.6	1	0	1.1701	0.983567	NA	0	1	0
ENST00000332374.5:chr16:+|7|397:72:258|canonical|ATG	ENSG00000205358.4	MT1H	protein_coding	chr16	+	56669884	56670989	186	397	72	canonical	ATG	0.2787	0.5574	0.1967	0.5082	0.0164	0.6774	Extracellular	0	0.0059	0.0426	0.9494	0.002	0	0	0	0	7	0.01634	4.066	-4.6	1	0	3.2124	0.990984	NA	0	1	0
ENST00000379818.4:chr16:+|4|398:74:260|canonical|ATG	ENSG00000205364.4	MT1M	protein_coding	chr16	+	56632731	56633842	186	398	74	canonical	ATG	0.2459	0.5246	0.1475	0.5902	0.0164	0.6452	Extracellular	0	0.0064	0.028	0.961	0.0046	0	0	0	0	7	0.01754	7.639	-5.4	1	0	2.3759	0.989457	NA	0	1	0
ENST00000394485.5:chr16:+|8|404:72:258|canonical|ATG	ENSG00000187193.9	MT1X	protein_coding	chr16	+	56682540	56684049	186	404	72	canonical	ATG	0.2623	0.541	0.1803	0.541	0.0164	0.6129	Extracellular	0	0.0147	0.0535	0.9214	0.0104	0	0	0	0	7	0.01924	5.033	-2.3	1	0	3.7392	0.988688	NA	0	1	0
ENST00000245185.6:chr16:+|4|401:73:259|canonical|ATG	ENSG00000125148.7	MT2A	protein_coding	chr16	+	56608655	56609354	186	401	73	canonical	ATG	0.2623	0.5574	0.1967	0.5246	0.0164	0.6613	Extracellular	0	0.0074	0.0322	0.9566	0.0038	0	0	0	0	9	0.02045	4.066	-1.8	1	0	4.9134	0.988104	NA	0	1	0
ENST00000654838.1:chr9:+|16|1410:242:428|noncoding|ATG	ENSG00000230074.4	ENSG00000230074	lncRNA	chr9	+	34678175	34680998	186	1410	242	noncoding	ATG	0.6066	0.1967	0.1475	0.2131	0.0328	0.2581	Golgi_apparatus	0.7458	0.0005	0.0002	0.0851	0.0682	0.2735	0.0622	0.2974	0.1804	1	0.03787	4.918	-6.1	0	1	-7.8427	0.825369	9.93333	1	0	0
ENST00000665502.1:chr5:-|3|4624:29:215|noncoding|ATG	ENSG00000245556.4	SCAMP1-AS1	lncRNA	chr5	-	78359974	78360388	186	4624	29	noncoding	ATG	0.541	0.2951	0.1803	0.2459	0.0328	0.3065	Extracellular	0.1624	0.0174	0.1354	0.4757	0.1556	0.1413	0.0002	0.0426	0.016	4	0.0465	-2.672	-6.4	0	0	-6.7286	0.309005	16.3	1	0	0
ENST00000379811.4:chr16:-|6|410:73:262|canonical|ATG	ENSG00000125144.14	MT1G	protein_coding	chr16	-	56666878	56667993	189	410	73	canonical	ATG	0.2742	0.5323	0.1774	0.5323	0.0161	0.6508	Extracellular	0	0.0081	0.041	0.9455	0.0054	0	0	0	0	10	0.01537	4.468	-7.3	1	0	4.1302	0.992135	NA	0	1	0
ENST00000328619.10:chr21:+|9|534:65:254|canonical|ATG	ENSG00000183036.11	PCP4	protein_coding	chr21	+	39867501	39929111	189	534	65	canonical	ATG	0.3387	0.5	0.3548	0.2742	0.0323	0.3175	Nucleus	0.0524	0.9084	0.0692	0.0013	0.0051	0.0099	0.0003	0.0009	0.0042	9	0.02272	-4	-4.2	0	0	6.1865	0.90306	NA	0	1	0
ENST00000579469.2:chr17:+|39|1140:543:732|canonical|ATG	ENSG00000259120.3	SMIM6	protein_coding	chr17	+	75647376	75647565	189	1140	543	canonical	ATG	0.5484	0.2903	0.1613	0.2258	0.0645	0.3492	Cell_membrane	0.7496	0.0003	0.0002	0.1053	0.0397	0.2538	0.1567	0.1788	0.2249	4	0.03492	2.468	-7	0	1	-1.9882	0.86939	NA	0	1	0
ENST00000690034.1:chr8:-|8|851:123:312|noncoding|ATG	ENSG00000289048.1	ENSG00000289048	lncRNA	chr8	-	101491987	101492176	189	851	123	noncoding	ATG	0.4355	0.4194	0.2903	0.1935	0.0806	0.3016	Mitochondrion	0.0936	0.0476	0.2428	0.0192	0.6871	0.0022	0.0001	0.0002	0.0001	10	0.03103	0.677	-12	0	0	-6.3381	0.45754	1.55	1	0	0
ENST00000559012.2:chr15:+|23|1620:262:451|noncoding|ATG	ENSG00000248508.9	SRP14-DT	lncRNA	chr15	+	40046014	40056586	189	1620	262	noncoding	ATG	0.3871	0.371	0.1613	0.3871	0.0645	0.3651	Extracellular	0.156	0.0591	0.0591	0.493	0.2637	0.0325	0.0097	0.0222	0.0589	2	0.03787	2.21	-4.5	0	0	-7.9931	0.373691	3.1	1	0	0
ENST00000595595.1:chr10:+|4|795:70:259|noncoding|ATG	ENSG00000268584.1	ENSG00000268584	lncRNA	chr10	+	73626064	73626253	189	795	70	noncoding	ATG	0.5	0.2903	0.2419	0.1935	0.0645	0.2063	Mitochondrion	0.0803	0.0619	0.2905	0.1678	0.2939	0.0244	0.003	0.002	0.0184	0	0.03238	-4.065	-7.2	0	0	-5.9842	0.443462	24.3	1	0	0
ENST00000635220.2:chr1:+|13|483:175:364|noncoding|ATG	ENSG00000230623.7	ENSG00000230623	lncRNA	chr1	+	200411840	200415431	189	483	175	noncoding	ATG	0.4032	0.371	0.2258	0.2903	0.0806	0.2698	Mitochondrion	0.6381	0.0141	0.0116	0.1568	0.5811	0.0511	0.0119	0.1287	0.0255	6	0.02131	-3.468	-8.5	0	1	-8.7781	0.918681	NA	0	0	1
ENST00000443585.6:chr12:+|7|1311:202:394|canonical|ATG	ENSG00000235162.9	C12orf75	protein_coding	chr12	+	105330891	105367476	192	1311	202	canonical	ATG	0.4127	0.3333	0.2222	0.3016	0.0635	0.2656	Mitochondrion	0.4684	0.0392	0.1222	0.0656	0.5155	0.1168	0.0004	0.0007	0.0133	8	0.0345	-5.397	-15.8	1	0	4.1921	0.973089	NA	0	1	0
ENST00000509578.1:chr5:+|7|1584:101:293|canonical|ATG	ENSG00000127184.13	COX7C	protein_coding	chr5	+	86618055	86619469	192	1584	101	canonical	ATG	0.4603	0.3016	0.1905	0.2698	0.0794	0.3281	Mitochondrion	0.9623	0	0.0002	0.0001	0.9981	0.0001	0.0004	0.0006	0	4	0.03593	3.603	-10.8	1	0	6.0039	0.972942	NA	0	1	0
ENST00000257696.5:chr7:+|17|1364:215:407|canonical|ATG	ENSG00000135245.10	HILPDA	protein_coding	chr7	+	128457268	128457460	192	1364	215	canonical	ATG	0.4603	0.2381	0.1587	0.3016	0.0794	0.4375	Extracellular	0.0023	0.0039	0.0148	0.959	0.0194	0.0002	0.0005	0.0012	0.001	6	0.03665	-0.476	-10.7	1	1	0.8066	0.962031	NA	0	1	0
ENST00000643663.2:chr4:-|2|2465:66:258|canonical|ATG	ENSG00000164112.14	SMIM43	protein_coding	chr4	-	121764913	121765105	192	2465	66	canonical	ATG	0.619	0.254	0.1429	0.1746	0.0635	0.5312	Endoplasmic_reticulum	0.714	0.0014	0.0028	0.2319	0.0272	0.0497	0.5628	0.1144	0.0068	9	0.04041	2.841	-13.3	0	1	6.1062	0.967791	NA	0	1	0
ENST00000330029.6:chr22:+|5|916:31:223|canonical|ATG	ENSG00000184076.13	UQCR10	protein_coding	chr22	+	29767398	29769719	192	916	31	canonical	ATG	0.4444	0.3333	0.2381	0.2222	0.0952	0.5469	Mitochondrion	0.9351	0.0019	0.0078	0.0053	0.9095	0.0007	0.0519	0.0051	0.0005	7	0.03213	2.333	-6.3	1	1	4.9818	0.976476	NA	0	1	0
ENST00000656617.1:chr12:-|25|1830:301:493|noncoding|ATG	ENSG00000257698.3	GIHCG	lncRNA	chr12	-	57931609	57935902	192	1830	301	noncoding	ATG	0.381	0.4444	0.2698	0.3016	0.0476	0.375	Extracellular	0.0049	0.0498	0.0299	0.7603	0.1599	0.0001	0	0	0	6	0.03705	-0.143	-4.4	0	0	-7.487	0.38355	1.35	1	0	0
ENST00000566814.1:chr22:+|4|2032:23:215|noncoding|ATG	ENSG00000261188.2	TFIP11-DT	lncRNA	chr22	+	26512558	26512750	192	2032	23	noncoding	ATG	0.619	0.254	0.2222	0.0794	0.0794	0.2188	Mitochondrion	0.3181	0.0483	0.1828	0.0311	0.6974	0.0031	0.0001	0.0001	0.0006	10	0.03846	-4.778	-15.8	0	0	-8.1221	0.366913	7.91667	1	0	0
ENST00000524964.2:chr11:-|5|423:59:251|noncoding|ATG	ENSG00000255062.2	ENSG00000255062	lncRNA	chr11	-	126294468	126304265	192	423	59	noncoding	ATG	0.4762	0.254	0.2063	0.2381	0.0794	0.3594	Mitochondrion	0.1885	0.0259	0.0784	0.1122	0.4116	0.0047	0.0009	0.0007	0.003	3	0.01767	1.063	-6.9	0	0	-4.6434	0.679296	8.73333	1	0	0
ENST00000651006.1:chr14:+|17|599:159:351|noncoding|ATG	ENSG00000251363.3	LINC02315	lncRNA	chr14	+	40954850	40974376	192	599	159	noncoding	ATG	0.5079	0.3016	0.127	0.2857	0.0794	0.3281	Extracellular	0.3734	0.0017	0.0049	0.5192	0.0125	0.1149	0.0158	0.2333	0.0963	3	0.02395	3.508	-5.3	0	1	-8.0007	0.905141	35.7667	1	0	0
ENST00000328848.6:chr15:-|6|507:64:259|canonical|ATG	ENSG00000182117.6	NOP10	protein_coding	chr15	-	34341967	34343073	195	507	64	canonical	ATG	0.3594	0.4219	0.2656	0.2656	0.1094	0.3846	Nucleus	0.02	0.7059	0.1368	0.0224	0.1259	0.0059	0.0006	0.0009	0.0016	8	0.02077	-2.438	-5.8	1	0	6.9016	0.98854	NA	0	1	0
ENST00000438607.2:chr3:+|3|561:41:236|canonical|ATG	ENSG00000232112.3	TMA7	protein_coding	chr3	+	48440296	48443882	195	561	41	canonical	ATG	0.3594	0.5625	0.4844	0.125	0.0312	0.5385	Nucleus	0.108	0.9799	0.0189	0	0.0001	0.0009	0	0	0	9	0.01956	-8.781	-15.2	1	0	5.7142	0.989231	NA	0	1	0
ENST00000669503.1:chr19:+|40|1829:558:753|noncoding|ATG	ENSG00000267575.8	ENSG00000267575	lncRNA	chr19	+	27798082	27805705	195	1829	558	noncoding	ATG	0.375	0.4688	0.3125	0.2344	0.0781	0.2615	Mitochondrion	0.0893	0.1322	0.3532	0.0516	0.4555	0.0057	0.0002	0.0002	0.0008	7	0.03515	-4.547	-4.8	0	0	-15	0.375989	3.28333	1	0	0
ENST00000435984.1:chr2:+|8|565:73:268|noncoding|ATG	ENSG00000204792.2	LINC01291	lncRNA	chr2	+	74918219	74918414	195	565	73	noncoding	ATG	0.4531	0.3594	0.3125	0.125	0.1094	0.1692	Extracellular	0.0236	0.0272	0.1299	0.654	0.0886	0.0028	0.0113	0.0035	0.0599	3	0.02128	1.781	-3	0	0	-7.8257	0.592947	8.31667	1	0	0
ENST00000666357.1:chr2:+|41|1472:547:742|noncoding|ATG	ENSG00000228528.2	ENSG00000228528	lncRNA	chr2	+	104703784	104705022	195	1472	547	noncoding	ATG	0.2812	0.4219	0.2031	0.4531	0.0625	0.3538	Extracellular	0.0364	0.0378	0.0849	0.7172	0.1468	0.0106	0	0.0004	0.0016	1	0.03411	-4.578	-5.4	0	0	-8.1678	0.410317	8.98333	1	0	0
ENST00000265093.4:chr5:+|4|773:46:244|canonical|ATG	ENSG00000113732.9	ATP6V0E1	protein_coding	chr5	+	172983860	173020331	198	773	46	canonical	ATG	0.6154	0.1846	0.0769	0.1538	0.1538	0.3333	Endoplasmic_reticulum	0.9834	0.0001	0.0007	0.0741	0.1274	0.0161	0.6846	0.0924	0.0017	12	0.02394	2.754	-12.4	0	1	5.769	0.985382	NA	0	1	0
ENST00000296102.8:chr2:+|11|508:60:258|canonical|ATG	ENSG00000243147.8	MRPL33	protein_coding	chr2	+	27771777	27779482	198	508	60	canonical	ATG	0.4462	0.3846	0.2923	0.2154	0.0462	0.3788	Mitochondrion	0.3733	0.0017	0.0081	0.034	0.9509	0.0046	0.0001	0.0002	0.0001	9	0.02082	1.892	-8.6	1	0	3.8769	0.987431	NA	0	1	0
ENST00000379179.8:chr13:+|13|802:203:401|canonical|ATG	ENSG00000151778.11	SERP2	protein_coding	chr13	+	44374025	44397312	198	802	203	canonical	ATG	0.4769	0.3538	0.2	0.2308	0.0923	0.3788	Endoplasmic_reticulum	0.9589	0.0043	0.0008	0.0008	0.0972	0.0985	0.4094	0.3566	0.0247	8	0.02755	0.138	-6.4	1	1	5.1004	0.981534	NA	0	1	0
ENST00000462322.3:chr7:+|22|969:295:493|canonical|ATG	ENSG00000240204.3	SMKR1	protein_coding	chr7	+	129502824	129512441	198	969	295	canonical	ATG	0.4615	0.4154	0.2769	0.1846	0.0769	0.4394	Mitochondrion	0.2119	0.3332	0.2706	0.0139	0.3733	0.002	0.0008	0.0002	0.0001	6	0.03049	-2.231	-8.1	0	0	5.0968	0.85218	NA	0	1	0
ENST00000505677.1:chr5:-|3|397:49:247|noncoding|ATG	ENSG00000246763.7	RGMB-AS1	lncRNA	chr5	-	98771100	98773421	198	397	49	noncoding	ATG	0.4462	0.3692	0.2462	0.2615	0.0462	0.3182	Mitochondrion	0.2791	0.0825	0.0186	0.0127	0.8571	0.0001	0	0	0	2	0.0134	-3.415	-7.7	0	0	-7.5676	0.749624	6.93333	1	0	0
ENST00000292079.7:chr11:-|3|589:67:268|canonical|ATG	ENSG00000137731.14	FXYD2	protein_coding	chr11	-	117820671	117824678	201	589	67	canonical	ATG	0.5152	0.3333	0.2576	0.1515	0.0758	0.4478	Cell_membrane	0.9481	0.0057	0.0009	0.0358	0.076	0.4809	0.1773	0.0782	0.0508	6	0.01943	0.576	-11.3	1	1	2.9164	0.988202	NA	0	1	0
ENST00000372521.9:chr1:-|13|807:245:446|canonical|ATG	ENSG00000177868.12	SVBP	protein_coding	chr1	-	42807413	42816544	201	807	245	canonical	ATG	0.303	0.5606	0.3788	0.2576	0.0606	0.3731	Nucleus	0.122	0.8507	0.1008	0.0016	0.0349	0.0099	0.0002	0.001	0.0005	8	0.02387	-2.015	-3.4	1	0	5.9336	0.985546	NA	0	1	0
ENST00000597230.3:chr19:-|31|2726:343:544|noncoding|ATG	ENSG00000268516.3	ZNF8-DT	lncRNA	chr19	-	58259452	58259653	201	2726	343	noncoding	ATG	0.4091	0.4697	0.303	0.2273	0.0606	0.2239	Nucleus	0.1806	0.8121	0.067	0.0034	0.1122	0.0031	0.0004	0.0012	0.0002	6	0.0341	-1.788	-1.2	0	0	-6.6879	0.417011	5.68333	1	0	0
ENST00000432125.2:chr2:-|28|910:343:544|noncoding|ATG	ENSG00000259439.3	LINC01833	lncRNA	chr2	-	44923401	44935302	201	910	343	noncoding	ATG	0.3636	0.4394	0.2727	0.3182	0.0455	0.2687	Nucleus	0.016	0.6853	0.1718	0.0804	0.058	0.0037	0.0001	0.0001	0.0003	6	0.02527	-4.091	-8.4	0	0	-7.4313	0.528216	14.1667	1	0	0
ENST00000658397.1:chr4:-|18|5679:222:423|noncoding|ATG	ENSG00000272870.4	SAP30-DT	lncRNA	chr4	-	173364156	173369592	201	5679	222	noncoding	ATG	0.3182	0.4545	0.2879	0.3636	0.0303	0.3433	Plastid	0.2429	0.2964	0.0255	0.0528	0.116	0.0276	0.0013	0.0025	0.0035	8	0.03523	-1.439	-13	0	0	-6.1626	0.407927	19.2	1	0	0
ENST00000376309.4:chr20:+|5|354:68:272|canonical|ATG	ENSG00000180424.7	DEFB123	protein_coding	chr20	+	31440698	31450174	204	354	68	canonical	ATG	0.3582	0.403	0.2239	0.2687	0.1493	0.3824	Extracellular	0	0	0	1	0	0	0	0	0	5	0.00873	2.104	-7.5	1	0	2.8943	0.996565	NA	0	1	0
ENST00000248150.5:chr16:-|9|985:104:308|canonical|ATG	ENSG00000127588.5	GNG13	protein_coding	chr16	-	798718	799077	204	985	104	canonical	ATG	0.3881	0.4328	0.3284	0.1642	0.1194	0.6765	Cell_membrane	0.855	0.0125	0.0135	0.0456	0.1299	0.6759	0.001	0.0312	0.089	9	0.02576	0.776	-10	1	0	6.4609	0.984015	NA	0	1	0
ENST00000322028.5:chr11:-|3|876:22:226|canonical|ATG	ENSG00000177700.6	POLR2L	protein_coding	chr11	-	840371	842508	204	876	22	canonical	ATG	0.4925	0.3731	0.2537	0.1493	0.1045	0.6471	Mitochondrion	0.1503	0.1543	0.3716	0.0169	0.4433	0.003	0.0005	0.0007	0.0033	10	0.02472	6.269	-5.9	1	0	6.5539	0.985024	NA	0	1	0
ENST00000396020.7:chr14:-|4|7062:31:235|canonical|ATG	ENSG00000213741.11	RPS29	protein_coding	chr14	-	49577811	49586346	204	7062	31	canonical	ATG	0.3284	0.4776	0.2239	0.3284	0.1194	0.4265	Mitochondrion	0.1855	0.03	0.0605	0.4263	0.4633	0.0143	0.0002	0.0019	0.003	7	0.03437	2.463	-13	1	0	5.0839	0.974277	NA	0	1	0
ENST00000506197.3:chr4:+|6|919:95:299|canonical|ATG	ENSG00000250317.9	SMIM20	protein_coding	chr4	+	25914313	25929191	204	919	95	canonical	ATG	0.5373	0.3134	0.2388	0.1343	0.0896	0.3971	Mitochondrion	0.8499	0.0037	0.0253	0.002	0.943	0.002	0.003	0.0036	0.0004	9	0.02445	2.478	-20.1	1	1	4.9232	0.984594	NA	0	1	0
ENST00000420918.3:chr2:-|8|2532:73:277|noncoding|ATG	ENSG00000212978.6	ENSG00000212978	lncRNA	chr2	-	61143847	61144878	204	2532	73	noncoding	ATG	0.3433	0.4328	0.2537	0.3433	0.0597	0.3824	Extracellular	0.0048	0.0758	0.1523	0.437	0.3319	0.0024	0	0.0001	0.0004	3	0.03224	-3	-6.8	0	0	-6.9101	0.436435	11.4667	1	0	0
ENST00000541391.2:chr12:+|13|1862:163:367|noncoding|ATG	ENSG00000256268.3	LINC02454	lncRNA	chr12	+	65602961	65606211	204	1862	163	noncoding	ATG	0.3881	0.3433	0.2239	0.2985	0.0896	0.25	Mitochondrion	0.1689	0.2566	0.099	0.2297	0.3962	0.006	0.0002	0.0007	0.003	5	0.03114	-0.418	-3	0	0	-8.4695	0.441676	18.65	1	0	0
ENST00000446372.3:chr10:-|22|710:338:542|noncoding|ATG	ENSG00000225383.8	SFTA1P	lncRNA	chr10	-	10784605	10792420	204	710	338	noncoding	ATG	0.2836	0.5224	0.3582	0.2836	0.0746	0.2941	Mitochondrion	0.6153	0.0554	0.0173	0.0159	0.8925	0.011	0.0009	0.0023	0.0027	6	0.0259	-1.313	-4.5	0	0	-8.9559	0.510632	31.4333	1	0	0
ENST00000374922.9:chrX:+|9|2344:112:319|canonical|ATG	ENSG00000204272.13	NBDY	protein_coding	chrX	+	56729353	56729560	207	2344	112	canonical	ATG	0.5147	0.2941	0.2059	0.2353	0.0441	0.2754	Cytoplasm	0.0043	0.1892	0.4195	0.2772	0.0999	0.0098	0	0	0.0001	4	0.02945	-8.309	-4.6	0	0	3.1691	0.850282	410.483	1	1	0
ENST00000524142.5:chr5:-|17|749:359:566|canonical|ATG	ENSG00000177556.12	ATOX1	protein_coding	chr5	-	151746324	151758551	207	749	359	canonical	ATG	0.4118	0.3676	0.2647	0.25	0.0735	0.4348	Cytoplasm	0.036	0.1128	0.4755	0.1986	0.1858	0.0051	0.001	0.0005	0.0068	5	0.02044	3.471	-5.7	1	0	4.2334	0.988033	NA	0	1	0
ENST00000369484.8:chrX:-|26|881:454:661|canonical|ATG	ENSG00000182712.16	CMC4	protein_coding	chrX	-	155061842	155064023	207	881	454	canonical	ATG	0.2794	0.5588	0.3088	0.3529	0.0588	0.3333	Mitochondrion	0.5294	0.0221	0.0332	0.152	0.7859	0.005	0.0001	0.0015	0.0002	3	0.02369	-0.544	-6.9	1	0	2.8387	0.984029	NA	0	1	0
ENST00000297439.4:chr8:-|7|375:80:287|canonical|ATG	ENSG00000164825.4	DEFB1	protein_coding	chr8	-	6870680	6877857	207	375	80	canonical	ATG	0.4118	0.3235	0.1324	0.3676	0.0882	0.3623	Extracellular	0	0	0	1	0	0	0	0	0	9	0.01277	2.25	-5.3	1	0	1.3939	0.993079	NA	0	1	0
ENST00000374293.5:chr9:+|1|1201:31:238|canonical|ATG	ENSG00000242616.4	GNG10	protein_coding	chr9	+	111661634	111666940	207	1201	31	canonical	ATG	0.5	0.3529	0.1912	0.2647	0.0441	0.4348	Cell_membrane	0.7373	0.029	0.0269	0.0678	0.3279	0.4457	0.0003	0.0247	0.0769	10	0.02695	1.765	-11.7	1	0	5.7431	0.982595	NA	0	1	0
ENST00000686161.1:chr1:-|12|3733:183:390|canonical|ATG	ENSG00000174021.12	GNG5	protein_coding	chr1	-	84501844	84506091	207	3733	183	canonical	ATG	0.4559	0.3529	0.1618	0.3529	0.0294	0.3478	Mitochondrion	0.647	0.0677	0.0719	0.1119	0.388	0.2937	0.0006	0.0462	0.0194	6	0.03521	0.882	-8.6	1	0	5.6281	0.9738	NA	0	1	0
ENST00000382159.8:chr19:-|17|4193:184:391|canonical|ATG	ENSG00000176533.13	GNG7	protein_coding	chr19	-	2515021	2520688	207	4193	184	canonical	ATG	0.4559	0.4118	0.2647	0.2353	0.0441	0.4638	Cell_membrane	0.7979	0.0239	0.0263	0.0735	0.2072	0.5817	0.0003	0.0246	0.0622	4	0.03341	-1.456	-7.6	1	0	7.8057	0.977005	NA	0	1	0
ENST00000504449.2:chr1:+|15|1406:231:438|canonical|ATG	ENSG00000248485.2	PCP4L1	protein_coding	chr1	+	161258974	161284481	207	1406	231	canonical	ATG	0.3676	0.4853	0.3824	0.2353	0.0147	0.4203	Nucleus	0.0426	0.9171	0.08	0.0001	0.0008	0.001	0	0.0001	0.0003	7	0.02876	-4.544	-10.6	0	0	5.6379	0.865957	NA	0	1	0
ENST00000415949.5:chr7:-|33|732:368:575|canonical|ATG	ENSG00000132432.14	SEC61G	protein_coding	chr7	-	54752410	54757588	207	732	368	canonical	ATG	0.5441	0.3382	0.2206	0.1765	0.0588	0.2609	Endoplasmic_reticulum	0.991	0.0017	0.0026	0.004	0.3539	0.0272	0.4602	0.1281	0.0118	11	0.02013	5.147	-2.3	1	1	5.561	0.988804	NA	0	1	0
ENST00000307979.7:chr15:-|4|794:32:239|canonical|ATG	ENSG00000174446.13	SNAPC5	protein_coding	chr15	-	66494435	66497731	207	794	32	canonical	ATG	0.2794	0.5294	0.3971	0.2941	0.0294	0.5217	Nucleus	0.3028	0.6243	0.0992	0.0044	0.1685	0.0151	0.0068	0.0615	0.0184	8	0.0227	-0.824	-6.4	0	0	5.8828	0.903746	NA	0	1	0
ENST00000304312.5:chr4:-|3|303:30:240|canonical|ATG	ENSG00000169020.10	ATP5ME	protein_coding	chr4	-	672499	674247	210	303	30	canonical	ATG	0.4638	0.4058	0.3623	0.1014	0.0725	0.4143	Mitochondrion	0.8077	0.0101	0.036	0.0047	0.9112	0.002	0.0059	0.0017	0.0013	10	0.00521	-1.261	-11	1	0	5.3175	0.998604	NA	0	1	0
ENST00000314133.4:chr11:+|10|494:62:272|canonical|ATG	ENSG00000176340.4	COX8A	protein_coding	chr11	+	63974680	63976320	210	494	62	canonical	ATG	0.5797	0.2174	0.1739	0.1884	0.058	0.4143	Mitochondrion	0.9866	0.0001	0.0002	0.0151	0.6758	0.0117	0.1228	0.1681	0.0011	9	0.01495	1.797	-10.7	1	1	4.5142	0.992692	NA	0	1	0
ENST00000507680.6:chr17:-|19|993:264:474|canonical|ATG	ENSG00000167083.7	GNGT2	protein_coding	chr17	-	49206756	49207422	210	993	264	canonical	ATG	0.4203	0.4783	0.3768	0.1594	0.0435	0.5	Cell_membrane	0.7621	0.0138	0.0551	0.0275	0.0837	0.5447	0.0039	0.1119	0.147	10	0.02418	-1.261	-10.7	1	0	5.3605	0.985123	NA	0	1	0
ENST00000600659.3:chr19:+|1|1330:36:246|canonical|ATG	ENSG00000233927.5	RPS28	protein_coding	chr19	+	8321530	8322075	210	1330	36	canonical	ATG	0.3913	0.4203	0.3333	0.2464	0.029	0.5429	Mitochondrion	0.1841	0.0843	0.1996	0.1076	0.5846	0.0059	0.0006	0.0006	0.0038	12	0.02449	-1.841	-8.8	1	0	7.1656	0.985509	NA	0	1	0
ENST00000686885.1:chr3:+|1|265:28:238|noncoding|ATG	ENSG00000272758.7	WDR5B-DT	lncRNA	chr3	+	122416226	122421376	210	265	28	noncoding	ATG	0.3188	0.4058	0.2174	0.3623	0.1014	0.1857	Mitochondrion	0.135	0.0313	0.0487	0.0376	0.8789	0.0006	0	0.0024	0.0004	0	0.00273	3.841	-6	0	0	-8.6848	0.97162	1.18333	1	0	0
ENST00000577279.2:chr17:-|7|470:108:318|noncoding|ATG	ENSG00000264920.3	SP2-DT	lncRNA	chr17	-	47891378	47895709	210	470	108	noncoding	ATG	0.4638	0.3188	0.2319	0.2609	0.0435	0.2571	Mitochondrion	0.2577	0.2988	0.2279	0.0239	0.3757	0.0087	0.0002	0.0006	0.0018	3	0.01286	-6.609	-7.3	0	0	-7.4778	0.760042	13.2167	1	0	0
ENST00000654965.1:chr4:-|24|1161:246:456|noncoding|ATG	ENSG00000251580.3	LINC02482	lncRNA	chr4	-	6670804	6673704	210	1161	246	noncoding	ATG	0.3913	0.3623	0.1739	0.3913	0.0435	0.2857	Extracellular	0.0254	0.0841	0.1103	0.4242	0.3761	0.0024	0	0.0005	0.0014	4	0.0261	-5.217	-10.9	0	0	-5.7216	0.524401	20.9333	1	0	0
ENST00000693335.1:chr19:-|4|435:100:313|canonical|ATG	ENSG00000167414.5	GNG8	protein_coding	chr19	-	46634075	46634682	213	435	100	canonical	ATG	0.4714	0.4143	0.2857	0.2	0.0429	0.5775	Cell_membrane	0.7858	0.0524	0.0614	0.0449	0.0564	0.644	0.0074	0.0227	0.1104	9	0.01003	-0.571	-6.7	1	0	6.4541	0.996279	NA	0	1	0
ENST00000371437.5:chrX:+|5|421:81:294|canonical|ATG	ENSG00000125356.7	NDUFA1	protein_coding	chrX	+	119871911	119876534	213	421	81	canonical	ATG	0.4714	0.3143	0.2286	0.1714	0.1286	0.2958	Extracellular	0.2952	0.0001	0.0049	0.5973	0.2802	0.0124	0.0721	0.0204	0.0114	7	0.00961	4.429	-8.5	1	1	3.6145	0.99618	NA	0	1	0
ENST00000311111.11:chr17:+|12|1145:107:320|canonical|ATG	ENSG00000172809.13	RPL38	protein_coding	chr17	+	74203955	74209829	213	1145	107	canonical	ATG	0.3857	0.4857	0.4286	0.1429	0.0429	0.4789	Cytoplasm	0.028	0.2479	0.606	0.0014	0.1429	0.0009	0.0001	0.0001	0.0001	9	0.02601	0.829	-9	1	0	7.3239	0.984203	NA	0	1	0
ENST00000248566.4:chr7:-|10|458:84:297|canonical|ATG	ENSG00000127922.10	SEM1	protein_coding	chr7	-	96688923	96709763	213	458	84	canonical	ATG	0.3	0.5571	0.4571	0.1571	0.0857	0.3239	Nucleus	0.1636	0.7375	0.0915	0.0002	0.0474	0.0002	0.001	0.001	0.0061	7	0.01219	0.043	-6.2	1	0	5.9203	0.994901	NA	0	1	0
ENST00000477703.6:chr3:+|9|1769:152:365|canonical|ATG	ENSG00000168273.8	SMIM4	protein_coding	chr3	+	52536755	52540485	213	1769	152	canonical	ATG	0.4286	0.4	0.3143	0.1429	0.1143	0.4507	Mitochondrion	0.9538	0.0039	0.005	0.0004	0.9809	0.0005	0.0008	0.0047	0.0002	5	0.02569	1.9	-9.1	1	1	3.8434	0.982843	NA	0	1	0
ENST00000423632.3:chr9:-|1|469:32:245|canonical|ATG	ENSG00000230054.3	TEX53	protein_coding	chr9	-	114656528	114657774	213	469	32	canonical	ATG	0.3429	0.4286	0.2143	0.3714	0.0714	0.3521	Mitochondrion	0.2899	0.1655	0.0697	0.0854	0.5731	0.0134	0.0002	0.0012	0.0016	7	0.01286	-1.129	-3.7	0	0	-5.7637	0.767154	NA	0	1	0
ENST00000378090.9:chr12:-|9|1702:158:374|canonical|ATG	ENSG00000204954.10	C12orf73	protein_coding	chr12	-	103951522	103956738	216	1702	158	canonical	ATG	0.4648	0.3521	0.2676	0.169	0.0986	0.3472	Mitochondrion	0.4994	0.0108	0.0202	0.2526	0.6571	0.0157	0.0186	0.0058	0.0114	6	0.02527	-0.972	-10	1	0	3.3038	0.982905	NA	0	1	0
ENST00000607778.2:chr6:+|8|7483:81:297|canonical|ATG	ENSG00000272047.4	GTF2H5	protein_coding	chr6	+	158170503	158192157	216	7483	81	canonical	ATG	0.493	0.3944	0.2394	0.2113	0.0563	0.3194	Nucleus	0.045	0.6177	0.3139	0.0018	0.0247	0.0007	0.0037	0.006	0.0285	10	0.02967	4.197	-3.8	1	0	6.3822	0.980314	NA	0	1	0
ENST00000456790.2:chr20:-|12|1695:118:334|canonical|ATG	ENSG00000126005.17	MMP24OS	protein_coding	chr20	-	35277713	35277929	216	1695	118	canonical	ATG	0.5352	0.338	0.1268	0.2817	0.0563	0.625	Mitochondrion	0.5262	0.0295	0.0968	0.2148	0.3778	0.2606	0.0006	0.0068	0.011	11	0.02545	-4.789	-9.8	0	0	2.9392	0.876322	NA	0	1	0
ENST00000527353.2:chr4:-|41|1311:520:736|canonical|ATG	ENSG00000255072.2	PIGY	protein_coding	chr4	-	88521573	88521789	216	1311	520	canonical	ATG	0.5634	0.1549	0.0563	0.2817	0.0986	0.3472	Endoplasmic_reticulum	0.9996	0	0	0	0.0008	0.1639	0.8146	0.0137	0.007	3	0.02378	4.69	-13.4	1	1	6.804	0.986095	NA	0	1	0
ENST00000507311.1:chr4:+|20|3123:307:523|canonical|ATG	ENSG00000248771.5	SMIM31	protein_coding	chr4	+	164770443	164801194	216	3123	307	canonical	ATG	0.338	0.4789	0.3944	0.2113	0.0563	0.2917	Extracellular	0.4072	0.0006	0.0001	0.4032	0.0013	0.0792	0.3972	0.0639	0.0542	4	0.02744	-0.718	-9.1	0	1	-0.5924	0.919819	NA	0	1	0
ENST00000298130.5:chr14:-|6|2662:34:250|canonical|ATG	ENSG00000165389.7	SPTSSA	protein_coding	chr14	-	34435200	34462207	216	2662	34	canonical	ATG	0.4789	0.1831	0.0845	0.1831	0.2535	0.3889	Endoplasmic_reticulum	0.9997	0.0002	0.0003	0.0001	0.1469	0.0001	0.6799	0.1704	0	4	0.02814	7.746	-11.1	1	1	6.378	0.981836	NA	0	1	0
ENST00000314523.7:chr17:-|15|809:123:339|canonical|ATG	ENSG00000188612.12	SUMO2	protein_coding	chr17	-	75168338	75182834	216	809	123	canonical	ATG	0.3521	0.493	0.3239	0.2535	0.0704	0.3472	Nucleus	0.0446	0.4776	0.4493	0.0012	0.0348	0.0029	0.0011	0.0009	0.0082	9	0.01946	-1.789	-7.4	1	0	3.7689	0.988772	NA	0	1	0
ENST00000563777.1:chr16:-|2|3951:24:240|noncoding|ATG	ENSG00000260852.1	FBXL19-AS1	lncRNA	chr16	-	30923030	30923246	216	3951	24	noncoding	ATG	0.4366	0.3099	0.1972	0.3099	0.0563	0.3889	Nucleus	0.0622	0.5272	0.1797	0.0833	0.1227	0.0013	0	0	0.0002	7	0.02876	-7.31	-0.3	0	0	-2.3731	0.520794	58.6167	1	0	0
ENST00000370982.4:chr1:-|6|4395:201:420|canonical|ATG	ENSG00000172380.6	GNG12	protein_coding	chr1	-	67705450	67707686	219	4395	201	canonical	ATG	0.375	0.3889	0.2639	0.3194	0.0417	0.3014	Cell_membrane	0.8637	0.0261	0.0221	0.0371	0.0814	0.7297	0.0005	0.0389	0.0641	3	0.02645	-2.194	-1	1	0	6.909	0.983715	NA	0	1	0
ENST00000334151.3:chr21:-|4|485:52:271|canonical|ATG	ENSG00000186977.3	KRTAP19-5	protein_coding	chr21	-	30501871	30502090	219	485	52	canonical	ATG	0.5139	0.1667	0.0833	0.1528	0.25	0.5616	Extracellular	0.1508	0.0331	0.0754	0.557	0.1353	0.0458	0.0019	0.005	0.0974	9	0.0125	8.75	0	1	0	-6.5187	0.963603	NA	0	1	0
ENST00000502346.2:chr5:-|8|4528:72:291|canonical|ATG	ENSG00000174695.10	TMEM167A	protein_coding	chr5	-	83057083	83077323	219	4528	72	canonical	ATG	0.5556	0.25	0.125	0.25	0.0694	0.2466	Golgi_apparatus	0.9655	0	0	0.0065	0.0001	0.005	0.0544	0.9335	0.0005	5	0.02804	4.486	-7.8	1	1	5.0796	0.981317	NA	0	1	0
ENST00000663592.1:chr18:-|13|2536:154:373|noncoding|ATG	ENSG00000267374.3	MIR924HG	lncRNA	chr18	-	39535521	39800161	219	2536	154	noncoding	ATG	0.4306	0.2917	0.1806	0.3056	0.0833	0.274	Mitochondrion	0.4267	0.1333	0.1372	0.0858	0.4914	0.0828	0.0067	0.0405	0.0083	4	0.02497	0.792	-12.1	0	0	-9.1084	0.521286	1.7	1	0	0
ENST00000605901.1:chr6:+|2|1573:24:243|noncoding|ATG	ENSG00000244041.7	LINC01011	lncRNA	chr6	+	2988670	2989707	219	1573	24	noncoding	ATG	0.3333	0.4028	0.2917	0.2361	0.1389	0.2192	Mitochondrion	0.3333	0.1678	0.0612	0.0195	0.7444	0.0053	0	0.0013	0.0004	6	0.02311	-0.319	-20.1	0	0	-6.967	0.561734	9.15	1	0	0
ENST00000401694.4:chr7:-|22|512:225:444|noncoding|ATG	ENSG00000216895.9	ENSG00000216895	lncRNA	chr7	-	155611299	155643568	219	512	225	noncoding	ATG	0.4306	0.3472	0.2083	0.25	0.1111	0.3151	Mitochondrion	0.4606	0.0063	0.0188	0.0018	0.9717	0.0003	0.0001	0.0004	0	5	0.01312	2.444	-5.2	0	0	-5.723	0.76096	21.3167	1	0	0
ENST00000248564.6:chr7:+|26|3019:404:626|canonical|ATG	ENSG00000127920.6	GNG11	protein_coding	chr7	+	93922137	93926216	222	3019	404	canonical	ATG	0.3562	0.5342	0.411	0.1918	0.0411	0.2973	Cell_membrane	0.7527	0.0291	0.0651	0.0068	0.1299	0.5144	0.0011	0.093	0.1537	7	0.0248	0.685	-11.8	1	0	6.3433	0.985073	NA	0	1	0
ENST00000358666.7:chr19:+|9|513:185:407|canonical|ATG	ENSG00000198258.11	UBL5	protein_coding	chr19	+	9828337	9830008	222	513	185	canonical	ATG	0.3699	0.4384	0.3014	0.2192	0.1096	0.4459	Cytoplasm	0.0253	0.1155	0.5213	0.1875	0.0988	0.0102	0.0095	0.0028	0.0366	7	0.0128	6.027	-6.3	1	0	6.1253	0.994568	NA	0	1	0
ENST00000665039.1:chr2:+|411|5659:5215:5437|noncoding|ATG	ENSG00000223960.8	CHROMR	lncRNA	chr2	+	178433622	178433844	222	5659	5215	noncoding	ATG	0.4795	0.274	0.137	0.2603	0.1233	0.1892	Extracellular	0.0007	0	0.0004	0.9958	0.0035	0.0001	0	0	0.0001	1	0.02575	4.603	-1.8	0	0	-7.0607	0.51901	2.75	1	0	0
ENST00000604747.1:chr3:+|5|413:62:284|noncoding|ATG	ENSG00000271270.8	TMCC1-DT	lncRNA	chr3	+	129905677	129918445	222	413	62	noncoding	ATG	0.3425	0.3836	0.274	0.274	0.1096	0.4189	Mitochondrion	0.3532	0.257	0.0781	0.0033	0.6539	0.0015	0.0004	0.0009	0.0008	4	0.00794	0.411	-6.3	0	0	-15	0.855769	8.8	1	0	0
ENST00000510994.5:chr3:-|65|1840:732:957|canonical|ATG	ENSG00000129055.13	ANAPC13	protein_coding	chr3	-	134478589	134482904	225	1840	732	canonical	ATG	0.3919	0.4595	0.3378	0.1892	0.0811	0.28	Nucleus	0.1136	0.3869	0.3702	0.0031	0.0829	0.0015	0.0039	0.0032	0.0244	6	0.02274	0.284	-4	1	0	6.8171	0.987102	NA	0	1	0
ENST00000328709.8:chr2:-|8|1770:108:333|canonical|ATG	ENSG00000183513.9	COA5	protein_coding	chr2	-	98600751	98608405	225	1770	108	canonical	ATG	0.3919	0.473	0.3108	0.2162	0.0811	0.4267	Mitochondrion	0.1681	0.1168	0.0781	0.1247	0.6799	0.0003	0	0	0	9	0.02215	0.811	-6	1	0	4.8395	0.986922	NA	0	1	0
ENST00000248572.10:chr7:+|5|661:90:315|canonical|ATG	ENSG00000127928.13	GNGT1	protein_coding	chr7	+	93906746	93910918	225	661	90	canonical	ATG	0.3784	0.5	0.4189	0.1486	0.0541	0.3333	Mitochondrion	0.5582	0.0868	0.1242	0.0495	0.4657	0.1236	0.0085	0.0445	0.0595	3	0.0163	3.703	-7	1	0	6.2488	0.992158	NA	0	1	0
ENST00000451882.3:chr18:+|6|689:94:319|canonical|ATG	ENSG00000226742.4	HSBP1L1	protein_coding	chr18	+	79964735	79970451	225	689	94	canonical	ATG	0.4189	0.4595	0.2973	0.2162	0.0676	0.3333	Cytoplasm	0.0707	0.2348	0.6382	0.0094	0.07	0.0031	0.0034	0.0094	0.0249	8	0.01605	4.581	-16.9	1	0	1.8992	0.990752	NA	0	1	0
ENST00000339020.8:chr5:-|36|2888:421:646|canonical|ATG	ENSG00000188725.8	SMIM15	protein_coding	chr5	-	61159946	61160171	225	2888	421	canonical	ATG	0.4459	0.3919	0.3378	0.1216	0.0946	0.3467	Endoplasmic_reticulum	0.9949	0.0023	0.0007	0.0054	0.2672	0.16	0.5083	0.0114	0.0021	6	0.02397	0.757	-2.9	1	1	6.4869	0.98591	NA	0	1	0
ENST00000398884.7:chr6:+|2|637:37:262|canonical|ATG	ENSG00000214736.8	TOMM6	protein_coding	chr6	+	41787697	41789328	225	637	37	canonical	ATG	0.5405	0.2838	0.1892	0.2027	0.0676	0.2933	Mitochondrion	0.956	0.0015	0.0243	0.0032	0.8807	0.0012	0.0176	0.0026	0.0007	9	0.01318	0.27	-8.5	1	0	6.0821	0.994323	NA	0	1	0
ENST00000657382.1:chrX:+|10|2566:108:333|noncoding|ATG	ENSG00000230844.3	ZNF674-AS1	lncRNA	chrX	+	46545544	46546607	225	2566	108	noncoding	ATG	0.3649	0.3243	0.1486	0.3649	0.1216	0.3333	Extracellular	0.0461	0.0098	0.015	0.6704	0.287	0.015	0	0.0014	0.0007	1	0.02236	1.824	-14.3	0	0	-8.225	0.566719	2.96667	1	0	0
ENST00000657461.1:chr19:+|3|3024:43:268|noncoding|ATG	ENSG00000267254.7	ZNF790-AS1	lncRNA	chr19	+	36797543	36797768	225	3024	43	noncoding	ATG	0.4189	0.2838	0.2027	0.2703	0.1081	0.2667	Mitochondrion	0.3649	0.0175	0.0142	0.126	0.8049	0.0095	0.0011	0.0009	0.0048	3	0.02436	-3.676	-10.1	0	0	-2.101	0.58752	5.03333	1	0	0
ENST00000414262.6:chr14:-|22|842:251:479|canonical|ATG	ENSG00000156411.10	ATP5MJ	protein_coding	chr14	-	103912665	103920990	228	842	251	canonical	ATG	0.44	0.3067	0.1867	0.2133	0.16	0.2632	Mitochondrion	0.7041	0.0142	0.0268	0.0308	0.8599	0.0089	0.008	0.0132	0.0013	1	0.0157	1.627	-9.4	1	1	2.382	0.991393	NA	0	1	0
ENST00000530758.2:chr3:+|1|1150:28:256|canonical|ATG	ENSG00000254999.4	BRK1	protein_coding	chr3	+	10115701	10126295	228	1150	28	canonical	ATG	0.36	0.4267	0.32	0.2533	0.0667	0.3553	Cytoplasm	0.1626	0.3449	0.3642	0.0033	0.2638	0.0037	0.0025	0.0028	0.0099	12	0.02068	4.907	-12.7	0	0	6.2264	0.917488	NA	0	1	0
ENST00000523016.1:chr8:-|6|745:74:302|canonical|ATG	ENSG00000164919.11	COX6C	protein_coding	chr8	-	99887504	99892021	228	745	74	canonical	ATG	0.48	0.3733	0.3067	0.0933	0.12	0.2895	Mitochondrion	0.8394	0.0177	0.0413	0.004	0.8932	0.0011	0.0048	0.0035	0.0005	9	0.01652	3.787	-2.6	1	1	4.4573	0.991571	NA	0	1	0
ENST00000294117.6:chr11:+|18|864:242:470|canonical|ATG	ENSG00000162188.6	GNG3	protein_coding	chr11	+	62708295	62708806	228	864	242	canonical	ATG	0.4267	0.3733	0.2533	0.2533	0.0667	0.4605	Cell_membrane	0.7916	0.0731	0.0346	0.0854	0.0569	0.7253	0.001	0.0119	0.0114	4	0.01452	-1.2	-6	1	0	6.7294	0.993528	NA	0	1	0
ENST00000450593.5:chr1:-|22|4978:329:557|canonical|ATG	ENSG00000168243.11	GNG4	protein_coding	chr1	-	235552108	235583838	228	4978	329	canonical	ATG	0.4133	0.4	0.2667	0.2533	0.0667	0.3947	Cell_membrane	0.8469	0.05	0.0358	0.0522	0.1005	0.6971	0.001	0.0166	0.0463	3	0.02391	-0.16	-3.7	1	0	6.9637	0.986149	NA	0	1	0
ENST00000518942.2:chr8:+|43|4085:525:753|noncoding|ATG	ENSG00000228801.7	ENSG00000228801	lncRNA	chr8	+	51913058	51946541	228	4085	525	noncoding	ATG	0.2667	0.36	0.1333	0.4933	0.1067	0.2895	Mitochondrion	0.3889	0.0877	0.0195	0.1094	0.7534	0.0029	0.0001	0.0005	0.0012	4	0.0245	0.12	-8.9	0	0	-6.9382	0.537879	4.56667	1	0	0
ENST00000372013.8:chr10:+|6|627:64:295|canonical|ATG	ENSG00000148671.14	ADIRF	protein_coding	chr10	+	86968544	86970582	231	627	64	canonical	ATG	0.4474	0.3816	0.2237	0.3026	0.0263	0.5844	Cytoplasm	0.2979	0.2922	0.355	0.019	0.1306	0.1265	0.0069	0.0277	0.0275	11	0.01233	-4.079	-9.1	0	0	2.2557	0.954816	NA	0	1	0
ENST00000284245.9:chr16:-|9|911:190:421|canonical|ATG	ENSG00000154102.11	C16orf74	protein_coding	chr16	-	85708007	85735217	231	911	190	canonical	ATG	0.4211	0.3158	0.2237	0.2763	0.0789	0.4935	Extracellular	0.3792	0.0166	0.0336	0.2698	0.1568	0.144	0.0034	0.0145	0.2106	12	0.01752	-2.118	-12.8	1	0	4.062	0.990656	NA	0	1	0
ENST00000318240.8:chr18:-|16|5548:216:447|canonical|ATG	ENSG00000177576.12	C18orf32	protein_coding	chr18	-	49482344	49483748	231	5548	216	canonical	ATG	0.4737	0.3553	0.25	0.1842	0.0921	0.2468	Extracellular	0.2664	0.0036	0.0236	0.4982	0.4441	0.0109	0.0062	0.0015	0.0046	9	0.02292	-1.408	-6.2	1	0	1.5306	0.983555	NA	0	1	0
ENST00000399775.3:chr9:-|23|1028:376:607|canonical|ATG	ENSG00000168913.7	ENHO	protein_coding	chr9	-	34521464	34521695	231	1028	376	canonical	ATG	0.5526	0.25	0.1053	0.2895	0.0526	0.5065	Extracellular	0.0837	0.0003	0.0007	0.8588	0.0076	0.0556	0.0084	0.0108	0.0569	8	0.01685	-0.618	-16.1	0	1	5.7359	0.991669	NA	0	1	0
ENST00000433866.7:chr16:+|7|8649:100:331|canonical|ATG	ENSG00000230989.8	HSBP1	protein_coding	chr16	+	83808076	83809423	231	8649	100	canonical	ATG	0.3289	0.4342	0.2895	0.3158	0.0658	0.4026	Cytoplasm	0.0619	0.3119	0.5319	0.0129	0.0304	0.001	0.003	0.011	0.0814	9	0.02309	3.421	-11.6	1	0	6.9444	0.98689	NA	0	1	0
ENST00000544855.5:chr4:-|72|1257:831:1062|canonical|ATG	ENSG00000109390.13	NDUFC1	protein_coding	chr4	-	139292549	139295798	231	1257	831	canonical	ATG	0.5132	0.3026	0.2368	0.1711	0.0789	0.3636	Mitochondrion	0.9707	0.0001	0.0003	0.0021	0.969	0.0012	0.0119	0.0137	0.0001	7	0.01772	-1.092	-11.7	1	0	3.8476	0.99041	NA	0	1	0
ENST00000396418.7:chr8:+|22|3962:286:517|canonical|ATG	ENSG00000171033.13	PKIA	protein_coding	chr8	+	78598384	78601821	231	3962	286	canonical	ATG	0.3816	0.3816	0.2763	0.3158	0.0263	0.1429	Cytoplasm	0.2225	0.2507	0.2755	0.0936	0.0977	0.0205	0.0105	0.012	0.03	7	0.02233	-2.816	-2.3	1	0	4.4319	0.98663	NA	0	1	0
ENST00000359175.9:chr3:-|91|3094:1572:1803|canonical|ATG	ENSG00000196542.9	SPTSSB	protein_coding	chr3	-	161346092	161346323	231	3094	1572	canonical	ATG	0.4342	0.2632	0.1447	0.25	0.1711	0.2727	Endoplasmic_reticulum	0.9925	0.0005	0.0003	0.0078	0.0257	0.0051	0.5188	0.4379	0.0018	9	0.02173	8.132	-8.5	1	1	5.4517	0.987589	NA	0	1	0
ENST00000546954.2:chr12:-|2|1151:13:244|canonical|ATG	ENSG00000170855.4	TRIAP1	protein_coding	chr12	-	120444871	120446372	231	1151	13	canonical	ATG	0.3289	0.5	0.3421	0.25	0.0789	0.5195	Mitochondrion	0.636	0.0019	0.0014	0.0577	0.9324	0.0036	0.0003	0.0018	0.0007	9	0.01946	3.132	-6.7	1	0	5.685	0.98959	NA	0	1	0
ENST00000520347.5:chr8:-|218|3502:2958:3189|canonical|ATG	ENSG00000120963.12	ZNF706	protein_coding	chr8	-	101200001	101201741	231	3502	2958	canonical	ATG	0.3684	0.5	0.2632	0.3289	0.0395	0.3506	Nucleus	0.0296	0.7668	0.1981	0.001	0.0181	0.0158	0	0.0001	0.0001	7	0.02195	-4.618	-6.1	1	0	4.9382	0.987197	NA	0	1	0
ENST00000440326.3:chr2:+|72|1752:787:1018|noncoding|ATG	ENSG00000229647.3	MYOSLID	lncRNA	chr2	+	207240137	207245501	231	1752	787	noncoding	ATG	0.5526	0.2237	0.1316	0.2763	0.0395	0.3636	Cytoplasm	0.1659	0.1597	0.4361	0.0487	0.2542	0.0337	0.0002	0.0031	0.0073	0	0.02253	-2.316	-2.6	0	0	-8.5875	0.561095	37.15	1	0	0
ENST00000429967.3:chrX:-|10|3224:327:561|canonical|ATG	ENSG00000171388.12	APLN	protein_coding	chrX	-	129648625	129654630	234	3224	327	canonical	ATG	0.5195	0.3506	0.1948	0.2208	0.0649	0.3846	Extracellular	0	0	0	1	0	0	0	0	0	5	0.02008	-2.195	-12.8	1	1	3.2473	0.98809	NA	0	1	0
ENST00000330233.11:chr14:+|60|1311:944:1178|canonical|ATG	ENSG00000213145.10	CRIP1	protein_coding	chr14	+	105487259	105488511	234	1311	944	canonical	ATG	0.3896	0.4416	0.2597	0.2727	0.0779	0.641	Extracellular	0.0004	0.0811	0.168	0.6814	0.0694	0.0001	0	0	0	9	0.01882	-1.117	-8.9	1	0	6.2193	0.990271	NA	0	1	0
ENST00000296877.3:chr5:+|2|861:28:262|canonical|ATG	ENSG00000164406.8	LEAP2	protein_coding	chr5	+	132873694	132874446	234	861	28	canonical	ATG	0.4416	0.3636	0.2597	0.2338	0.0649	0.2308	Extracellular	0	0	0	1	0	0	0	0	0	7	0.01305	0.805	-3	1	0	3.7733	0.994006	NA	0	1	0
ENST00000537494.1:chr17:+|297|4344:3608:3842|canonical|ATG	ENSG00000204323.5	SMIM5	protein_coding	chr17	+	75640201	75640897	234	4344	3608	canonical	ATG	0.5325	0.3506	0.1818	0.2597	0.026	0.6154	Cell_membrane	0.8548	0.0013	0.0003	0.1509	0.0036	0.7616	0.0049	0.0665	0.0105	8	0.0228	3.844	-10.8	1	1	2.2907	0.984717	NA	0	1	0
ENST00000011691.6:chr3:+|4|2697:39:273|canonical|ATG	ENSG00000008324.12	SS18L2	protein_coding	chr3	+	42590897	42594509	234	2697	39	canonical	ATG	0.3896	0.4286	0.2338	0.2987	0.0779	0.4359	Mitochondrion	0.2409	0.2793	0.1608	0.0094	0.5438	0.0021	0.0003	0.0005	0.0016	4	0.01942	-0.688	-14.6	1	0	6.1845	0.989781	NA	0	1	0
ENST00000375078.4:chr1:-|23|2326:832:1069|canonical|ATG	ENSG00000162545.6	CAMK2N1	protein_coding	chr1	-	20483648	20485379	237	2326	832	canonical	ATG	0.4615	0.4103	0.2949	0.1923	0.0513	0.6456	Nucleus	0.13	0.4727	0.1781	0.0032	0.0469	0.0013	0.0004	0.0001	0.0047	9	0.01868	-2.782	-13.4	1	0	4.8951	0.99003	NA	0	1	0
ENST00000370287.7:chrX:-|28|875:329:566|canonical|ATG	ENSG00000198930.13	CSAG1	protein_coding	chrX	-	152727793	152732460	237	875	329	canonical	ATG	0.4103	0.3462	0.2692	0.2564	0.0641	0.3544	Plastid	0.1912	0.1035	0.0812	0.1645	0.3064	0.0024	0.0002	0.0001	0.0016	3	0.01479	-5.282	-6.2	0	0	-6.1941	0.720466	NA	0	1	0
ENST00000358615.9:chr4:-|4|1687:53:290|canonical|ATG	ENSG00000197465.14	GYPE	protein_coding	chr4	-	143876754	143905507	237	1687	53	canonical	ATG	0.4872	0.1282	0.0641	0.3205	0.1282	0.1519	Cell_membrane	0.8966	0	0	0.0944	0.0008	0.3965	0.2882	0.2062	0.0135	4	0.01785	4.103	-6.1	0	1	-6.3643	0.937887	NA	0	1	0
ENST00000379103.7:chr17:-|23|1685:290:527|canonical|ATG	ENSG00000232859.10	LYRM9	protein_coding	chr17	-	27879472	27882694	237	1685	290	canonical	ATG	0.3718	0.5	0.2821	0.2564	0.0897	0.3797	Mitochondrion	0.4765	0.0306	0.0097	0.0042	0.9551	0.0001	0	0	0	4	0.01733	1	-17.5	1	0	5.6915	0.991325	NA	0	1	0
ENST00000284292.11:chr11:+|6|1210:144:381|canonical|ATG	ENSG00000154146.13	NRGN	protein_coding	chr11	+	124740084	124745724	237	1210	144	canonical	ATG	0.5513	0.359	0.2692	0.1538	0.0256	0.5696	Extracellular	0.0134	0.2158	0.206	0.4321	0.0817	0.0383	0.0001	0.0001	0.0168	9	0.01473	-5.756	-5.7	1	0	5.6176	0.993232	NA	0	1	0
ENST00000444870.7:chr1:+|18|547:250:487|canonical|ATG	ENSG00000235169.11	SMIM1	protein_coding	chr1	+	3775373	3775921	237	547	250	canonical	ATG	0.4359	0.3205	0.2051	0.2564	0.1026	0.5823	Golgi_apparatus	0.9731	0.0012	0.0008	0.0011	0.1185	0.2304	0.2943	0.3054	0.0203	5	0.01065	3.718	-12.6	1	1	2.0463	0.995182	NA	0	1	0
ENST00000417443.3:chrX:+|13|5230:189:426|canonical|ATG	ENSG00000178947.9	SMIM10L2A	protein_coding	chrX	+	135422131	135422368	237	5230	189	canonical	ATG	0.5897	0.1923	0.141	0.1795	0.0897	0.519	Mitochondrion	0.9322	0	0.0001	0.0092	0.8819	0.0084	0.079	0.0192	0.001	8	0.02181	2.962	-17.2	1	0	5.0816	0.98743	NA	0	1	0
ENST00000433425.4:chrX:-|6|2817:80:317|canonical|ATG	ENSG00000196972.9	SMIM10L2B	protein_coding	chrX	-	135098396	135098633	237	2817	80	canonical	ATG	0.5897	0.1923	0.141	0.1795	0.0897	0.481	Mitochondrion	0.9322	0	0.0001	0.0092	0.8819	0.0084	0.079	0.0192	0.001	8	0.01911	2.962	-17.2	1	0	4.3595	0.989484	NA	0	1	0
ENST00000506465.2:chr5:-|7|1190:66:303|noncoding|ATG	ENSG00000246334.3	PRR7-AS1	lncRNA	chr5	-	177447680	177447917	237	1190	66	noncoding	ATG	0.5256	0.2179	0.1026	0.2692	0.1026	0.2911	Mitochondrion	0.3659	0.0181	0.0602	0.1734	0.7284	0.0129	0.0013	0.003	0.0019	3	0.01865	-1.077	-6.1	0	0	-6.8196	0.639137	2.6	1	0	0
ENST00000454631.2:chr1:-|4|419:46:283|noncoding|ATG	ENSG00000233461.6	ENSG00000233461	lncRNA	chr1	-	231524441	231528472	237	419	46	noncoding	ATG	0.4359	0.3333	0.1795	0.3333	0.0513	0.3038	Extracellular	0.0071	0.2379	0.2514	0.3038	0.2024	0.0006	0	0.0001	0.0001	4	0.00682	1.744	-10.7	0	0	-6.7801	0.894088	7.43333	1	0	0
ENST00000636596.1:chrX:-|88|1552:1275:1512|noncoding|ATG	ENSG00000283178.1	ENSG00000283178	unprocessed_pseudogene	chrX	-	71870355	71871431	237	1552	1275	noncoding	ATG	0.3974	0.3205	0.1923	0.3462	0.0641	0.4304	Nucleus	0.0408	0.3276	0.3249	0.1674	0.1405	0.0121	0.0001	0.0007	0.0041	8	0.01873	-4.769	-6.2	0	0	-8.3821	0.629937	11.7667	1	0	0
ENST00000296238.4:chr3:-|9|1452:269:509|canonical|ATG	ENSG00000163888.4	CAMK2N2	protein_coding	chr3	-	184260156	184261285	240	1452	269	canonical	ATG	0.4557	0.3924	0.3165	0.1772	0.0506	0.6625	Nucleus	0.0866	0.5128	0.2506	0.0066	0.0307	0.0029	0.0008	0.0008	0.0123	7	0.01608	-2.38	-5.3	1	0	5.2518	0.992186	NA	0	1	0
ENST00000439374.6:chr1:-|72|3498:886:1126|canonical|ATG	ENSG00000197622.13	CDC42SE1	protein_coding	chr1	-	151054246	151055730	240	3498	886	canonical	ATG	0.3797	0.4177	0.2785	0.2405	0.1013	0.3375	Cytoplasm	0.0758	0.3217	0.4551	0.049	0.1361	0.0209	0.0002	0.0006	0.002	7	0.02048	-0.38	-5.5	0	0	5.9991	0.918791	NA	0	1	0
ENST00000308987.6:chr1:+|8|779:66:306|canonical|ATG	ENSG00000173207.13	CKS1B	protein_coding	chr1	+	154974745	154978777	240	779	66	canonical	ATG	0.3418	0.443	0.3038	0.2152	0.1392	0.3625	Nucleus	0.0744	0.5963	0.3025	0.0014	0.0956	0.0007	0.0007	0.0002	0.0007	8	0.012	-1.19	-5.8	1	0	5.9158	0.995117	NA	0	1	0
ENST00000314355.7:chr9:+|11|616:99:339|canonical|ATG	ENSG00000123975.5	CKS2	protein_coding	chr9	+	89311292	89316425	240	616	99	canonical	ATG	0.3291	0.4557	0.2911	0.2278	0.1519	0.2875	Cytoplasm	0.1462	0.318	0.4363	0.0019	0.2299	0.0005	0.0019	0.0003	0.0007	7	0.0096	1.076	-12.5	1	0	5.5971	0.99651	NA	0	1	0
ENST00000292907.8:chr19:-|2|340:41:281|canonical|ATG	ENSG00000161281.11	COX7A1	protein_coding	chr19	-	36150981	36152407	240	340	41	canonical	ATG	0.4304	0.3418	0.2025	0.2785	0.0886	0.5625	Mitochondrion	0.9837	0.0004	0.0015	0.0003	0.9598	0.0003	0.0233	0.0016	0.0002	7	0.00306	3.57	-8.7	1	1	3.9342	0.999372	NA	0	1	0
ENST00000410014.5:chr2:+|26|750:380:620|canonical|ATG	ENSG00000188010.16	MORN2	protein_coding	chr2	+	38881441	38882515	240	750	380	canonical	ATG	0.443	0.3671	0.2025	0.2532	0.1013	0.1625	Mitochondrion	0.3202	0.058	0.1239	0.1132	0.5006	0.0012	0.0021	0.0014	0.0115	7	0.01233	4.633	-3.3	1	0	4.742	0.994725	NA	0	1	0
ENST00000374078.5:chr20:+|10|498:181:421|canonical|ATG	ENSG00000125995.16	ROMO1	protein_coding	chr20	+	35699632	35700906	240	498	181	canonical	ATG	0.557	0.2025	0.1139	0.1899	0.1392	0.45	Mitochondrion	0.9957	0	0.0002	0.0003	0.9774	0.0008	0.0004	0.0001	0	4	0.00806	3.532	-19	1	1	6.059	0.99737	NA	0	1	0
ENST00000296695.10:chr5:-|11|413:95:335|canonical|ATG	ENSG00000164266.11	SPINK1	protein_coding	chr5	-	147824660	147831577	240	413	95	canonical	ATG	0.4304	0.3671	0.1899	0.3291	0.0506	0.2625	Extracellular	0	0	0	1	0	0	0	0	0	6	0.00653	-0.937	-7.2	1	0	-1.3971	0.989173	NA	0	1	0
ENST00000537328.6:chr11:-|2|578:42:282|canonical|ATG	ENSG00000134825.16	TMEM258	protein_coding	chr11	-	61789794	61792558	240	578	42	canonical	ATG	0.5823	0.1392	0.1139	0.1646	0.1392	0.4875	Golgi_apparatus	0.9986	0	0	0	0.0002	0.0344	0.4665	0.4973	0.0016	10	0.00986	5.671	-10	1	1	6.8104	0.996475	NA	0	1	0
ENST00000402297.6:chr2:+|3|3152:27:270|canonical|ATG	ENSG00000218739.10	CEBPZOS	protein_coding	chr2	+	37199704	37201724	243	3152	27	canonical	ATG	0.4125	0.325	0.25	0.2125	0.125	0.2469	Mitochondrion	0.9819	0.0004	0.0046	0.0002	0.9833	0.0003	0.005	0.0014	0	7	0.0199	3.375	-5.2	0	1	1.3889	0.986652	NA	0	1	0
ENST00000650309.2:chrX:+|6|2444:87:330|canonical|ATG	ENSG00000131174.7	COX7B	protein_coding	chrX	+	77899553	77905261	243	2444	87	canonical	ATG	0.4125	0.35	0.175	0.325	0.0875	0.2222	Mitochondrion	0.8749	0.0027	0.0102	0.0074	0.888	0.0025	0.002	0.075	0.001	5	0.01776	2.45	-1.2	1	0	0.7338	0.98761	NA	0	1	0
ENST00000368656.7:chr6:+|22|2551:306:549|canonical|ATG	ENSG00000203778.8	FAM229B	protein_coding	chr6	+	112099283	112100787	243	2551	306	canonical	ATG	0.4125	0.3375	0.2125	0.325	0.05	0.2346	Nucleus	0.0273	0.4469	0.2636	0.1943	0.0712	0.0083	0	0.0001	0.0009	3	0.0181	-4.912	-3.8	1	0	3.0752	0.989817	NA	0	1	0
ENST00000270310.7:chr19:+|5|708:80:323|canonical|ATG	ENSG00000221946.8	FXYD7	protein_coding	chr19	+	35143333	35153916	243	708	80	canonical	ATG	0.45	0.275	0.2	0.2875	0.0625	0.5062	Cell_membrane	0.9707	0.0043	0.0013	0.083	0.0391	0.6986	0.0831	0.0523	0.0069	9	0.01229	0.212	-7.1	1	1	3.9425	0.994606	NA	0	1	0
ENST00000296581.11:chr4:+|9|2226:105:348|canonical|ATG	ENSG00000164167.12	LSM6	protein_coding	chr4	+	146182921	146189656	243	2226	105	canonical	ATG	0.425	0.3875	0.2375	0.2375	0.1	0.2963	Mitochondrion	0.4056	0.0792	0.1101	0.0035	0.7873	0.0011	0.0012	0.0006	0.0007	6	0.01754	3.125	-10.9	1	0	6.6961	0.991422	NA	0	1	0
ENST00000518498.3:chr21:-|5|867:36:279|canonical|ATG	ENSG00000160180.17	TFF3	protein_coding	chr21	-	42312255	42315374	243	867	36	canonical	ATG	0.475	0.3625	0.1875	0.275	0.0625	0.5802	Extracellular	0	0	0	1	0	0	0	0	0	10	0.01308	-1.325	-13.9	1	0	2.4815	0.993609	NA	0	1	0
ENST00000500733.6:chr5:+|9|3803:111:354|noncoding|ATG	ENSG00000244968.7	LIFR-AS1	lncRNA	chr5	+	38556895	38557138	243	3803	111	noncoding	ATG	0.4	0.425	0.3	0.2625	0.0375	0.4074	Cytoplasm	0.0082	0.087	0.5135	0.1472	0.2516	0.0005	0	0	0	7	0.01987	-1.475	-8	0	0	-6.9198	0.614669	1.55	1	0	0
ENST00000367660.4:chr6:+|6|782:138:384|canonical|ATG	ENSG00000146386.8	ABRACL	protein_coding	chr6	+	139034160	139042903	246	782	138	canonical	ATG	0.5062	0.4198	0.2963	0.1728	0.0247	0.2195	Cytoplasm	0.0243	0.4216	0.5136	0.0014	0.0097	0.0014	0.0042	0.0019	0.0376	8	0.01209	3.679	-6.8	1	0	6.2969	0.995128	NA	0	1	0
ENST00000372126.4:chr10:+|5|825:52:298|canonical|ATG	ENSG00000188373.5	C10orf99	protein_coding	chr10	+	84173851	84184766	246	825	52	canonical	ATG	0.4815	0.358	0.2099	0.2716	0.037	0.378	Extracellular	0	0	0	1	0	0	0	0	0	6	0.01175	-1.222	-5.8	1	1	-2.7194	0.970499	NA	0	1	0
ENST00000396533.5:chr4:-|23|617:252:498|canonical|ATG	ENSG00000170516.17	COX7B2	protein_coding	chr4	-	46734946	46735192	246	617	252	canonical	ATG	0.4444	0.3086	0.1481	0.321	0.0864	0.2439	Mitochondrion	0.8977	0.0001	0.0005	0.0015	0.989	0.0021	0.0009	0.0016	0.0005	3	0.00858	0.802	-4.4	1	0	-2.6978	0.981701	NA	0	1	0
ENST00000377263.6:chr1:-|22|3006:319:565|canonical|ATG	ENSG00000178585.15	CTNNBIP1	protein_coding	chr1	-	9850717	9872064	246	3006	319	canonical	ATG	0.3827	0.3951	0.2716	0.2593	0.0864	0.5244	Nucleus	0.2408	0.4356	0.2023	0.017	0.2416	0.0695	0.0076	0.0084	0.0127	3	0.01608	-0.148	-9.8	1	0	6.3186	0.992441	NA	0	1	0
ENST00000644354.1:chr15:+|55|3143:734:980|canonical|ATG	ENSG00000233932.6	CTXN2	protein_coding	chr15	+	48201300	48201546	246	3143	734	canonical	ATG	0.4568	0.2593	0.1852	0.2716	0.0864	0.2073	Golgi_apparatus	0.858	0.0168	0.0065	0.0062	0.0424	0.1494	0.2349	0.3298	0.1814	3	0.01597	4.136	-3	1	1	6.0655	0.992472	NA	0	1	0
ENST00000339600.6:chr7:-|6|2035:97:343|canonical|ATG	ENSG00000189043.10	NDUFA4	protein_coding	chr7	-	10933635	10940057	246	2035	97	canonical	ATG	0.4815	0.358	0.2222	0.2099	0.0864	0.378	Mitochondrion	0.8351	0.0027	0.0046	0.0547	0.8342	0.0257	0.0256	0.0425	0.0031	8	0.01548	-0.469	-7.3	1	1	4.9781	0.992596	NA	0	1	0
ENST00000250495.10:chr14:-|8|616:101:347|canonical|ATG	ENSG00000129559.13	NEDD8	protein_coding	chr14	-	24217126	24232267	246	616	101	canonical	ATG	0.4568	0.4198	0.3333	0.1605	0.0494	0.4146	Nucleus	0.1931	0.6067	0.2596	0.0016	0.0948	0.0037	0.0033	0.0017	0.0037	3	0.00859	-0.654	-1	1	0	5.1301	0.997032	NA	0	1	0
ENST00000565162.2:chr22:+|32|1445:418:664|noncoding|ATG	ENSG00000260924.2	LINC01311	lncRNA	chr22	+	19171811	19172057	246	1445	418	noncoding	ATG	0.5926	0.2593	0.1852	0.1481	0.0741	0.3902	Mitochondrion	0.0602	0.2363	0.1926	0.0472	0.519	0.0023	0	0.0001	0.0006	7	0.01472	-6.679	-6.9	0	0	-8.3063	0.711193	6.05	1	0	0
ENST00000536835.3:chr15:+|24|2588:378:624|noncoding|ATG	ENSG00000256802.3	ENSG00000256802	lncRNA	chr15	+	29675308	29677203	246	2588	378	noncoding	ATG	0.3951	0.3333	0.2469	0.3086	0.0494	0.3902	Cytoplasm	0.0448	0.2696	0.3341	0.1696	0.0699	0.1415	0	0.0014	0.001	7	0.01685	-7.346	-13.8	0	0	-5.0668	0.683664	26.05	1	0	0
ENST00000518049.1:chr8:-|8|1918:138:384|noncoding|ATG	ENSG00000254389.3	RHPN1-AS1	lncRNA	chr8	-	143368165	143368411	246	1918	138	noncoding	ATG	0.4938	0.2593	0.1358	0.321	0.0494	0.3415	Extracellular	0.0734	0.0041	0.006	0.5962	0.3246	0.0008	0.0006	0.0004	0.0012	4	0.01515	-1.617	-2.3	0	0	-6.9823	0.707717	35.2667	1	0	0
ENST00000318978.6:chr19:-|11|1237:190:439|canonical|ATG	ENSG00000178531.6	CTXN1	protein_coding	chr19	-	7925289	7925538	249	1237	190	canonical	ATG	0.5488	0.2317	0.1707	0.1951	0.0854	0.6145	Cell_membrane	0.828	0.0196	0.0128	0.0506	0.1083	0.2789	0.1845	0.1237	0.1363	5	0.01292	0.829	-13.6	1	1	6.0276	0.994575	NA	0	1	0
ENST00000256433.6:chr18:-|6|3679:88:337|canonical|ATG	ENSG00000134049.6	IER3IP1	protein_coding	chr18	-	47156176	47176277	249	3679	88	canonical	ATG	0.6098	0.2439	0.1341	0.1951	0.061	0.3735	Endoplasmic_reticulum	0.8526	0.0003	0.0005	0.0893	0.0075	0.0283	0.6631	0.1924	0.0134	9	0.01686	5.61	-15.1	1	1	5.1517	0.991618	NA	0	1	0
ENST00000446157.3:chr3:-|4|523:72:321|canonical|ATG	ENSG00000272573.6	MUSTN1	protein_coding	chr3	-	52833323	52834948	249	523	72	canonical	ATG	0.4024	0.4024	0.3049	0.2561	0.0366	0.5904	Nucleus	0.0427	0.7088	0.2782	0.0011	0.0095	0.002	0	0	0	7	0.0072	-8.341	-7.3	1	0	4.8265	0.997723	NA	0	1	0
ENST00000377818.4:chr13:-|1|2231:28:277|canonical|ATG	ENSG00000204899.6	MZT1	protein_coding	chr13	-	72710321	72727602	249	2231	28	canonical	ATG	0.4878	0.3049	0.2073	0.2561	0.0488	0.241	Cytoplasm	0.0898	0.0723	0.7595	0.0029	0.101	0.0021	0.001	0.0011	0.0137	8	0.01698	0.951	-11.7	1	0	4.72	0.991408	NA	0	1	0
ENST00000378670.8:chr5:+|7|1573:60:309|canonical|ATG	ENSG00000164405.11	UQCRQ	protein_coding	chr5	+	132866881	132867582	249	1573	60	canonical	ATG	0.4268	0.3659	0.2683	0.2073	0.0976	0.4096	Mitochondrion	0.9431	0.0039	0.0104	0.0004	0.9703	0.0003	0.0039	0.0011	0	12	0.01611	1.378	-17.3	1	0	5.3009	0.99222	NA	0	1	0
ENST00000653778.1:chr2:-|10|2026:105:354|noncoding|ATG	ENSG00000237638.3	LINC02245	lncRNA	chr2	-	65048113	65056064	249	2026	105	noncoding	ATG	0.4146	0.4268	0.2805	0.2439	0.061	0.3735	Mitochondrion	0.1203	0.0099	0.0041	0.1093	0.8745	0.0015	0	0.0003	0.0002	7	0.01475	2.354	-5.8	0	0	-7.4284	0.713813	7	1	0	0
ENST00000372994.2:chr9:+|6|704:144:396|canonical|ATG	ENSG00000171159.5	BBLN	protein_coding	chr9	+	128160407	128163615	252	704	144	canonical	ATG	0.4217	0.4458	0.2651	0.2651	0.0482	0.619	Cytoplasm	0.2293	0.2102	0.3902	0.0064	0.2687	0.0039	0.0023	0.0061	0.0519	6	0.0092	-1.289	-17	1	0	4.5693	0.996651	NA	0	1	0
ENST00000344300.3:chr15:+|14|875:191:443|canonical|ATG	ENSG00000166920.13	C15orf48	protein_coding	chr15	+	45430796	45433016	252	875	191	canonical	ATG	0.4578	0.3373	0.2289	0.2289	0.0843	0.2619	Mitochondrion	0.5291	0.2277	0.1695	0.0053	0.5175	0.0137	0.0146	0.0115	0.0057	8	0.01196	1.687	-2.4	1	1	2.5498	0.994489	NA	0	1	0
ENST00000343986.9:chr20:+|4|358:53:305|canonical|ATG	ENSG00000171858.18	RPS21	protein_coding	chr20	+	62387338	62388466	252	358	53	canonical	ATG	0.4458	0.3976	0.2651	0.2289	0.0602	0.4524	Cytoplasm	0.148	0.1282	0.4741	0.0352	0.1613	0.0093	0.0075	0.0022	0.0424	4	0.0022	1.048	-7.8	1	0	6.2685	0.999653	NA	0	1	0
ENST00000330288.6:chrX:+|6|1483:106:358|canonical|ATG	ENSG00000184785.6	SMIM10	protein_coding	chrX	+	134991095	134991347	252	1483	106	canonical	ATG	0.5422	0.2169	0.1325	0.2289	0.0964	0.5476	Endoplasmic_reticulum	0.9961	0.0014	0.0022	0.0049	0.2829	0.0034	0.5553	0.1191	0.0016	4	0.01171	5.47	-15.4	1	1	-4.2774	0.968398	NA	0	1	0
ENST00000665533.1:chr9:+|8|1993:139:391|noncoding|ATG	ENSG00000204860.5	FAM201A	lncRNA	chr9	+	38620872	38621933	252	1993	139	noncoding	ATG	0.5663	0.3133	0.1566	0.2289	0.0482	0.4167	Mitochondrion	0.1847	0.1067	0.1205	0.0688	0.7007	0.0025	0	0.0004	0.0003	7	0.01555	-4.614	-15	0	0	-15	0.672063	5.48333	1	0	0
ENST00000660344.1:chr16:-|28|1883:498:753|noncoding|ATG	ENSG00000245694.11	CRNDE	lncRNA	chr16	-	54919086	54925136	255	1883	498	noncoding	ATG	0.4643	0.381	0.2619	0.1786	0.0952	0.1882	Mitochondrion	0.3317	0.1562	0.1884	0.0826	0.5003	0.0041	0.0167	0.0177	0.0148	1	0.01427	3.131	-4.3	0	0	-7.796	0.721869	8.28333	1	1	0
ENST00000603928.3:chr9:+|68|5682:843:1098|canonical|ATG	ENSG00000235106.10	BRD3OS	protein_coding	chr9	+	134026747	134027002	255	5682	843	canonical	ATG	0.3452	0.369	0.25	0.2857	0.119	0.4353	Cell_membrane	0.6558	0.0804	0.0464	0.0834	0.3586	0.3897	0.0009	0.0271	0.0128	6	0.01601	-0.774	-15.3	0	0	7.11	0.945056	16.85	1	1	0
ENST00000505065.2:chr5:+|51|4404:569:824|canonical|ATG	ENSG00000158985.14	CDC42SE2	protein_coding	chr5	+	131359493	131391091	255	4404	569	canonical	ATG	0.4048	0.369	0.1667	0.3333	0.0952	0.2824	Nucleus	0.1432	0.4912	0.1576	0.2336	0.0877	0.0149	0.0001	0.0007	0.0031	7	0.015	0.19	-4.7	1	0	7.0233	0.99336	NA	0	1	0
ENST00000314392.13:chr9:-|4|912:35:290|canonical|ATG	ENSG00000136908.18	DPM2	protein_coding	chr9	-	127935721	127937820	255	912	35	canonical	ATG	0.631	0.1667	0.1071	0.1667	0.0952	0.5176	Endoplasmic_reticulum	1	0	0	0	0.0058	0.0502	0.6909	0.2524	0.0002	9	0.01009	2.857	-14.1	1	1	4.5085	0.996136	NA	0	1	0
ENST00000260447.6:chr15:+|8|727:114:369|canonical|ATG	ENSG00000137880.6	GCHFR	protein_coding	chr15	+	40764180	40767349	255	727	114	canonical	ATG	0.4286	0.3571	0.25	0.2024	0.119	0.5412	Extracellular	0.187	0.0807	0.243	0.3336	0.278	0.0227	0.0037	0.0035	0.0209	6	0.0069	1.548	-10.4	1	0	5.5146	0.997921	NA	0	1	0
ENST00000598398.5:chr19:+|23|652:297:552|canonical|ATG	ENSG00000105697.9	HAMP	protein_coding	chr19	+	35282577	35285042	255	652	297	canonical	ATG	0.4286	0.369	0.1548	0.3452	0.0714	0.4588	Extracellular	0	0	0	1	0	0	0	0	0	11	0.0082	-1.036	-6	1	1	-1.1785	0.984916	NA	0	1	0
ENST00000573382.3:chr6:+|7|828:66:321|canonical|ATG	ENSG00000262179.3	MYMX	protein_coding	chr6	+	44217471	44217726	255	828	66	canonical	ATG	0.5476	0.3452	0.2619	0.1548	0.0357	0.5765	Extracellular	0.1525	0.0036	0.0063	0.675	0.2287	0.0107	0.0586	0.0107	0.0063	6	0.00951	0.369	-4.8	0	0	4.3082	0.97269	NA	0	1	0
ENST00000303202.8:chr8:+|16|1499:174:429|canonical|ATG	ENSG00000168333.14	PPDPFL	protein_coding	chr8	+	49072830	49074531	255	1499	174	canonical	ATG	0.3929	0.2857	0.1905	0.3571	0.0595	0.2	Plastid	0.7648	0.016	0.0208	0.0292	0.3822	0.0241	0.0115	0.0133	0.0381	8	0.0139	-1.452	-6.2	1	0	-1.8627	0.963991	NA	0	1	0
ENST00000651669.1:chr1:+|5|352:36:291|canonical|ATG	ENSG00000177954.14	RPS27	protein_coding	chr1	+	153990796	153992093	255	352	36	canonical	ATG	0.381	0.4286	0.25	0.3214	0.0476	0.3412	Nucleus	0.0953	0.5668	0.1497	0.094	0.1639	0.0229	0.0003	0.0015	0.0003	7	0.00213	-0.774	-6.4	1	0	5.9661	0.999668	NA	0	1	0
ENST00000330964.10:chr15:-|10|6110:73:328|canonical|ATG	ENSG00000185088.14	RPS27L	protein_coding	chr15	-	63154031	63157405	255	6110	73	canonical	ATG	0.381	0.4286	0.25	0.3214	0.0476	0.2353	Nucleus	0.1528	0.5627	0.14	0.0617	0.1977	0.0341	0.0004	0.0021	0.0004	5	0.0158	-0.774	-6.6	1	0	6.1106	0.992646	NA	0	1	0
ENST00000291527.3:chr21:-|3|492:41:296|canonical|ATG	ENSG00000160182.3	TFF1	protein_coding	chr21	-	42362478	42366495	255	492	41	canonical	ATG	0.4524	0.369	0.1905	0.2976	0.0595	0.4824	Extracellular	0	0	0	0.9998	0	0	0.0001	0	0.0001	10	0.00532	1.31	-6.4	1	0	-0.8275	0.992654	NA	0	1	0
ENST00000374206.4:chr9:-|30|871:343:601|canonical|ATG	ENSG00000176386.9	CDC26	protein_coding	chr9	-	113267262	113272507	258	871	343	canonical	ATG	0.3647	0.4941	0.4	0.2	0.0353	0.314	Nucleus	0.2008	0.7747	0.0921	0.0038	0.1019	0.0153	0.0007	0.0047	0.0021	4	0.01012	-1.047	-6.1	1	0	5.9717	0.996295	NA	0	1	0
ENST00000373605.7:chr20:+|76|1915:813:1071|canonical|ATG	ENSG00000101363.13	MANBAL	protein_coding	chr20	+	37301263	37316415	258	1915	813	canonical	ATG	0.5176	0.3529	0.2941	0.1647	0.0235	0.5233	Cell_membrane	0.8887	0.0091	0.001	0.1445	0.138	0.2929	0.1954	0.0952	0.0314	8	0.0137	-2.482	-7.1	1	1	5.3532	0.993983	NA	0	1	0
ENST00000615438.4:chr6:+|42|1936:502:760|canonical|ATG	ENSG00000135549.15	PKIB	protein_coding	chr6	+	122701487	122725195	258	1936	502	canonical	ATG	0.3294	0.4471	0.3412	0.2941	0.0353	0.2558	Cytoplasm	0.2078	0.3653	0.4216	0.0052	0.0786	0.0146	0.006	0.0139	0.0215	8	0.01257	-4.941	-8.6	1	0	0.7542	0.992814	NA	0	1	0
ENST00000422086.5:chr22:-|5|1974:71:329|noncoding|ATG	ENSG00000161149.12	TUBA3FP	lncRNA	chr22	-	21013959	21014217	258	1974	71	noncoding	ATG	0.4824	0.3765	0.2706	0.2353	0.0118	0.3837	Cytoplasm	0.1592	0.103	0.5166	0.0305	0.1615	0.1805	0.0001	0.001	0.0015	7	0.01323	-5.859	-9.1	0	0	-5.9157	0.752775	73.0667	1	0	0
ENST00000289902.2:chr1:+|2|590:28:289|canonical|ATG	ENSG00000158869.11	FCER1G	protein_coding	chr1	+	161215321	161218943	261	590	28	canonical	ATG	0.5233	0.2907	0.186	0.2093	0.0814	0.3793	Cell_membrane	0.8719	0.0001	0.0001	0.1108	0.0048	0.5691	0.2165	0.0283	0.0689	5	0.00522	0.977	-6.8	1	1	4.6091	0.998617	NA	0	1	0
ENST00000367569.4:chr6:-|7|690:77:338|canonical|ATG	ENSG00000169976.7	SF3B5	protein_coding	chr6	-	144095236	144095497	261	690	77	canonical	ATG	0.3256	0.4302	0.2442	0.3023	0.1279	0.6207	Mitochondrion	0.1711	0.2172	0.2336	0.0418	0.484	0.0042	0.0034	0.0015	0.011	7	0.00878	1.314	-11.5	1	0	6.8064	0.997093	NA	0	1	0
ENST00000266735.10:chr12:+|14|452:123:384|canonical|ATG	ENSG00000139343.11	SNRPF	protein_coding	chr12	+	95859073	95866071	261	452	123	canonical	ATG	0.4419	0.3605	0.2558	0.1628	0.1395	0.2299	Cytoplasm	0.1066	0.3148	0.5492	0.0009	0.0952	0.0013	0.0017	0.0013	0.0092	7	0.00346	3.57	-3.3	1	0	4.7211	0.999271	NA	0	1	0
ENST00000379721.4:chr9:+|1|399:43:304|canonical|ATG	ENSG00000122711.9	SPINK4	protein_coding	chr9	+	33240208	33248471	261	399	43	canonical	ATG	0.4535	0.3605	0.1977	0.2674	0.0814	0.3678	Extracellular	0	0	0	0.9999	0	0	0	0	0	8	0.00262	3.337	-7.2	1	0	-1.7335	0.997224	NA	0	1	0
ENST00000304786.12:chr1:+|11|1481:116:377|canonical|ATG	ENSG00000143742.14	SRP9	protein_coding	chr1	+	225777940	225789359	261	1481	116	canonical	ATG	0.3488	0.4419	0.314	0.2209	0.1163	0.3448	Mitochondrion	0.1377	0.1903	0.3662	0.0299	0.3954	0.0041	0.002	0.0019	0.0062	9	0.01167	1.733	-4.5	1	0	5.458	0.995325	NA	0	1	0
ENST00000521988.6:chr8:-|27|3667:319:580|canonical|ATG	ENSG00000205133.12	TRIQK	protein_coding	chr8	-	92886621	92916989	261	3667	319	canonical	ATG	0.5	0.3721	0.3256	0.1163	0.0581	0.1724	Endoplasmic_reticulum	0.9863	0.0027	0.0006	0	0.0047	0.0189	0.8058	0.1507	0.0117	7	0.01383	-0.279	-7.9	1	1	3.7118	0.99354	NA	0	1	0
ENST00000372670.8:chr20:-|7|607:76:337|canonical|ATG	ENSG00000243543.9	WFDC6	protein_coding	chr20	-	45534466	45539407	261	607	76	canonical	ATG	0.4651	0.4419	0.3023	0.1977	0.0349	0.3678	Extracellular	0	0	0.0001	0.9997	0.0002	0	0	0	0	7	0.00687	0.372	-5.3	1	0	-4.0559	0.985973	NA	0	1	0
ENST00000414542.6:chr20:-|35|2205:449:713|canonical|ATG	ENSG00000166619.15	BLCAP	protein_coding	chr20	-	37518910	37519174	264	2205	449	canonical	ATG	0.5517	0.2299	0.0805	0.2529	0.1149	0.5114	Golgi_apparatus	0.6665	0.0003	0.0003	0.1425	0.0273	0.2486	0.087	0.3376	0.1559	7	0.01274	2.828	-12.1	1	1	5.7596	0.994702	NA	0	1	0
ENST00000318315.5:chr5:-|4|528:38:302|canonical|ATG	ENSG00000178776.5	C5orf46	protein_coding	chr5	-	147896992	147906501	264	528	38	canonical	ATG	0.4598	0.3563	0.3103	0.1839	0.046	0.3864	Extracellular	0.0001	0	0	0.9992	0.0001	0	0.0003	0	0.0004	8	0.00482	0.46	-5.1	1	1	-0.6105	0.993951	NA	0	1	0
ENST00000421828.7:chr9:-|24|1521:387:651|canonical|ATG	ENSG00000187186.15	ENSG00000187186	protein_coding	chr9	-	34665033	34665659	264	1521	387	canonical	ATG	0.4483	0.3103	0.2414	0.1954	0.1149	0.5455	Mitochondrion	0.4568	0.2084	0.2171	0.0258	0.4888	0.028	0.0088	0.0057	0.0019	4	0.01304	-1.092	-5	0	0	4.3501	0.956485	NA	0	1	0
ENST00000581066.2:chr1:+|39|1462:448:712|canonical|ATG	ENSG00000266472.6	MRPS21	protein_coding	chr1	+	150294366	150308228	264	1462	448	canonical	ATG	0.2989	0.5057	0.3448	0.2184	0.1379	0.3636	Mitochondrion	0.0823	0.1596	0.2659	0.005	0.5673	0.0007	0.0001	0.0002	0.0001	7	0.0115	3.241	-2.5	1	0	6.7494	0.99559	NA	0	1	0
ENST00000393825.5:chr12:-|21|1186:265:529|canonical|ATG	ENSG00000185633.11	NDUFA4L2	protein_coding	chr12	-	57235562	57237085	264	1186	265	canonical	ATG	0.4713	0.3563	0.2529	0.1724	0.1034	0.5	Mitochondrion	0.9118	0.0115	0.0091	0.0089	0.9037	0.0218	0.0109	0.0238	0.0012	7	0.01099	0.253	-9.4	1	1	6.2243	0.995835	NA	0	1	0
ENST00000331056.10:chr17:-|6|988:110:374|canonical|ATG	ENSG00000185527.12	PDE6G	protein_coding	chr17	-	81651073	81653305	264	988	110	canonical	ATG	0.5057	0.3678	0.2529	0.1954	0.046	0.5	Cytoplasm	0.0355	0.237	0.5634	0.0344	0.0587	0.0048	0.0027	0.0008	0.0219	6	0.00985	-0.793	-5.2	1	0	5.7935	0.996443	NA	0	1	0
ENST00000448587.5:chr19:-|3|3733:111:375|canonical|ATG	ENSG00000223573.7	TINCR	protein_coding	chr19	-	5562207	5567924	264	3733	111	canonical	ATG	0.4368	0.3908	0.2989	0.1954	0.069	0.6705	Mitochondrion	0.4448	0.0644	0.0534	0.0019	0.8644	0.0033	0.001	0.0072	0.0008	12	0.01274	1.874	-18.3	1	0	4.8234	0.994551	13.8667	1	0	0
ENST00000356189.6:chr10:-|3|3370:49:316|canonical|ATG	ENSG00000176244.7	ACBD7	protein_coding	chr10	-	15078529	15088728	267	3370	49	canonical	ATG	0.4545	0.3977	0.3409	0.1136	0.0909	0.2022	Cytoplasm	0.0902	0.1755	0.6686	0.0083	0.0726	0.0077	0.0045	0.0017	0.0234	13	0.0142	1.523	-11.7	1	0	4.9201	0.99359	NA	0	1	0
ENST00000376315.2:chr20:-|1|324:1:268|canonical|ATG	ENSG00000180483.7	DEFB119	protein_coding	chr20	-	31389024	31390483	267	324	1	canonical	ATG	0.4091	0.3636	0.2159	0.2841	0.0909	0.2135	Extracellular	0	0	0	1	0	0	0	0	0	0	0.00124	2.08	-7.7	1	0	-3.6596	0.999015	NA	0	1	0
ENST00000407572.6:chr10:+|12|682:200:467|canonical|ATG	ENSG00000197889.10	MEIG1	protein_coding	chr10	+	14966468	14972641	267	682	200	canonical	ATG	0.25	0.5	0.3636	0.2386	0.1477	0.236	Cytoplasm	0.1038	0.3458	0.4048	0.0422	0.1532	0.0274	0.0064	0.0043	0.0111	11	0.00562	-0.716	-4.8	1	0	5.6981	0.998506	NA	0	1	0
ENST00000329565.6:chr16:+|13|3264:172:439|canonical|ATG	ENSG00000184602.6	SNN	protein_coding	chr16	+	11676059	11676326	267	3264	172	canonical	ATG	0.5114	0.2955	0.1932	0.2273	0.0682	0.573	Cell_membrane	0.9112	0.0009	0.0005	0.0706	0.0609	0.5641	0.0309	0.1535	0.0816	5	0.0132	-1.227	-5	1	1	6.7526	0.994554	NA	0	1	0
ENST00000406915.4:chr22:-|4|462:63:330|canonical|ATG	ENSG00000217442.4	SYCE3	protein_coding	chr22	-	50551244	50556405	267	462	63	canonical	ATG	0.2727	0.5	0.375	0.2045	0.1477	0.5056	Cytoplasm	0.1511	0.3425	0.4218	0.0079	0.1327	0.0019	0.0131	0.0343	0.04	6	0.00306	4.67	-7.1	1	0	5.5484	0.999415	NA	0	1	0
ENST00000609682.1:chr3:+|10|2743:171:438|noncoding|ATG	ENSG00000256628.3	ZBTB11-AS1	lncRNA	chr3	+	101676644	101676911	267	2743	171	noncoding	ATG	0.625	0.2727	0.1591	0.2045	0.0114	0.3933	Mitochondrion	0.2888	0.1568	0.1897	0.0519	0.5721	0.0071	0.0004	0.0018	0.0031	3	0.01279	0.625	-9.8	1	0	-6.4272	0.961251	7.33333	1	0	0
ENST00000533166.5:chr11:+|34|1135:507:777|canonical|ATG	ENSG00000175334.8	BANF1	protein_coding	chr11	+	66003250	66003772	270	1135	507	canonical	ATG	0.4494	0.427	0.3258	0.1685	0.0562	0.5111	Nucleus	0.1659	0.4875	0.2792	0.0114	0.1837	0.0157	0.0031	0.0039	0.0069	4	0.0087	1.371	0	1	0	6.6322	0.997137	NA	0	1	0
ENST00000392509.6:chr12:+|21|814:262:532|canonical|ATG	ENSG00000088986.11	DYNLL1	protein_coding	chr12	+	120496421	120498210	270	814	262	canonical	ATG	0.3708	0.4382	0.2697	0.2584	0.1011	0.5	Cytoplasm	0.1875	0.0841	0.437	0.1639	0.2148	0.023	0.0333	0.0081	0.0296	8	0.00784	2.483	-7	1	0	5.9671	0.997522	NA	0	1	0
ENST00000579991.3:chr17:+|16|6807:275:545|canonical|ATG	ENSG00000264364.3	DYNLL2	protein_coding	chr17	+	58087090	58089279	270	6807	275	canonical	ATG	0.3708	0.4157	0.2697	0.236	0.1236	0.4667	Cytoplasm	0.2476	0.1588	0.6209	0.0124	0.1552	0.0029	0.0276	0.0035	0.0102	6	0.01308	2.472	-7.4	1	0	4.9841	0.994374	NA	0	1	0
ENST00000343959.5:chr10:+|5|357:32:302|canonical|ATG	ENSG00000188100.9	FAM25A	protein_coding	chr10	+	87020324	87024674	270	357	32	canonical	ATG	0.4607	0.3933	0.3034	0.2135	0.0225	0.5444	Cytoplasm	0.2224	0.0329	0.4761	0.0077	0.398	0.012	0.0062	0.0104	0.0175	5	0.00168	-0.101	-9.6	1	0	5.8903	0.999772	NA	0	1	0
ENST00000476166.6:chr10:+|30|779:341:611|canonical|ATG	ENSG00000150201.15	FXYD4	protein_coding	chr10	+	43373746	43376166	270	779	341	canonical	ATG	0.5393	0.2921	0.1685	0.2472	0.0449	0.4778	Extracellular	0.4494	0.0002	0.0003	0.5454	0.0034	0.3504	0.0287	0.0153	0.0562	7	0.00667	1.169	-4.4	1	1	-0.7949	0.989571	NA	0	1	0
ENST00000302964.4:chr16:-|6|589:108:378|canonical|ATG	ENSG00000169900.8	PYDC1	protein_coding	chr16	-	31216758	31217028	270	589	108	canonical	ATG	0.4944	0.3708	0.3371	0.0899	0.0787	0.6	Cytoplasm	0.0317	0.1366	0.728	0.0014	0.1089	0.0028	0.0028	0.0013	0.0043	8	0.00548	3.809	-8.8	1	0	-4.9027	0.989723	NA	0	1	0
ENST00000307098.5:chr1:+|3|619:65:335|canonical|ATG	ENSG00000169469.9	SPRR1B	protein_coding	chr1	+	153032345	153032615	270	619	65	canonical	ATG	0.4157	0.4944	0.191	0.382	0.0112	0.6556	Cytoplasm	0.0102	0.3293	0.3769	0.2306	0.0532	0.0088	0	0.0001	0	5	0.00616	-10	-8.8	1	0	2.0148	0.997971	NA	0	1	0
ENST00000395159.7:chr14:-|30|1252:444:714|canonical|ATG	ENSG00000100575.14	TIMM9	protein_coding	chr14	-	58409033	58411945	270	1252	444	canonical	ATG	0.3483	0.4607	0.2697	0.3146	0.0674	0.2667	Mitochondrion	0.7408	0.0063	0.0017	0.001	0.9909	0.0001	0	0	0	6	0.01014	2.303	-4.4	1	0	4.5557	0.996148	NA	0	1	0
ENST00000622536.6:chr3:+|1|1807:28:301|canonical|ATG	ENSG00000241224.8	C3orf85	protein_coding	chr3	+	109136847	109149894	273	1807	28	canonical	ATG	0.4222	0.3222	0.1778	0.2778	0.1222	0.2527	Extracellular	0.0257	0.0018	0.0113	0.9081	0.0567	0.0007	0.0075	0.0002	0.0111	7	0.00992	2.489	-5.7	0	0	-2.9476	0.840579	NA	0	1	0
ENST00000344111.4:chr7:-|2|4839:41:314|canonical|ATG	ENSG00000240230.6	COX19	protein_coding	chr7	-	969377	975509	273	4839	41	canonical	ATG	0.3444	0.4778	0.3333	0.2556	0.0667	0.3187	Mitochondrion	0.2811	0.1642	0.3372	0.0045	0.4396	0.0038	0.0003	0.0004	0.0023	9	0.01221	1.278	-5.2	1	0	5.3002	0.994999	NA	0	1	0
ENST00000557540.7:chr12:+|12|1259:164:437|canonical|ATG	ENSG00000205707.11	ETFRF1	protein_coding	chr12	+	25203956	25204312	273	1259	164	canonical	ATG	0.3667	0.4556	0.3556	0.1444	0.1333	0.2527	Mitochondrion	0.2225	0.0363	0.1101	0.0015	0.8427	0.0003	0.0002	0.0001	0.0001	0	0.00958	3.856	-4.2	1	0	3.8505	0.996382	NA	0	1	0
ENST00000361427.6:chr1:+|7|1940:174:447|canonical|ATG	ENSG00000198830.11	HMGN2	protein_coding	chr1	+	26472612	26475148	273	1940	174	canonical	ATG	0.4444	0.5111	0.4444	0.1	0.0111	0.3407	Nucleus	0.0184	0.8673	0.1298	0.0005	0	0.0024	0	0	0	10	0.01071	-10	-5.5	1	0	3.6505	0.995666	NA	0	1	0
ENST00000377575.3:chr6:+|18|1943:217:490|canonical|ATG	ENSG00000182952.5	HMGN4	protein_coding	chr6	+	26545206	26545479	273	1943	217	canonical	ATG	0.4111	0.5	0.4333	0.1444	0.0111	0.3077	Nucleus	0.0077	0.996	0.0039	0	0	0.0001	0	0	0	9	0.00957	-10	-4.7	1	0	4.6287	0.996493	NA	0	1	0
ENST00000368921.5:chr1:+|9|2483:164:437|canonical|ATG	ENSG00000213190.4	MLLT11	protein_coding	chr1	+	151067224	151067497	273	2483	164	canonical	ATG	0.4444	0.3	0.2333	0.2333	0.0889	0.4505	Cytoplasm	0.1541	0.217	0.3677	0.1124	0.1827	0.0085	0.0135	0.0117	0.0693	7	0.01199	1.678	-6.3	1	0	3.8996	0.994894	NA	0	1	0
ENST00000308796.11:chr12:+|7|485:68:341|canonical|ATG	ENSG00000172551.12	MUCL1	protein_coding	chr12	+	54854582	54858242	273	485	68	canonical	ATG	0.5667	0.1889	0.1444	0.2556	0.0333	0.2088	Extracellular	0.0053	0	0	0.9998	0.0001	0	0	0	0	7	0.00445	-5.289	-8.6	0	0	-4.9193	0.943974	NA	0	1	0
ENST00000368720.6:chr1:-|25|673:304:577|canonical|ATG	ENSG00000197956.10	S100A6	protein_coding	chr1	-	153534695	153535339	273	673	304	canonical	ATG	0.4556	0.4222	0.3	0.1889	0.0556	0.6154	Cytoplasm	0.085	0.0946	0.3063	0.3038	0.0807	0.0143	0.0447	0.0073	0.1156	9	0.00563	3.433	-5.9	1	0	3.4119	0.99838	NA	0	1	0
ENST00000244926.4:chr11:+|7|455:70:343|canonical|ATG	ENSG00000124935.4	SCGB1D2	protein_coding	chr11	+	62242307	62244699	273	455	70	canonical	ATG	0.5444	0.3222	0.2111	0.2111	0.0333	0.4286	Extracellular	0	0	0	1	0	0	0	0	0	10	0.00282	4.656	-6.1	1	0	-6.9243	0.996093	NA	0	1	0
ENST00000569275.2:chrX:+|72|4612:1071:1344|canonical|ATG	ENSG00000260802.2	SERTM2	protein_coding	chrX	+	111518857	111519130	273	4612	1071	canonical	ATG	0.4556	0.2556	0.1556	0.2889	0.1	0.3407	Endoplasmic_reticulum	0.9923	0.0002	0	0	0.0005	0.2761	0.4969	0.1898	0.036	3	0.0131	2.944	-5.7	1	1	6.0107	0.994536	NA	0	1	0
ENST00000257245.9:chr11:-|14|668:143:416|canonical|ATG	ENSG00000134809.9	TIMM10	protein_coding	chr11	-	57528716	57530189	273	668	143	canonical	ATG	0.3222	0.4556	0.3111	0.2444	0.1222	0.4835	Mitochondrion	0.8371	0.0044	0.0029	0.0027	0.9892	0.0005	0	0.0001	0.0002	10	0.0065	2.378	-11.5	1	0	6.8167	0.998188	NA	0	1	0
ENST00000443779.3:chr9:+|27|1605:338:611|extension|ATG	ENSG00000235387.5	SPAAR	protein_coding	chr9	+	35910418	35910691	273	1605	338	extension	ATG	0.5556	0.2556	0.1333	0.2556	0.0556	0.4835	Extracellular	0.4089	0.0172	0.0609	0.4114	0.1175	0.227	0.0022	0.1075	0.0515	4	0.01026	-0.544	-15	0	1	0.2947	0.993971	8.31667	1	0	0
ENST00000597980.1:chr19:-|16|570:142:415|noncoding|ATG	ENSG00000232098.3	ENSG00000232098	lncRNA	chr19	-	58406714	58408343	273	570	142	noncoding	ATG	0.4889	0.3667	0.2	0.3	0.0111	0.4066	Cytoplasm	0.0908	0.1912	0.3317	0.1704	0.2889	0.0152	0	0.0003	0.0011	0	0.00486	-4.611	-6.3	0	0	-5.8241	0.934657	20.7167	1	0	0
ENST00000502664.6:chr4:-|7|564:94:370|canonical|ATG	ENSG00000250361.9	GYPB	protein_coding	chr4	-	143996298	144019287	276	564	94	canonical	ATG	0.5275	0.1648	0.0989	0.3077	0.0659	0.1848	Cell_membrane	0.9899	0	0	0.013	0.0047	0.5379	0.3297	0.0891	0.0228	4	0.00558	3.813	-3.5	1	1	-7.0957	0.988758	NA	0	1	0
ENST00000257572.5:chr12:-|4|5789:135:411|canonical|ATG	ENSG00000135116.9	HRK	protein_coding	chr12	-	116881031	116881307	276	5789	135	canonical	ATG	0.5385	0.3077	0.1868	0.1978	0.0769	0.5652	Mitochondrion	0.8349	0.0148	0.0135	0.0197	0.8624	0.0214	0.0087	0.0033	0.0004	8	0.0131	-4.242	-14.6	1	1	3.5891	0.994079	NA	0	1	0
ENST00000450169.7:chr7:-|1|2214:16:292|canonical|ATG	ENSG00000106355.10	LSM5	protein_coding	chr7	-	32487260	32490365	276	2214	16	canonical	ATG	0.5055	0.3407	0.2308	0.2198	0.044	0.2174	Cytoplasm	0.0442	0.2364	0.5857	0.0062	0.053	0.0015	0.0017	0.0005	0.0214	11	0.01091	1.527	-12.5	1	0	5.3332	0.995809	NA	0	1	0
ENST00000416247.4:chr6:+|32|4887:481:757|canonical|ATG	ENSG00000224531.6	SMIM13	protein_coding	chr6	+	11094313	11134602	276	4887	481	canonical	ATG	0.4615	0.3077	0.2198	0.2527	0.0659	0.3152	Cell_membrane	0.8746	0.0007	0	0.1094	0.0045	0.3042	0.2988	0.2615	0.0206	5	0.01133	-0.462	-10.8	1	1	5.1183	0.995528	NA	0	1	0
ENST00000229465.10:chr14:+|13|1655:159:435|noncoding|ATG	ENSG00000232774.8	ENSG00000232774	lncRNA	chr14	+	61570697	61653779	276	1655	159	noncoding	ATG	0.4725	0.3846	0.2308	0.2308	0.0659	0.2935	Mitochondrion	0.2938	0.1238	0.0915	0.243	0.3165	0.1778	0.0006	0.0036	0.0399	2	0.01117	-1.637	-7.6	0	0	-9.0388	0.785389	27.3333	1	0	0
ENST00000667483.1:chr2:+|34|1785:534:810|noncoding|ATG	ENSG00000236859.8	NIFK-AS1	lncRNA	chr2	+	121649852	121650603	276	1785	534	noncoding	ATG	0.4835	0.3297	0.1868	0.2857	0.044	0.2826	Cytoplasm	0.0398	0.172	0.3056	0.2895	0.2063	0.0231	0.0002	0.0009	0.0011	8	0.00913	-4.67	-3.4	0	0	-6.2995	0.841314	42.9333	1	0	0
ENST00000615863.2:chr17:+|6|660:80:359|canonical|ATG	ENSG00000275302.2	CCL4	protein_coding	chr17	+	36103905	36105312	279	660	80	canonical	ATG	0.4348	0.2935	0.163	0.3043	0.0978	0.4409	Extracellular	0	0	0	1	0	0	0	0	0	5	0.00556	-1	-2.2	1	1	3.6402	0.998433	NA	0	1	0
ENST00000479191.2:chr1:+|2|669:16:295|canonical|ATG	ENSG00000178796.13	RIIAD1	protein_coding	chr1	+	151721536	151728836	279	669	16	canonical	ATG	0.4674	0.413	0.3043	0.1739	0.0543	0.3978	Mitochondrion	0.3062	0.2269	0.3141	0.0164	0.4001	0.0048	0.0048	0.0006	0.0033	7	0.00498	-0.272	-15.7	1	0	1.1334	0.998409	NA	0	1	0
ENST00000491306.6:chr2:+|2|2992:32:311|canonical|ATG	ENSG00000197756.10	RPL37A	protein_coding	chr2	+	216498874	216501404	279	2992	32	canonical	ATG	0.3587	0.3696	0.2717	0.2609	0.1087	0.3978	Cytoplasm	0.0015	0.0096	0.9716	0.0025	0.0154	0.0001	0	0	0	11	0.01152	2.522	-10.3	1	0	6.8824	0.99563	NA	0	1	0
ENST00000291700.9:chr21:-|5|1109:72:351|canonical|ATG	ENSG00000160307.10	S100B	protein_coding	chr21	-	46599362	46602415	279	1109	72	canonical	ATG	0.3696	0.4891	0.3478	0.2174	0.0652	0.4839	Cytoplasm	0.0643	0.3745	0.4933	0.0009	0.0096	0.0028	0.0156	0.0072	0.0413	3	0.00756	3.565	-7.1	1	0	6.2685	0.997688	NA	0	1	0
ENST00000414487.7:chr1:+|7|1560:62:341|canonical|ATG	ENSG00000182004.13	SNRPE	protein_coding	chr1	+	203861659	203869932	279	1560	62	canonical	ATG	0.3913	0.4239	0.2391	0.2609	0.1087	0.2688	Mitochondrion	0.3737	0.1547	0.122	0.0304	0.675	0.004	0.0015	0.0053	0.0022	10	0.01006	2.207	-9.5	1	0	5.1019	0.996283	NA	0	1	0
ENST00000544379.1:chr9:-|4|635:65:344|canonical|ATG	ENSG00000175768.13	TOMM5	protein_coding	chr9	-	37592253	37592532	279	635	65	canonical	ATG	0.4674	0.3804	0.2717	0.2174	0.0435	0.4086	Extracellular	0.0853	0.0822	0.1007	0.4539	0.3181	0.0281	0.001	0.003	0.0071	9	0.00505	1.413	-8.4	1	0	-0.817	0.993137	NA	0	1	0
ENST00000219235.5:chr16:+|3|2917:35:317|canonical|ATG	ENSG00000102962.5	CCL22	protein_coding	chr16	+	57358816	57363588	282	2917	35	canonical	ATG	0.4839	0.3333	0.2258	0.1935	0.0968	0.4787	Extracellular	0	0	0	1	0	0	0	0	0	7	0.00973	2.925	-3	1	1	2.0172	0.995914	NA	0	1	0
ENST00000246551.9:chr19:+|5|564:66:348|canonical|ATG	ENSG00000126264.10	HCST	protein_coding	chr19	+	35902593	35904160	282	564	66	canonical	ATG	0.6344	0.1935	0.1075	0.2151	0.043	0.3511	Cell_membrane	0.8145	0	0	0.141	0.0017	0.7034	0.0246	0.0059	0.1227	7	0.00372	-0.441	-7.8	1	1	-0.6556	0.995856	NA	0	1	0
ENST00000296694.5:chr5:+|11|516:94:376|canonical|ATG	ENSG00000164265.9	SCGB3A2	protein_coding	chr5	+	147878803	147882050	282	516	94	canonical	ATG	0.5914	0.2688	0.1935	0.1828	0.0323	0.4149	Extracellular	0.0171	0.0017	0.0014	0.9192	0.0036	0.0002	0.0712	0.0008	0.0017	5	0.00372	4.624	-3.3	1	0	1.8158	0.999062	NA	0	1	0
ENST00000270792.10:chr1:+|5|751:71:353|canonical|ATG	ENSG00000142669.15	SH3BGRL3	protein_coding	chr1	+	26280155	26281123	282	751	71	canonical	ATG	0.4086	0.3978	0.2473	0.2796	0.0645	0.5957	Cytoplasm	0.0406	0.3399	0.5797	0.0019	0.0332	0.0018	0.0017	0.0039	0.0124	6	0.00562	0.677	-6.3	1	0	5.7965	0.998523	NA	0	1	0
ENST00000546390.2:chr12:+|6|1430:77:359|canonical|ATG	ENSG00000284791.2	SMIM41	protein_coding	chr12	+	52079779	52080061	282	1430	77	canonical	ATG	0.5699	0.2796	0.1613	0.2473	0.0215	0.6383	Cell_membrane	0.9615	0.0005	0.0002	0.0338	0.1091	0.5329	0.1017	0.0589	0.0628	4	0.00861	-2.312	-14.8	0	1	2.6861	0.996769	NA	0	1	0
ENST00000292475.8:chr7:-|1|443:27:312|canonical|ATG	ENSG00000241468.8	ATP5MF	protein_coding	chr7	-	99458326	99466141	285	443	27	canonical	ATG	0.4468	0.3085	0.2234	0.1915	0.1383	0.4526	Mitochondrion	0.9957	0.001	0.0028	0.008	0.7856	0.0071	0.1105	0.0599	0.001	8	0.00189	4.266	-12.2	1	1	5.1191	0.999722	NA	0	1	0
ENST00000368898.8:chr10:-|34|728:275:560|canonical|ATG	ENSG00000213185.7	FAM24B	protein_coding	chr10	-	122849246	122850515	285	728	275	canonical	ATG	0.5213	0.3511	0.1702	0.2447	0.0638	0.3789	Extracellular	0.0083	0	0.001	0.9976	0.0003	0.0007	0	0	0.0003	6	0.00655	2.16	-10.4	1	1	-3.7642	0.986933	NA	0	1	0
ENST00000340623.4:chr2:+|41|4035:412:700|canonical|ATG	ENSG00000187699.10	C2orf88	protein_coding	chr2	+	190199860	190200148	288	4035	412	canonical	ATG	0.3789	0.4316	0.2632	0.2632	0.0947	0.3125	Cell_membrane	0.8069	0.0377	0.0048	0.1002	0.1086	0.7288	0.0001	0.0025	0.0167	7	0.00965	-1.368	-8.1	1	0	-0.1662	0.985411	NA	0	1	0
ENST00000382376.4:chr20:+|1|2133:56:344|canonical|ATG	ENSG00000186458.5	DEFB132	protein_coding	chr20	+	257778	259306	288	2133	56	canonical	ATG	0.4	0.3684	0.1684	0.3684	0.0632	0.3958	Extracellular	0	0	0	1	0	0	0	0	0	6	0.00759	-1.053	-8.7	1	0	-6.0778	0.982321	NA	0	1	0
ENST00000570440.2:chr16:-|29|5854:456:744|canonical|ATG	ENSG00000182108.11	DEXI	protein_coding	chr16	-	10941717	10942005	288	5854	456	canonical	ATG	0.6526	0.1895	0.1474	0.0842	0.1158	0.5833	Endoplasmic_reticulum	0.8073	0.0245	0.0096	0.008	0.1292	0.0063	0.3676	0.2813	0.1287	2	0.01062	3.032	-11	1	1	5.1801	0.995988	NA	0	1	0
ENST00000404031.6:chr2:-|5|608:96:384|canonical|ATG	ENSG00000216921.9	FAM240C	protein_coding	chr2	-	241894212	241900369	288	608	96	canonical	ATG	0.3789	0.4632	0.3263	0.2211	0.0737	0.4479	Mitochondrion	0.1499	0.0418	0.1379	0.0065	0.8118	0.0012	0	0.0001	0.0001	6	0.00507	-1.989	-4	0	0	-2.7212	0.9375	NA	0	1	0
ENST00000375661.6:chr6:-|12|858:210:498|canonical|ATG	ENSG00000204392.11	LSM2	protein_coding	chr6	-	31797756	31806757	288	858	210	canonical	ATG	0.4316	0.3895	0.2421	0.2632	0.0632	0.4375	Cytoplasm	0.1363	0.1439	0.3921	0.0314	0.2649	0.0056	0.0109	0.1229	0.0264	6	0.00635	4.347	-4.7	1	0	6.2587	0.998243	NA	0	1	0
ENST00000296370.4:chr4:+|4|471:56:344|canonical|ATG	ENSG00000163993.7	S100P	protein_coding	chr4	+	6693932	6697042	288	471	56	canonical	ATG	0.4526	0.3474	0.2842	0.2	0.0632	0.5208	Cytoplasm	0.4372	0.0509	0.3104	0.0216	0.1662	0.0182	0.0764	0.0102	0.1	6	0.0023	1.484	-9.6	1	0	-0.2917	0.998259	NA	0	1	0
ENST00000517349.2:chr8:+|7|925:171:459|canonical|ATG	ENSG00000253457.3	SMIM18	protein_coding	chr8	+	30645309	30645597	288	925	171	canonical	ATG	0.4105	0.3579	0.1895	0.3053	0.0947	0.3438	Cell_membrane	0.9916	0.0005	0	0.0002	0.0032	0.7227	0.0852	0.1563	0.0315	6	0.00587	3.032	-6.4	1	1	6.0653	0.998437	NA	0	1	0
ENST00000411646.2:chr20:+|5|490:48:336|canonical|ATG	ENSG00000232388.5	SMIM26	protein_coding	chr20	+	18567478	18569405	288	490	48	canonical	ATG	0.3684	0.2737	0.2316	0.2421	0.1579	0.2396	Mitochondrion	0.8649	0.0016	0.0163	0.0035	0.8925	0.002	0.0242	0.0316	0.0021	5	0.00254	1.674	-6	0	1	-0.9051	0.997575	NA	0	1	0
ENST00000215570.8:chr19:-|5|1664:54:342|canonical|ATG	ENSG00000099800.8	TIMM13	protein_coding	chr19	-	2426947	2427533	288	1664	54	canonical	ATG	0.3895	0.4105	0.2526	0.2526	0.1053	0.5833	Mitochondrion	0.8571	0.0077	0.0043	0.0022	0.9812	0.0012	0.0003	0.0019	0.0007	11	0.00887	2.126	-10.5	1	0	6.3115	0.997057	NA	0	1	0
ENST00000581067.1:chr18:-|50|1875:948:1236|noncoding|ATG	ENSG00000264575.1	LINC00526	lncRNA	chr18	-	5237363	5237651	288	1875	948	noncoding	ATG	0.4211	0.3263	0.2	0.3053	0.0737	0.3021	Cytoplasm	0.0865	0.2589	0.4363	0.0163	0.2591	0.0051	0.0008	0.0011	0.0028	2	0.00905	0.295	-2.2	0	0	-7.7804	0.837679	21.1833	1	0	0
ENST00000358813.5:chr2:+|5|834:71:362|canonical|ATG	ENSG00000115009.13	CCL20	protein_coding	chr2	+	227813911	227817083	291	834	71	canonical	ATG	0.4479	0.375	0.1979	0.2917	0.0625	0.3402	Extracellular	0	0	0	1	0	0	0	0	0	5	0.00523	4.135	-2.7	1	0	-0.399	0.993482	NA	0	1	0
ENST00000249299.7:chr7:+|5|12384:61:352|canonical|ATG	ENSG00000128534.8	LSM8	protein_coding	chr7	+	118184223	118192002	291	12384	61	canonical	ATG	0.4792	0.3333	0.2188	0.2604	0.0417	0.1959	Lysosome/Vacuole	0.0718	0.1028	0.3691	0.0088	0.0203	0.0022	0.009	0.0582	0.4042	5	0.01021	2.365	-6.8	1	0	6.2305	0.996341	NA	0	1	0
ENST00000223641.5:chr9:+|3|564:83:374|canonical|ATG	ENSG00000106803.10	SEC61B	protein_coding	chr9	+	99222363	99230424	291	564	83	canonical	ATG	0.4896	0.1979	0.1458	0.2812	0.0833	0.2887	Endoplasmic_reticulum	0.9662	0.0108	0.0117	0.0195	0.1951	0.2013	0.3268	0.0768	0.0193	5	0.00259	-4.177	-3.3	1	1	6.7175	0.999568	NA	0	1	0
ENST00000454893.1:chr2:-|6|527:63:354|canonical|ATG	ENSG00000143977.14	SNRPG	protein_coding	chr2	-	70281680	70293649	291	527	63	canonical	ATG	0.4271	0.4062	0.25	0.2604	0.0625	0.3093	Cytoplasm	0.0647	0.1874	0.5624	0.0033	0.2295	0.002	0.0011	0.0006	0.0011	6	0.00293	0.938	-6.4	1	0	0.9841	0.99929	NA	0	1	0
ENST00000667310.2:chr14:-|52|3043:701:992|noncoding|ATG	ENSG00000247092.8	SNHG10	lncRNA	chr14	-	95533020	95533942	291	3043	701	noncoding	ATG	0.4271	0.375	0.1875	0.3333	0.0521	0.3711	Mitochondrion	0.3158	0.25	0.268	0.0338	0.3712	0.0337	0.0168	0.0128	0.0109	4	0.00906	-1.552	-14.7	0	0	-6.0387	0.842676	6.43333	1	0	0
ENST00000608317.1:chr7:+|37|2256:493:784|noncoding|ATG	ENSG00000273344.1	PAXIP1-DT	lncRNA	chr7	+	155003939	155004230	291	2256	493	noncoding	ATG	0.4062	0.375	0.2188	0.2917	0.0833	0.3196	Mitochondrion	0.3566	0.0175	0.0332	0.0148	0.8904	0.0069	0.0006	0.0012	0.0016	3	0.00801	-0.719	-5.5	0	0	-6.3406	0.865478	18.8667	1	0	0
ENST00000519948.4:chr12:+|23|7596:279:573|canonical|ATG	ENSG00000253719.4	ATXN7L3B	protein_coding	chr12	+	74538112	74538406	294	7596	279	canonical	ATG	0.4845	0.4021	0.2474	0.2268	0.0412	0.4694	Mitochondrion	0.1634	0.2167	0.2411	0.0069	0.3197	0.0045	0.0028	0.0023	0.0249	6	0.00842	1.835	-3.1	0	0	7.0598	0.979437	NA	0	1	0
ENST00000545418.2:chr20:+|3|360:18:312|canonical|ATG	ENSG00000125888.15	BANF2	protein_coding	chr20	+	17693688	17735811	294	360	18	canonical	ATG	0.4227	0.4124	0.2268	0.268	0.0825	0.449	Cell_membrane	0.5673	0.0918	0.0611	0.2244	0.0939	0.4311	0.0024	0.0619	0.0331	1	0.0008	2.196	-7.9	1	0	4.1552	0.999925	NA	0	1	0
ENST00000373408.4:chr6:-|4|572:31:325|canonical|ATG	ENSG00000198937.9	CCDC167	protein_coding	chr6	-	37483185	37499863	294	572	31	canonical	ATG	0.3505	0.4536	0.3402	0.2268	0.0825	0.5	Golgi_apparatus	0.9954	0.0279	0.002	0.0001	0.0375	0.0075	0.4377	0.4812	0.003	4	0.00422	1.247	-6	1	1	4.0698	0.999004	NA	0	1	0
ENST00000305869.4:chr17:+|3|1005:68:362|canonical|ATG	ENSG00000172156.4	CCL11	protein_coding	chr17	+	34285808	34287690	294	1005	68	canonical	ATG	0.4742	0.3402	0.2268	0.2371	0.0619	0.4592	Extracellular	0	0	0	0.9994	0.0006	0	0	0	0	6	0.00569	0.629	-7.8	1	1	-2.7063	0.989955	NA	0	1	0
ENST00000287490.5:chr16:-|2|372:36:330|canonical|ATG	ENSG00000156885.6	COX6A2	protein_coding	chr16	-	31427773	31428325	294	372	36	canonical	ATG	0.5155	0.2887	0.1443	0.268	0.0722	0.6224	Mitochondrion	0.3678	0.0264	0.0095	0.2155	0.675	0.017	0.0041	0.04	0.0108	9	0.00124	-3.196	-7.8	1	0	4.6725	0.999854	NA	0	1	0
ENST00000261811.6:chr5:+|8|790:119:413|canonical|ATG	ENSG00000120306.11	CYSTM1	protein_coding	chr5	+	140194465	140243411	294	790	119	canonical	ATG	0.4845	0.268	0.1031	0.2474	0.1649	0.3163	Cell_membrane	0.9906	0.0002	0.0002	0.0009	0.0005	0.9799	0.0003	0.0132	0.0047	3	0.00541	-4.237	-2.4	1	0	5.8222	0.998618	NA	0	1	0
ENST00000372263.4:chr10:+|3|776:34:328|canonical|ATG	ENSG00000189129.14	PLAC9	protein_coding	chr10	+	80132762	80144910	294	776	34	canonical	ATG	0.567	0.2887	0.2165	0.1649	0.0515	0.551	Extracellular	0.0005	0	0.0004	0.9872	0.0037	0.0002	0.0048	0.0001	0.0036	9	0.00605	2.082	-17	1	0	2.0409	0.998057	NA	0	1	0
ENST00000360085.6:chr17:-|35|1053:542:836|canonical|ATG	ENSG00000131096.11	PYY	protein_coding	chr17	-	43952955	43953483	294	1053	542	canonical	ATG	0.4845	0.3299	0.2784	0.1546	0.0825	0.5612	Extracellular	0.0189	0.0032	0.0034	0.9032	0.0727	0.0009	0.0079	0.0031	0.0054	8	0.00649	-1.01	-9.8	1	1	1.9891	0.997825	NA	0	1	0
ENST00000274242.10:chr5:-|2|7573:38:332|canonical|ATG	ENSG00000145592.14	RPL37	protein_coding	chr5	-	40832503	40835185	294	7573	38	canonical	ATG	0.299	0.433	0.3093	0.3196	0.0722	0.3673	Nucleus	0.0007	0.6063	0.3863	0.0024	0.0047	0.0001	0	0	0	4	0.00853	-3.577	-11.1	1	0	6.7508	0.997268	NA	0	1	0
ENST00000368811.8:chr1:-|3|671:130:424|canonical|ATG	ENSG00000197747.9	S100A10	protein_coding	chr1	-	151983162	151986230	294	671	130	canonical	ATG	0.4124	0.4124	0.2887	0.1959	0.1031	0.4082	Mitochondrion	0.8907	0.0404	0.0904	0.004	0.5741	0.0165	0.151	0.0083	0.0091	5	0.00418	2.454	-2.8	1	1	6.7432	0.999095	NA	0	1	0
ENST00000603798.6:chr12:-|10|1875:199:493|canonical|ATG	ENSG00000170545.17	SMAGP	protein_coding	chr12	-	51245940	51269278	294	1875	199	canonical	ATG	0.4948	0.2165	0.1856	0.2371	0.0825	0.4184	Endoplasmic_reticulum	0.9501	0.0048	0.0015	0.0114	0.0593	0.2824	0.2872	0.1545	0.1253	7	0.00703	-1.072	-0.8	0	1	3.2693	0.997726	NA	0	1	0
ENST00000392863.6:chr6:+|4|2438:90:384|canonical|ATG	ENSG00000111850.11	SMIM8	protein_coding	chr6	+	87337031	87340274	294	2438	90	canonical	ATG	0.433	0.3505	0.268	0.2165	0.0825	0.2245	Mitochondrion	0.9708	0.0288	0.0174	0.0011	0.6326	0.0197	0.2495	0.0302	0.0019	4	0.00864	-2.216	-3.4	1	1	4.2117	0.996996	NA	0	1	0
ENST00000372902.4:chrX:-|9|1210:79:373|canonical|ATG	ENSG00000126953.8	TIMM8A	protein_coding	chrX	-	101346498	101348664	294	1210	79	canonical	ATG	0.3608	0.433	0.2474	0.3505	0.0412	0.4388	Mitochondrion	0.8648	0.0101	0.0037	0.0014	0.9834	0.0005	0	0.0002	0.0005	7	0.00757	0.01	-6.9	1	0	5.4566	0.997651	NA	0	1	0
ENST00000657841.1:chr17:+|14|1895:202:496|noncoding|ATG	ENSG00000198496.12	NBR2	lncRNA	chr17	+	43125751	43138931	294	1895	202	noncoding	ATG	0.4948	0.2268	0.134	0.3093	0.0619	0.3367	Mitochondrion	0.4223	0.0841	0.2261	0.0421	0.3399	0.0213	0.0042	0.0043	0.0067	8	0.00856	-0.763	-5.1	1	0	-7.0198	0.978216	11.9667	1	0	0
ENST00000449465.2:chr11:-|2|358:27:324|canonical|ATG	ENSG00000234776.5	C11orf94	protein_coding	chr11	-	45906568	45907245	297	358	27	canonical	ATG	0.5612	0.2959	0.2041	0.1735	0.0612	0.4242	Extracellular	0.0853	0.0025	0.0041	0.7184	0.1305	0.0097	0.0468	0.019	0.0643	6	0.0004	-0.704	-10.8	1	0	3.693	0.999974	NA	0	1	0
ENST00000225844.7:chr17:+|3|823:48:345|canonical|ATG	ENSG00000181374.8	CCL13	protein_coding	chr17	+	34356526	34358131	297	823	48	canonical	ATG	0.4286	0.3571	0.2041	0.3061	0.0612	0.4646	Extracellular	0	0	0	0.9999	0.0001	0	0	0	0	5	0.00539	1.286	-1.2	1	0	-4.8065	0.989861	NA	0	1	0
ENST00000311925.7:chr9:-|9|683:138:435|canonical|ATG	ENSG00000172724.12	CCL19	protein_coding	chr9	-	34689818	34691139	297	683	138	canonical	ATG	0.4796	0.3163	0.1939	0.2653	0.0612	0.5152	Extracellular	0.0001	0	0	0.9996	0.0003	0	0	0	0	7	0.00468	-0.133	-6.1	1	0	1.6737	0.998655	NA	0	1	0
ENST00000355801.4:chr13:-|3|486:37:334|canonical|ATG	ENSG00000188243.14	COMMD6	protein_coding	chr13	-	75526588	75537805	297	486	37	canonical	ATG	0.4286	0.3163	0.1939	0.2959	0.0816	0.3434	Cytoplasm	0.2232	0.2843	0.3535	0.0025	0.3309	0.0041	0.0032	0.0054	0.006	5	0.00191	0.929	-12	1	0	2.948	0.999694	NA	0	1	0
ENST00000484810.5:chr3:-|4|471:37:334|canonical|ATG	ENSG00000138495.7	COX17	protein_coding	chr3	-	119675148	119677310	297	471	37	canonical	ATG	0.4286	0.4388	0.2959	0.2449	0.0306	0.3434	Mitochondrion	0.1359	0.2223	0.2893	0.0282	0.437	0.0116	0.0002	0.0005	0.0011	3	0.00198	-2.276	-9.9	1	0	0.5958	0.999582	NA	0	1	0
ENST00000264474.4:chr3:+|3|744:46:343|canonical|ATG	ENSG00000121552.4	CSTA	protein_coding	chr3	+	122325292	122341567	297	744	46	canonical	ATG	0.4184	0.4082	0.2857	0.2143	0.0816	0.303	Cytoplasm	0.2573	0.1246	0.3577	0.0496	0.2123	0.0561	0.007	0.0097	0.0842	8	0.00422	-0.276	-5	1	0	0.5642	0.998639	NA	0	1	0
ENST00000291568.7:chr21:-|1|588:40:337|canonical|ATG	ENSG00000160213.9	CSTB	protein_coding	chr21	-	43774201	43776269	297	588	40	canonical	ATG	0.4082	0.4082	0.2245	0.3163	0.051	0.6061	Mitochondrion	0.3467	0.1775	0.1822	0.1045	0.2716	0.1663	0.0048	0.0134	0.0682	8	0.00217	0.112	-12.2	1	0	4.5447	0.999652	NA	0	1	0
ENST00000306602.3:chr4:-|3|1175:67:364|canonical|ATG	ENSG00000169245.6	CXCL10	protein_coding	chr4	-	76021929	76023431	297	1175	67	canonical	ATG	0.4388	0.3878	0.2347	0.3061	0.0204	0.2323	Extracellular	0	0	0	0.9999	0.0001	0	0	0	0	6	0.006	0.102	-2	1	1	-1.2155	0.990381	NA	0	1	0
ENST00000391588.3:chr17:-|2|608:55:352|canonical|ATG	ENSG00000212901.4	KRTAP3-1	protein_coding	chr17	-	41008777	41009074	297	608	55	canonical	ATG	0.398	0.3673	0.1122	0.4388	0.051	0.5354	Extracellular	0	0.0001	0.0017	0.998	0.0001	0	0	0	0	5	0.00353	0.286	-1.8	1	0	3.9449	0.999242	NA	0	1	0
ENST00000682325.1:chr2:+|71|1548:1133:1430|canonical|ATG	ENSG00000119013.10	NDUFB3	protein_coding	chr2	+	201078882	201085615	297	1548	1133	canonical	ATG	0.4286	0.398	0.2755	0.1837	0.1122	0.2222	Mitochondrion	0.9852	0.001	0.012	0.001	0.8743	0.0023	0.033	0.0005	0.0001	7	0.00686	1.551	-4.6	1	1	3.5214	0.99784	NA	0	1	0
ENST00000440685.7:chr1:-|26|710:306:603|canonical|ATG	ENSG00000189171.15	S100A13	protein_coding	chr1	-	153618894	153626472	297	710	306	canonical	ATG	0.3776	0.4592	0.3776	0.2041	0.0408	0.5455	Nucleus	0.0785	0.5246	0.4092	0.0016	0.0266	0.0046	0.0064	0.0049	0.0144	7	0.0046	3.765	-7.9	1	0	4.2118	0.99887	NA	0	1	0
ENST00000368708.9:chr1:-|36|977:350:647|canonical|ATG	ENSG00000196754.13	S100A2	protein_coding	chr1	-	153561438	153563877	297	977	350	canonical	ATG	0.4082	0.4184	0.2755	0.2449	0.0714	0.6263	Lysosome/Vacuole	0.0612	0.1725	0.2065	0.1973	0.0583	0.0111	0.0302	0.0134	0.2966	2	0.00538	4.306	-8.3	1	0	1.7186	0.998338	NA	0	1	0
ENST00000296506.8:chr4:-|2|4000:64:361|canonical|ATG	ENSG00000164106.8	SCRG1	protein_coding	chr4	-	173388340	173391414	297	4000	64	canonical	ATG	0.4694	0.398	0.1735	0.2857	0.0714	0.3434	Extracellular	0	0	0	1	0	0	0	0	0	8	0.00802	4.224	-5.2	1	1	2.9317	0.997168	NA	0	1	0
ENST00000382215.3:chr12:+|12|2086:251:548|noncoding|ATG	ENSG00000205885.8	C1RL-AS1	lncRNA	chr12	+	7108820	7110467	297	2086	251	noncoding	ATG	0.4388	0.3571	0.2143	0.2551	0.0918	0.2626	Mitochondrion	0.4086	0.0466	0.0303	0.077	0.7828	0.0331	0.001	0.0239	0.0043	10	0.0087	-4.684	-7.1	0	0	-8.3199	0.843774	2.81667	1	0	0
ENST00000550263.3:chr12:-|9|697:84:381|noncoding|ATG	ENSG00000257605.3	MYG1-AS1	lncRNA	chr12	-	53298971	53300281	297	697	84	noncoding	ATG	0.5204	0.2551	0.102	0.3163	0.0612	0.303	Extracellular	0.1509	0.0573	0.066	0.6182	0.1228	0.0641	0.0134	0.0109	0.0446	3	0.00478	3.878	-3.6	0	0	-6.5647	0.934233	5.46667	1	0	0
ENST00000602845.2:chr3:+|3|870:44:344|canonical|ATG	ENSG00000270170.2	NCBP2AS2	protein_coding	chr3	+	196942716	196943016	300	870	44	canonical	ATG	0.5455	0.3636	0.2525	0.1919	0.0101	0.57	Mitochondrion	0.1238	0.0021	0.0039	0.004	0.9898	0.0001	0	0	0	9	0.00454	-0.343	-11.2	0	0	6.3519	0.991902	12.2333	1	1	0
ENST00000588234.6:chr19:+|3|897:23:323|canonical|ATG	ENSG00000104979.9	C19orf53	protein_coding	chr19	+	13774477	13778198	300	897	23	canonical	ATG	0.4545	0.4141	0.3131	0.2121	0.0202	0.49	Nucleus	0.0023	0.6942	0.3055	0.0001	0	0.0002	0	0	0	8	0.00474	-5.465	-17.8	1	0	5.1042	0.998854	NA	0	1	0
ENST00000225831.4:chr17:+|3|741:66:366|canonical|ATG	ENSG00000108691.9	CCL2	protein_coding	chr17	+	34255349	34256827	300	741	66	canonical	ATG	0.4343	0.3737	0.2121	0.303	0.0505	0.47	Extracellular	0	0	0	1	0	0	0	0	0	6	0.00392	1.394	-2.6	1	0	-0.5712	0.995561	NA	0	1	0
ENST00000307407.8:chr4:+|4|1642:91:391|canonical|ATG	ENSG00000169429.11	CXCL8	protein_coding	chr4	+	73740658	73742464	300	1642	91	canonical	ATG	0.4747	0.3939	0.2727	0.2222	0.0303	0.36	Extracellular	0	0	0	0.9999	0	0	0	0	0	7	0.0085	1.768	-2.4	1	1	1.5888	0.99659	NA	0	1	0
ENST00000342166.10:chr2:-|16|688:110:410|canonical|ATG	ENSG00000162961.14	DPY30	protein_coding	chr2	-	32024183	32039456	300	688	110	canonical	ATG	0.4242	0.4343	0.2727	0.2525	0.0505	0.32	Cytoplasm	0.0505	0.2952	0.6559	0.0015	0.0133	0.0072	0.0074	0.0083	0.0074	10	0.00468	-1.758	-10.5	1	0	4.8472	0.998867	NA	0	1	0
ENST00000253410.3:chr17:+|25|650:271:571|canonical|ATG	ENSG00000131097.7	HIGD1B	protein_coding	chr17	+	44848152	44850396	300	650	271	canonical	ATG	0.4444	0.3232	0.2424	0.1919	0.1212	0.38	Mitochondrion	0.9937	0.0008	0.0021	0.0001	0.9524	0.0009	0.0086	0.0011	0.0001	3	0.003	1.576	-8.2	1	1	4.6954	0.999428	NA	0	1	0
ENST00000341942.10:chr7:+|4|594:56:356|canonical|ATG	ENSG00000188186.11	LAMTOR4	protein_coding	chr7	+	100148972	100153964	300	594	56	canonical	ATG	0.5051	0.3232	0.2121	0.2525	0.0303	0.51	Lysosome/Vacuole	0.2598	0.0731	0.11	0.0461	0.08	0.0388	0.0219	0.063	0.509	5	0.00247	1.192	-10.3	0	0	6.3569	0.996835	NA	0	1	0
ENST00000252102.9:chr5:-|5|649:48:348|canonical|ATG	ENSG00000131495.9	NDUFA2	protein_coding	chr5	-	140645586	140647583	300	649	48	canonical	ATG	0.4949	0.3838	0.2525	0.2121	0.0404	0.49	Mitochondrion	0.2108	0.0103	0.1458	0.0032	0.8348	0.0006	0.0001	0.0008	0.0006	7	0.00413	1.03	-5.1	1	0	5.0119	0.999071	NA	0	1	0
ENST00000317593.9:chr5:+|24|1553:318:618|canonical|ATG	ENSG00000171643.14	S100Z	protein_coding	chr5	+	76875359	76877832	300	1553	318	canonical	ATG	0.3838	0.4646	0.3333	0.2121	0.0707	0.44	Cytoplasm	0.1631	0.4235	0.4416	0.0017	0.0793	0.0033	0.0141	0.0038	0.009	9	0.00755	3.162	-5.4	1	0	3.6885	0.997517	NA	0	1	0
ENST00000295958.10:chr4:-|9|6252:163:463|canonical|ATG	ENSG00000163683.12	SMIM14	protein_coding	chr4	-	39552125	39605145	300	6252	163	canonical	ATG	0.4949	0.3232	0.1616	0.2828	0.0606	0.21	Endoplasmic_reticulum	0.9763	0.0011	0.0005	0.0004	0.0062	0.2365	0.6528	0.0733	0.025	10	0.00844	-2.606	-3.6	1	1	5.3087	0.997217	NA	0	1	0
ENST00000369529.2:chrX:-|16|1016:310:610|canonical|ATG	ENSG00000203870.6	SMIM9	protein_coding	chrX	-	154823754	154830856	300	1016	310	canonical	ATG	0.5657	0.2424	0.1212	0.2626	0.0505	0.26	Cell_membrane	0.8316	0	0	0.1041	0.0003	0.46	0.2941	0.1165	0.0249	8	0.00577	2.505	-14.5	0	1	-4.3262	0.988912	NA	0	1	0
ENST00000211314.5:chr6:+|15|988:150:450|canonical|ATG	ENSG00000096092.6	TMEM14A	protein_coding	chr6	+	52677102	52686049	300	988	150	canonical	ATG	0.6364	0.1818	0.1616	0.1111	0.0909	0.22	Endoplasmic_reticulum	0.9992	0	0	0	0.0039	0.3092	0.3472	0.3307	0.0088	4	0.00538	4.687	-7.3	1	1	4.8498	0.998594	NA	0	1	0

## Sheet: undetectable
orfID	geneID	geneSym	geneType	chrom	strand	start	end	ORF.len	Transcript.len	Upstream.len	type	start.codon	hydrophobic	hydrophilic	charged	polar	amphipathic	optimizedCodon	Location	Membrane	Nucleus	Cytoplasm	Extracellular	Mitochondrion	Cell_membrane	Endoplasmic_reticulum	Golgi_apparatus	Lysosome.Vacuole	KozakScore	length.FDR	HCA.score	MFE	Pfam domain (1:yes; 0:no)	TMHMM (1:yes; 0:no)	PhyloCSF	PepScore	Ectopic expression level from Prensner et al	Undetectable from Prensner et al (-1:yes)
ENST00000526453.1:chr11:-|2|1359:28:103|noncoding|ATG	ENSG00000255121.2	CENATAC-DT	lncRNA	chr11	-	118997902	118997977	75	1359	28	noncoding	ATG	0.4167	0.4167	0.2083	0.3333	0.0417	0.36	Mitochondrion	0.1381	0.0912	0.044	0.2873	0.5687	0.0087	0	0.0001	0.0001	6	0.2634	-4.375	-11.5	0	0	-7.9013	0.0330638	-3.53333	-1
ENST00000508000.6:chr5:-|16|4400:244:319|noncoding|ATG	ENSG00000249042.6	FAM151B-DT	lncRNA	chr5	-	80485541	80487827	75	4400	244	noncoding	ATG	0.5	0.4583	0.2917	0.1667	0.0417	0.24	Nucleus	0.2141	0.259	0.2434	0.0909	0.189	0.0206	0.0033	0.0034	0.0609	6	0.28607	7.125	-9.2	0	0	-6.9532	0.0297887	-1.31667	-1
ENST00000627215.1:chr2:+|17|3727:275:350|noncoding|ATG	ENSG00000281162.3	LINC01127	lncRNA	chr2	+	101983714	101983789	75	3727	275	noncoding	ATG	0.25	0.3333	0.25	0.2917	0.2083	0.32	Extracellular	0.0555	0.1314	0.1193	0.5942	0.0947	0.018	0.0005	0.0022	0.0304	4	0.28804	7	-7.3	0	0	-8.7321	0.02846	-0.216667	-1
ENST00000604157.1:chr4:+|40|3000:499:577|noncoding|ATG	ENSG00000268471.6	MIR4453HG	lncRNA	chr4	+	152536761	152536839	78	3000	499	noncoding	ATG	0.44	0.36	0.12	0.36	0.08	0.3077	Plastid	0.176	0.0172	0.0224	0.4211	0.115	0.0016	0	0	0.0013	9	0.26903	7.08	-4.4	0	0	-7.2195	0.0322841	-2.51667	-1
ENST00000686474.1:chr8:-|4|1806:86:164|noncoding|ATG	ENSG00000245910.9	SNHG6	lncRNA	chr8	-	66922702	66925491	78	1806	86	noncoding	ATG	0.4	0.4	0.4	0.04	0.16	0.2308	Mitochondrion	0.6794	0.0568	0.0059	0.0184	0.8518	0.0538	0.0016	0.0102	0.0001	4	0.25952	-5.4	-12	0	0	-9.6	0.0326086	-2	-1
ENST00000664959.1:chr1:+|7|4486:102:183|noncoding|ATG	ENSG00000233396.9	LINC01719	lncRNA	chr1	+	146052709	146052790	81	4486	102	noncoding	ATG	0.4231	0.2692	0.1538	0.3462	0.0769	0.1111	Extracellular	0.2013	0.0214	0.0575	0.5263	0.1419	0.0151	0.0189	0.1622	0.0497	7	0.25843	0.346	-1	0	0	-6.8198	0.034392	-4.81667	-1
ENST00000668776.1:chr11:-|182|4133:2479:2563|noncoding|ATG	ENSG00000255248.10	MIR100HG	lncRNA	chr11	-	122090923	122091007	84	4133	2479	noncoding	ATG	0.4074	0.3704	0.2963	0.1852	0.1111	0.25	Mitochondrion	0.1754	0.114	0.2925	0.1408	0.4365	0.0032	0.0004	0.0003	0.0014	3	0.24335	1.556	-1.9	0	0	-8.9005	0.0359166	-4.33333	-1
ENST00000658331.1:chr19:-|1|3237:14:98|noncoding|ATG	ENSG00000283103.4	ENSG00000283103	lncRNA	chr19	-	58325301	58326846	84	3237	14	noncoding	ATG	0.2963	0.4815	0.2963	0.3333	0.0741	0.3571	Nucleus	0.2396	0.7133	0.0894	0.0255	0.1361	0.0221	0.0017	0.0037	0.0044	4	0.24419	-5.741	-7.3	0	0	-6.3673	0.0376206	-1.65	-1
ENST00000605506.1:chr1:-|35|1601:497:584|noncoding|ATG	ENSG00000271576.1	PRKACB-DT	lncRNA	chr1	-	84077348	84077435	87	1601	497	noncoding	ATG	0.3929	0.3571	0.2143	0.25	0.1429	0.2069	Extracellular	0.0042	0.0089	0.0074	0.9351	0.0454	0.0007	0	0.0001	0.0015	2	0.21556	4.536	-2.8	0	0	-9.6829	0.0422522	-2.86667	-1
ENST00000304425.4:chr9:-|33|2702:398:488|noncoding|ATG	ENSG00000171889.6	MIR31HG	lncRNA	chr9	-	21477015	21477238	90	2702	398	noncoding	ATG	0.3103	0.4483	0.2069	0.3793	0.1034	0.1667	Extracellular	0.0641	0.0185	0.0086	0.8324	0.1221	0.0135	0	0.0003	0.0045	4	0.21621	-4	-5.1	0	0	-7.9096	0.0431611	-3.1	-1
ENST00000617955.5:chr7:+|51|5089:622:712|noncoding|ATG	ENSG00000234456.10	MAGI2-AS3	lncRNA	chr7	+	79458902	79458992	90	5089	622	noncoding	ATG	0.3793	0.4138	0.2414	0.2414	0.1379	0.3333	Mitochondrion	0.1548	0.0146	0.0181	0.3631	0.5728	0.0262	0	0.0037	0.0015	7	0.2221	5.414	-1.9	0	0	-8.6012	0.0409425	-2.76667	-1
ENST00000664276.1:chr11:+|8|1153:160:250|noncoding|ATG	ENSG00000247271.8	ZBED5-AS1	lncRNA	chr11	+	10858337	10865321	90	1153	160	noncoding	ATG	0.3793	0.3793	0.1379	0.4138	0.069	0.3	Extracellular	0.0895	0.1007	0.0842	0.588	0.1138	0.0208	0.0001	0.0003	0.0079	4	0.19804	-0.034	-7.5	0	0	-9.1591	0.0480647	-1.96667	-1
ENST00000659025.1:chr16:-|29|3705:429:522|noncoding|ATG	ENSG00000268388.6	FENDRR	lncRNA	chr16	-	86490878	86490971	93	3705	429	noncoding	ATG	0.3667	0.3333	0.2	0.3	0.1333	0.3871	Mitochondrion	0.3995	0.0369	0.0284	0.4194	0.4674	0.0174	0.0016	0.0022	0.0151	4	0.20572	1.667	-2.3	0	0	-8.2133	0.0459661	-6.41667	-1
ENST00000435163.5:chr20:+|11|1904:132:228|noncoding|ATG	ENSG00000223891.7	OSER1-DT	lncRNA	chr20	+	44211167	44211263	96	1904	132	noncoding	ATG	0.4839	0.3226	0.1935	0.2258	0.0968	0.25	Mitochondrion	0.1053	0.1761	0.1028	0.2655	0.4355	0.0132	0.0003	0.002	0.0038	2	0.18698	-5.645	-13.5	0	0	-6.4681	0.0546017	-3.6	-1
ENST00000568654.2:chr18:-|6|620:135:231|noncoding|ATG	ENSG00000260552.2	COSMOC	lncRNA	chr18	-	36180385	36187325	96	620	135	noncoding	ATG	0.3226	0.4194	0.3548	0.1613	0.1613	0.3438	Mitochondrion	0.1393	0.201	0.1534	0.2289	0.3841	0.0076	0.0007	0.0011	0.0009	5	0.15774	-3.71	-6.4	0	0	-7.6075	0.0682659	-3.28333	-1
ENST00000529369.2:chr11:+|15|792:186:282|noncoding|ATG	ENSG00000254682.2	ENSG00000254682	lncRNA	chr11	+	71448746	71448842	96	792	186	noncoding	ATG	0.3548	0.4194	0.1935	0.3548	0.0968	0.3125	Mitochondrion	0.343	0.0801	0.0391	0.2902	0.509	0.0574	0.0011	0.0048	0.0149	3	0.17008	-0.516	-6.9	0	0	-7.2877	0.0615935	-1.33333	-1
ENST00000576250.6:chr16:-|12|1974:253:349|noncoding|ATG	ENSG00000261971.9	MMP25-AS1	lncRNA	chr16	-	3059015	3059111	96	1974	253	noncoding	ATG	0.6774	0.2258	0.129	0.129	0.0645	0.3125	Mitochondrion	0.1451	0.0967	0.1564	0.1639	0.4992	0.0019	0	0	0.0002	7	0.19175	-6.839	-12.8	0	0	-6.7227	0.0523127	-0.2	-1
ENST00000591501.1:chr19:-|42|1983:525:621|noncoding|ATG	ENSG00000267100.1	ILF3-DT	lncRNA	chr19	-	10653224	10653320	96	1983	525	noncoding	ATG	0.5161	0.2581	0.129	0.2258	0.129	0.25	Mitochondrion	0.0617	0.01	0.027	0.3425	0.62	0.0003	0	0	0.0001	1	0.18796	-2.516	-10	0	0	-7.8612	0.0526102	0.716667	-1
ENST00000656330.1:chr11:+|7|2467:98:197|noncoding|ATG	ENSG00000246067.9	RAB30-DT	lncRNA	chr11	+	83072624	83072723	99	2467	98	noncoding	ATG	0.3438	0.5625	0.4375	0.1562	0.0625	0.3333	Mitochondrion	0.367	0.0678	0.0263	0.1437	0.7345	0.0248	0.0001	0.002	0.0002	3	0.18547	4.031	-5.2	0	0	-8.2392	0.0530238	-5.9	-1
ENST00000426218.1:chr3:-|4|411:63:162|noncoding|ATG	ENSG00000229271.2	ENSG00000229271	lncRNA	chr3	-	16692312	16697417	99	411	63	noncoding	ATG	0.4062	0.3438	0.125	0.4375	0.0312	0.3333	Mitochondrion	0.3385	0.2429	0.1182	0.1287	0.2491	0.0165	0.0032	0.0095	0.0624	8	0.12216	-2.094	-11.8	0	0	-15	0.0886218	-3.11667	-1
ENST00000654763.1:chr13:-|11|1380:197:299|noncoding|ATG	ENSG00000274605.3	PCCA-DT	lncRNA	chr13	-	100088652	100088754	102	1380	197	noncoding	ATG	0.3939	0.3636	0.2424	0.303	0.0606	0.3235	Extracellular	0.0726	0.1611	0.0923	0.4351	0.2983	0.0064	0.0001	0.0012	0.0043	1	0.16365	-2.879	-4.9	0	0	-8.3494	0.063254	-2.58333	-1
ENST00000424345.5:chr9:+|10|2877:109:214|noncoding|ATG	ENSG00000238113.7	LINC01410	lncRNA	chr9	+	62804024	62804129	105	2877	109	noncoding	ATG	0.4118	0.3529	0.1765	0.2353	0.1765	0.2	Extracellular	0.0002	0	0.0001	0.9996	0.0003	0	0	0	0	7	0.16775	9.412	-4.9	0	0	-15	0.0556191	-2.51667	-1
ENST00000654083.2:chr4:+|37|6166:454:565|noncoding|ATG	ENSG00000269893.9	SNHG8	lncRNA	chr4	+	118279411	118279714	111	6166	454	noncoding	ATG	0.3056	0.3889	0.2222	0.3611	0.1111	0.1081	Extracellular	0.0468	0.0022	0.0198	0.8229	0.1142	0.0073	0.0009	0.0035	0.0237	7	0.15511	0.306	-2.3	0	0	-8.1577	0.0677414	-2.16667	-1
ENST00000663113.1:chr10:-|3|6174:125:236|noncoding|ATG	ENSG00000223482.9	NUTM2A-AS1	lncRNA	chr10	-	87336849	87342312	111	6174	125	noncoding	ATG	0.3611	0.4722	0.3611	0.2222	0.0556	0.5405	Endoplasmic_reticulum	0.6149	0.0197	0.0084	0.1749	0.0068	0.1799	0.3611	0.1829	0.0642	6	0.15612	-5.222	-9	0	0	-6.5846	0.0692836	-1.63333	-1
ENST00000583962.2:chr17:+|8|3382:81:192|noncoding|ATG	ENSG00000233098.10	CCDC144NL-AS1	lncRNA	chr17	+	20868599	20892254	111	3382	81	noncoding	ATG	0.4722	0.3056	0.2222	0.2222	0.0833	0.3784	Extracellular	0.1423	0.0104	0.0378	0.6582	0.2527	0.0055	0.0003	0.0004	0.014	4	0.15147	-3.556	-11	0	0	-15	0.0640124	-0.0833333	-1
ENST00000450217.3:chr11:+|12|751:145:262|noncoding|ATG	ENSG00000223756.8	TSSC2	transcribed_unprocessed_pseudogene	chr11	+	3402647	3402949	117	751	145	noncoding	ATG	0.3947	0.3421	0.2895	0.2105	0.1053	0.4872	Extracellular	0.3337	0.0363	0.0316	0.4509	0.1552	0.0392	0.0046	0.0104	0.0748	9	0.11096	-2.421	-8.9	0	0	0.9613	0.354256	-2.33333	-1
ENST00000565271.1:chr17:+|15|1717:263:380|noncoding|ATG	ENSG00000261335.1	ENSG00000261335	lncRNA	chr17	+	76672203	76672320	117	1717	263	noncoding	ATG	0.2895	0.4737	0.2895	0.2895	0.1316	0.2051	Extracellular	0.0576	0.0175	0.0448	0.7056	0.2311	0.0009	0	0	0	4	0.13208	1.789	-6.7	0	0	-8.1882	0.0845881	-2.28333	-1
ENST00000452365.2:chr2:-|29|4183:400:517|noncoding|ATG	ENSG00000224189.8	HAGLR	lncRNA	chr2	-	176176668	176177424	117	4183	400	noncoding	ATG	0.4211	0.3421	0.1316	0.3421	0.1053	0.2564	Extracellular	0.0003	0.0001	0.0005	0.9981	0.0013	0	0	0	0	2	0.13938	4.289	-3.4	0	0	-8.4194	0.0780249	-1.88333	-1
ENST00000685231.1:chr6:-|44|968:573:693|noncoding|ATG	ENSG00000261189.2	ENSG00000261189	lncRNA	chr6	-	7540726	7540846	120	968	573	noncoding	ATG	0.5641	0.3077	0.2308	0.1795	0.0256	0.375	Mitochondrion	0.272	0.0067	0.0164	0.0956	0.8163	0.0278	0.0004	0.0027	0.0156	3	0.11349	-1.564	-4.1	0	0	-8.5533	0.103653	-3.4	-1
ENST00000666283.1:chr7:+|19|3069:302:431|noncoding|ATG	ENSG00000188185.13	LINC00265	lncRNA	chr7	+	39733757	39733886	129	3069	302	noncoding	ATG	0.5238	0.3571	0.1667	0.2619	0.0476	0.3023	Mitochondrion	0.2454	0.0219	0.0536	0.4155	0.4614	0.0201	0.0008	0.0102	0.0162	5	0.11265	3.905	-3.6	0	0	-7.3767	0.105869	-6.28333	-1
ENST00000649681.1:chr1:-|6|5583:56:185|noncoding|ATG	ENSG00000215808.4	LINC01139	lncRNA	chr1	-	238485839	238485968	129	5583	56	noncoding	ATG	0.4762	0.3571	0.2143	0.2857	0.0238	0.4186	Extracellular	0.0247	0.0074	0.0226	0.8801	0.0321	0.0035	0.0001	0.0003	0.0145	7	0.11644	-1.262	-12.3	0	0	-15	0.091242	-0.516667	-1
ENST00000661943.2:chr7:-|46|3168:594:723|noncoding|ATG	ENSG00000182165.19	TP53TG1	lncRNA	chr7	-	87325388	87341595	129	3168	594	noncoding	ATG	0.3095	0.4762	0.3333	0.2619	0.0952	0.3488	Nucleus	0.1104	0.3874	0.0882	0.2688	0.2036	0.0427	0.0001	0.0064	0.0023	1	0.11265	-7.238	-4.6	0	0	-15	0.0955888	-0.366667	-1
ENST00000454812.1:chr6:-|32|575:370:502|noncoding|ATG	ENSG00000234753.6	FOXP4-AS1	lncRNA	chr6	-	41523968	41524100	132	575	370	noncoding	ATG	0.4651	0.2791	0.1395	0.3488	0.0465	0.25	Extracellular	0.046	0.026	0.0632	0.5162	0.3492	0.0081	0.0001	0.0004	0.0055	2	0.07592	-3.279	-9.5	0	0	-3.9773	0.193646	-5.58333	-1
ENST00000448869.1:chr1:-|4|758:75:207|noncoding|ATG	ENSG00000229953.1	ENSG00000229953	lncRNA	chr1	-	156647058	156661350	132	758	75	noncoding	ATG	0.3023	0.4651	0.3256	0.2558	0.1163	0.3182	Mitochondrion	0.0673	0.1414	0.0557	0.3581	0.4437	0.0004	0	0	0.0001	6	0.08213	-1.372	-4.6	0	0	-8.3174	0.158916	-3.6	-1
ENST00000661609.1:chr3:-|19|2046:197:329|noncoding|ATG	ENSG00000239213.7	NCK1-DT	lncRNA	chr3	-	136846543	136861835	132	2046	197	noncoding	ATG	0.3023	0.4651	0.3488	0.2791	0.0698	0.2955	Nucleus	0.2334	0.3551	0.085	0.2107	0.2999	0.0279	0.0043	0.0076	0.0086	3	0.10132	-2.767	-3.4	0	0	-7.4447	0.121923	-3.33333	-1
ENST00000660597.1:chr3:+|12|5519:159:291|noncoding|ATG	ENSG00000243701.8	DUBR	lncRNA	chr3	+	107240821	107240953	132	5519	159	noncoding	ATG	0.4884	0.3721	0.2326	0.2558	0.0233	0.2955	Extracellular	0.0948	0.1457	0.165	0.3961	0.2254	0.02	0.0002	0.0009	0.0064	6	0.10753	-5.93	-4.4	0	0	-7.0012	0.113366	-0.383333	-1
ENST00000503179.5:chr5:-|13|775:116:251|noncoding|ATG	ENSG00000251141.6	MRPS30-DT	lncRNA	chr5	-	44777280	44808644	135	775	116	noncoding	ATG	0.5	0.2955	0.1591	0.2955	0.0455	0.2667	Extracellular	0.1893	0.0748	0.1816	0.2794	0.2052	0.008	0.0024	0.0026	0.0543	6	0.08215	-0.727	-1.4	0	0	-7.675	0.160107	-4.2	-1
ENST00000439050.1:chr2:+|8|2333:106:241|noncoding|ATG	ENSG00000227403.3	LINC01806	lncRNA	chr2	+	161244843	161246957	135	2333	106	noncoding	ATG	0.4318	0.4091	0.3409	0.1818	0.0455	0.1333	Nucleus	0.1061	0.5365	0.1892	0.0401	0.2183	0.014	0.0002	0.001	0.0003	4	0.09935	-5.159	-7.8	0	0	-7.1888	0.125441	-2.98333	-1
ENST00000668952.1:chr2:+|16|2625:162:300|noncoding|ATG	ENSG00000231312.8	MAP4K3-DT	lncRNA	chr2	+	39454303	39474602	138	2625	162	noncoding	ATG	0.3111	0.3778	0.2222	0.2667	0.2	0.2391	Mitochondrion	0.4887	0.0175	0.0855	0.0723	0.8083	0.0016	0.0049	0.0005	0.0011	6	0.09518	5.111	-2.9	0	0	-6.9253	0.133206	-3.26667	-1
ENST00000432673.1:chr6:+|4|917:48:189|noncoding|ATG	ENSG00000225177.6	ENSG00000225177	lncRNA	chr6	+	138692594	138694510	141	917	48	noncoding	ATG	0.413	0.4348	0.2609	0.2174	0.1087	0.2553	Mitochondrion	0.2754	0.0364	0.1064	0.1263	0.7126	0.0112	0.0007	0.0048	0.0002	4	0.07497	1.826	-15.1	0	0	-6.6377	0.182533	-7.05	-1
ENST00000602172.1:chr19:+|36|1969:437:578|noncoding|ATG	ENSG00000268001.1	CARD8-AS1	lncRNA	chr19	+	48256666	48256807	141	1969	437	noncoding	ATG	0.3913	0.3478	0.2391	0.2826	0.087	0.1489	Mitochondrion	0.3876	0.0887	0.177	0.1439	0.4568	0.0947	0.0009	0.012	0.0172	9	0.08972	-1.978	-11	0	0	-15	0.129161	-2.81667	-1
ENST00000315302.6:chr4:-|19|2260:317:458|noncoding|ATG	ENSG00000177822.9	TENM3-AS1	lncRNA	chr4	-	182143452	182143750	141	2260	317	noncoding	ATG	0.3696	0.4348	0.2826	0.3043	0.0435	0.383	Mitochondrion	0.2148	0.0956	0.1199	0.1884	0.5149	0.0353	0.0007	0.0081	0.0099	1	0.09013	-4.935	-0.3	0	0	-3.7097	0.155503	-2.5	-1
ENST00000568525.2:chr15:-|19|579:289:433|noncoding|ATG	ENSG00000261183.6	SPINT1-AS1	lncRNA	chr15	-	40838485	40838629	144	579	289	noncoding	ATG	0.3404	0.2979	0.2128	0.3617	0.0851	0.4375	Mitochondrion	0.1447	0.08	0.0647	0.1321	0.7107	0.0047	0	0.0013	0.0003	3	0.06236	-5.489	-3.2	0	0	-7.1574	0.226357	-1.73333	-1
ENST00000561107.5:chr15:+|11|790:120:264|noncoding|ATG	ENSG00000250988.7	SNHG21	lncRNA	chr15	+	82750690	82750834	144	790	120	noncoding	ATG	0.4255	0.383	0.234	0.2979	0.0426	0.2708	Mitochondrion	0.2788	0.0162	0.0142	0.0873	0.8735	0.0059	0.0005	0.0018	0.0005	3	0.06722	2.447	-7.7	0	0	-7.7125	0.204668	-1.26667	-1
ENST00000689151.1:chr6:+|27|1505:361:508|noncoding|ATG	ENSG00000236345.2	SCAT8	lncRNA	chr6	+	63821554	63821701	147	1505	361	noncoding	ATG	0.375	0.4375	0.25	0.2708	0.1042	0.3061	Mitochondrion	0.3085	0.0073	0.0939	0.1867	0.6952	0.0072	0.0019	0.0023	0.0021	5	0.07855	2.521	-1.3	0	0	-7.7451	0.167564	-4.13333	-1
ENST00000670000.1:chr1:+|13|5847:140:287|noncoding|ATG	ENSG00000231365.7	WARS2-AS1	lncRNA	chr1	+	119140674	119146980	147	5847	140	noncoding	ATG	0.5	0.2708	0.1042	0.3333	0.0625	0.3265	Extracellular	0.1062	0.0154	0.023	0.5951	0.3509	0.0025	0	0.0003	0.0025	3	0.0848	-1.083	-7.2	0	0	-7.04	0.153619	-2.35	-1
ENST00000593581.6:chr19:-|37|1020:605:755|noncoding|ATG	ENSG00000269386.6	RAB11B-AS1	lncRNA	chr19	-	8376990	8390081	150	1020	605	noncoding	ATG	0.449	0.3265	0.2041	0.2245	0.1224	0.28	Extracellular	0.112	0.0021	0.0132	0.6681	0.3077	0.0042	0.0001	0.0008	0.0038	0	0.0652	3.898	-0.5	0	0	-8.0085	0.210387	-2.53333	-1
ENST00000582363.1:chr18:+|69|2935:909:1062|noncoding|ATG	ENSG00000263753.9	LINC00667	lncRNA	chr18	+	5238991	5240281	153	2935	909	noncoding	ATG	0.44	0.3	0.2	0.24	0.12	0.2157	Extracellular	0.1178	0.0486	0.09	0.6494	0.1445	0.0609	0.0003	0.0001	0.0036	5	0.07722	-2.3	-3	0	0	-8.5644	0.168123	-6.75	-1
ENST00000435813.6:chr10:-|15|975:168:324|noncoding|ATG	ENSG00000231131.9	LNCAROD	lncRNA	chr10	-	52454593	52454749	156	975	168	noncoding	ATG	0.3137	0.5098	0.3725	0.2353	0.0784	0.4038	Nucleus	0.0819	0.7605	0.0308	0.0097	0.1941	0.0013	0.0001	0.0002	0.0002	8	0.0611	0.314	-3.9	0	0	-8.4963	0.224859	-1.88333	-1
ENST00000575312.1:chr17:-|12|1977:150:306|noncoding|ATG	ENSG00000262049.1	ENSG00000262049	lncRNA	chr17	-	81702995	81703151	156	1977	150	noncoding	ATG	0.5686	0.2941	0.2353	0.1569	0.0392	0.3269	Mitochondrion	0.1797	0.2316	0.1046	0.0312	0.5789	0.0021	0	0.0001	0.0002	5	0.06819	-4.294	-13.1	0	0	-6.1679	0.204784	0.166667	-1
ENST00000658577.2:chr1:+|15|756:251:407|noncoding|ATG	ENSG00000224167.3	LINC01357	lncRNA	chr1	+	112850070	112850226	156	756	251	noncoding	ATG	0.5098	0.2745	0.2353	0.1176	0.1373	0.25	Mitochondrion	0.4101	0.1927	0.0277	0.1433	0.6017	0.0111	0.0007	0.0218	0.0006	6	0.05287	-4.314	-12.1	0	0	-6.2806	0.27592	0.166667	-1
ENST00000669580.1:chr12:-|3|4142:29:188|noncoding|ATG	ENSG00000248008.4	NRAV	lncRNA	chr12	-	120492033	120495904	159	4142	29	noncoding	ATG	0.3269	0.4808	0.3654	0.2308	0.0769	0.3585	Mitochondrion	0.4696	0.2515	0.1671	0.0127	0.4586	0.1024	0.0001	0.0019	0.0019	7	0.07049	-5.5	-15.1	0	0	-7.0767	0.192609	-3.88333	-1
ENST00000424116.7:chr2:+|16|867:115:274|noncoding|ATG	ENSG00000233766.8	CAVIN2-AS1	lncRNA	chr2	+	191846647	192034728	159	867	115	noncoding	ATG	0.3654	0.25	0.1154	0.4423	0.0769	0.5472	Extracellular	0.1153	0.0012	0.0024	0.8186	0.1121	0.0069	0.0028	0.043	0.0117	1	0.05181	4.962	-15.4	0	0	0.6198	0.636568	-2.61667	-1
ENST00000514568.2:chr12:+|34|1972:510:669|noncoding|ATG	ENSG00000249790.3	ENSG00000249790	lncRNA	chr12	+	8794326	8794485	159	1972	510	noncoding	ATG	0.4038	0.2885	0.1346	0.3654	0.0962	0.434	Nucleus	0.1191	0.3456	0.2761	0.0537	0.2821	0.004	0	0.0001	0.0005	3	0.06289	-5.904	-10.5	0	0	-15	0.201582	-0.766667	-1
ENST00000653103.1:chr3:+|13|852:88:250|noncoding|ATG	ENSG00000286585.2	ENSG00000286585	lncRNA	chr3	+	155854838	155858273	162	852	88	noncoding	ATG	0.4528	0.3396	0.2453	0.2264	0.0755	0.2407	Mitochondrion	0.2537	0.0159	0.0511	0.1776	0.7459	0.0055	0.0003	0.001	0.0015	5	0.05003	1.396	-8.2	0	0	-8.0288	0.284051	-6.98333	-1
ENST00000433001.1:chr17:-|1|912:13:175|noncoding|ATG	ENSG00000234494.8	SP2-AS1	lncRNA	chr17	-	47900368	47941378	162	912	13	noncoding	ATG	0.4151	0.3585	0.2642	0.2453	0.0755	0.2963	Mitochondrion	0.2879	0.0383	0.0336	0.1402	0.771	0.0094	0.0003	0.0031	0.0034	3	0.05354	1.755	-7.1	0	0	-7.2102	0.266503	-0.1	-1
ENST00000529783.1:chr2:+|26|631:462:624|noncoding|ATG	ENSG00000225439.4	BOLA3-AS1	lncRNA	chr2	+	74148469	74149046	162	631	462	noncoding	ATG	0.5849	0.1321	0.0189	0.2075	0.1887	0.1852	Golgi_apparatus	0.9995	0	0	0.0009	0.0403	0.0428	0.4204	0.4942	0.0009	9	0.04256	4.566	-13.7	0	1	-8.0336	0.800638	0.883333	-1
ENST00000517816.1:chr8:+|2|826:58:223|noncoding|ATG	ENSG00000248538.9	ENSG00000248538	lncRNA	chr8	+	9151848	9155062	165	826	58	noncoding	ATG	0.4815	0.3519	0.1852	0.2778	0.0556	0.3455	Mitochondrion	0.8712	0.0013	0.0034	0.0351	0.9332	0.0044	0.0078	0.0119	0.0011	6	0.04738	2.926	-8.2	0	1	-7.6764	0.773502	-2.21667	-1
ENST00000653743.1:chr6:+|2|4275:46:211|noncoding|ATG	ENSG00000225791.7	TRAM2-AS1	lncRNA	chr6	+	52577475	52577640	165	4275	46	noncoding	ATG	0.6296	0.2222	0.1667	0.1481	0.0556	0.3455	Mitochondrion	0.1882	0.0118	0.1105	0.0298	0.8409	0.0015	0	0.0001	0.0005	1	0.06316	-3.481	-19.3	0	0	-6.321	0.222584	0.1	-1
ENST00000429139.2:chr9:+|9|717:132:300|noncoding|ATG	ENSG00000224020.2	MIR181A2HG	lncRNA	chr9	+	124658542	124658710	168	717	132	noncoding	ATG	0.3636	0.3455	0.1818	0.4	0.0545	0.2857	Extracellular	0.0133	0.0045	0.0038	0.9438	0.0442	0.0014	0	0.0001	0.002	7	0.04317	-3	-12.7	0	0	-4.8042	0.349929	-2.66667	-1
ENST00000666659.1:chr8:+|10|1314:125:296|noncoding|ATG	ENSG00000247134.8	ENSG00000247134	lncRNA	chr8	+	32928091	33044426	171	1314	125	noncoding	ATG	0.3214	0.4107	0.1786	0.4464	0.0536	0.2632	Extracellular	0.3694	0.0587	0.0608	0.3462	0.3112	0.0875	0.0011	0.0053	0.0919	6	0.04743	0.446	-6.1	0	0	-6.9795	0.304089	-3.83333	-1
ENST00000472943.5:chr3:-|13|3306:220:391|noncoding|ATG	ENSG00000240875.6	LINC00886	lncRNA	chr3	-	156750261	156751112	171	3306	220	noncoding	ATG	0.3214	0.4464	0.3036	0.2679	0.1071	0.2456	Mitochondrion	0.1223	0.0599	0.0581	0.2577	0.6229	0.0012	0	0.0001	0	3	0.05538	2.125	-3.5	0	0	-8.9285	0.248296	-3.51667	-1
ENST00000664922.2:chr2:+|40|4344:546:717|noncoding|ATG	ENSG00000234171.4	RNASEH1-AS1	lncRNA	chr2	+	3559456	3559627	171	4344	546	noncoding	ATG	0.3393	0.4464	0.2857	0.3214	0.0536	0.3684	Nucleus	0.0673	0.7667	0.1138	0.0036	0.108	0.0054	0.0001	0.0007	0.0013	3	0.05634	-5.821	-8.2	0	0	-6.0682	0.254911	-1.83333	-1
ENST00000458653.5:chr20:+|2|596:59:230|noncoding|ATG	ENSG00000177410.13	ZFAS1	lncRNA	chr20	+	49278328	49279205	171	596	59	noncoding	ATG	0.4107	0.3214	0.1964	0.3214	0.0714	0.3333	Mitochondrion	0.0725	0.1095	0.1015	0.229	0.5562	0.0023	0	0.0001	0.0004	3	0.03795	-5.482	-18.8	0	0	-7.8241	0.377482	-0.8	-1
ENST00000658700.1:chr12:-|29|5720:407:578|noncoding|ATG	ENSG00000246695.9	RASSF8-AS1	lncRNA	chr12	-	25955149	25956305	171	5720	407	noncoding	ATG	0.4643	0.2321	0.1071	0.2857	0.1429	0.2807	Extracellular	0.4761	0.0153	0.0131	0.3807	0.3573	0.0932	0.0154	0.0644	0.0567	1	0.05812	1.696	-4.9	0	0	-8.574	0.235745	0.366667	-1
ENST00000659795.2:chr10:-|13|2210:140:311|noncoding|ATG	ENSG00000237036.6	ZEB1-AS1	lncRNA	chr10	-	31318427	31318953	171	2210	140	noncoding	ATG	0.3929	0.3571	0.25	0.2679	0.0893	0.2632	Mitochondrion	0.0158	0.0782	0.1325	0.3148	0.4733	0.001	0	0	0	0	0.0545	-4.089	-6.2	0	0	-5.2274	0.269487	0.866667	-1
ENST00000607957.1:chr7:+|14|2099:275:449|noncoding|ATG	ENSG00000272686.1	WASL-DT	lncRNA	chr7	+	123749341	123749515	174	2099	275	noncoding	ATG	0.4912	0.3158	0.2807	0.2105	0.0175	0.2759	Nucleus	0.107	0.3175	0.1843	0.2516	0.217	0.0099	0.001	0.0014	0.0082	9	0.05167	-4.877	-5.3	0	0	-7.0065	0.276051	-0.683333	-1
ENST00000435733.2:chr17:+|4|3024:38:215|noncoding|ATG	ENSG00000226377.2	ENSG00000226377	lncRNA	chr17	+	32876795	32877922	177	3024	38	noncoding	ATG	0.4655	0.2414	0.1034	0.3448	0.0862	0.2034	Extracellular	0.266	0.022	0.0324	0.476	0.2932	0.0174	0.0038	0.0106	0.0441	5	0.05126	2.069	-13.2	0	0	-2.374	0.313959	-2.11667	-1
ENST00000438432.5:chr2:+|26|768:360:537|noncoding|ATG	ENSG00000231890.9	DARS1-AS1	lncRNA	chr2	+	135998747	136007240	177	768	360	noncoding	ATG	0.5	0.2759	0.1379	0.2759	0.0862	0.2542	Mitochondrion	0.7003	0.0034	0.0144	0.2172	0.4871	0.0582	0.0699	0.0653	0.067	9	0.0356	2.345	-9.3	0	0	-8.2378	0.39775	-1.61667	-1
ENST00000441504.2:chr4:+|71|6065:974:1154|noncoding|ATG	ENSG00000226950.8	DANCR	lncRNA	chr4	+	52713673	52713853	180	6065	974	noncoding	ATG	0.3559	0.3559	0.1186	0.4746	0.0508	0.5	Mitochondrion	0.2734	0.0516	0.0182	0.3441	0.3501	0.0145	0.0002	0.0012	0.0315	7	0.05105	2.864	-8.5	0	0	-6.7459	0.279939	-3.28333	-1
ENST00000655923.1:chr3:-|11|3818:147:330|noncoding|ATG	ENSG00000225733.7	FGD5-AS1	lncRNA	chr3	-	14947209	14947392	183	3818	147	noncoding	ATG	0.5333	0.3333	0.2833	0.1	0.0833	0.2623	Mitochondrion	0.3003	0.1011	0.0807	0.1479	0.5271	0.1197	0	0.0104	0.0005	7	0.04659	-4.233	-12.7	0	0	-6.509	0.310054	-4.65	-1
ENST00000660017.1:chr1:-|3|5952:136:325|noncoding|ATG	ENSG00000177788.7	ENSG00000177788	lncRNA	chr1	-	229269570	229271107	189	5952	136	noncoding	ATG	0.5323	0.3871	0.3065	0.1129	0.0484	0.4921	Nucleus	0.1172	0.4776	0.2383	0.0175	0.2527	0.0119	0.0001	0.0006	0.0004	9	0.04409	-1.532	-9.8	0	0	-5.4629	0.333713	-3.76667	-1
ENST00000609228.1:chr12:-|27|605:373:562|noncoding|ATG	ENSG00000234608.9	MAPKAPK5-AS1	lncRNA	chr12	-	111839850	111841334	189	605	373	noncoding	ATG	0.4355	0.3548	0.1774	0.3065	0.0806	0.4286	Mitochondrion	0.4123	0.0117	0.0185	0.1435	0.7834	0.0329	0.0009	0.0032	0.0023	4	0.02339	-0.016	-6.9	0	0	-7.373	0.560707	-0.533333	-1
ENST00000660500.1:chr7:+|252|4484:3025:3214|noncoding|ATG	ENSG00000229043.3	ZFAND2A-DT	lncRNA	chr7	+	1163455	1164309	189	4484	3025	noncoding	ATG	0.4516	0.2903	0.1129	0.3226	0.1129	0.254	Mitochondrion	0.4805	0.0163	0.028	0.1613	0.7403	0.0094	0.002	0.0048	0.0096	1	0.04197	1.532	-4.8	0	0	-5.1856	0.352822	-0.35	-1
ENST00000453348.1:chr7:-|8|637:186:375|noncoding|ATG	ENSG00000236081.1	ELFN1-AS1	lncRNA	chr7	-	1738892	1739081	189	637	186	noncoding	ATG	0.5484	0.2097	0.1129	0.2742	0.0645	0.4603	Mitochondrion	0.4298	0.0003	0.0001	0.0507	0.7975	0.0017	0.0009	0.0003	0.0021	4	0.02598	-0.306	-12.1	0	0	-5.9024	0.529144	0.216667	-1
ENST00000678517.1:chr14:+|30|3373:479:677|canonical|ATG	ENSG00000250366.4	TUNAR	protein_coding	chr14	+	95877165	95922966	198	3373	479	canonical	ATG	0.4615	0.2923	0.2462	0.2154	0.0769	0.3333	Golgi_apparatus	0.9641	0.0152	0.0008	0.0067	0.052	0.0583	0.2083	0.64	0.0172	1	0.03682	3.723	-5.6	0	1	6.2137	0.972208	-3.51667	-1
ENST00000551597.6:chr14:-|4|507:54:255|noncoding|ATG	ENSG00000257621.9	PSMA3-AS1	lncRNA	chr14	-	58293468	58298079	201	507	54	noncoding	ATG	0.5455	0.3182	0.1667	0.2424	0.0455	0.2985	Mitochondrion	0.174	0.0266	0.0536	0.0808	0.8345	0.0009	0	0.0002	0.0003	0	0.01801	0.303	-5.4	0	0	-7.8917	0.652216	-3.06667	-1
ENST00000650334.1:chr10:+|18|2529:161:365|noncoding|ATG	ENSG00000223784.2	LINP1	lncRNA	chr10	+	6737435	6738367	204	2529	161	noncoding	ATG	0.4328	0.2537	0.2239	0.2687	0.0746	0.2794	Mitochondrion	0.1335	0.1277	0.1021	0.0193	0.7317	0.0112	0	0.0005	0.0012	3	0.03279	-5.896	-10.4	0	0	-8.426	0.422227	-2.5	-1
ENST00000613651.2:chr10:+|12|1263:205:409|noncoding|ATG	ENSG00000237943.8	PRKCQ-AS1	lncRNA	chr10	+	6580765	6582179	204	1263	205	noncoding	ATG	0.5224	0.2985	0.1194	0.3134	0.0448	0.2647	Mitochondrion	0.2355	0.1041	0.1811	0.1179	0.5235	0.0098	0.0021	0.0018	0.0097	3	0.02672	1.328	-4.4	0	0	-8.297	0.501604	-2.06667	-1
ENST00000414282.5:chr9:-|17|2357:202:406|noncoding|ATG	ENSG00000233016.8	SNHG7	lncRNA	chr9	-	136726356	136727983	204	2357	202	noncoding	ATG	0.5672	0.3134	0.209	0.1791	0.0448	0.3824	Extracellular	0.0083	0.0066	0.0349	0.8154	0.1347	0.0005	0	0	0.0011	7	0.03201	-1.612	-20.1	0	0	-6.8132	0.439726	-0.766667	-1
ENST00000508189.1:chr4:+|17|2840:227:437|noncoding|ATG	ENSG00000249568.1	ENSG00000249568	lncRNA	chr4	+	161379178	161386013	210	2840	227	noncoding	ATG	0.4783	0.4203	0.2609	0.2174	0.0435	0.2714	Mitochondrion	0.474	0.1057	0.1362	0.0731	0.6526	0.0181	0.0023	0.0065	0.0039	7	0.03005	1.783	-5.7	0	0	-7.0728	0.461358	-3.8	-1
ENST00000659792.1:chr8:-|75|5405:1293:1503|noncoding|ATG	ENSG00000253738.3	OTUD6B-AS1	lncRNA	chr8	-	91068973	91069183	210	5405	1293	noncoding	ATG	0.4348	0.3768	0.2464	0.2464	0.0725	0.3	Cytoplasm	0.1672	0.2295	0.466	0.0096	0.2405	0.0017	0.0114	0.0041	0.0098	1	0.03205	4.986	-6.1	1	0	-7.0913	0.859206	-3.13333	-1
ENST00000661056.2:chr2:+|12|563:176:398|noncoding|ATG	ENSG00000226853.4	ENSG00000226853	lncRNA	chr2	+	174488059	174488281	222	563	176	noncoding	ATG	0.3562	0.3699	0.1918	0.3699	0.0822	0.2838	Mitochondrion	0.107	0.1265	0.118	0.3168	0.4129	0.0154	0.0005	0.0015	0.0061	0	0.01508	-1.753	-7.7	0	0	-15	0.686855	-0.916667	-1
ENST00000500148.6:chr5:-|32|2224:323:548|noncoding|ATG	ENSG00000247572.9	CKMT2-AS1	lncRNA	chr5	-	81239241	81250725	225	2224	323	noncoding	ATG	0.4189	0.2973	0.2027	0.2838	0.0946	0.2	Extracellular	0.1215	0.0901	0.1151	0.4429	0.1728	0.0217	0.0085	0.0102	0.0893	7	0.0211	-1.122	-4.6	0	0	-8.0236	0.589628	0.45	-1
ENST00000428411.6:chr1:+|16|8803:187:415|noncoding|ATG	ENSG00000226419.8	SLC16A1-AS1	lncRNA	chr1	+	112956600	112956828	228	8803	187	noncoding	ATG	0.4933	0.24	0.2	0.2133	0.0933	0.3684	Mitochondrion	0.311	0.0956	0.101	0.1219	0.6431	0.0211	0.0005	0.0084	0.0023	6	0.02402	-2.507	-9.1	0	0	-6.3768	0.548846	-3.13333	-1
ENST00000504032.1:chr4:+|7|2787:170:401|noncoding|ATG	ENSG00000249348.2	UGDH-AS1	lncRNA	chr4	+	39528187	39532048	231	2787	170	noncoding	ATG	0.4342	0.3026	0.1447	0.3421	0.0789	0.3506	Mitochondrion	0.5857	0.0631	0.0084	0.0512	0.8698	0.0034	0.0001	0.0007	0.0005	2	0.0207	1.539	-9.3	0	0	-7.8188	0.596775	0.266667	-1
ENST00000473756.1:chr3:+|2|962:17:251|noncoding|ATG	ENSG00000240476.1	LINC00973	lncRNA	chr3	+	98981073	98981307	234	962	17	noncoding	ATG	0.4805	0.2987	0.1818	0.2468	0.0909	0.2564	Extracellular	0.2379	0.0083	0.0515	0.6201	0.2801	0.0072	0.0022	0.0032	0.0146	7	0.01553	2.078	-11.4	0	0	-8.6312	0.694225	-3.41667	-1
ENST00000663266.1:chr2:+|43|1268:558:792|noncoding|ATG	ENSG00000286519.1	ENSG00000286519	lncRNA	chr2	+	45175224	45175458	234	1268	558	noncoding	ATG	0.4156	0.3117	0.1299	0.3117	0.1429	0.2949	Mitochondrion	0.2728	0.1515	0.1689	0.1477	0.4744	0.025	0.0048	0.0055	0.0129	3	0.01705	-2.481	-6.6	0	0	-8.2496	0.664258	-0.783333	-1
ENST00000570080.1:chr16:+|6|730:95:338|noncoding|ATG	ENSG00000260136.6	ENSG00000260136	lncRNA	chr16	+	23452851	23453094	243	730	95	noncoding	ATG	0.4375	0.3125	0.225	0.2625	0.075	0.4321	Mitochondrion	0.2505	0.0207	0.0199	0.261	0.6796	0.002	0.0003	0.0004	0.0013	1	0.01125	-1.45	-10.8	0	0	-0.7735	0.845361	0.916667	-1
ENST00000608290.1:chr22:+|51|1207:780:1032|noncoding|ATG	ENSG00000273145.1	ENSG00000273145	lncRNA	chr22	+	46015070	46015322	252	1207	780	noncoding	ATG	0.4699	0.3373	0.1807	0.241	0.1084	0.4286	Mitochondrion	0.0816	0.1592	0.078	0.0844	0.6774	0.0009	0	0	0.0001	7	0.01241	-3.012	-7	0	0	-7.1431	0.766081	-0.0833333	-1
ENST00000481221.7:chr3:-|22|1897:210:462|noncoding|ATG	ENSG00000206573.10	THUMPD3-AS1	lncRNA	chr3	-	9390309	9391742	252	1897	210	noncoding	ATG	0.3735	0.3976	0.2771	0.2169	0.1325	0.25	Cytoplasm	0.3554	0.2207	0.2956	0.0277	0.1547	0.0276	0.1118	0.0525	0.0799	3	0.01364	4.205	-5	0	0	-2.7846	0.766809	0.733333	-1
ENST00000660072.1:chr5:+|5|5930:71:329|noncoding|ATG	ENSG00000247796.3	MOCS2-DT	lncRNA	chr5	+	53109929	53112278	258	5930	71	noncoding	ATG	0.4235	0.3647	0.2706	0.2	0.1059	0.2442	Mitochondrion	0.6812	0.0266	0.0733	0.006	0.8476	0.0019	0.0035	0.0047	0.0001	4	0.01467	1.671	-5	0	0	-7.7203	0.713113	-1.06667	-1
ENST00000659528.2:chr1:+|34|3983:455:716|noncoding|ATG	ENSG00000233184.8	ENSG00000233184	lncRNA	chr1	+	101086984	101087245	261	3983	455	noncoding	ATG	0.314	0.3953	0.2209	0.3256	0.1395	0.2069	Mitochondrion	0.5497	0.0235	0.0937	0.0558	0.7323	0.0098	0.033	0.0042	0.0033	3	0.01465	5.151	-4.7	0	0	-8.7349	0.709105	-2.91667	-1
ENST00000313807.5:chr15:-|23|2873:273:534|noncoding|ATG	ENSG00000179523.6	EIF3J-DT	lncRNA	chr15	-	44536400	44536661	261	2873	273	noncoding	ATG	0.5116	0.3372	0.2558	0.1628	0.0698	0.3678	Mitochondrion	0.2034	0.2181	0.1964	0.0461	0.5228	0.0151	0	0.001	0.0002	6	0.01453	-2.767	-8.3	0	0	-7.4627	0.716875	-0.55	-1
ENST00000339037.4:chr2:-|39|1502:656:920|noncoding|ATG	ENSG00000163364.10	LINC01116	lncRNA	chr2	-	176630171	176633035	264	1502	656	noncoding	ATG	0.4598	0.2759	0.1264	0.3563	0.0575	0.3409	Mitochondrion	0.6537	0.1003	0.0442	0.0808	0.6276	0.0201	0.0119	0.0079	0.0065	6	0.01216	-1.782	-2.3	0	0	-6.5148	0.772973	-2.05	-1
ENST00000686440.1:chr7:+|15|636:144:408|noncoding|ATG	ENSG00000286456.2	ENSG00000286456	lncRNA	chr7	+	64574815	64614605	264	636	144	noncoding	ATG	0.4828	0.3218	0.1494	0.2759	0.092	0.2955	Extracellular	0.0224	0.1548	0.2126	0.4057	0.1884	0.024	0.0029	0.0072	0.0039	7	0.00576	1.782	-9.8	0	0	-15	0.904717	0.816667	-1
ENST00000454922.6:chr7:-|53|1405:650:917|noncoding|ATG	ENSG00000196295.13	GARS1-DT	lncRNA	chr7	-	30578000	30584802	267	1405	650	noncoding	ATG	0.4091	0.2955	0.1591	0.3409	0.0909	0.1798	Mitochondrion	0.1042	0.2607	0.3254	0.0222	0.3611	0.0142	0.0031	0.0076	0.0039	6	0.0099	-1.398	-2.6	0	0	-15	0.803568	-3.53333	-1
ENST00000557863.6:chr15:-|2|1088:25:292|noncoding|ATG	ENSG00000247809.10	NR2F2-AS1	lncRNA	chr15	-	96290653	96327092	267	1088	25	noncoding	ATG	0.3636	0.4205	0.1932	0.3636	0.0795	0.382	Mitochondrion	0.1477	0.0201	0.0637	0.0804	0.8333	0.0021	0	0.0003	0.0002	3	0.00967	-1.864	-4.9	0	0	-6.6516	0.828565	-0.7	-1
ENST00000525151.5:chr6:+|4|609:47:323|noncoding|ATG	ENSG00000231889.8	TRAF3IP2-AS1	lncRNA	chr6	+	111483561	111503321	276	609	47	noncoding	ATG	0.4176	0.4066	0.2198	0.2967	0.0659	0.3261	Cytoplasm	0.0499	0.2036	0.3232	0.2055	0.2148	0.0066	0.001	0.0006	0.0052	8	0.00439	2	-10.1	0	0	-7.2949	0.941613	-0.233333	-1
ENST00000688311.1:chr2:-|6|685:52:352|noncoding|ATG	ENSG00000179818.16	PCBP1-AS1	lncRNA	chr2	-	70051266	70086434	300	685	52	noncoding	ATG	0.4747	0.3434	0.1717	0.2828	0.0707	0.37	Extracellular	0.1458	0.0305	0.0546	0.5291	0.3271	0.016	0.0042	0.0031	0.0084	1	0.00382	3.717	-5.3	0	0	-6.3812	0.95277	-0.5	-1
