# Supplementary material for: Widespread stable noncanonical peptides identified by integrated analyses of ribosome profiling and ORF features
Source: Nat Commun. 2024 Mar 2;15:1932. doi: 10.1038/s41467-024-46240-9 (PMC10908861; doi:10.1038/s41467-024-46240-9)
Supplement: Supplementary file 10 — Supplementary Dataset 7 [file 41467_2024_46240_MOESM10_ESM.xlsx]

## Sheet: legend
Supplementary Data 7. The PepScores for AUG-initiated human noncanonical peptides.
Following are the columns and annotations:
orfID
geneID: Ensembl gene ID
geneSym: gene symbol
geneType
chrom: chromatin ID
strand
start: start codon position of the ORF
end: the last position of the stop codon
ORF.len: ORF length
Transcript.len: transcript length
Upstream.len: the distance between the transcript start site and the ORF start codon
type: the ORF type
start.codon: the start codon type
length.FDR: the FDR of the ORF length
Pfam domain (1:yes; 0:no): whether the peptide contains a Pfam domain
TMHMM (1:yes; 0:no): whether the peptide contains a TMHMM domain
PhyloCSF: the averaged PhyloCSF score of the ORF sequence
PepScore: the calculated PepScore from this study
Location: the DeepLoc predicted peptide cellular localization
Membrane: the probability the peptide is localized to membrane calculated by DeepLoc
Nucleus: the probability the peptide is localized to nucleus
Cytoplasm: the probability the peptide is localized to cytoplasm
Extracellular: the probability the peptide is secreted extracellular
Mitochondrion: the probability the peptide is localized to mitochondria
Cell_membrane: the probability the peptide is localized to cell membrane
Endoplasmic_reticulum: the probability the peptide is localized to endoplasmic reticulum
Golgi_apparatus: the probability the peptide is localized to golgi
Lysosome.Vacuole: the probability the peptide is localized to lysosome
mouse: for the peptides conserved in mouse, we listed the homologous mouse peptide orfID. "0" for peptides not conserved in mouse
zebrafish: for the peptides conserved in zebrafish, we listed the homologous mouse peptide orfID. "0" for peptides not conserved in zebrafish
worm: for the peptides conserved in worm, we listed the homologous mouse peptide orfID. "0" for peptides not conserved in worm
yeast: for the peptides conserved in yeast, we listed the homologous mouse peptide orfID. "0" for peptides not conserved in yeast

## Sheet: Sheet1
														Domain (1:yes; 0:no)				DeepLoc prediction										Conservation
orfID	geneID	geneSym	geneType	chrom	strand	start	end	orf.len	trans.len	upstrem.len	type	start.codon	Length.FDR	Pfam	TMHMM	PhyloCSF	PepScore	Location	Membrane	Nucleus	Cytoplasm	Extracellular	Mitochondrion	Cell_membrane	Endoplasmic_reticulum	Golgi_apparatus	Lysosome.Vacuole	mouse	zebrafish	worm	yeast
ENST00000000233.10:chr7:+|6|1032:89:632|canonical|ATG	ENSG00000004059.11	ARF5	protein_coding	chr7	+	127588498	127591299	543	1032	89	canonical	ATG	0.00017	1	0	6.03	1	Golgi_apparatus	0.776	0.007	0.032	0.031	0.165	0.029	0.08	0.613	0.028	ENSMUST00000020717.11:6:+|6|1116:130:673|canonical|ATG	ENSDART00000193420:18:+|18|4573:201:744|canonical|ATG	F57H12.1.1:IV:+|3|1007:20:563|canonical|ATG	YDL137W:IV:+|1|744:48:594|canonical|ATG
ENST00000000412.8:chr12:-|13|2450:160:994|canonical|ATG	ENSG00000003056.8	M6PR	protein_coding	chr12	-	8941817	8946404	834	2450	160	canonical	ATG	0.00022	1	1	5.6	1	Cell_membrane	0.844	0	0	0.031	0.001	0.591	0.221	0.004	0.152	ENSMUST00000112610.1:6:+|35|2539:473:1310|canonical|ATG	ENSDART00000178425:16:-|3|3423:19:817|canonical|ATG	0	0
ENST00000000442.11:chr11:+|2|2274:36:81|uORF|ATG	ENSG00000173153.17	ESRRA	protein_coding	chr11	+	64305558	64305603	45	2274	36	uORF	ATG	0.47338	0	0	0.64	0.0449	Extracellular	0.233	0.029	0.195	0.36	0.277	0.007	0	0	0.002	0	0	0	0
ENST00000001008.6:chr12:+|7|3715:171:1551|canonical|ATG	ENSG00000004478.8	FKBP4	protein_coding	chr12	+	2795139	2803258	1380	3715	171	canonical	ATG	0	1	0	5.72	1	Cytoplasm	0.015	0.154	0.815	0	0.001	0.009	0.003	0.011	0.006	ENSMUST00000032508.10:6:-|10|2217:168:1545|canonical|ATG	ENSDART00000149350:18:+|3|2024:24:1377|canonical|ATG	F31D4.3.1:V:+|2|1523:68:1364|canonical|ATG	YNL135C:XIV:-|1|624:50:395|canonical|ATG
ENST00000001146.7:chr2:-|1|4556:29:1568|canonical|ATG	ENSG00000003137.9	CYP26B1	protein_coding	chr2	-	72132226	72147834	1539	4556	29	canonical	ATG	0	1	0	6.95	1	Endoplasmic_reticulum	0.952	0.001	0.002	0.009	0.064	0.082	0.778	0.027	0.005	ENSMUST00000204146.2:6:-|27|4495:634:2173|canonical|ATG	ENSDART00000110347:7:+|34|3869:754:2290|canonical|ATG	C36A4.1.1:III:+|4|1567:59:1568|canonical|ATG	YMR015C:XIII:-|4|1808:98:1715|canonical|ATG
ENST00000001146.7:chr2:-|27|4556:267:309|iORF|ATG	ENSG00000003137.9	CYP26B1	protein_coding	chr2	-	72144137	72144179	42	4556	267	iORF	ATG	0.5146	0	0	-6.46	0.0135	Mitochondrion	0.764	0	0	0.114	0.748	0.136	0	0.001	0	0	0	0	0
ENST00000001146.7:chr2:-|307|4556:3225:3318|dORF|ATG	ENSG00000003137.9	CYP26B1	protein_coding	chr2	-	72130476	72130569	93	4556	3225	dORF	ATG	0.21099	0	0	-8.94	0.0437	Extracellular	0.003	0.007	0.013	0.931	0.048	0	0	0	0	0	0	0	0
ENST00000002125.9:chr2:+|3|2184:49:1375|canonical|ATG	ENSG00000003509.16	NDUFAF7	protein_coding	chr2	+	37231705	37248350	1326	2184	49	canonical	ATG	0.00017	1	0	4.83	1	Mitochondrion	0.369	0	0.024	0.009	0.879	0.002	0.006	0	0.002	ENSMUST00000024887.5:17:+|3|1749:30:1341|canonical|ATG	ENSDART00000067397:20:+|15|1647:116:1385|canonical|ATG	ZK1128.1.1:III:-|4|1391:72:1353|canonical|ATG	0
ENST00000002165.11:chr6:-|30|2385:343:358|iORF|ATG	ENSG00000001036.14	FUCA2	protein_coding	chr6	-	143507377	143507392	15	2385	343	iORF	ATG	0.82428	0	0	-9.59	0.0072	Extracellular	0.665	0	0.001	0.333	0.203	0.128	0.092	0.226	0.017	0	0	0	0
ENST00000002165.11:chr6:-|4|2385:87:1491|canonical|ATG	ENSG00000001036.14	FUCA2	protein_coding	chr6	-	143495706	143511634	1404	2385	87	canonical	ATG	0	1	0	3.93	1	Endoplasmic_reticulum	0.081	0	0.001	0.113	0	0.003	0.53	0.001	0.351	ENSMUST00000121465.2:10:+|10|5741:168:1554|canonical|ATG	ENSDART00000064700:17:-|17|1983:130:1492|canonical|ATG	W03G11.3.1:X:-|3|1628:91:1540|canonical|ATG	0
ENST00000002501.11:chr16:-|2|2056:10:157|ouORF|ATG	ENSG00000003249.15	DBNDD1	protein_coding	chr16	-	90009420	90019447	147	2056	10	ouORF	ATG	0.08052	0	0	-5.09	0.1716	Mitochondrion	0.042	0.385	0.047	0.106	0.456	0.007	0	0	0	0	0	0	0
ENST00000002501.11:chr16:-|9|2056:116:593|canonical|ATG	ENSG00000003249.15	DBNDD1	protein_coding	chr16	-	90006334	90019341	477	2056	116	canonical	ATG	0.0009	1	0	5.5	0.9999	Cytoplasm	0.02	0.113	0.871	0	0.001	0.003	0.001	0.002	0.005	ENSMUST00000176155.1:8:-|3|1677:12:684|extension|ATG	ENSDART00000124331:25:+|6|3127:93:594|canonical|ATG	0	0
ENST00000002596.6:chr4:-|12|7160:137:200|uORF|ATG	ENSG00000002587.10	HS3ST1	protein_coding	chr4	-	11400110	11428758	63	7160	137	uORF	ATG	0.35595	0	0	-3.12	0.0249	Mitochondrion	0.258	0.126	0.162	0.278	0.389	0.021	0	0.001	0.006	0	0	0	0
ENST00000002596.6:chr4:-|18|7160:219:231|uORF|ATG	ENSG00000002587.10	HS3ST1	protein_coding	chr4	-	11400079	11400091	12	7160	219	uORF	ATG	0.88963	0	0	-5.79	0.0072	Extracellular	0.005	0	0	0.956	0	0.044	0	0	0	0	0	0	0
ENST00000002596.6:chr4:-|23|7160:259:286|uORF|ATG	ENSG00000002587.10	HS3ST1	protein_coding	chr4	-	11400024	11400051	27	7160	259	uORF	ATG	0.67954	0	0	-7.87	0.0092	Mitochondrion	0.393	0.277	0.028	0.137	0.455	0.093	0.001	0.007	0.002	0	0	0	0
ENST00000002596.6:chr4:-|27|7160:305:1229|canonical|ATG	ENSG00000002587.10	HS3ST1	protein_coding	chr4	-	11399081	11400005	924	7160	305	canonical	ATG	7e-05	1	0	5.89	1	Extracellular	0.024	0.003	0.014	0.82	0.082	0.001	0.059	0	0.018	ENSMUST00000117944.1:5:-|35|1686:323:1259|canonical|ATG	ENSDART00000051586:5:+|38|2082:461:1373|canonical|ATG	F40H3.5.1:II:-|1|940:1:925|canonical|ATG	0
ENST00000002829.8:chr3:+|15|3607:290:2648|canonical|ATG	ENSG00000001617.12	SEMA3F	protein_coding	chr3	+	50159622	50188115	2358	3607	290	canonical	ATG	0	1	0	6.72	1	Extracellular	0.015	0.003	0.002	0.965	0.001	0.014	0.012	0	0.003	ENSMUST00000192727.5:9:-|2|2383:15:2373|canonical|ATG	ENSDART00000185413:6:+|7|2485:57:2448|canonical|ATG	Y54E5B.1a.1:I:+|2|2535:13:2152|canonical|ATG	0
ENST00000002829.8:chr3:+|50|3607:720:726|iORF|ATG	ENSG00000001617.12	SEMA3F	protein_coding	chr3	+	50174324	50174330	6	3607	720	iORF	ATG	0.98398	0	0	-6.22	0.0068	Cell_membrane	0.592	0.068	0.093	0.081	0.138	0.199	0.082	0.12	0.126	0	0	0	0
ENST00000002829.8:chr3:+|8|3607:145:166|uORF|ATG	ENSG00000001617.12	SEMA3F	protein_coding	chr3	+	50155467	50155488	21	3607	145	uORF	ATG	0.74774	0	0	0.19	0.0178	Nucleus	0.132	0.441	0.343	0.064	0.138	0.016	0	0	0	0	0	0	0
ENST00000003084.11:chr7:+|4|6070:71:4514|canonical|ATG	ENSG00000001626.17	CFTR	protein_coding	chr7	+	117480094	117667108	4443	6070	71	canonical	ATG	0	1	1	4.88	1	Cell_membrane	0.918	0.001	0.001	0	0.138	0.7	0.119	0.043	0.13	ENSMUST00000045706.11:6:+|12|6303:138:4569|canonical|ATG	ENSDART00000060243:18:+|6|4814:95:4553|canonical|ATG	F57C12.5e.1:X:-|5|4843:70:4675|canonical|ATG	YLL048C:XII:-|9|5219:214:5200|canonical|ATG
ENST00000003100.13:chr7:-|11|3155:114:1644|canonical|ATG	ENSG00000001630.18	CYP51A1	protein_coding	chr7	-	92113664	92134364	1530	3155	114	canonical	ATG	0	1	1	5.27	1	Endoplasmic_reticulum	0.934	0.001	0.001	0.006	0.138	0.045	0.799	0.102	0.034	ENSMUST00000001507.4:5:-|34|3931:440:1952|canonical|ATG	ENSDART00000062551:19:-|9|2500:163:1663|canonical|ATG	C26F1.2.1:V:+|1|1692:5:1595|canonical|ATG	YHR007C:VIII:-|8|1880:176:1769|canonical|ATG
ENST00000003302.8:chr11:-|6|4669:70:3304|canonical|ATG	ENSG00000048028.11	USP28	protein_coding	chr11	-	113799239	113875501	3234	4669	70	canonical	ATG	0	1	0	5.88	1	Nucleus	0.079	0.797	0.194	0	0.138	0.002	0.001	0.002	0.001	ENSMUST00000047349.7:9:+|2|4133:17:3173|canonical|ATG	ENSDART00000003076:21:-|21|4785:157:3721|canonical|ATG	K02C4.3d.1:II:-|1|4212:3:3780|canonical|ATG	YMR304W:XIII:+|17|3953:241:3934|canonical|ATG
ENST00000003912.7:chr1:+|190|5481:1978:2035|dORF|ATG	ENSG00000001461.17	NIPAL3	protein_coding	chr1	+	24469472	24469529	57	5481	1978	dORF	ATG	0.39647	0	0	-8.71	0.0183	Extracellular	0.097	0.009	0.004	0.876	0.138	0.01	0	0	0.045	0	0	0	0
ENST00000003912.7:chr1:+|23|5481:234:246|uORF|ATG	ENSG00000001461.17	NIPAL3	protein_coding	chr1	+	24419421	24419433	12	5481	234	uORF	ATG	0.88647	0	0	-7.43	0.007	Nucleus	0.486	0.859	0.001	0.001	0.138	0.001	0	0.001	0	0	0	0	0
ENST00000003912.7:chr1:+|29|5481:281:308|uORF|ATG	ENSG00000001461.17	NIPAL3	protein_coding	chr1	+	24419468	24419495	27	5481	281	uORF	ATG	0.67708	0	0	-2.55	0.011	Mitochondrion	0.56	0.022	0.085	0.117	0.138	0.024	0	0	0.007	0	0	0	0
ENST00000003912.7:chr1:+|2|5481:13:220|uORF|ATG	ENSG00000001461.17	NIPAL3	protein_coding	chr1	+	24415814	24419407	207	5481	13	uORF	ATG	0.03255	0	0	-6.66	0.4336	Cytoplasm	0.082	0.045	0.393	0.1	0.138	0.029	0	0	0.005	0	0	0	0
ENST00000003912.7:chr1:+|35|5481:360:462|uORF|ATG	ENSG00000001461.17	NIPAL3	protein_coding	chr1	+	24419547	24433112	102	5481	360	uORF	ATG	0.18183	0	0	2.04	0.2193	Extracellular	0.346	0.123	0.023	0.35	0.138	0.008	0.002	0.004	0.026	0	0	0	0
ENST00000004531.14:chr8:+|4|7560:49:2146|canonical|ATG	ENSG00000003989.18	SLC7A2	protein_coding	chr8	+	17538824	17565146	2097	7560	49	canonical	ATG	0	1	1	5.23	1	Cell_membrane	0.839	0	0	0	0.138	0.663	0.024	0.017	0.279	ENSMUST00000117077.7:8:+|9|7626:114:2091|canonical|ATG	ENSDART00000176136:14:-|1|3860:6:1932|canonical|ATG	C50D2.2.1:II:+|1|2007:39:1809|canonical|ATG	YDL210W:IV:+|14|2035:128:1838|truncation|ATG
ENST00000004982.6:chr19:-|3|1460:22:505|canonical|ATG	ENSG00000004776.13	HSPB6	protein_coding	chr19	-	35755521	35757008	483	1460	22	canonical	ATG	0.00054	1	0	6.92	1	Cytoplasm	0.052	0.352	0.487	0.001	0.138	0.004	0.001	0	0.002	ENSMUST00000044048.7:7:+|5|1363:68:557|canonical|ATG	ENSDART00000075539:1:+|8|1417:132:654|canonical|ATG	F52E1.7b.2:V:-|21|921:355:802|canonical|ATG	0
ENST00000005082.13:chr11:-|6|2021:77:1898|canonical|ATG	ENSG00000005801.18	ZNF195	protein_coding	chr11	-	3359117	3379040	1821	2021	77	canonical	ATG	0	1	0	-2.82	1	Nucleus	0.015	0.973	0.027	0	0.138	0	0	0	0	ENSMUST00000167565.2:13:-|14|3968:103:2221|canonical|ATG	ENSDART00000160913:4:+|4|1740:40:1741|truncation|ATG	Y55F3AM.14.1:IV:-|2|2190:52:2041|canonical|ATG	YJL056C:X:-|1|2683:21:2664|canonical|ATG
ENST00000005178.6:chr7:-|9|3601:224:1460|canonical|ATG	ENSG00000004799.8	PDK4	protein_coding	chr7	-	95585640	95596293	1236	3601	224	canonical	ATG	0	1	0	5.68	1	Mitochondrion	0.124	0.002	0.017	0	0.138	0	0	0	0	ENSMUST00000019721.6:6:-|8|3484:148:1387|canonical|ATG	ENSDART00000077121:19:-|25|2612:209:1439|canonical|ATG	ZK370.5.1:III:-|1|1563:1:1207|canonical|ATG	YIL042C:IX:-|8|1424:59:1244|canonical|ATG
ENST00000005226.12:chr11:-|9|3241:110:2810|canonical|ATG	ENSG00000006611.17	USH1C	protein_coding	chr11	-	17494331	17544307	2700	3241	110	canonical	ATG	0	1	0	5.53	1	Cytoplasm	0.013	0.095	0.883	0	0.138	0.016	0	0.002	0.002	ENSMUST00000009667.11:7:-|4|3072:40:2773|canonical|ATG	ENSDART00000131993:25:+|18|977:333:774|truncation|ATG	K01A6.2b.1:IV:+|1|2846:1:2569|canonical|ATG	0
ENST00000005257.7:chr7:+|11|2787:292:913|canonical|ATG	ENSG00000006451.8	RALA	protein_coding	chr7	+	39686667	39706245	621	2787	292	canonical	ATG	0.00012	1	0	6.28	1	Cell_membrane	0.968	0.062	0.014	0	0.138	0.818	0.002	0.094	0.003	ENSMUST00000009003.8:13:-|11|2688:260:881|canonical|ATG	ENSDART00000066863:24:-|35|5261:402:1023|canonical|ATG	Y53G8AR.3b.1:III:+|8|1149:175:940|canonical|ATG	YNL098C:XIV:-|9|1272:210:1179|canonical|ATG
ENST00000005257.7:chr7:+|65|2787:1039:1153|dORF|ATG	ENSG00000006451.8	RALA	protein_coding	chr7	+	39706371	39706485	114	2787	1039	dORF	ATG	0.14432	0	0	-5	0.0805	Extracellular	0.052	0.003	0.024	0.849	0.138	0.001	0	0.001	0.007	0	0	0	0
ENST00000005260.9:chr7:-|11|3645:239:1775|canonical|ATG	ENSG00000006453.14	BAIAP2L1	protein_coding	chr7	-	98293520	98400852	1536	3645	239	canonical	ATG	0	1	0	6.04	1	Cytoplasm	0.009	0.121	0.854	0	0.138	0.015	0.001	0.004	0.002	ENSMUST00000055190.7:5:-|15|3247:272:1817|canonical|ATG	ENSDART00000101957:3:-|27|2592:236:1688|canonical|ATG	0	0
ENST00000005284.4:chr16:+|14|1917:184:229|uORF|ATG	ENSG00000006116.4	CACNG3	protein_coding	chr16	+	24256517	24256562	45	1917	184	uORF	ATG	0.47174	0	0	-1.72	0.0187	Mitochondrion	0.061	0.235	0.15	0.242	0.138	0.005	0	0	0	0	0	0	0
ENST00000005284.4:chr16:+|28|1917:421:1369|canonical|ATG	ENSG00000006116.4	CACNG3	protein_coding	chr16	+	24256754	24361863	948	1917	421	canonical	ATG	2e-05	1	1	6.53	1	Cell_membrane	0.966	0.006	0.002	0.001	0.138	0.676	0.128	0.089	0.022	ENSMUST00000084615.9:7:+|99|2777:1283:2231|canonical|ATG	ENSDART00000110126:3:+|98|4350:1141:2065|truncation|ATG	C18D1.4.1:II:-|2|1101:4:1102|truncation|ATG	0
ENST00000005286.8:chr11:+|11|3480:154:3229|canonical|ATG	ENSG00000006118.15	TMEM132A	protein_coding	chr11	+	60924633	60936907	3075	3480	154	canonical	ATG	0	1	1	5.55	1	Cell_membrane	1	0	0	0	0.138	0.976	0.019	0.005	0	ENSMUST00000025645.13:19:-|25|3657:315:3372|canonical|ATG	ENSDART00000130565:5:+|67|3795:574:3796|canonical|ATG	Y71H2AM.10.1:III:-|10|3077:171:2955|canonical|ATG	0
ENST00000005340.10:chr17:-|16|2989:256:2467|canonical|ATG	ENSG00000004975.12	DVL2	protein_coding	chr17	-	7225864	7234262	2211	2989	256	canonical	ATG	0	1	0	7.21	1	Nucleus	0.05	0.712	0.276	0.001	0.138	0.009	0	0.001	0.001	ENSMUST00000190940.1:11:+|19|5037:217:2428|canonical|ATG	ENSDART00000012450:7:+|26|4848:357:2601|canonical|ATG	C34F11.9a.1:II:-|1|2421:10:1921|canonical|ATG	YJR138W:X:+|8|4899:125:4880|canonical|ATG
ENST00000005386.8:chr12:-|11|4339:86:2084|canonical|ATG	ENSG00000005175.10	RPAP3	protein_coding	chr12	-	47663504	47702840	1998	4339	86	canonical	ATG	0	1	0	3.55	1	Cytoplasm	0.092	0.353	0.487	0.001	0.138	0.044	0.014	0.059	0.029	ENSMUST00000023104.6:15:-|12|2271:92:2075|canonical|ATG	ENSDART00000122535:4:+|18|2220:132:1920|canonical|ATG	R09E12.3.1:V:+|2|1175:74:1037|canonical|ATG	YOR007C:XV:-|8|1280:91:1132|canonical|ATG
ENST00000005756.5:chr2:+|1|2406:16:40|uORF|ATG	ENSG00000007001.13	UPP2	protein_coding	chr2	+	158101890	158101914	24	2406	16	uORF	ATG	0.70173	0	0	-10.67	0.0085	Mitochondrion	0.296	0.058	0.075	0.19	0.138	0.025	0.002	0.007	0.008	0	0	0	0
ENST00000005995.8:chr16:+|1|1091:33:978|canonical|ATG	ENSG00000007038.11	PRSS21	protein_coding	chr16	+	2817268	2821605	945	1091	33	canonical	ATG	0	1	0	-0.15	1	Cell_membrane	0.666	0	0	0.256	0.138	0.367	0.288	0.008	0.079	ENSMUST00000024928.3:17:+|4|1094:40:1015|canonical|ATG	ENSDART00000161644:3:-|22|4748:181:2146|canonical|ATG	C07G1.1.1:IV:+|9|3048:136:2992|canonical|ATG	0
ENST00000006015.4:chr7:-|4|2669:46:82|uORF|ATG	ENSG00000005073.6	HOXA11	protein_coding	chr7	-	27185151	27185187	36	2669	46	uORF	ATG	0.5622	0	0	0.11	0.0275	Mitochondrion	0.433	0.011	0.018	0.334	0.138	0.065	0.001	0.005	0.008	0	0	0	0
ENST00000006015.4:chr7:-|59|2669:1080:1197|dORF|ATG	ENSG00000005073.6	HOXA11	protein_coding	chr7	-	27182629	27182746	117	2669	1080	dORF	ATG	0.13161	0	0	-8.04	0.0852	Extracellular	0.077	0.233	0.133	0.327	0.138	0.007	0	0.001	0.019	0	0	0	0
ENST00000006015.4:chr7:-|6|2669:89:1031|canonical|ATG	ENSG00000005073.6	HOXA11	protein_coding	chr7	-	27182795	27185144	942	2669	89	canonical	ATG	0	1	0	4.98	1	Nucleus	0.076	0.998	0.002	0	0.138	0	0	0	0	ENSMUST00000048026.9:6:-|6|2287:92:1034|canonical|ATG	ENSDART00000006043:16:+|68|1878:869:983|truncation|ATG	Y75B8A.1.1:III:-|4|1198:55:883|canonical|ATG	YDR451C:IV:-|3|1272:74:1136|canonical|ATG
ENST00000006015.4:chr7:-|77|2669:1257:1365|dORF|ATG	ENSG00000005073.6	HOXA11	protein_coding	chr7	-	27182461	27182569	108	2669	1257	dORF	ATG	0.15668	0	0	-7.59	0.0678	Extracellular	0.105	0.009	0.046	0.689	0.138	0	0	0	0	0	0	0	0
ENST00000006053.7:chr16:+|7|3285:80:1274|canonical|ATG	ENSG00000006210.7	CX3CL1	protein_coding	chr16	+	57372568	57383032	1194	3285	80	canonical	ATG	7e-05	1	1	-1.37	1	Cell_membrane	0.992	0.001	0	0.012	0.138	0.903	0.039	0.04	0.001	ENSMUST00000034230.6:8:+|12|3315:257:1445|canonical|ATG	ENSDART00000184066:2:-|2|5160:20:329|canonical|ATG	0	0
ENST00000006275.8:chr19:-|2|805:20:542|canonical|ATG	ENSG00000007255.10	TRAPPC6A	protein_coding	chr19	-	45163191	45178218	522	805	20	canonical	ATG	0.00018	1	0	2.89	1	Cytoplasm	0.454	0.034	0.338	0.004	0.138	0.004	0.022	0.002	0.005	ENSMUST00000002112.14:7:+|3|785:38:518|canonical|ATG	ENSDART00000043492:15:-|12|1406:124:610|canonical|ATG	K08H10.9.1:V:+|5|739:96:654|canonical|ATG	YOR115C:XV:-|6|910:84:891|canonical|ATG
ENST00000006658.11:chr17:+|2|2634:36:2445|canonical|ATG	ENSG00000006282.21	SPATA20	protein_coding	chr17	+	50547208	50555662	2409	2634	36	canonical	ATG	0	1	0	5.99	1	Mitochondrion	0.441	0	0.001	0	0.138	0	0	0	0	ENSMUST00000041705.7:11:-|3|2627:63:2436|canonical|ATG	ENSDART00000066288:12:+|7|2943:51:2505|truncation|ATG	B0495.5.1:II:-|3|2287:24:2214|canonical|ATG	0
ENST00000006724.7:chr19:-|13|2489:203:1001|canonical|ATG	ENSG00000007306.15	CEACAM7	protein_coding	chr19	-	41677411	41688165	798	2489	203	canonical	ATG	2e-05	1	0	-3.44	1	Cell_membrane	0.873	0	0	0.001	0.138	0.76	0.019	0.005	0.215	ENSMUST00000098669.7:7:-|3|2873:40:1606|canonical|ATG	ENSDART00000060266:16:+|9|3793:128:3203|canonical|ATG	F15G9.4b.1:X:+|1|15829:38:15635|canonical|ATG	0
ENST00000006750.8:chr17:-|7|1246:71:761|canonical|ATG	ENSG00000007312.13	CD79B	protein_coding	chr17	-	63929225	63932261	690	1246	71	canonical	ATG	5e-05	1	1	0.07	1	Cell_membrane	0.832	0.004	0.001	0.027	0.138	0.428	0.215	0.058	0.152	ENSMUST00000044228.10:11:-|7|1431:132:966|truncation|ATG	0	0	0
ENST00000006777.11:chr7:+|3|1721:50:1145|canonical|ATG	ENSG00000005486.17	RHBDD2	protein_coding	chr7	+	75879082	75888349	1095	1721	50	canonical	ATG	0	1	1	5.32	1	Golgi_apparatus	0.996	0	0	0	0.138	0.325	0.286	0.366	0.019	ENSMUST00000043707.6:5:+|1|4207:1:1210|extension|ATG	ENSDART00000131268:10:-|12|1402:136:1279|canonical|ATG	0	YPL246C:XVI:-|12|925:117:906|canonical|ATG
ENST00000007390.3:chr16:-|4|1210:75:1014|canonical|ATG	ENSG00000007520.4	TSR3	protein_coding	chr16	-	1349436	1351804	939	1210	75	canonical	ATG	0	1	0	3.38	1	Nucleus	0.364	0.975	0.018	0	0.138	0.004	0	0	0	ENSMUST00000063574.6:17:+|9|1192:84:1056|canonical|ATG	ENSDART00000056303:24:-|33|1681:387:1281|canonical|ATG	F52C12.2.1:IV:+|3|993:18:804|canonical|ATG	YOR006C:XV:-|4|1025:64:1006|canonical|ATG
ENST00000007414.8:chr17:-|11|3664:118:151|uORF|ATG	ENSG00000006025.12	OSBPL7	protein_coding	chr17	-	47820344	47821677	33	3664	118	uORF	ATG	0.59705	0	0	-5.46	0.0115	Extracellular	0.106	0.09	0.122	0.582	0.138	0.011	0	0.001	0.01	0	0	0	0
ENST00000007414.8:chr17:-|17|3664:217:2746|canonical|ATG	ENSG00000006025.12	OSBPL7	protein_coding	chr17	-	47808290	47820278	2529	3664	217	canonical	ATG	0	1	0	6.36	1	Nucleus	0.044	0.696	0.292	0	0.138	0.007	0	0.001	0	ENSMUST00000090020.12:11:+|4|3771:26:2918|extension|ATG	ENSDART00000020667:12:-|31|3822:329:2996|canonical|ATG	Y47D3A.17a.1:III:-|1|2525:27:2328|canonical|ATG	YDL019C:IV:-|12|4149:278:4130|canonical|ATG
ENST00000007510.9:chr19:+|3|4352:21:81|uORF|ATG	ENSG00000004777.19	ARHGAP33	protein_coding	chr19	+	35775583	35775643	60	4352	21	uORF	ATG	0.37166	0	0	-0.88	0.0285	Mitochondrion	0.225	0.052	0.17	0.084	0.138	0.001	0	0	0	0	0	0	0
ENST00000007510.9:chr19:+|8|4352:96:3960|canonical|ATG	ENSG00000004777.19	ARHGAP33	protein_coding	chr19	+	35775658	35788429	3864	4352	96	canonical	ATG	0	1	0	6.1	1	Cytoplasm	0.126	0.13	0.735	0.001	0.138	0.128	0.001	0.003	0.002	ENSMUST00000207858.1:7:-|10|4337:130:3976|canonical|ATG	ENSDART00000154697:16:-|1|1861:32:1805|truncation|ATG	F47A4.3c.1:X:-|5|2499:40:2317|canonical|ATG	YOR127W:XV:+|22|3352:298:3322|canonical|ATG
ENST00000007516.8:chr16:-|44|665:484:646|odORF|ATG	ENSG00000004779.10	NDUFAB1	protein_coding	chr16	-	23581033	23582297	162	665	484	odORF	ATG	0.04411	0	0	-7.47	0.3279	Golgi_apparatus	0.62	0.148	0.044	0.073	0.138	0.18	0.059	0.191	0.135	0	0	0	0
ENST00000007699.10:chr17:-|10|1654:140:1235|canonical|ATG	ENSG00000006047.13	YBX2	protein_coding	chr17	-	7288787	7294500	1095	1654	140	canonical	ATG	0	1	0	5.38	1	Cytoplasm	0.015	0.375	0.615	0	0.138	0.008	0	0	0	ENSMUST00000018698.11:11:+|11|1673:180:1260|canonical|ATG	ENSDART00000024320:8:-|7|1515:207:1137|canonical|ATG	F33A8.3.1:II:-|4|1381:80:707|canonical|ATG	0
ENST00000007699.10:chr17:-|42|1654:615:621|iORF|ATG	ENSG00000006047.13	YBX2	protein_coding	chr17	-	7290513	7290519	6	1654	615	iORF	ATG	0.96539	0	0	-8.15	0.0067	Cell_membrane	0.592	0.068	0.093	0.081	0.138	0.199	0.082	0.12	0.126	0	0	0	0
ENST00000007722.11:chr17:+|1|3665:1:3202|canonical|ATG	ENSG00000005884.18	ITGA3	protein_coding	chr17	+	50056439	50089265	3201	3665	1	canonical	ATG	0	1	1	5.05	1	Cell_membrane	0.996	0	0	0	0.138	0.924	0.065	0.007	0.003	ENSMUST00000120375.7:11:-|28|4697:357:3564|canonical|ATG	ENSDART00000105884:12:-|1|3529:13:3139|canonical|ATG	F54G8.3.1:III:-|4|3806:66:3486|canonical|ATG	0
ENST00000008180.13:chr16:+|11|1056:86:593|canonical|ATG	ENSG00000008517.19	IL32	protein_coding	chr16	+	3065811	3069355	507	1056	86	canonical	ATG	0.00025	1	0	-7.23	0.9999	Extracellular	0.242	0.072	0.106	0.365	0.138	0.077	0.017	0.024	0.05	0	0	0	0
ENST00000008391.4:chr6:+|59|2058:996:1890|truncation|ATG	ENSG00000008197.5	TFAP2D	protein_coding	chr6	+	50715541	50772864	894	2058	996	truncation	ATG	1e-05	1	0	5.76	1	Nucleus	0.122	0.536	0.269	0.006	0.138	0.009	0.003	0	0.001	ENSMUST00000037294.7:1:+|15|1761:235:1594|canonical|ATG	ENSDART00000193975:20:-|7|1783:225:1578|canonical|ATG	K06A1.1.1:II:+|1|1098:1:1099|canonical|ATG	0
ENST00000008440.9:chr1:+|11|1667:129:753|canonical|ATG	ENSG00000010072.16	SPRTN	protein_coding	chr1	+	231338383	231351606	624	1667	129	canonical	ATG	0.00054	1	0	5.07	1	Cytoplasm	0.225	0.341	0.405	0.016	0.138	0.044	0.089	0.023	0.043	ENSMUST00000034467.6:8:+|15|4464:273:1767|canonical|ATG	ENSDART00000158057:20:-|2|5983:17:1925|truncation|ATG	T19B10.6.2:V:-|6|1354:140:1247|canonical|ATG	0
ENST00000008527.10:chr12:-|12|2987:312:354|uORF|ATG	ENSG00000008405.12	CRY1	protein_coding	chr12	-	107093196	107093238	42	2987	312	uORF	ATG	0.50785	0	0	-2.87	0.0156	Mitochondrion	0.223	0.025	0.038	0.06	0.138	0.004	0	0	0.001	0	0	0	0
ENST00000008527.10:chr12:-|21|2987:531:555|uORF|ATG	ENSG00000008405.12	CRY1	protein_coding	chr12	-	107092995	107093019	24	2987	531	uORF	ATG	0.70482	0	0	-5.12	0.0094	Mitochondrion	0.31	0.053	0.076	0.091	0.138	0.061	0.002	0.007	0.018	0	0	0	0
ENST00000008527.10:chr12:-|24|2987:589:2350|canonical|ATG	ENSG00000008405.12	CRY1	protein_coding	chr12	-	106992786	107092961	1761	2987	589	canonical	ATG	0	1	0	6.01	1	Cytoplasm	0.146	0.314	0.372	0.006	0.138	0.029	0.012	0.011	0.011	ENSMUST00000020227.10:10:-|34|3026:594:2415|canonical|ATG	ENSDART00000130692:4:+|59|3301:694:2554|canonical|ATG	0	YOR386W:XV:+|2|2768:52:1750|canonical|ATG
ENST00000009041.12:chr7:+|14|1703:194:239|ouORF|ATG	ENSG00000010270.14	STARD3NL	protein_coding	chr7	+	38207463	38207508	45	1703	194	ouORF	ATG	0.4688	0	0	-6.75	0.0153	Extracellular	0.123	0.037	0.08	0.629	0.138	0.07	0	0	0.008	0	0	0	0
ENST00000009041.12:chr7:+|18|1703:235:940|canonical|ATG	ENSG00000010270.14	STARD3NL	protein_coding	chr7	+	38207504	38228854	705	1703	235	canonical	ATG	7e-05	1	1	5.65	1	Endoplasmic_reticulum	0.738	0.007	0.003	0	0.138	0.069	0.501	0.192	0.22	ENSMUST00000200323.2:13:-|6|1128:90:882|canonical|ATG	ENSDART00000066789:2:+|20|2665:162:846|canonical|ATG	F26F4.4.1:III:+|19|2158:462:1977|extension|ATG	0
ENST00000009105.5:chr1:+|18|2612:246:1677|canonical|ATG	ENSG00000008118.10	CAMK1G	protein_coding	chr1	+	209594983	209612875	1431	2612	246	canonical	ATG	6e-05	1	0	5.9	1	Cytoplasm	0.218	0.267	0.524	0.003	0.138	0.12	0.006	0.063	0.007	ENSMUST00000016323.10:1:-|12|2469:154:1588|canonical|ATG	ENSDART00000017902:23:+|7|5192:77:1379|canonical|ATG	K07A9.2.1:IV:+|3|1524:48:1095|canonical|ATG	YOL016C:XV:-|4|1496:117:1461|canonical|ATG
ENST00000009530.13:chr5:-|109|1653:1366:1402|dORF|ATG	ENSG00000019582.17	CD74	protein_coding	chr5	-	150401890	150401926	36	1653	1366	dORF	ATG	0.55153	0	0	-8.67	0.0119	Nucleus	0.265	0.456	0.08	0.175	0.138	0.024	0.002	0.002	0.007	0	0	0	0
ENST00000009530.13:chr5:-|9|1653:162:1053|canonical|ATG	ENSG00000019582.17	CD74	protein_coding	chr5	-	150402239	150412749	891	1653	162	canonical	ATG	7e-05	1	1	2.92	1	Cell_membrane	0.983	0.094	0.008	0.002	0.138	0.544	0.132	0.053	0.005	ENSMUST00000097563.8:18:+|3|1410:87:927|canonical|ATG	ENSDART00000155857:17:-|1|5230:27:4758|canonical|ATG	0	0
ENST00000009589.8:chr8:-|9|519:124:484|canonical|ATG	ENSG00000008988.11	RPS20	protein_coding	chr8	-	56073089	56074383	360	519	124	canonical	ATG	0.00121	1	0	8.05	0.9999	Cytoplasm	0.03	0.152	0.772	0.003	0.138	0.003	0.001	0.001	0.003	ENSMUST00000138502.1:4:-|12|3706:180:540|canonical|ATG	0	Y105E8A.16.1:I:-|21|838:338:692|canonical|ATG	YHL015W:VIII:+|2|752:72:438|canonical|ATG
ENST00000010299.10:chr1:+|2|1050:25:1051|canonical|ATG	ENSG00000009780.16	FAM76A	protein_coding	chr1	+	27726080	27760581	1026	1050	25	canonical	ATG	0	1	0	4.99	1	Nucleus	0.506	0.863	0.105	0	0.138	0.027	0	0.003	0	ENSMUST00000030696.10:4:-|6|3053:121:1045|canonical|ATG	ENSDART00000024815:5:-|27|2069:372:1359|canonical|ATG	K04F10.7.1:I:+|16|1518:148:1030|canonical|ATG	0
ENST00000011292.8:chr7:+|2|1384:28:1288|canonical|ATG	ENSG00000091704.10	CPA1	protein_coding	chr7	+	130380520	130388011	1260	1384	28	canonical	ATG	0	1	0	4.42	1	Extracellular	0.005	0	0.014	0.699	0.138	0.001	0.096	0	0.189	ENSMUST00000031806.9:6:+|20|1583:247:1507|canonical|ATG	ENSDART00000034377:25:-|1|1353:24:1284|canonical|ATG	Y18H1A.9.1:I:-|7|1808:71:1553|extension|ATG	YHR132C:VIII:-|2|1384:57:1350|canonical|ATG
ENST00000011473.6:chr7:-|4|2127:48:828|canonical|ATG	ENSG00000008282.9	SYPL1	protein_coding	chr7	-	106091804	106112529	780	2127	48	canonical	ATG	7e-05	1	1	3.08	1	Cell_membrane	0.945	0	0	0	0.138	0.625	0.121	0.149	0.101	ENSMUST00000076698.12:12:+|5|4999:78:864|canonical|ATG	ENSDART00000153834:4:+|33|1432:465:1182|canonical|ATG	F42G8.11.1:IV:-|10|951:146:830|canonical|ATG	0
ENST00000011619.6:chr6:-|10|3384:331:2521|canonical|ATG	ENSG00000010017.13	RANBP9	protein_coding	chr6	-	13622361	13711505	2190	3384	331	canonical	ATG	0	1	0	5.1	1	Nucleus	0.032	0.553	0.439	0	0.138	0.006	0	0.001	0	ENSMUST00000144326.3:13:-|13|3371:355:2488|canonical|ATG	ENSDART00000086608:2:+|36|3337:403:2197|canonical|ATG	Y54E5A.7a.1:I:+|5|2251:105:1974|canonical|ATG	YGL227W:VII:+|12|3117:221:3098|canonical|ATG
ENST00000011653.9:chr12:+|15|3049:203:1580|canonical|ATG	ENSG00000010610.10	CD4	protein_coding	chr12	+	6800138	6819329	1377	3049	203	canonical	ATG	0	1	1	-2.58	1	Cell_membrane	1	0	0	0	0.138	0.994	0.006	0	0	ENSMUST00000024044.6:6:-|11|3108:182:1556|canonical|ATG	ENSDART00000161421:22:-|44|1050:556:1051|canonical|ATG	0	0
ENST00000011653.9:chr12:+|160|3049:1939:2122|dORF|ATG	ENSG00000010610.10	CD4	protein_coding	chr12	+	6819688	6819871	183	3049	1939	dORF	ATG	0.04552	0	0	-8.87	0.3072	Extracellular	0.053	0.004	0.008	0.896	0.138	0.006	0	0.001	0.002	0	0	0	0
ENST00000011691.6:chr3:+|17|2697:193:295|odORF|ATG	ENSG00000008324.12	SS18L2	protein_coding	chr3	+	42594429	42594531	102	2697	193	odORF	ATG	0.17515	0	0	-6.83	0.059	Extracellular	0	0	0	0.998	0.138	0	0	0	0	0	0	0	0
ENST00000011691.6:chr3:+|27|2697:327:333|dORF|ATG	ENSG00000008324.12	SS18L2	protein_coding	chr3	+	42594563	42594569	6	2697	327	dORF	ATG	0.97867	0	0	-11.19	0.0063	Cell_membrane	0.592	0.068	0.093	0.081	0.138	0.199	0.082	0.12	0.126	0	0	0	0
ENST00000011691.6:chr3:+|28|2697:348:390|dORF|ATG	ENSG00000008324.12	SS18L2	protein_coding	chr3	+	42594584	42594626	42	2697	348	dORF	ATG	0.50592	0	0	-8.84	0.0132	Extracellular	0.273	0.06	0.073	0.409	0.138	0.008	0.001	0.001	0.017	0	0	0	0
ENST00000011691.6:chr3:+|36|2697:423:429|dORF|ATG	ENSG00000008324.12	SS18L2	protein_coding	chr3	+	42594659	42594665	6	2697	423	dORF	ATG	0.97867	0	0	-8.25	0.0065	Cell_membrane	0.592	0.068	0.093	0.081	0.138	0.199	0.082	0.12	0.126	0	0	0	0
ENST00000011691.6:chr3:+|39|2697:457:463|dORF|ATG	ENSG00000008324.12	SS18L2	protein_coding	chr3	+	42594693	42594699	6	2697	457	dORF	ATG	0.97867	0	0	-7.78	0.0066	Cell_membrane	0.592	0.068	0.093	0.081	0.138	0.199	0.082	0.12	0.126	0	0	0	0
ENST00000011691.6:chr3:+|44|2697:534:546|dORF|ATG	ENSG00000008324.12	SS18L2	protein_coding	chr3	+	42594770	42594782	12	2697	534	dORF	ATG	0.87769	0	0	-8.95	0.0069	Mitochondrion	0.806	0.002	0.005	0.174	0.138	0.081	0.027	0.08	0.044	0	0	0	0
ENST00000011691.6:chr3:+|4|2697:39:273|canonical|ATG	ENSG00000008324.12	SS18L2	protein_coding	chr3	+	42590897	42594509	234	2697	39	canonical	ATG	0.01942	1	0	6.18	0.9898	Mitochondrion	0.241	0.279	0.161	0.009	0.138	0.002	0	0.001	0.002	ENSMUST00000215104.1:9:+|1|315:4:214|canonical|ATG	ENSDART00000167841:18:+|14|919:178:427|canonical|ATG	ZK973.9.1:I:-|1|913:1:730|extension|ATG	0
ENST00000011691.6:chr3:+|56|2697:656:668|dORF|ATG	ENSG00000008324.12	SS18L2	protein_coding	chr3	+	42594892	42594904	12	2697	656	dORF	ATG	0.87769	0	0	-6.92	0.0072	Lysosome/Vacuole	0.323	0.022	0.029	0.113	0.138	0.05	0.017	0.021	0.511	0	0	0	0
ENST00000011691.6:chr3:+|62|2697:696:711|dORF|ATG	ENSG00000008324.12	SS18L2	protein_coding	chr3	+	42594932	42594947	15	2697	696	dORF	ATG	0.8276	0	0	-9.72	0.0072	Extracellular	0.515	0	0	0.361	0.138	0.166	0.043	0.058	0.056	0	0	0	0
ENST00000011691.6:chr3:+|9|2697:121:133|iORF|ATG	ENSG00000008324.12	SS18L2	protein_coding	chr3	+	42591537	42591549	12	2697	121	iORF	ATG	0.87769	0	0	-6.91	0.0072	Lysosome/Vacuole	0.434	0.029	0.049	0.179	0.138	0.145	0.025	0.059	0.226	0	0	0	0
ENST00000011898.10:chr12:+|9|4322:160:880|canonical|ATG	ENSG00000011105.14	TSPAN9	protein_coding	chr12	+	3201193	3283116	720	4322	160	canonical	ATG	0.00048	1	1	6.11	1	Cell_membrane	0.988	0	0	0	0.138	0.899	0.031	0.054	0.017	ENSMUST00000112173.7:6:-|3|3819:68:788|canonical|ATG	ENSDART00000040500:18:-|1|1011:1:1012|canonical|ATG	F33C8.3.1:X:-|3|953:49:898|canonical|ATG	0
ENST00000012049.10:chr19:+|3|2125:39:1188|canonical|ATG	ENSG00000011478.13	QPCTL	protein_coding	chr19	+	45692703	45703049	1149	2125	39	canonical	ATG	0	1	1	5.65	1	Golgi_apparatus	0.999	0	0	0	0.138	0	0.032	0.915	0	ENSMUST00000032566.2:7:-|7|2710:107:1259|canonical|ATG	ENSDART00000088247:18:+|69|2464:667:1846|canonical|ATG	H27A22.1b.1:V:+|6|1344:98:1169|canonical|ATG	YFR018C:VI:-|6|1288:100:1192|canonical|ATG
ENST00000012134.7:chr6:-|6|9755:136:289|uORF|ATG	ENSG00000010818.10	HIVEP2	protein_coding	chr6	-	142836990	142944896	153	9755	136	uORF	ATG	0.07818	0	0	-4.91	0.1781	Mitochondrion	0.205	0.184	0.139	0.147	0.138	0.008	0	0.001	0.006	0	0	0	0
ENST00000012443.9:chr19:+|2|2139:11:1511|canonical|ATG	ENSG00000011485.15	PPP5C	protein_coding	chr19	+	46347096	46390346	1500	2139	11	canonical	ATG	0	1	0	6.53	1	Cytoplasm	0.043	0.204	0.722	0.002	0.138	0.024	0.005	0.008	0.014	ENSMUST00000003183.11:7:-|10|2072:104:1604|canonical|ATG	ENSDART00000129380:15:-|6|4831:64:1534|canonical|ATG	Y39B6A.2a.1:V:+|1|1656:9:1500|canonical|ATG	YGR123C:VII:-|6|1759:96:1638|canonical|ATG
ENST00000013070.11:chr14:+|4|3494:37:1315|canonical|ATG	ENSG00000012963.15	UBR7	protein_coding	chr14	+	93207291	93227035	1278	3494	37	canonical	ATG	0	1	0	4.97	1	Nucleus	0.066	0.86	0.133	0	0.138	0.002	0	0.002	0.002	ENSMUST00000046404.7:12:+|5|3261:63:1341|canonical|ATG	ENSDART00000024595:20:+|24|2123:238:1471|canonical|ATG	T22C1.1.2:I:+|2|1791:44:1115|canonical|ATG	0
ENST00000013125.9:chr14:-|18|4354:234:267|uORF|ATG	ENSG00000012983.12	MAP4K5	protein_coding	chr14	-	50532102	50532135	33	4354	234	uORF	ATG	0.6003	0	0	0.32	0.0275	Mitochondrion	0.577	0	0	0.153	0.138	0.014	0	0	0	0	0	0	0
ENST00000013125.9:chr14:-|25|4354:320:2861|canonical|ATG	ENSG00000012983.12	MAP4K5	protein_coding	chr14	-	50420018	50532049	2541	4354	320	canonical	ATG	0	1	0	4.86	1	Cytoplasm	0.011	0.115	0.85	0.001	0.138	0.014	0.001	0.002	0.012	ENSMUST00000110570.7:12:-|35|4498:441:2985|canonical|ATG	ENSDART00000029824:13:-|51|3735:309:2946|canonical|ATG	ZC404.9.1:V:-|1|2935:6:2496|canonical|ATG	YHL007C:VIII:-|5|3152:185:3005|canonical|ATG
ENST00000013222.5:chr7:+|1|2559:17:809|canonical|ATG	ENSG00000241644.2	INMT	protein_coding	chr7	+	30752150	30755851	792	2559	17	canonical	ATG	0.00011	1	0	2.06	1	Nucleus	0.207	0.419	0.335	0.008	0.138	0.033	0.027	0.028	0.04	ENSMUST00000003569.5:6:-|7|1077:61:856|canonical|ATG	ENSDART00000125060:11:+|15|2590:217:1006|canonical|ATG	T07C12.9.1:V:-|1|1136:32:884|canonical|ATG	0
ENST00000013807.9:chr19:-|17|1278:134:146|uORF|ATG	ENSG00000012061.16	ERCC1	protein_coding	chr19	-	45423421	45423433	12	1278	134	uORF	ATG	0.8541	0	0	-10.36	0.007	Mitochondrion	0.376	0.259	0.021	0.02	0.138	0.013	0	0.001	0	0	0	0	0
ENST00000013807.9:chr19:-|22|1278:193:1165|canonical|ATG	ENSG00000012061.16	ERCC1	protein_coding	chr19	-	45413547	45423374	972	1278	193	canonical	ATG	0	1	0	3.76	1	Nucleus	0.04	0.766	0.221	0.001	0.138	0.009	0	0	0	ENSMUST00000003645.8:7:+|23|1375:427:1324|canonical|ATG	ENSDART00000041751:9:-|22|1384:152:1181|canonical|ATG	F10G8.7.2:I:+|2|919:12:801|canonical|ATG	YML095C:XIII:-|4|952:61:694|canonical|ATG
ENST00000013807.9:chr19:-|8|1278:77:113|uORF|ATG	ENSG00000012061.16	ERCC1	protein_coding	chr19	-	45423454	45423490	36	1278	77	uORF	ATG	0.53926	0	0	-10.65	0.0119	Extracellular	0.353	0.025	0.026	0.418	0.138	0.031	0.001	0.002	0.046	0	0	0	0
ENST00000014914.6:chr12:+|9|6582:111:1185|canonical|ATG	ENSG00000013588.9	GPRC5A	protein_coding	chr12	+	12908249	12912539	1074	6582	111	canonical	ATG	0.00028	1	1	3.97	1	Cell_membrane	0.842	0	0	0	0.138	0.596	0.064	0.105	0.233	ENSMUST00000050104.7:6:+|7|2083:137:1208|canonical|ATG	ENSDART00000160646:12:-|25|1938:321:1611|canonical|ATG	0	0
ENST00000014930.9:chr12:-|14|1159:152:722|canonical|ATG	ENSG00000013583.10	HEBP1	protein_coding	chr12	-	12975307	13000114	570	1159	152	canonical	ATG	0.0002	1	0	6.01	1	Cytoplasm	0.062	0.012	0.628	0.011	0.138	0.003	0.002	0.002	0.007	ENSMUST00000045855.8:6:-|11|1058:119:692|canonical|ATG	ENSDART00000165583:17:-|12|1455:104:899|extension|ATG	0	0
ENST00000016171.6:chr10:-|127|5030:1308:1353|odORF|ATG	ENSG00000014919.13	COX15	protein_coding	chr10	-	99714545	99714590	45	5030	1308	odORF	ATG	0.48584	0	0	-7	0.0144	Extracellular	0.001	0	0	0.999	0.138	0	0	0	0	0	0	0	0
ENST00000016171.6:chr10:-|8|5030:79:1312|canonical|ATG	ENSG00000014919.13	COX15	protein_coding	chr10	-	99714586	99732049	1233	5030	79	canonical	ATG	1e-05	1	1	5.41	1	Mitochondrion	0.997	0	0	0	0.138	0.001	0.002	0	0	ENSMUST00000045562.5:19:-|8|4798:90:1332|canonical|ATG	ENSDART00000109737:13:+|15|1583:137:1337|canonical|ATG	T06D8.5.1:II:-|1|1345:6:1194|canonical|ATG	YER141W:V:+|9|1736:85:1546|canonical|ATG
ENST00000017003.7:chr17:+|1|3507:16:2614|canonical|ATG	ENSG00000015532.10	XYLT2	protein_coding	chr17	+	50346140	50360291	2598	3507	16	canonical	ATG	0	1	1	6.23	1	Golgi_apparatus	0.855	0	0	0.036	0.138	0.039	0.01	0.881	0.032	ENSMUST00000116349.8:11:-|8|3442:109:2707|canonical|ATG	ENSDART00000082902:3:+|4|2726:26:2630|canonical|ATG	Y50D4C.4a.1:V:-|2|2584:13:2434|canonical|ATG	0
ENST00000019019.6:chrX:+|24|1986:275:356|uORF|ATG	ENSG00000068438.15	FTSJ1	protein_coding	chrX	+	48476600	48477973	81	1986	275	uORF	ATG	0.24592	0	0	-9.46	0.0352	Mitochondrion	0.259	0.311	0.071	0.019	0.138	0.002	0	0.001	0	0	0	0	0
ENST00000019019.6:chrX:+|41|1986:430:1414|canonical|ATG	ENSG00000068438.15	FTSJ1	protein_coding	chrX	+	48478047	48483018	984	1986	430	canonical	ATG	6e-05	1	0	4.91	1	Cytoplasm	0.02	0.424	0.539	0.002	0.138	0.012	0.001	0.002	0.002	ENSMUST00000115595.7:X:-|26|1656:262:1231|canonical|ATG	ENSDART00000185277:21:-|4|4128:21:993|canonical|ATG	R74.7.1:III:+|1|1159:10:1024|canonical|ATG	YBR061C:II:-|2|1048:48:981|canonical|ATG
ENST00000019019.6:chrX:+|9|1986:82:115|uORF|ATG	ENSG00000068438.15	FTSJ1	protein_coding	chrX	+	48476241	48476274	33	1986	82	uORF	ATG	0.58872	0	0	-9.02	0.0108	Extracellular	0.019	0.076	0.074	0.808	0.138	0.01	0	0	0.001	0	0	0	0
ENST00000019103.8:chr2:-|14|1854:258:1581|canonical|ATG	ENSG00000080293.10	SCTR	protein_coding	chr2	-	119440116	119524226	1323	1854	258	canonical	ATG	0	1	1	3.47	1	Cell_membrane	0.951	0.002	0	0.001	0.138	0.781	0.078	0.041	0.085	ENSMUST00000072886.10:1:+|30|2012:364:1759|canonical|ATG	ENSDART00000143759:24:-|40|1741:409:1591|truncation|ATG	C13B9.4d.1:III:-|8|2318:80:1676|canonical|ATG	0
ENST00000020926.8:chr11:-|427|5165:5081:5099|dORF|ATG	ENSG00000019505.8	SYT13	protein_coding	chr11	-	45240368	45240386	18	5165	5081	dORF	ATG	0.79349	0	0	-7.2	0.0078	Extracellular	0.109	0.081	0.096	0.48	0.138	0.01	0.013	0.01	0.147	0	0	0	0
ENST00000020926.8:chr11:-|8|5165:135:1416|canonical|ATG	ENSG00000019505.8	SYT13	protein_coding	chr11	-	45244051	45286207	1281	5165	135	canonical	ATG	3e-05	1	1	6.34	1	Cell_membrane	0.919	0.02	0.009	0.018	0.138	0.352	0.252	0.109	0.014	ENSMUST00000028648.2:2:+|3|3761:90:1371|canonical|ATG	ENSDART00000024590:7:+|34|5206:329:1592|canonical|ATG	T23H2.2.1:I:+|6|1534:94:1240|canonical|ATG	0
ENST00000020945.4:chr8:-|11|2180:165:972|canonical|ATG	ENSG00000019549.13	SNAI2	protein_coding	chr8	-	48918806	48921265	807	2180	165	canonical	ATG	7e-05	1	0	6.49	1	Nucleus	0.033	0.954	0.044	0	0.138	0	0	0	0	ENSMUST00000023356.7:16:+|7|2021:123:933|canonical|ATG	ENSDART00000058571:24:+|14|2992:133:907|canonical|ATG	K02D7.2.1:IV:-|1|622:1:583|canonical|ATG	YOR113W:XV:+|5|2903:139:2884|canonical|ATG
ENST00000020945.4:chr8:-|7|2180:92:101|uORF|ATG	ENSG00000019549.13	SNAI2	protein_coding	chr8	-	48921329	48921338	9	2180	92	uORF	ATG	0.92134	0	0	-1.55	0.0086	Extracellular	0.611	0.004	0.003	0.234	0.138	0.223	0.107	0.221	0.021	0	0	0	0
ENST00000022615.9:chr8:+|12|1418:138:180|iORF|ATG	ENSG00000078668.14	VDAC3	protein_coding	chr8	+	42394257	42395104	42	1418	138	iORF	ATG	0.48928	0	0	-6.81	0.0145	Mitochondrion	0.198	0.015	0.086	0.381	0.138	0.069	0.002	0.001	0.01	0	0	0	0
ENST00000022615.9:chr8:+|6|1418:92:944|canonical|ATG	ENSG00000078668.14	VDAC3	protein_coding	chr8	+	42394211	42405462	852	1418	92	canonical	ATG	4e-05	1	0	5.28	1	Cytoplasm	0.023	0.003	0.395	0.119	0.138	0.004	0.002	0	0.029	ENSMUST00000009036.10:8:-|8|1354:78:930|canonical|ATG	ENSDART00000134044:8:-|1|1574:5:962|canonical|ATG	R05G6.7.1:IV:-|1|1024:4:856|canonical|ATG	YNL055C:XIV:-|4|960:89:941|canonical|ATG
ENST00000023064.9:chr19:-|18|1766:194:1658|canonical|ATG	ENSG00000021488.13	SLC7A9	protein_coding	chr19	-	32830619	32868534	1464	1766	194	canonical	ATG	0	1	1	6.25	1	Cell_membrane	0.967	0	0	0	0.138	0.856	0.034	0.044	0.065	ENSMUST00000032703.9:7:+|18|1940:336:1800|canonical|ATG	ENSDART00000173830:7:+|19|2179:159:1638|canonical|ATG	F27C8.1.2:IV:-|1|1931:2:1484|canonical|ATG	YGR055W:VII:+|3|1928:66:1791|canonical|ATG
ENST00000023939.8:chr20:+|15|1745:114:1125|canonical|ATG	ENSG00000022277.13	RTF2	protein_coding	chr20	+	56468697	56518265	1011	1745	114	canonical	ATG	2e-05	1	0	5.22	1	Nucleus	0.337	0.705	0.077	0.003	0.138	0.204	0.002	0.005	0.001	ENSMUST00000029005.3:2:+|8|2173:116:1040|canonical|ATG	ENSDART00000059438:6:+|4|1785:94:1027|canonical|ATG	C01A2.5.1:I:+|5|1118:83:986|canonical|ATG	0
ENST00000024061.7:chr8:-|30|3546:309:2706|canonical|ATG	ENSG00000022567.10	SLC45A4	protein_coding	chr8	-	141211441	141228266	2397	3546	309	canonical	ATG	0	1	1	3.87	1	Cell_membrane	0.916	0.002	0	0	0.138	0.792	0.029	0.02	0.152	ENSMUST00000151288.7:15:-|91|7509:811:3169|canonical|ATG	ENSDART00000156804:16:-|20|6630:323:2696|truncation|ATG	0	0
ENST00000025008.10:chr8:-|14|6636:258:273|uORF|ATG	ENSG00000023287.13	RB1CC1	protein_coding	chr8	-	52714163	52714178	15	6636	258	uORF	ATG	0.84077	0	0	-5.12	0.0077	Mitochondrion	0.809	0.007	0.009	0.154	0.138	0.243	0.013	0.065	0.048	0	0	0	0
ENST00000025008.10:chr8:-|17|6636:303:432|uORF|ATG	ENSG00000023287.13	RB1CC1	protein_coding	chr8	-	52686897	52714133	129	6636	303	uORF	ATG	0.11531	0	0	-5.25	0.1076	Mitochondrion	0.45	0.025	0.058	0.097	0.138	0.004	0	0.001	0.004	0	0	0	0
ENST00000025008.10:chr8:-|33|6636:528:5313|canonical|ATG	ENSG00000023287.13	RB1CC1	protein_coding	chr8	-	52623781	52685469	4785	6636	528	canonical	ATG	0	1	0	5.24	1	Cytoplasm	0.012	0.113	0.841	0	0.138	0.004	0.001	0.038	0.003	ENSMUST00000027040.12:1:+|27|7607:468:5235|canonical|ATG	ENSDART00000113014:24:+|1|4869:1:4870|canonical|ATG	T08A9.1.1:X:+|2|4457:72:4083|truncation|ATG	0
ENST00000025301.4:chr13:+|195|9915:2356:2362|iORF|ATG	ENSG00000023516.9	AKAP11	protein_coding	chr13	+	42300925	42300931	6	9915	2356	iORF	ATG	0.99421	0	0	-10.93	0.0061	Cell_membrane	0.592	0.068	0.093	0.081	0.138	0.199	0.082	0.12	0.126	0	0	0	0
ENST00000025301.4:chr13:+|19|9915:177:5883|canonical|ATG	ENSG00000023516.9	AKAP11	protein_coding	chr13	+	42286348	42319228	5706	9915	177	canonical	ATG	0	0	0	1.59	1	Cytoplasm	0.014	0.268	0.714	0	0.138	0.006	0.001	0.006	0.004	ENSMUST00000123853.8:14:-|17|9364:150:5835|canonical|ATG	ENSDART00000149736:9:+|15|8734:145:5542|canonical|ATG	0	0
ENST00000025301.4:chr13:+|6|9915:45:105|uORF|ATG	ENSG00000023516.9	AKAP11	protein_coding	chr13	+	42272195	42286012	60	9915	45	uORF	ATG	0.37628	0	0	-6.89	0.0204	Extracellular	0.059	0.075	0.145	0.492	0.138	0.007	0.001	0.001	0.025	0	0	0	0
ENST00000025399.10:chr12:+|25|1442:315:1407|canonical|ATG	ENSG00000023734.11	STRAP	protein_coding	chr12	+	15882707	15902978	1092	1442	315	canonical	ATG	0	1	0	5.32	1	Cytoplasm	0.149	0.081	0.397	0.002	0.138	0.004	0.005	0.002	0.01	ENSMUST00000064910.6:6:+|16|2650:278:1331|canonical|ATG	ENSDART00000124627:4:-|18|1823:204:1194|canonical|ATG	Y74C10AR.1a.1:I:+|1|1267:3:987|canonical|ATG	YMR146C:XIII:-|5|1264:107:1151|canonical|ATG
ENST00000026218.9:chr16:+|2|2846:89:2372|canonical|ATG	ENSG00000007541.17	PIGQ	protein_coding	chr16	+	574074	583634	2283	2846	89	canonical	ATG	0	1	1	1.14	1	Cell_membrane	0.993	0.001	0	0	0.138	0.615	0.306	0.034	0.013	ENSMUST00000026823.15:17:-|17|3173:245:1991|canonical|ATG	ENSDART00000143710:3:-|23|2842:305:2060|canonical|ATG	F01G4.5.1:IV:-|1|902:6:816|canonical|ATG	YGR216C:VII:-|5|1928:79:1909|canonical|ATG
ENST00000027335.8:chr8:-|148|3670:1853:1859|iORF|ATG	ENSG00000079112.10	CDH17	protein_coding	chr8	-	94151898	94151904	6	3670	1853	iORF	ATG	0.98437	0	0	-11.51	0.0062	Cell_membrane	0.592	0.068	0.093	0.081	0.138	0.199	0.082	0.12	0.126	0	0	0	0
ENST00000027335.8:chr8:-|6|3670:94:2593|canonical|ATG	ENSG00000079112.10	CDH17	protein_coding	chr8	-	94128239	94194685	2499	3670	94	canonical	ATG	0	1	1	2.35	1	Cell_membrane	0.999	0	0	0	0.138	0.998	0.001	0	0	ENSMUST00000029871.11:4:+|12|3462:158:2642|canonical|ATG	ENSDART00000042895:16:+|10|3326:92:2699|canonical|ATG	F15B9.7a.1:V:+|4|8035:24:7812|truncation|ATG	0
ENST00000029410.10:chr5:+|3|1698:57:438|ouORF|ATG	ENSG00000027847.14	B4GALT7	protein_coding	chr5	+	177600187	177604486	381	1698	57	ouORF	ATG	0.00278	0	0	-7.44	0.9688	Cytoplasm	0.048	0.266	0.332	0.237	0.138	0.015	0	0	0	ENSMUST00000100764.9:13:+|15|2195:225:429|ouORF|ATG	0	0	0
ENST00000029410.10:chr5:+|5|1698:80:1064|canonical|ATG	ENSG00000027847.14	B4GALT7	protein_coding	chr5	+	177600210	177609695	984	1698	80	canonical	ATG	0	1	1	6.17	1	Golgi_apparatus	0.995	0	0	0	0.138	0.001	0.004	0.994	0.001	ENSMUST00000064701.7:13:+|9|2130:79:1063|canonical|ATG	ENSDART00000037999:14:-|50|1607:521:1475|canonical|ATG	R10E11.4.1:III:-|3|1175:43:913|canonical|ATG	0
ENST00000031146.8:chr14:+|54|5192:679:1405|canonical|ATG	ENSG00000029364.12	SLC39A9	protein_coding	chr14	+	69399369	69458593	726	5192	679	canonical	ATG	0.00013	1	1	5.84	1	Cell_membrane	0.835	0	0	0	0.138	0.628	0.032	0.016	0.318	ENSMUST00000085245.6:12:+|54|5201:643:1570|canonical|ATG	ENSDART00000103397:17:+|53|1933:580:1510|canonical|ATG	T01D3.5.2:V:-|6|1671:101:1247|canonical|ATG	YOR079C:XV:-|2|1021:60:1002|canonical|ATG
ENST00000033079.7:chr5:-|27|5465:453:3201|canonical|ATG	ENSG00000031003.11	FAM13B	protein_coding	chr5	-	137940224	138019111	2748	5465	453	canonical	ATG	0	1	0	2.99	1	Cytoplasm	0.032	0.48	0.492	0	0.138	0.003	0.001	0.019	0.005	ENSMUST00000040506.7:18:-|29|3344:498:3054|canonical|ATG	ENSDART00000113376:14:-|32|5224:326:2999|canonical|ATG	C38D4.5b.1:III:+|6|2918:71:2588|canonical|ATG	YOR127W:XV:+|22|3352:298:3322|canonical|ATG
ENST00000034275.12:chr19:-|1|1762:5:1505|canonical|ATG	ENSG00000031823.14	RANBP3	protein_coding	chr19	-	5917609	5978082	1500	1762	5	canonical	ATG	0	1	0	6.21	1	Cytoplasm	0.045	0.347	0.624	0.001	0.138	0.009	0.001	0.012	0.005	ENSMUST00000002445.9:17:+|3|2373:33:1509|canonical|ATG	ENSDART00000100173:2:+|13|4422:132:1710|canonical|ATG	R12C12.2.1:II:+|1|1290:3:1026|canonical|ATG	YIL063C:IX:-|5|1068:65:1049|canonical|ATG
ENST00000035307.7:chr7:+|100|3989:1165:1231|uORF|ATG	ENSG00000033100.17	CHPF2	protein_coding	chr7	+	151233646	151233712	66	3989	1165	uORF	ATG	0.33424	0	0	-8.83	0.0231	Extracellular	0	0	0	1	0.138	0	0	0	0	0	0	0	0
ENST00000035307.7:chr7:+|119|3989:1370:1439|uORF|ATG	ENSG00000033100.17	CHPF2	protein_coding	chr7	+	151233851	151233920	69	3989	1370	uORF	ATG	0.3205	0	0	-8	0.0249	Mitochondrion	0.342	0.027	0.036	0.336	0.138	0.008	0.001	0.002	0.009	0	0	0	0
ENST00000035307.7:chr7:+|136|3989:1530:3849|canonical|ATG	ENSG00000033100.17	CHPF2	protein_coding	chr7	+	151234011	151238681	2319	3989	1530	canonical	ATG	0	1	0	7.23	1	Endoplasmic_reticulum	0.454	0.001	0.001	0.254	0.138	0.033	0.361	0.218	0.104	ENSMUST00000088295.8:5:+|137|5371:1298:3605|canonical|ATG	ENSDART00000083967:7:+|34|3401:335:2630|canonical|ATG	PAR2.4a.3:III:-|9|3148:134:2549|canonical|ATG	0
ENST00000035307.7:chr7:+|20|3989:283:427|uORF|ATG	ENSG00000033100.17	CHPF2	protein_coding	chr7	+	151232764	151232908	144	3989	283	uORF	ATG	0.08712	0	0	-5.38	0.1542	Plastid	0.562	0.03	0.009	0.005	0.138	0.001	0	0	0	0	0	0	0
ENST00000035307.7:chr7:+|60|3989:751:808|uORF|ATG	ENSG00000033100.17	CHPF2	protein_coding	chr7	+	151233232	151233289	57	3989	751	uORF	ATG	0.39173	0	0	-6.07	0.0197	Extracellular	0.011	0	0	0.982	0.138	0.001	0	0	0	0	0	0	0
ENST00000035307.7:chr7:+|69|3989:843:879|uORF|ATG	ENSG00000033100.17	CHPF2	protein_coding	chr7	+	151233324	151233360	36	3989	843	uORF	ATG	0.57076	0	0	-6.91	0.0117	Extracellular	0.041	0.004	0.009	0.892	0.138	0.026	0	0	0	0	0	0	0
ENST00000035307.7:chr7:+|85|3989:1020:1152|uORF|ATG	ENSG00000033100.17	CHPF2	protein_coding	chr7	+	151233501	151233633	132	3989	1020	uORF	ATG	0.10553	0	0	-7.75	0.1147	Extracellular	0.112	0	0.003	0.869	0.138	0.074	0	0.004	0.031	0	0	0	0
ENST00000037243.7:chr16:+|10|974:109:463|canonical|ATG	ENSG00000034713.8	GABARAPL2	protein_coding	chr16	+	75566486	75577369	354	974	109	canonical	ATG	0.00255	1	0	5.41	0.9996	Cytoplasm	0.048	0.259	0.592	0.01	0.138	0.007	0.007	0.005	0.011	ENSMUST00000034428.7:8:+|8|1677:117:471|canonical|ATG	ENSDART00000039485:25:-|35|1079:354:708|canonical|ATG	C32D5.9.1:II:-|1|708:34:406|canonical|ATG	YBL078C:II:-|7|823:125:479|canonical|ATG
ENST00000037243.7:chr16:+|57|974:677:746|dORF|ATG	ENSG00000034713.8	GABARAPL2	protein_coding	chr16	+	75577583	75577652	69	974	677	dORF	ATG	0.28916	0	0	-6.48	0.03	Extracellular	0.018	0.058	0.072	0.651	0.138	0.001	0.001	0.003	0.008	0	0	0	0
ENST00000037243.7:chr16:+|76|974:894:906|dORF|ATG	ENSG00000034713.8	GABARAPL2	protein_coding	chr16	+	75577800	75577812	12	974	894	dORF	ATG	0.83859	0	0	-3.45	0.0085	Lysosome/Vacuole	0.183	0.076	0.075	0.187	0.138	0.015	0.031	0.05	0.413	0	0	0	0
ENST00000037502.11:chr1:-|2|2100:78:1593|canonical|ATG	ENSG00000034971.17	MYOC	protein_coding	chr1	-	171635924	171652611	1515	2100	78	canonical	ATG	0	1	0	4.03	1	Endoplasmic_reticulum	0.164	0.003	0.009	0.219	0.138	0.018	0.262	0.174	0.249	ENSMUST00000028020.10:1:+|10|2074:110:1583|canonical|ATG	ENSDART00000039345:20:+|18|2495:303:1728|canonical|ATG	C48E7.5.1:I:+|4|1591:97:1558|canonical|ATG	0
ENST00000037869.7:chr2:-|4|1810:80:497|canonical|ATG	ENSG00000035141.8	FAM136A	protein_coding	chr2	-	70297288	70302011	417	1810	80	canonical	ATG	0.00154	1	0	5.73	0.9998	Mitochondrion	0.626	0.06	0.038	0.01	0.138	0.01	0	0.005	0.004	ENSMUST00000071492.8:6:+|7|1643:88:505|canonical|ATG	0	ZK637.2.1:III:+|1|630:8:440|canonical|ATG	0
ENST00000038176.8:chr8:-|12|3574:223:2977|canonical|ATG	ENSG00000035681.9	NSMAF	protein_coding	chr8	-	58584105	58659631	2754	3574	223	canonical	ATG	0	1	0	5.89	1	Cytoplasm	0.049	0.284	0.613	0.003	0.138	0.034	0.008	0.015	0.029	ENSMUST00000029910.11:4:-|18|3507:229:2992|canonical|ATG	ENSDART00000073635:7:-|13|7814:175:2911|canonical|ATG	F10F2.1.1:III:-|4|7883:51:7575|canonical|ATG	YCR032W:III:+|8|6823:122:6626|canonical|ATG
ENST00000038176.8:chr8:-|20|3574:365:392|iORF|ATG	ENSG00000035681.9	NSMAF	protein_coding	chr8	-	58635526	58642990	27	3574	365	iORF	ATG	0.66859	0	0	-6.97	0.0096	Nucleus	0.097	0.494	0.147	0.199	0.138	0.009	0	0	0	0	0	0	0
ENST00000038176.8:chr8:-|4|3574:29:41|uORF|ATG	ENSG00000035681.9	NSMAF	protein_coding	chr8	-	58659813	58659825	12	3574	29	uORF	ATG	0.8828	0	0	-3.54	0.0078	Mitochondrion	0.714	0.009	0.009	0.009	0.138	0.022	0.002	0.006	0	0	0	0	0
ENST00000039007.5:chrX:+|6|1522:94:1159|canonical|ATG	ENSG00000036473.8	OTC	protein_coding	chrX	+	38352696	38421082	1065	1522	94	canonical	ATG	0	1	0	4.28	1	Mitochondrion	0.37	0	0.003	0	0.138	0	0	0	0	ENSMUST00000049910.12:X:+|13|2319:133:1198|canonical|ATG	ENSDART00000089526:9:-|14|1239:98:1157|canonical|ATG	D2085.1.1:II:+|2|7013:11:6623|extension|ATG	YJL088W:X:+|5|1165:129:1146|canonical|ATG
ENST00000039007.5:chrX:+|95|1522:1187:1277|dORF|ATG	ENSG00000036473.8	OTC	protein_coding	chrX	+	38421110	38421200	90	1522	1187	dORF	ATG	0.20784	0	0	-9.3	0.0446	Mitochondrion	0.256	0.013	0.063	0.373	0.138	0.014	0.003	0.008	0.023	0	0	0	0
ENST00000039989.9:chr11:+|21|4488:226:235|iORF|ATG	ENSG00000052841.15	TTC17	protein_coding	chr11	+	43379263	43379272	9	4488	226	iORF	ATG	0.93324	0	0	-6.22	0.0069	Extracellular	0.299	0.09	0.195	0.198	0.138	0.127	0.024	0.038	0.145	0	0	0	0
ENST00000039989.9:chr11:+|3|4488:36:3462|canonical|ATG	ENSG00000052841.15	TTC17	protein_coding	chr11	+	43358954	43493904	3426	4488	36	canonical	ATG	0	1	0	5.98	1	Endoplasmic_reticulum	0.268	0.094	0.049	0.064	0.138	0.025	0.511	0.076	0.096	ENSMUST00000111237.8:2:-|1|4409:15:3441|canonical|ATG	ENSDART00000065864:7:-|9|4901:96:3693|canonical|ATG	T19A5.1.1:V:+|1|4054:27:3870|canonical|ATG	0
ENST00000040584.6:chr12:+|11|2417:301:1030|canonical|ATG	ENSG00000037965.6	HOXC8	protein_coding	chr12	+	54009284	54011381	729	2417	301	canonical	ATG	0.00012	1	0	5.1	1	Nucleus	0.066	0.996	0.004	0	0.138	0	0	0	0	ENSMUST00000001703.7:15:+|5|1868:174:903|canonical|ATG	ENSDART00000103139:23:+|22|1186:263:1016|canonical|ATG	C08C3.3.1:III:-|3|1103:67:670|canonical|ATG	YDL106C:IV:-|8|1804:105:1785|canonical|ATG
ENST00000040663.8:chr19:+|156|3178:1956:1962|dORF|ATG	ENSG00000037757.14	MRI1	protein_coding	chr19	+	13773059	13773065	6	3178	1956	dORF	ATG	0.98188	0	0	-15	0.0059	Cell_membrane	0.592	0.068	0.093	0.081	0.138	0.199	0.082	0.12	0.126	0	0	0	0
ENST00000040663.8:chr19:+|8|3178:68:1178|canonical|ATG	ENSG00000037757.14	MRI1	protein_coding	chr19	+	13764588	13772281	1110	3178	68	canonical	ATG	4e-05	1	0	5.73	1	Peroxisome	0.099	0.001	0.235	0.002	0.138	0.001	0.001	0	0.002	ENSMUST00000126435.7:8:-|6|2819:65:1175|canonical|ATG	ENSDART00000111671:1:-|6|1641:107:1169|canonical|ATG	C01G10.9.2:V:+|18|1456:258:1359|canonical|ATG	YPR118W:XVI:+|6|1330:75:1311|canonical|ATG
ENST00000040738.10:chr4:-|7|10567:139:9295|canonical|ATG	ENSG00000038219.13	BOD1L1	protein_coding	chr4	-	13570010	13627587	9156	10567	139	canonical	ATG	0	1	0	2.26	1	Nucleus	0.152	0.994	0.006	0	0.138	0	0	0	0	ENSMUST00000202908.1:5:-|9|10399:148:9106|canonical|ATG	ENSDART00000161122:14:-|1|4956:1:4957|canonical|ATG	0	0
ENST00000040877.2:chr1:-|7|5206:77:4943|canonical|ATG	ENSG00000059588.10	TARBP1	protein_coding	chr1	-	234391576	234479103	4866	5206	77	canonical	ATG	0	1	0	4.63	1	Cytoplasm	0.106	0.174	0.636	0.003	0.138	0.039	0.018	0.018	0.013	ENSMUST00000170518.2:8:-|1|6383:1:4741|canonical|ATG	ENSDART00000113259:13:+|1|4713:1:4714|canonical|ATG	T14B4.1.1:II:+|1|3767:4:3682|canonical|ATG	YDL112W:IV:+|6|4448:98:4409|canonical|ATG
ENST00000043402.8:chr22:-|11|1944:227:1649|canonical|ATG	ENSG00000040608.14	RTN4R	protein_coding	chr22	-	20241710	20268092	1422	1944	227	canonical	ATG	0	1	0	6.36	1	Cell_membrane	1	0	0	0	0.138	0.997	0.002	0.001	0	ENSMUST00000059589.5:16:+|10|1938:240:1662|canonical|ATG	ENSDART00000031265:5:-|39|3275:606:2046|canonical|ATG	F40E10.4.1:X:+|6|4579:48:4281|canonical|ATG	YJL005W:X:+|11|6352:238:6319|canonical|ATG
ENST00000043402.8:chr22:-|6|1944:147:231|ouORF|ATG	ENSG00000040608.14	RTN4R	protein_coding	chr22	-	20268088	20268172	84	1944	147	ouORF	ATG	0.23507	0	0	-1.59	0.0491	Nucleus	0.043	0.874	0.053	0.059	0.138	0.003	0	0	0	0	0	0	0
ENST00000044462.12:chr15:+|7|4378:120:906|canonical|ATG	ENSG00000041357.16	PSMA4	protein_coding	chr15	+	78541927	78548944	786	4378	120	canonical	ATG	6e-05	1	0	7.24	1	Cytoplasm	0.018	0.148	0.797	0.001	0.138	0.003	0.01	0.004	0.003	ENSMUST00000034848.13:9:+|10|1165:139:925|canonical|ATG	ENSDART00000067512:25:-|4|991:87:873|canonical|ATG	Y110A7A.14.2:I:-|10|1049:160:913|canonical|ATG	YGR135W:VII:+|6|928:106:883|canonical|ATG
ENST00000045347.11:chr14:+|1|1410:1:1378|canonical|ATG	ENSG00000042317.17	SPATA7	protein_coding	chr14	+	88385818	88438422	1377	1410	1	canonical	ATG	0	1	0	-0.36	1	Cytoplasm	0.069	0.238	0.632	0	0.138	0.004	0.002	0.005	0.004	ENSMUST00000048402.11:12:+|8|2052:160:1909|canonical|ATG	ENSDART00000109582:17:-|26|1937:221:1703|canonical|ATG	0	0
ENST00000046087.7:chr7:-|8|1195:53:1109|canonical|ATG	ENSG00000042813.8	ZPBP	protein_coding	chr7	-	49937527	50093194	1056	1195	53	canonical	ATG	0	1	1	3.89	1	Golgi_apparatus	0.637	0.004	0.002	0.061	0.138	0.026	0.225	0.557	0.107	ENSMUST00000020413.3:11:-|2|4248:45:1272|canonical|ATG	0	0	0
ENST00000046640.9:chr17:+|26|4139:302:1406|canonical|ATG	ENSG00000040531.16	CTNS	protein_coding	chr17	+	3640206	3660369	1104	4139	302	canonical	ATG	1e-05	1	1	4.32	1	Cell_membrane	0.926	0	0	0.003	0.138	0.413	0.344	0.105	0.118	ENSMUST00000108476.7:11:-|27|2723:299:1403|canonical|ATG	ENSDART00000002459:11:+|17|1548:159:1314|canonical|ATG	C41C4.7b.1:II:-|2|1372:10:1135|canonical|ATG	YCR075C:III:-|4|876:74:857|canonical|ATG
ENST00000046640.9:chr17:+|30|4139:358:364|iORF|ATG	ENSG00000040531.16	CTNS	protein_coding	chr17	+	3640262	3647444	6	4139	358	iORF	ATG	0.98616	0	0	-5.75	0.0068	Cell_membrane	0.592	0.068	0.093	0.081	0.138	0.199	0.082	0.12	0.126	0	0	0	0
ENST00000046794.10:chr5:-|10|4232:115:145|uORF|ATG	ENSG00000043462.13	LCP2	protein_coding	chr5	-	170297633	170297663	30	4232	115	uORF	ATG	0.63598	0	0	-2.6	0.0119	Extracellular	0.155	0.077	0.156	0.463	0.138	0.035	0.002	0.002	0.044	0	0	0	0
ENST00000046794.10:chr5:-|15|4232:167:1769|canonical|ATG	ENSG00000043462.13	LCP2	protein_coding	chr5	-	170248696	170297611	1602	4232	167	canonical	ATG	1e-05	1	0	5.1	1	Nucleus	0.024	0.519	0.465	0.001	0.138	0.007	0.001	0.002	0.004	ENSMUST00000052413.11:11:+|30|3644:435:2037|canonical|ATG	ENSDART00000131424:14:+|8|1497:174:1365|truncation|ATG	0	0
ENST00000046794.10:chr5:-|92|4232:1491:1746|iORF|ATG	ENSG00000043462.13	LCP2	protein_coding	chr5	-	170248719	170250884	255	4232	1491	iORF	ATG	0.01619	0	0	-7.53	0.6821	Extracellular	0.051	0.027	0.042	0.664	0.138	0.005	0	0.002	0.002	0	0	0	0
ENST00000052569.10:chr6:-|24|4590:241:1606|canonical|ATG	ENSG00000047932.14	GOPC	protein_coding	chr6	-	117563253	117602288	1365	4590	241	canonical	ATG	4e-05	1	0	6.44	1	Cytoplasm	0.011	0.088	0.884	0	0.138	0.01	0.001	0.004	0.006	ENSMUST00000020008.9:10:-|23|4216:178:1546|canonical|ATG	ENSDART00000061135:20:+|11|2153:168:1536|canonical|ATG	ZK849.2c.1:I:-|1|1394:8:1181|canonical|ATG	0
ENST00000052754.10:chr12:-|15|6850:197:1277|canonical|ATG	ENSG00000011465.18	DCN	protein_coding	chr12	-	91146057	91178552	1080	6850	197	canonical	ATG	5e-05	1	0	5.6	1	Extracellular	0	0	0.001	0.991	0.138	0	0.004	0	0.004	ENSMUST00000163448.3:10:+|11|1758:206:1271|canonical|ATG	ENSDART00000013085:4:-|11|2383:98:1220|canonical|ATG	C44H4.3.1:X:+|12|2402:146:2189|canonical|ATG	YKL193C:XI:-|3|1104:66:1083|canonical|ATG
ENST00000052754.10:chr12:-|3|6850:10:19|uORF|ATG	ENSG00000011465.18	DCN	protein_coding	chr12	-	91182799	91182808	9	6850	10	uORF	ATG	0.93984	0	0	-2.69	0.0077	Plastid	0.241	0.089	0.175	0.003	0.138	0.013	0.008	0.01	0.316	0	0	0	0
ENST00000053243.6:chr16:+|14|891:116:671|canonical|ATG	ENSG00000048462.11	TNFRSF17	protein_coding	chr16	+	11965324	11967847	555	891	116	canonical	ATG	0.0001	1	1	1.4	1	Cell_membrane	0.994	0.005	0	0	0.138	0.913	0.027	0.007	0.007	ENSMUST00000023140.5:16:+|9|815:142:700|canonical|ATG	0	0	0
ENST00000053468.4:chr6:-|1|2100:13:619|canonical|ATG	ENSG00000048544.6	MRPS10	protein_coding	chr6	-	42208288	42217849	606	2100	13	canonical	ATG	0.00027	1	0	4.04	1	Mitochondrion	0.344	0	0.005	0	0.138	0	0	0	0	ENSMUST00000119945.7:17:+|1|1018:17:623|canonical|ATG	ENSDART00000067488:4:-|3|754:34:598|canonical|ATG	Y37D8A.18.1:III:+|1|575:4:475|canonical|ATG	0
ENST00000053468.4:chr6:-|48|2100:653:713|dORF|ATG	ENSG00000048544.6	MRPS10	protein_coding	chr6	-	42208194	42208254	60	2100	653	dORF	ATG	0.36254	0	0	-9.12	0.0207	Mitochondrion	0.069	0.017	0.047	0.446	0.138	0.01	0	0.001	0.004	0	0	0	0
ENST00000053867.8:chr17:+|4|2130:41:1823|canonical|ATG	ENSG00000030582.18	GRN	protein_coding	chr17	+	44349164	44352798	1782	2130	41	canonical	ATG	0	1	0	2.3	1	Extracellular	0	0	0	1	0.138	0	0	0	0	ENSMUST00000049460.11:11:+|14|2331:188:1997|canonical|ATG	ENSDART00000105686:24:+|9|2872:160:2350|canonical|ATG	T22H2.6a.1:I:+|1|1182:1:1078|canonical|ATG	0
ENST00000054650.9:chr1:+|15|1361:157:877|canonical|ATG	ENSG00000041988.16	THAP3	protein_coding	chr1	+	6625218	6633077	720	1361	157	canonical	ATG	0.00021	1	0	1.83	1	Nucleus	0.06	0.762	0.204	0.001	0.138	0.006	0	0	0	ENSMUST00000036680.7:4:-|2|1124:42:699|canonical|ATG	ENSDART00000060193:23:-|16|1627:247:889|canonical|ATG	0	0
ENST00000054650.9:chr1:+|5|1361:27:63|uORF|ATG	ENSG00000041988.16	THAP3	protein_coding	chr1	+	6624893	6624929	36	1361	27	uORF	ATG	0.54195	0	0	-8.22	0.0123	Mitochondrion	0.282	0.025	0.017	0.253	0.138	0.019	0.001	0.003	0	0	0	0	0
ENST00000054650.9:chr1:+|78|1361:985:1123|dORF|ATG	ENSG00000041988.16	THAP3	protein_coding	chr1	+	6633185	6633323	138	1361	985	dORF	ATG	0.0854	0	0	-6.48	0.1553	Extracellular	0.04	0.008	0.051	0.671	0.138	0	0	0	0.001	0	0	0	0
ENST00000054666.11:chr1:+|6|2178:89:392|canonical|ATG	ENSG00000049245.13	VAMP3	protein_coding	chr1	+	7771383	7779645	303	2178	89	canonical	ATG	0.00722	1	1	6.62	0.9979	Golgi_apparatus	0.955	0.016	0.001	0	0.138	0.089	0.27	0.529	0.059	ENSMUST00000030797.3:4:-|3|2120:79:391|canonical|ATG	ENSDART00000187653:11:+|16|3633:153:462|canonical|ATG	T10H9.4.1:V:-|3|807:31:361|canonical|ATG	YOR327C:XV:-|9|648:160:508|canonical|ATG
ENST00000054668.5:chr1:-|3|420:25:421|truncation|ATG	ENSG00000049247.14	UTS2	protein_coding	chr1	-	7847765	7853407	396	420	25	truncation	ATG	0	1	0	-4.08	1	Mitochondrion	0.436	0.06	0.062	0.057	0.138	0.091	0.003	0.011	0.015	0	0	0	0
ENST00000054950.4:chr11:+|7|2369:124:1120|canonical|ATG	ENSG00000049449.10	RCN1	protein_coding	chr11	+	32091196	32104472	996	2369	124	canonical	ATG	2e-05	1	0	6.59	1	Endoplasmic_reticulum	0.426	0.001	0.001	0.03	0.138	0.002	0.784	0.165	0.012	ENSMUST00000006128.6:2:-|7|2720:115:1093|canonical|ATG	ENSDART00000102363:7:-|32|2039:259:1222|canonical|ATG	M03F4.7a.2:X:-|24|1427:227:1172|canonical|ATG	0
ENST00000055077.8:chr7:-|1|1685:17:1082|canonical|ATG	ENSG00000049541.11	RFC2	protein_coding	chr7	-	74232105	74254383	1065	1685	17	canonical	ATG	0	1	0	6.35	1	Cytoplasm	0.074	0.141	0.75	0.001	0.138	0.03	0.006	0.015	0.02	ENSMUST00000023867.7:5:+|4|4995:100:1150|canonical|ATG	ENSDART00000122513:21:-|4|1529:20:1175|canonical|ATG	F58F6.4.1:IV:+|1|1101:3:1008|canonical|ATG	YOL094C:XV:-|4|1103:75:1047|canonical|ATG
ENST00000055335.11:chrX:+|6|3477:78:2478|canonical|ATG	ENSG00000049769.14	PPP1R3F	protein_coding	chrX	+	49269869	49287090	2400	3477	78	canonical	ATG	0	1	1	2.45	1	Cell_membrane	0.982	0.1	0.008	0	0.138	0.783	0.053	0.029	0.008	ENSMUST00000115742.8:X:-|1|3066:1:2401|canonical|ATG	ENSDART00000156340:8:+|19|4439:256:3703|canonical|ATG	0	0
ENST00000055682.12:chrX:-|27|11717:618:5169|canonical|ATG	ENSG00000050030.16	NEXMIF	protein_coding	chrX	-	74739404	74745650	4551	11717	618	canonical	ATG	0	1	0	2.54	1	Nucleus	0.067	0.935	0.063	0	0.138	0.002	0	0	0	ENSMUST00000087879.10:X:-|36|10891:589:5137|canonical|ATG	ENSDART00000161311:14:+|62|8055:700:4300|truncation|ATG	0	0
ENST00000056217.10:chr7:+|12|5482:113:4907|canonical|ATG	ENSG00000050327.15	ARHGEF5	protein_coding	chr7	+	144362669	144380056	4794	5482	113	canonical	ATG	0	1	0	-0.29	1	Cytoplasm	0.013	0.126	0.864	0	0.138	0.008	0	0.001	0.001	ENSMUST00000031750.13:6:+|10|5469:175:4921|canonical|ATG	ENSDART00000113598:23:-|1|2877:1:2878|canonical|ATG	K07D4.7a.1:II:+|3|3812:30:3510|canonical|ATG	YLR371W:XII:+|20|4472:218:4289|canonical|ATG
ENST00000056233.4:chr7:+|185|3740:2400:2418|dORF|ATG	ENSG00000050344.9	NFE2L3	protein_coding	chr7	+	26185796	26185814	18	3740	2400	dORF	ATG	0.79184	0	0	-7.39	0.0078	Extracellular	0.25	0.02	0.02	0.343	0.138	0.031	0.021	0.035	0.281	0	0	0	0
ENST00000056233.4:chr7:+|23|3740:302:2387|canonical|ATG	ENSG00000050344.9	NFE2L3	protein_coding	chr7	+	26152498	26185783	2085	3740	302	canonical	ATG	0	1	1	0.21	1	Endoplasmic_reticulum	0.348	0.025	0.003	0.225	0.138	0.042	0.351	0.275	0.065	ENSMUST00000005103.11:6:+|28|2544:238:2221|canonical|ATG	ENSDART00000152991:12:+|48|5275:491:2657|canonical|ATG	T19E7.2b.1:IV:-|7|1687:89:1022|canonical|ATG	0
ENST00000057513.8:chr4:-|19|2397:227:1175|truncation|ATG	ENSG00000050730.16	TNIP3	protein_coding	chr4	-	121132630	121164095	948	2397	227	truncation	ATG	0	1	0	-0.36	1	Nucleus	0.231	0.529	0.294	0.005	0.138	0.032	0.004	0.08	0.012	ENSMUST00000212375.1:6:+|2|1543:21:861|canonical|ATG	ENSDART00000158329:14:+|8|7113:136:2095|canonical|ATG	0	0
ENST00000060969.6:chr1:-|10|5494:79:703|canonical|ATG	ENSG00000052723.12	SIKE1	protein_coding	chr1	-	114774270	114780607	624	5494	79	canonical	ATG	0.00161	1	0	5.25	0.9998	Cytoplasm	0.096	0.233	0.588	0.001	0.138	0.016	0.005	0.081	0.064	ENSMUST00000029447.11:3:+|6|7375:102:726|canonical|ATG	ENSDART00000189046:23:-|49|4769:351:987|canonical|ATG	0	0
ENST00000061240.7:chr4:+|10|7291:140:149|uORF|ATG	ENSG00000038295.8	TLL1	protein_coding	chr4	+	165873375	165873384	9	7291	140	uORF	ATG	0.9393	0	0	-4.67	0.0071	Extracellular	0.207	0	0	0.705	0.138	0.294	0	0	0	0	0	0	0
ENST00000061240.7:chr4:+|35|7291:520:538|uORF|ATG	ENSG00000038295.8	TLL1	protein_coding	chr4	+	165873755	165873773	18	7291	520	uORF	ATG	0.79913	0	0	-4.59	0.0083	Extracellular	0.021	0.005	0.013	0.874	0.138	0.006	0.002	0.002	0.075	0	0	0	0
ENST00000061240.7:chr4:+|41|7291:669:3711|canonical|ATG	ENSG00000038295.8	TLL1	protein_coding	chr4	+	165873904	166100876	3042	7291	669	canonical	ATG	0	1	0	5.8	1	Extracellular	0.008	0.001	0.003	0.89	0.138	0.006	0.039	0.002	0.058	ENSMUST00000066166.5:8:-|30|4767:611:3653|canonical|ATG	ENSDART00000054472:1:-|43|4633:470:3539|canonical|ATG	F38E9.2.1:X:+|6|3163:133:2989|canonical|ATG	0
ENST00000064571.3:chr20:-|103|3154:1349:1955|canonical|ATG	ENSG00000054803.4	CBLN4	protein_coding	chr20	-	55998556	56004171	606	3154	1349	canonical	ATG	0.00025	1	0	6.18	1	Extracellular	0.079	0.001	0.003	0.472	0.138	0.011	0.266	0.007	0.227	ENSMUST00000087950.3:2:-|91|2902:1169:1766|canonical|ATG	ENSDART00000087148:23:+|32|1441:404:1004|canonical|ATG	0	0
ENST00000064571.3:chr20:-|28|3154:428:485|uORF|ATG	ENSG00000054803.4	CBLN4	protein_coding	chr20	-	56005035	56005092	57	3154	428	uORF	ATG	0.38985	0	0	-6.6	0.0196	Extracellular	0.332	0.073	0.036	0.337	0.138	0.053	0.002	0.005	0.045	0	0	0	0
ENST00000064571.3:chr20:-|57|3154:790:844|uORF|ATG	ENSG00000054803.4	CBLN4	protein_coding	chr20	-	56004676	56004730	54	3154	790	uORF	ATG	0.41072	0	0	-6.26	0.0184	Mitochondrion	0.409	0.057	0.064	0.305	0.138	0.128	0.001	0.02	0.058	0	0	0	0
ENST00000064571.3:chr20:-|80|3154:1017:1023|uORF|ATG	ENSG00000054803.4	CBLN4	protein_coding	chr20	-	56004497	56004503	6	3154	1017	uORF	ATG	0.98176	0	0	-8.65	0.0065	Cell_membrane	0.592	0.068	0.093	0.081	0.138	0.199	0.082	0.12	0.126	0	0	0	0
ENST00000064724.8:chr3:+|13|2758:200:824|canonical|ATG	ENSG00000013297.12	CLDN11	protein_coding	chr3	+	170419066	170432756	624	2758	200	canonical	ATG	0.00047	1	1	7.03	1	Cell_membrane	0.955	0	0	0	0.138	0.878	0.014	0.012	0.096	ENSMUST00000046174.7:3:+|18|1870:231:855|canonical|ATG	ENSDART00000010615:2:-|15|1316:194:842|canonical|ATG	0	0
ENST00000064778.8:chr11:-|8|7296:286:1021|canonical|ATG	ENSG00000054965.11	FAM168A	protein_coding	chr11	-	73407530	73468474	735	7296	286	canonical	ATG	0.0006	1	0	5.29	1	Nucleus	0.413	0.961	0.029	0.001	0.138	0	0	0	0	ENSMUST00000107042.8:7:+|15|6388:278:1013|canonical|ATG	ENSDART00000171495:18:+|14|1858:196:904|canonical|ATG	0	0
ENST00000064780.7:chr11:+|7|3402:127:1420|canonical|ATG	ENSG00000054967.13	RELT	protein_coding	chr11	+	73389136	73395491	1293	3402	127	canonical	ATG	6e-05	1	1	4.06	1	Cell_membrane	1	0	0	0	0.138	0.999	0.001	0.001	0	ENSMUST00000008462.10:7:-|9|2851:158:1469|canonical|ATG	ENSDART00000185754:18:-|65|4827:707:1913|canonical|ATG	0	0
ENST00000066544.8:chr17:-|10|5830:124:2599|canonical|ATG	ENSG00000004897.12	CDC27	protein_coding	chr17	-	47120934	47189172	2475	5830	124	canonical	ATG	0	1	0	4.38	1	Cytoplasm	0.011	0.136	0.847	0	0.138	0.006	0.001	0.005	0.004	ENSMUST00000093923.8:11:-|11|5425:95:2573|canonical|ATG	ENSDART00000132190:3:+|11|3774:122:2624|canonical|ATG	Y110A7A.17a.1:I:-|1|2655:13:2380|canonical|ATG	YBL084C:II:-|11|2444:148:2425|canonical|ATG
ENST00000066544.8:chr17:-|4|5830:46:115|uORF|ATG	ENSG00000004897.12	CDC27	protein_coding	chr17	-	47189181	47189250	69	5830	46	uORF	ATG	0.32133	0	0	1.94	0.0977	Mitochondrion	0.446	0.35	0.021	0.03	0.138	0.018	0.001	0.004	0	ENSMUST00000093923.8:11:-|3|5425:17:86|uORF|ATG	0	0	0
ENST00000070846.11:chr12:-|1|4361:47:2693|canonical|ATG	ENSG00000057294.16	PKP2	protein_coding	chr12	-	32792423	32896731	2646	4361	47	canonical	ATG	1e-05	1	0	5.9	1	Cytoplasm	0.031	0.243	0.684	0.002	0.138	0.011	0.002	0.002	0.002	ENSMUST00000039408.2:16:+|6|2918:56:2444|canonical|ATG	ENSDART00000035899:4:+|20|2824:287:2654|truncation|ATG	Y105C5B.21d.1:IV:-|1|3307:1:3037|canonical|ATG	0
ENST00000072644.7:chr1:-|110|1821:1275:1368|odORF|ATG	ENSG00000058799.15	YIPF1	protein_coding	chr1	-	53852186	53860064	93	1821	1275	odORF	ATG	0.19956	0	0	-7.83	0.0484	Extracellular	0	0	0	0.999	0.138	0	0	0	0	0	0	0	0
ENST00000072644.7:chr1:-|21|1821:355:1276|canonical|ATG	ENSG00000058799.15	YIPF1	protein_coding	chr1	-	53860063	53888937	921	1821	355	canonical	ATG	0	1	1	5.58	1	Endoplasmic_reticulum	0.914	0.001	0	0	0.138	0.184	0.371	0.219	0.216	ENSMUST00000075693.11:4:+|11|1321:150:1071|canonical|ATG	ENSDART00000006748:2:-|17|1965:174:1095|canonical|ATG	Y25C1A.7a.1:II:-|3|1164:26:860|canonical|ATG	YGL161C:VII:-|10|1112:132:1065|canonical|ATG
ENST00000072644.7:chr1:-|5|1821:86:197|uORF|ATG	ENSG00000058799.15	YIPF1	protein_coding	chr1	-	53889352	53889463	111	1821	86	uORF	ATG	0.14394	0	0	-7.36	0.0766	Mitochondrion	0.083	0.278	0.093	0.138	0.138	0.006	0	0.001	0	0	0	0	0
ENST00000072869.9:chr7:+|18|2574:274:334|uORF|ATG	ENSG00000133597.11	ADCK2	protein_coding	chr7	+	140673217	140673277	60	2574	274	uORF	ATG	0.36878	0	0	-7.71	0.0207	Mitochondrion	0.864	0	0	0.006	0.138	0.042	0.001	0.003	0	0	0	0	0
ENST00000072869.9:chr7:+|23|2574:387:2268|canonical|ATG	ENSG00000133597.11	ADCK2	protein_coding	chr7	+	140673330	140694803	1881	2574	387	canonical	ATG	0	1	0	3.46	1	Mitochondrion	0.917	0.003	0.004	0.001	0.138	0.011	0.065	0.006	0.001	ENSMUST00000140364.7:6:+|25|3542:429:2283|canonical|ATG	ENSDART00000113032:25:+|43|3084:453:2253|canonical|ATG	Y32H12A.7.1:III:-|1|1894:5:1748|canonical|ATG	YPL109C:XVI:-|19|2318:325:2299|canonical|ATG
ENST00000074304.9:chr2:+|29|6752:394:3328|canonical|ATG	ENSG00000040933.16	INPP4A	protein_coding	chr2	+	98520048	98587608	2934	6752	394	canonical	ATG	3e-05	0	0	6.33	1	Cytoplasm	0.017	0.246	0.728	0	0.138	0.012	0.001	0.005	0.003	ENSMUST00000137266.7:1:+|1|2934:1:2935|canonical|ATG	ENSDART00000061745:6:-|21|3645:210:2961|canonical|ATG	0	0
ENST00000075120.12:chr12:-|19|3827:154:1645|canonical|ATG	ENSG00000059804.16	SLC2A3	protein_coding	chr12	-	7921412	7936034	1491	3827	154	canonical	ATG	0	1	1	5.72	1	Cell_membrane	0.868	0	0	0	0.138	0.786	0.013	0.01	0.188	ENSMUST00000032476.10:6:-|33|3959:356:1838|canonical|ATG	ENSDART00000134816:19:-|31|3968:335:1961|canonical|ATG	H17B01.1a.1:II:+|1|1625:3:1482|canonical|ATG	YBR241C:II:-|6|1601:115:1582|canonical|ATG
ENST00000075120.12:chr12:-|3|3827:13:64|uORF|ATG	ENSG00000059804.16	SLC2A3	protein_coding	chr12	-	7936124	7936175	51	3827	13	uORF	ATG	0.4344	0	0	-8.03	0.0164	Extracellular	0.055	0.01	0.005	0.909	0.138	0.026	0.001	0.005	0.016	0	0	0	0
ENST00000075322.11:chr8:-|5|3086:60:2652|canonical|ATG	ENSG00000136960.13	ENPP2	protein_coding	chr8	-	119557520	119638780	2592	3086	60	canonical	ATG	0	1	1	6.28	1	Extracellular	0.116	0	0	0.799	0.138	0.016	0.017	0.129	0.038	ENSMUST00000041591.15:15:-|2|3095:42:2631|canonical|ATG	ENSDART00000047920:16:+|10|3119:92:2615|truncation|ATG	C27A7.1a.1:V:+|2|2667:52:2542|canonical|ATG	YCR026C:III:-|6|2456:103:2332|canonical|ATG
ENST00000075503.8:chr12:-|26|2771:282:1551|canonical|ATG	ENSG00000060140.9	STYK1	protein_coding	chr12	-	10620143	10634618	1269	2771	282	canonical	ATG	0	1	1	3.55	1	Endoplasmic_reticulum	0.996	0.002	0	0	0.138	0.116	0.474	0.4	0.005	ENSMUST00000049150.7:6:-|74|3380:846:2136|canonical|ATG	ENSDART00000189073:16:-|1|4971:2:1346|canonical|ATG	C24G6.2a.1:V:+|2|2940:28:2740|canonical|ATG	YAR019C:I:-|3|3015:71:2996|canonical|ATG
ENST00000078429.9:chr19:+|13|4190:291:1371|canonical|ATG	ENSG00000088256.9	GNA11	protein_coding	chr19	+	3094651	3121179	1080	4190	291	canonical	ATG	0.00017	1	0	6.94	1	Cytoplasm	0.292	0.335	0.363	0.004	0.138	0.123	0.023	0.044	0.093	ENSMUST00000043604.5:10:-|19|3414:264:1344|canonical|ATG	ENSDART00000044411:2:-|33|2381:508:1588|canonical|ATG	M01D7.7a.1:I:+|26|2421:306:1374|canonical|ATG	YER020W:V:+|10|1672:166:1516|canonical|ATG
ENST00000078445.7:chr19:+|11|2588:110:122|ouORF|ATG	ENSG00000060566.14	CREB3L3	protein_coding	chr19	+	4153739	4153751	12	2588	110	ouORF	ATG	0.87643	0	0	-8.39	0.007	Lysosome/Vacuole	0.139	0.015	0.06	0.247	0.138	0.016	0.003	0.003	0.33	0	0	0	0
ENST00000080059.12:chr12:-|3|4213:51:57|uORF|ATG	ENSG00000061273.18	HDAC7	protein_coding	chr12	-	47819847	47819853	6	4213	51	uORF	ATG	0.98635	0	0	-3.17	0.0074	Cell_membrane	0.592	0.068	0.093	0.081	0.138	0.199	0.082	0.12	0.126	0	0	0	0
ENST00000080059.12:chr12:-|8|4213:119:3095|canonical|ATG	ENSG00000061273.18	HDAC7	protein_coding	chr12	-	47783840	47819785	2976	4213	119	canonical	ATG	0	1	0	5.44	1	Cytoplasm	0.026	0.378	0.604	0	0.138	0.012	0	0	0.001	ENSMUST00000118294.7:15:-|13|4069:241:3082|canonical|ATG	ENSDART00000170393:23:-|20|1293:229:1294|truncation|ATG	C10E2.3a.1:X:+|1|3045:5:2615|canonical|ATG	YNL021W:XIV:+|7|2249:91:2212|canonical|ATG
ENST00000081029.8:chr12:+|1|1829:13:985|canonical|ATG	ENSG00000061794.13	MRPS35	protein_coding	chr12	+	27710843	27755450	972	1829	13	canonical	ATG	2e-05	1	0	4.39	1	Mitochondrion	0.485	0.03	0.048	0.012	0.138	0.016	0.021	0.017	0.01	ENSMUST00000036111.9:6:+|2|4162:32:995|canonical|ATG	ENSDART00000056121:25:-|6|1513:71:1064|canonical|ATG	Y39B6A.39a.1:V:+|1|1366:14:1112|canonical|ATG	0
ENST00000081029.8:chr12:+|79|1829:1030:1036|dORF|ATG	ENSG00000061794.13	MRPS35	protein_coding	chr12	+	27755495	27755501	6	1829	1030	dORF	ATG	0.96871	0	0	-7.72	0.0067	Cell_membrane	0.592	0.068	0.093	0.081	0.138	0.199	0.082	0.12	0.126	0	0	0	0
ENST00000083182.8:chr17:-|23|6492:312:2070|canonical|ATG	ENSG00000062725.10	APPBP2	protein_coding	chr17	-	60447580	60525931	1758	6492	312	canonical	ATG	0	1	0	5.32	1	Cytoplasm	0.099	0.104	0.583	0.002	0.138	0.016	0.045	0.041	0.175	ENSMUST00000018625.9:11:-|22|6463:322:2080|canonical|ATG	ENSDART00000002824:15:-|13|2760:212:1973|canonical|ATG	C18C4.10a.2:V:-|27|2113:373:1942|canonical|ATG	0
ENST00000084798.9:chr19:-|106|1715:1514:1625|odORF|ATG	ENSG00000063180.9	CA11	protein_coding	chr19	-	48638036	48638890	111	1715	1514	odORF	ATG	0.14213	0	0	-4.49	0.0839	Mitochondrion	0.195	0.004	0.011	0.453	0.138	0.004	0.001	0.001	0.005	0	0	0	0
ENST00000084798.9:chr19:-|13|1715:206:239|uORF|ATG	ENSG00000063180.9	CA11	protein_coding	chr19	-	48645949	48645982	33	1715	206	uORF	ATG	0.58483	0	0	-6.35	0.0116	Nucleus	0.194	1	0	0	0.138	0	0	0	0	0	0	0	0
ENST00000084798.9:chr19:-|35|1715:556:1543|canonical|ATG	ENSG00000063180.9	CA11	protein_coding	chr19	-	48638118	48645632	987	1715	556	canonical	ATG	2e-05	1	0	6.12	1	Extracellular	0.055	0.005	0.013	0.779	0.138	0.01	0.033	0.004	0.026	ENSMUST00000003360.9:7:+|23|1585:431:1418|canonical|ATG	ENSDART00000178562:12:+|64|6343:734:1721|canonical|ATG	F54D8.4a.1:III:-|1|912:1:913|canonical|ATG	0
ENST00000084798.9:chr19:-|8|1715:163:253|uORF|ATG	ENSG00000063180.9	CA11	protein_coding	chr19	-	48645935	48646025	90	1715	163	uORF	ATG	0.21495	0	0	-5.53	0.046	Extracellular	0.053	0.31	0.138	0.451	0.138	0.006	0	0	0.003	0	0	0	0
ENST00000084798.9:chr19:-|9|1715:170:188|uORF|ATG	ENSG00000063180.9	CA11	protein_coding	chr19	-	48646000	48646018	18	1715	170	uORF	ATG	0.77357	0	0	-5.39	0.0085	Extracellular	0.271	0.008	0.041	0.58	0.138	0.056	0.019	0.013	0.107	0	0	0	0
ENST00000085068.7:chr19:-|8|1122:138:804|canonical|ATG	ENSG00000063241.8	ISOC2	protein_coding	chr19	-	55453307	55456486	666	1122	138	canonical	ATG	0	1	0	4.59	1	Mitochondrion	0.182	0.057	0.216	0.012	0.138	0.004	0.006	0.002	0.004	ENSMUST00000125249.2:7:+|5|2244:51:672|canonical|ATG	ENSDART00000178291:16:-|32|936:343:937|canonical|ATG	F35G2.2.1:IV:-|2|711:4:604|canonical|ATG	0
ENST00000085219.10:chr19:+|7|3274:67:2611|canonical|ATG	ENSG00000012124.17	CD22	protein_coding	chr19	+	35332040	35346697	2544	3274	67	canonical	ATG	0	1	1	-0.82	1	Cell_membrane	1	0	0	0	0.138	1	0	0	0	ENSMUST00000108125.8:7:-|22|3633:290:2930|extension|ATG	ENSDART00000128979:1:+|9|1626:110:1190|canonical|ATG	F15G9.4b.1:X:+|1|15829:38:15635|canonical|ATG	0
ENST00000086933.3:chr22:-|34|2625:549:690|odORF|ATG	ENSG00000063515.3	GSC2	protein_coding	chr22	-	19148928	19149069	141	2625	549	odORF	ATG	0.09418	0	0	-9.1	0.1297	Mitochondrion	0.701	0.014	0.108	0.025	0.138	0.005	0.008	0.002	0.003	0	0	0	0
ENST00000155093.8:chrY:+|31|5336:418:2824|canonical|ATG	ENSG00000067646.12	ZFY	protein_coding	chrY	+	2953936	2979993	2406	5336	418	canonical	ATG	0	1	0	5.5	1	Nucleus	0.033	0.998	0.002	0	0.138	0	0	0	0	ENSMUST00000088102.11:X:-|30|7002:438:2838|canonical|ATG	ENSDART00000110652:24:+|5|5477:33:2253|canonical|ATG	Y55F3AM.14.1:IV:-|2|2190:52:2041|canonical|ATG	YJL056C:X:-|1|2683:21:2664|canonical|ATG
ENST00000155840.12:chr11:+|6|3224:92:2123|canonical|ATG	ENSG00000053918.18	KCNQ1	protein_coding	chr11	+	2445098	2848003	2031	3224	92	canonical	ATG	0	1	1	5.45	1	Cell_membrane	0.986	0	0	0	0.138	0.784	0.13	0.061	0.021	ENSMUST00000009689.10:7:+|11|3029:106:2113|canonical|ATG	ENSDART00000174474:7:+|50|3824:509:2375|truncation|ATG	Y54G9A.3a.2:II:+|1|2033:2:1868|canonical|ATG	0
ENST00000155926.9:chr2:+|168|4344:2409:2499|dORF|ATG	ENSG00000071575.12	TRIB2	protein_coding	chr2	+	12740798	12740888	90	4344	2409	dORF	ATG	0.22406	0	0	-6.03	0.0427	Extracellular	0.042	0.003	0.01	0.887	0.138	0.012	0	0	0.004	0	0	0	0
ENST00000155926.9:chr2:+|200|4344:2870:2885|dORF|ATG	ENSG00000071575.12	TRIB2	protein_coding	chr2	+	12741259	12741274	15	4344	2870	dORF	ATG	0.83815	0	0	-6.81	0.0074	Mitochondrion	0.196	0.082	0.055	0.211	0.138	0.02	0	0.002	0.003	0	0	0	0
ENST00000155926.9:chr2:+|209|4344:3023:3035|dORF|ATG	ENSG00000071575.12	TRIB2	protein_coding	chr2	+	12741412	12741424	12	4344	3023	dORF	ATG	0.88602	0	0	-8.13	0.0069	Cell_membrane	0.401	0	0	0.394	0.138	0.602	0	0.001	0.004	0	0	0	0
ENST00000155926.9:chr2:+|226|4344:3233:3269|dORF|ATG	ENSG00000071575.12	TRIB2	protein_coding	chr2	+	12741622	12741658	36	4344	3233	dORF	ATG	0.57025	0	0	-7.35	0.0116	Extracellular	0.017	0.003	0.006	0.954	0.138	0.029	0	0	0	0	0	0	0
ENST00000155926.9:chr2:+|232|4344:3270:3288|dORF|ATG	ENSG00000071575.12	TRIB2	protein_coding	chr2	+	12741659	12741677	18	4344	3270	dORF	ATG	0.79101	0	0	-8.12	0.0077	Extracellular	0.326	0.002	0.007	0.67	0.138	0.107	0.002	0.002	0.028	0	0	0	0
ENST00000155926.9:chr2:+|26|4344:521:536|uORF|ATG	ENSG00000071575.12	TRIB2	protein_coding	chr2	+	12717455	12717470	15	4344	521	uORF	ATG	0.83815	0	0	-6.82	0.0074	Cell_membrane	0.705	0.001	0.001	0.219	0.138	0.775	0	0.001	0.001	0	0	0	0
ENST00000155926.9:chr2:+|271|4344:3778:4159|dORF|ATG	ENSG00000071575.12	TRIB2	protein_coding	chr2	+	12742167	12742548	381	4344	3778	dORF	ATG	0.00254	0	0	-5.31	0.9741	Cell_membrane	0.762	0.023	0.022	0.086	0.138	0.346	0.199	0.192	0.081	0	0	0	0
ENST00000155926.9:chr2:+|38|4344:654:696|uORF|ATG	ENSG00000071575.12	TRIB2	protein_coding	chr2	+	12717588	12717630	42	4344	654	uORF	ATG	0.51151	0	0	-7.49	0.0133	Extracellular	0.001	0	0	0.996	0.138	0.001	0.001	0	0.002	0	0	0	0
ENST00000155926.9:chr2:+|4|4344:108:123|uORF|ATG	ENSG00000071575.12	TRIB2	protein_coding	chr2	+	12717042	12717057	15	4344	108	uORF	ATG	0.83815	0	0	-1.81	0.0091	Extracellular	0.442	0.021	0.019	0.442	0.138	0.317	0	0	0	0	0	0	0
ENST00000155926.9:chr2:+|83|4344:1373:2405|canonical|ATG	ENSG00000071575.12	TRIB2	protein_coding	chr2	+	12718307	12740794	1032	4344	1373	canonical	ATG	0.00033	1	0	6.57	1	Cytoplasm	0.073	0.306	0.589	0.001	0.138	0.015	0.01	0.011	0.01	ENSMUST00000020922.7:12:-|88|4198:1286:2318|canonical|ATG	ENSDART00000098424:20:-|1|4991:1:796|extension|ATG	W03G1.6c.1:IV:-|1|2443:2:2123|canonical|ATG	YDR122W:IV:+|19|3688:328:3523|canonical|ATG
ENST00000155926.9:chr2:+|84|4344:1413:1464|iORF|ATG	ENSG00000071575.12	TRIB2	protein_coding	chr2	+	12718347	12718398	51	4344	1413	iORF	ATG	0.4375	0	0	-0.13	0.0293	Extracellular	0.503	0.161	0.025	0.288	0.138	0.247	0	0.013	0.026	ENSMUST00000020922.7:12:-|89|4198:1326:1377|iORF|ATG	0	0	0
ENST00000156084.8:chrX:-|5|2740:62:1778|canonical|ATG	ENSG00000068308.15	OTUD5	protein_coding	chrX	-	48923173	48957570	1716	2740	62	canonical	ATG	0	1	0	6.22	1	Cytoplasm	0.175	0.404	0.544	0	0.138	0.044	0	0.001	0.001	ENSMUST00000115667.9:X:+|7|2708:62:1778|canonical|ATG	ENSDART00000144986:8:+|16|2312:205:1888|canonical|ATG	B0546.2a.1:IV:-|4|1581:27:1338|canonical|ATG	0
ENST00000156109.7:chrX:-|1|1658:14:1445|canonical|ATG	ENSG00000068394.11	GPKOW	protein_coding	chrX	-	49113620	49123722	1431	1658	14	canonical	ATG	0	1	0	2.1	1	Nucleus	0.15	0.402	0.386	0.002	0.138	0.013	0.002	0.001	0.002	ENSMUST00000049896.12:X:+|8|3579:96:1563|canonical|ATG	ENSDART00000047912:8:-|1|1997:10:1531|canonical|ATG	R11A8.2.1:IV:+|1|1473:6:1395|canonical|ATG	YOR148C:XV:-|3|711:40:598|canonical|ATG
ENST00000156471.10:chr15:-|10|9597:130:4588|canonical|ATG	ENSG00000021776.11	AQR	protein_coding	chr15	-	34856791	34969613	4458	9597	130	canonical	ATG	0	1	0	5.52	1	Nucleus	0.025	0.509	0.478	0	0.138	0.005	0.001	0.003	0.001	ENSMUST00000043160.12:2:-|15|4888:174:4620|canonical|ATG	ENSDART00000130412:17:-|13|4575:193:4576|truncation|ATG	Y80D3A.2a.1:V:-|2|4873:7:4411|canonical|ATG	YLR430W:XII:+|16|7043:328:7024|canonical|ATG
ENST00000156626.12:chr17:-|8|2489:85:124|ouORF|ATG	ENSG00000070526.15	ST6GALNAC1	protein_coding	chr17	-	76643634	76643673	39	2489	85	ouORF	ATG	0.53235	0	0	-6.8	0.0129	Extracellular	0.156	0.168	0.117	0.323	0.138	0.029	0	0.001	0.022	0	0	0	0
ENST00000156626.12:chr17:-|9|2489:120:1923|canonical|ATG	ENSG00000070526.15	ST6GALNAC1	protein_coding	chr17	-	76625329	76643638	1803	2489	120	canonical	ATG	0	1	1	0.61	1	Golgi_apparatus	0.946	0	0	0.013	0.138	0.008	0.083	0.892	0.003	ENSMUST00000079545.5:11:-|17|3643:311:1433|canonical|ATG	ENSDART00000146762:12:+|5|1256:36:1257|canonical|ATG	0	0
ENST00000156825.5:chr19:-|5|5518:171:951|canonical|ATG	ENSG00000071655.18	MBD3	protein_coding	chr19	-	1578339	1592631	780	5518	171	canonical	ATG	7e-05	1	0	7.05	1	Nucleus	0.106	0.937	0.06	0	0.138	0.001	0	0	0	ENSMUST00000105349.7:10:-|19|1566:320:1082|canonical|ATG	ENSDART00000183815:2:-|1|1688:71:797|canonical|ATG	0	0
ENST00000157600.8:chr3:+|7|8284:117:1215|canonical|ATG	ENSG00000071282.12	LMCD1	protein_coding	chr3	+	8501938	8567598	1098	8284	117	canonical	ATG	7e-05	1	0	6.84	1	Cytoplasm	0.042	0.458	0.49	0.004	0.138	0.008	0	0	0	ENSMUST00000032376.5:6:+|13|1730:174:1272|canonical|ATG	ENSDART00000157127:22:+|30|1453:308:1337|canonical|ATG	B0496.8.1:IV:-|1|1675:3:1401|canonical|ATG	0
ENST00000157812.7:chr19:+|2|1754:39:1296|canonical|ATG	ENSG00000013275.8	PSMC4	protein_coding	chr19	+	39971202	39981305	1257	1754	39	canonical	ATG	0	1	0	7.04	1	Cytoplasm	0.021	0.095	0.814	0.001	0.138	0.008	0.004	0.005	0.04	ENSMUST00000032824.9:7:-|10|1440:84:1341|canonical|ATG	ENSDART00000034078:16:-|32|1941:387:1644|canonical|ATG	F23F12.6.2:III:+|1|1355:7:1252|canonical|ATG	YDR394W:IV:+|6|1536:143:1430|canonical|ATG
ENST00000158009.6:chr17:+|11|1352:80:1055|canonical|ATG	ENSG00000073598.6	FNDC8	protein_coding	chr17	+	35121693	35130434	975	1352	80	canonical	ATG	0	1	0	3.05	1	Cytoplasm	0.096	0.327	0.551	0.002	0.138	0.021	0.009	0.027	0.026	ENSMUST00000018988.5:11:+|9|2166:72:1038|canonical|ATG	0	0	0
ENST00000158166.5:chr17:-|8|2459:150:1713|canonical|ATG	ENSG00000004660.15	CAMKK1	protein_coding	chr17	-	3865903	3885687	1563	2459	150	canonical	ATG	0	1	0	4.85	1	Cytoplasm	0.025	0.137	0.806	0.001	0.138	0.024	0.002	0.007	0.007	ENSMUST00000092937.12:11:+|10|3424:127:1645|canonical|ATG	ENSDART00000133743:5:+|75|3208:738:2172|truncation|ATG	C05H8.1b.1:III:+|1|1892:11:1637|canonical|ATG	YGL179C:VII:-|2|1723:21:1704|canonical|ATG
ENST00000158526.9:chrX:+|5|1240:75:108|uORF|ATG	ENSG00000071859.15	FAM50A	protein_coding	chrX	+	154444532	154444565	33	1240	75	uORF	ATG	0.57139	0	0	-7.53	0.0117	Mitochondrion	0.477	0.036	0.067	0.215	0.138	0.035	0.001	0.002	0.008	0	0	0	0
ENST00000158762.8:chr17:+|14|2511:207:2430|canonical|ATG	ENSG00000072818.12	ACAP1	protein_coding	chr17	+	7336734	7351395	2223	2511	207	canonical	ATG	0	1	0	6.17	1	Cytoplasm	0.021	0.228	0.749	0	0.138	0.015	0	0.001	0.001	ENSMUST00000001631.6:11:-|12|2482:202:2425|canonical|ATG	ENSDART00000052902:7:-|36|3315:414:2688|canonical|ATG	Y17G7B.15a.1:II:-|1|2708:8:2489|canonical|ATG	YIL044C:IX:-|5|1032:57:954|canonical|ATG
ENST00000158771.9:chr17:-|3|4167:18:738|canonical|ATG	ENSG00000072849.11	DERL2	protein_coding	chr17	-	5474683	5486161	720	4167	18	canonical	ATG	0.0001	1	1	5.66	1	Endoplasmic_reticulum	0.97	0	0	0	0.138	0.054	0.745	0.175	0.018	ENSMUST00000143850.7:11:-|5|3666:68:788|canonical|ATG	ENSDART00000062175:5:+|39|4971:454:1174|canonical|ATG	R151.6.1:III:-|1|1008:1:715|canonical|ATG	YDR411C:IV:-|2|1176:69:1095|canonical|ATG
ENST00000158771.9:chr17:-|62|4167:754:883|dORF|ATG	ENSG00000072849.11	DERL2	protein_coding	chr17	-	5474538	5474667	129	4167	754	dORF	ATG	0.1137	0	0	-6.78	0.1058	Mitochondrion	0.623	0.011	0.044	0.143	0.138	0.017	0.252	0.15	0.033	0	0	0	0
ENST00000159060.3:chr6:-|3|1980:43:1747|truncation|ATG	ENSG00000074771.4	NOX3	protein_coding	chr6	-	155396835	155455797	1704	1980	43	truncation	ATG	0	1	1	4.91	1	Endoplasmic_reticulum	0.993	0	0	0	0.138	0.188	0.698	0.1	0.01	ENSMUST00000115800.1:17:-|114|1792:1198:1768|truncation|ATG	ENSDART00000069132:11:-|7|3495:83:1781|canonical|ATG	F56C11.1.1:I:-|2|4662:32:4526|canonical|ATG	0
ENST00000159087.7:chr19:-|4|4178:124:169|uORF|ATG	ENSG00000074855.11	ANO8	protein_coding	chr19	-	17334687	17334732	45	4178	124	uORF	ATG	0.48436	0	0	-5.82	0.0149	Mitochondrion	0.305	0.027	0.008	0.03	0.138	0.011	0	0.002	0.003	0	0	0	0
ENST00000159087.7:chr19:-|8|4178:186:3885|canonical|ATG	ENSG00000074855.11	ANO8	protein_coding	chr19	-	17323516	17334670	3699	4178	186	canonical	ATG	0	1	1	6.16	1	Cell_membrane	0.944	0.047	0.014	0	0.138	0.827	0.065	0.017	0.002	ENSMUST00000093450.5:8:-|7|3653:105:3288|canonical|ATG	ENSDART00000108628:11:-|10|4052:199:3529|truncation|ATG	Y57G11C.37b.1:IV:+|1|2834:1:2683|canonical|ATG	0
ENST00000159111.9:chr19:+|14|5604:227:3518|canonical|ATG	ENSG00000127663.15	KDM4B	protein_coding	chr19	+	5032890	5151511	3291	5604	227	canonical	ATG	0	1	0	6.17	1	Nucleus	0.066	0.755	0.234	0	0.138	0.01	0	0	0	ENSMUST00000025036.10:17:+|13|4577:181:3442|canonical|ATG	ENSDART00000181893:22:-|3|6806:20:3425|canonical|ATG	Y48B6A.11.1:II:-|2|3104:14:2783|canonical|ATG	YER169W:V:+|16|6472:299:2690|canonical|ATG
ENST00000160262.10:chr19:-|2|1735:11:1655|canonical|ATG	ENSG00000076662.10	ICAM3	protein_coding	chr19	-	10333856	10339614	1644	1735	11	canonical	ATG	0	1	1	-1.85	1	Cell_membrane	0.999	0	0	0	0.138	0.998	0.002	0	0	ENSMUST00000019616.5:9:+|3|2947:58:2812|canonical|ATG	ENSDART00000108686:3:+|4|1232:52:1006|canonical|ATG	0	0
ENST00000160298.9:chr19:+|3|4137:141:3891|canonical|ATG	ENSG00000076826.10	CAMSAP3	protein_coding	chr19	+	7596002	7618057	3750	4137	141	canonical	ATG	0	1	0	6.93	1	Cytoplasm	0.044	0.093	0.875	0	0.138	0.027	0.001	0.002	0.001	ENSMUST00000057028.14:8:+|26|4450:520:4279|canonical|ATG	ENSDART00000128742:1:-|1|3045:1:3046|canonical|ATG	F35B3.5a.1:X:-|2|3800:20:3353|canonical|ATG	0
ENST00000160373.8:chr7:-|1|5904:27:5019|canonical|ATG	ENSG00000077063.11	CTTNBP2	protein_coding	chr7	-	117711536	117873415	4992	5904	27	canonical	ATG	0	1	0	4.15	1	Cytoplasm	0.023	0.112	0.874	0	0.138	0.012	0	0.001	0.001	ENSMUST00000090601.11:6:-|2|5183:87:5034|canonical|ATG	ENSDART00000100743:18:-|33|5125:404:5126|canonical|ATG	C49H3.6a.1:IV:+|6|1902:38:1697|canonical|ATG	YMR068W:XIII:+|3|1375:61:1342|canonical|ATG
ENST00000160382.10:chr7:-|5|1524:95:1376|canonical|ATG	ENSG00000077080.10	ACTL6B	protein_coding	chr7	-	100643245	100656354	1281	1524	95	canonical	ATG	0	1	0	6.56	1	Nucleus	0.155	0.445	0.353	0.003	0.138	0.018	0.007	0.003	0.027	ENSMUST00000139395.7:5:+|8|1592:116:1397|canonical|ATG	ENSDART00000148532:23:-|27|1592:352:1369|truncation|ATG	ZK616.4.2:IV:+|4|1637:80:1391|canonical|ATG	YJL081C:X:-|2|1609:21:1491|canonical|ATG
ENST00000160382.10:chr7:-|77|1524:909:1074|iORF|ATG	ENSG00000077080.10	ACTL6B	protein_coding	chr7	-	100646788	100647229	165	1524	909	iORF	ATG	0.05761	0	0	-7.6	0.2428	Extracellular	0.108	0.003	0.014	0.77	0.138	0.054	0	0.002	0.002	0	0	0	0
ENST00000160740.7:chr19:+|18|6111:381:408|uORF|ATG	ENSG00000079432.9	CIC	protein_coding	chr19	+	42284399	42284426	27	6111	381	uORF	ATG	0.67425	0	0	-1.03	0.0126	Mitochondrion	0.062	0.233	0.25	0.15	0.138	0.002	0	0	0	0	0	0	0
ENST00000160740.7:chr19:+|35|6111:686:5507|canonical|ATG	ENSG00000079432.9	CIC	protein_coding	chr19	+	42284704	42295191	4821	6111	686	canonical	ATG	0	1	0	6.45	1	Nucleus	0.304	0.889	0.106	0	0.138	0.004	0	0	0	ENSMUST00000005578.12:7:+|39|6099:672:5487|canonical|ATG	ENSDART00000140674:16:+|32|9811:381:8253|canonical|ATG	T22H6.6a.1:X:-|12|5413:124:4342|canonical|ATG	YPR052C:XVI:-|9|511:92:374|canonical|ATG
ENST00000160827.9:chr16:+|2|2081:10:2008|canonical|ATG	ENSG00000079616.14	KIF22	protein_coding	chr16	+	29790759	29805310	1998	2081	10	canonical	ATG	0	1	0	5.27	1	Nucleus	0.21	0.846	0.095	0.001	0.138	0.01	0.001	0.001	0	ENSMUST00000032915.7:7:-|2|2115:71:2054|canonical|ATG	ENSDART00000172607:12:+|12|2287:131:2036|canonical|ATG	F22F4.3c.1:X:+|2|2230:7:2077|truncation|ATG	YGL216W:VII:+|19|2776:290:2708|canonical|ATG
ENST00000161006.8:chr16:-|6|1383:67:1021|canonical|ATG	ENSG00000005001.10	PRSS22	protein_coding	chr16	-	2853092	2858104	954	1383	67	canonical	ATG	0	1	0	3.58	1	Extracellular	0.005	0	0.001	0.762	0.138	0.006	0.069	0	0.16	ENSMUST00000041649.7:17:-|6|1324:100:1021|truncation|ATG	ENSDART00000059298:12:-|11|1529:178:1108|canonical|ATG	C07G1.1.1:IV:+|9|3048:136:2992|canonical|ATG	0
ENST00000161559.11:chr19:-|6|3491:108:1689|canonical|ATG	ENSG00000079385.23	CEACAM1	protein_coding	chr19	-	42509108	42528374	1581	3491	108	canonical	ATG	2e-05	1	1	-3.83	1	Cell_membrane	1	0	0	0	0.138	1	0	0	0	ENSMUST00000098669.7:7:-|3|2873:40:1606|canonical|ATG	ENSDART00000060266:16:+|9|3793:128:3203|canonical|ATG	F15G9.4b.1:X:+|1|15829:38:15635|canonical|ATG	0
ENST00000161863.9:chr5:+|18|6305:203:4496|canonical|ATG	ENSG00000047188.16	YTHDC2	protein_coding	chr5	+	113513895	113593383	4293	6305	203	canonical	ATG	0	1	0	5.86	1	Cytoplasm	0.01	0.061	0.916	0	0.138	0.014	0.001	0.003	0.003	ENSMUST00000037763.10:18:+|56|7215:942:5280|canonical|ATG	ENSDART00000165660:18:+|1|3114:1:3115|canonical|ATG	F52B5.3.1:I:-|1|4509:5:4283|canonical|ATG	YLR419W:XII:+|4|4627:122:4430|canonical|ATG
ENST00000161863.9:chr5:+|3|6305:25:58|uORF|ATG	ENSG00000047188.16	YTHDC2	protein_coding	chr5	+	113513717	113513750	33	6305	25	uORF	ATG	0.60667	0	0	-9.14	0.0103	Mitochondrion	0.474	0.006	0.025	0.302	0.138	0.144	0.025	0.016	0.029	0	0	0	0
ENST00000162044.14:chr19:-|5|2251:51:1491|canonical|ATG	ENSG00000064545.15	TMEM161A	protein_coding	chr19	-	19119929	19138428	1440	2251	51	canonical	ATG	1e-05	1	1	5.16	1	Endoplasmic_reticulum	0.94	0.004	0.002	0.001	0.138	0.183	0.542	0.076	0.043	ENSMUST00000002413.14:8:+|3|3018:34:1477|canonical|ATG	ENSDART00000083879:22:-|4|4247:72:1560|canonical|ATG	Y87G2A.13.1:I:-|1|1787:1:1408|canonical|ATG	0
ENST00000162330.10:chr16:-|8|4085:143:2756|canonical|ATG	ENSG00000050820.17	BCAR1	protein_coding	chr16	-	75229510	75251482	2613	4085	143	canonical	ATG	0	1	0	6.96	1	Cytoplasm	0.034	0.228	0.739	0.002	0.138	0.016	0.001	0.004	0.003	ENSMUST00000212349.1:8:-|7|3116:87:2712|canonical|ATG	ENSDART00000184472:18:+|1|2841:1:2842|canonical|ATG	0	YHL002W:VIII:+|26|1849:423:1782|canonical|ATG
ENST00000162391.8:chr12:+|48|5524:1020:1044|uORF|ATG	ENSG00000065970.9	FOXJ2	protein_coding	chr12	+	8033734	8033758	24	5524	1020	uORF	ATG	0.71498	0	0	-6.9	0.0088	Extracellular	0.269	0.002	0.003	0.647	0.138	0.279	0	0	0.018	0	0	0	0
ENST00000162391.8:chr12:+|54|5524:1133:2858|canonical|ATG	ENSG00000065970.9	FOXJ2	protein_coding	chr12	+	8039832	8052850	1725	5524	1133	canonical	ATG	0	1	0	6.64	1	Nucleus	0.098	0.981	0.018	0	0.138	0	0	0	0	ENSMUST00000003238.13:6:+|62|5283:1072:2770|canonical|ATG	ENSDART00000080396:16:-|1|1568:18:1569|canonical|ATG	T14G12.4a.1:X:-|4|1245:70:883|canonical|ATG	YNL068C:XIV:-|12|3024:252:2841|canonical|ATG
ENST00000162749.7:chr12:-|17|2171:232:244|uORF|ATG	ENSG00000067182.8	TNFRSF1A	protein_coding	chr12	-	6341833	6341845	12	2171	232	uORF	ATG	0.87247	0	0	-2.27	0.0085	Plastid	0.498	0.053	0.185	0.008	0.138	0.121	0.01	0.017	0.163	0	0	0	0
ENST00000162749.7:chr12:-|21|2171:263:1631|canonical|ATG	ENSG00000067182.8	TNFRSF1A	protein_coding	chr12	-	6329311	6341814	1368	2171	263	canonical	ATG	1e-05	1	1	-0.25	1	Cell_membrane	1	0	0	0	0.138	0.984	0.014	0.001	0	ENSMUST00000032491.14:6:+|20|2156:302:1667|canonical|ATG	ENSDART00000178443:16:-|63|4373:714:1884|canonical|ATG	0	0
ENST00000162749.7:chr12:-|42|2171:471:786|iORF|ATG	ENSG00000067182.8	TNFRSF1A	protein_coding	chr12	-	6333096	6333850	315	2171	471	iORF	ATG	0.00688	0	0	-8.34	0.885	Cytoplasm	0.028	0.216	0.495	0.025	0.138	0.004	0	0	0	0	0	0	0
ENST00000162749.7:chr12:-|8|2171:122:254|uORF|ATG	ENSG00000067182.8	TNFRSF1A	protein_coding	chr12	-	6341823	6341955	132	2171	122	uORF	ATG	0.10231	0	0	-6.77	0.1219	Cytoplasm	0.008	0.151	0.321	0.266	0.138	0.003	0	0	0	0	0	0	0
ENST00000163416.7:chr14:+|8|2879:183:2379|canonical|ATG	ENSG00000066455.13	GOLGA5	protein_coding	chr14	+	92797437	92839446	2196	2879	183	canonical	ATG	0	1	1	5.68	1	Golgi_apparatus	0.989	0	0	0	0.138	0	0.021	0.977	0.001	ENSMUST00000021609.9:12:+|57|3390:821:3011|canonical|ATG	ENSDART00000057386:13:-|16|2933:202:2485|canonical|ATG	T24B1.1.1:I:+|2|1938:15:1671|canonical|ATG	0
ENST00000164024.5:chr3:-|12|11933:253:10192|canonical|ATG	ENSG00000008300.17	CELSR3	protein_coding	chr3	-	48638204	48662634	9939	11933	253	canonical	ATG	0	1	1	5.83	1	Cell_membrane	1	0	0	0	0.138	0.996	0.003	0.001	0	ENSMUST00000213524.2:9:+|1|11571:1:9931|canonical|ATG	ENSDART00000078334:8:+|1|6045:1:6046|canonical|ATG	F15B9.7a.1:V:+|4|8035:24:7812|truncation|ATG	0
ENST00000164024.5:chr3:-|2|11933:35:98|uORF|ATG	ENSG00000008300.17	CELSR3	protein_coding	chr3	-	48662789	48662852	63	11933	35	uORF	ATG	0.35798	0	0	-2.98	0.0249	Mitochondrion	0.305	0.012	0.114	0.164	0.138	0.016	0	0	0.003	0	0	0	0
ENST00000164024.5:chr3:-|7|11933:98:257|ouORF|ATG	ENSG00000008300.17	CELSR3	protein_coding	chr3	-	48662630	48662789	159	11933	98	ouORF	ATG	0.0716	0	0	-4.2	0.202	Nucleus	0.091	0.693	0.116	0.009	0.138	0.052	0	0.014	0.003	0	0	0	0
ENST00000164133.7:chr11:+|1|2729:2:14|uORF|ATG	ENSG00000068971.14	PPP2R5B	protein_coding	chr11	+	64924689	64924701	12	2729	2	uORF	ATG	0.8756	0	0	0.41	0.0143	Mitochondrion	0.421	0.152	0.166	0.012	0.138	0.06	0.031	0.095	0.143	0	0	0	0
ENST00000164133.7:chr11:+|34|2729:509:524|uORF|ATG	ENSG00000068971.14	PPP2R5B	protein_coding	chr11	+	64925638	64925653	15	2729	509	uORF	ATG	0.82657	0	0	-0.54	0.0109	Mitochondrion	0.516	0.097	0.097	0.194	0.138	0.159	0	0.005	0.012	0	0	0	0
ENST00000164133.7:chr11:+|40|2729:605:2099|canonical|ATG	ENSG00000068971.14	PPP2R5B	protein_coding	chr11	+	64925734	64933844	1494	2729	605	canonical	ATG	0	1	0	6.66	1	Cytoplasm	0.046	0.172	0.752	0	0.138	0.01	0.003	0.02	0.009	ENSMUST00000025695.9:19:-|52|2742:630:2124|canonical|ATG	ENSDART00000077215:7:+|1|2938:1:1513|canonical|ATG	W08G11.4.1:V:+|6|2735:132:1761|canonical|ATG	YOR014W:XV:+|13|2736:273:2547|canonical|ATG
ENST00000164139.4:chr11:-|6|2866:77:2606|canonical|ATG	ENSG00000068976.14	PYGM	protein_coding	chr11	-	64746658	64759898	2529	2866	77	canonical	ATG	0	1	0	7.09	1	Cytoplasm	0.042	0.074	0.613	0.003	0.138	0.016	0.012	0.002	0.013	ENSMUST00000035269.14:19:+|5|2874:81:2610|canonical|ATG	ENSDART00000077871:21:+|11|2735:68:2597|canonical|ATG	T22F3.3a.1:V:+|9|3047:146:2795|canonical|ATG	YPR160W:XVI:+|13|2976:187:2896|canonical|ATG
ENST00000164227.10:chr19:+|2|1877:84:1449|canonical|ATG	ENSG00000069399.15	BCL3	protein_coding	chr19	+	44748790	44759615	1365	1877	84	canonical	ATG	0	1	0	5.54	1	Cytoplasm	0.197	0.446	0.47	0.002	0.138	0.055	0.001	0.002	0.001	ENSMUST00000120537.7:7:-|4|1850:94:1441|canonical|ATG	ENSDART00000130641:16:-|136|4282:1901:3755|truncation|ATG	C04F12.3.1:I:+|8|2011:157:1951|canonical|ATG	YGR232W:VII:+|6|755:49:736|canonical|ATG
ENST00000164305.10:chr15:+|2|1910:30:1695|canonical|ATG	ENSG00000069943.10	PIGB	protein_coding	chr15	+	55319250	55355432	1665	1910	30	canonical	ATG	0	1	1	3.71	1	Endoplasmic_reticulum	0.995	0	0	0	0.138	0.008	0.897	0.088	0.003	ENSMUST00000184035.7:9:-|8|3221:109:1738|canonical|ATG	ENSDART00000171402:18:-|1|1994:1:1612|canonical|ATG	T27F7.4.1:II:-|1|1491:1:1492|canonical|ATG	YGL142C:VII:-|6|1968:92:1943|canonical|ATG
ENST00000164640.8:chrX:-|7|3689:193:2503|canonical|ATG	ENSG00000067840.13	PDZD4	protein_coding	chrX	-	153803352	153830298	2310	3689	193	canonical	ATG	0	1	0	6.68	1	Nucleus	0.083	0.468	0.436	0	0.138	0.091	0.001	0.002	0.001	ENSMUST00000002080.11:X:-|43|3970:629:2948|canonical|ATG	ENSDART00000157655:8:+|8|2697:52:2698|truncation|ATG	C50F7.6a.1:IV:-|1|1326:3:1260|canonical|ATG	0
ENST00000166139.9:chr19:+|110|2501:1206:1554|dORF|ATG	ENSG00000070404.10	FSTL3	protein_coding	chr19	+	682089	682437	348	2501	1206	dORF	ATG	0.00411	0	0	-5.85	0.9469	Endoplasmic_reticulum	0.425	0.016	0.089	0.135	0.138	0.061	0.299	0.036	0.231	0	0	0	0
ENST00000166139.9:chr19:+|4|2501:33:825|canonical|ATG	ENSG00000070404.10	FSTL3	protein_coding	chr19	+	676423	681708	792	2501	33	canonical	ATG	0	1	0	5.38	1	Extracellular	0	0	0	0.999	0.138	0	0	0	0	ENSMUST00000020575.4:10:+|3|1955:30:801|canonical|ATG	ENSDART00000186332:22:+|1|5159:1:742|canonical|ATG	F41G3.12.1:II:-|15|4794:213:4635|canonical|ATG	0
ENST00000166139.9:chr19:+|88|2501:907:1027|dORF|ATG	ENSG00000070404.10	FSTL3	protein_coding	chr19	+	681790	681910	120	2501	907	dORF	ATG	0.12805	0	0	-7.63	0.089	Mitochondrion	0.438	0.002	0.006	0.043	0.138	0.004	0	0.001	0.001	0	0	0	0
ENST00000166244.8:chr1:+|13|5019:148:3166|canonical|ATG	ENSG00000070886.12	EPHA8	protein_coding	chr1	+	22563635	22601741	3018	5019	148	canonical	ATG	0	1	1	6.87	1	Cell_membrane	1	0	0	0	0.138	0.997	0.002	0.001	0	ENSMUST00000030420.8:4:-|2|4713:70:3085|canonical|ATG	ENSDART00000081140:10:+|29|3245:294:3246|canonical|ATG	M03A1.1a.1:II:+|3|3901:90:3444|canonical|ATG	YAR019C:I:-|3|3015:71:2996|canonical|ATG
ENST00000166345.8:chr5:+|11|2431:116:1415|canonical|ATG	ENSG00000071539.14	TRIP13	protein_coding	chr5	+	892998	917103	1299	2431	116	canonical	ATG	0	1	0	6.6	1	Cytoplasm	0.112	0.195	0.527	0.003	0.138	0.017	0.018	0.032	0.065	ENSMUST00000022053.10:13:-|8|3399:204:1503|canonical|ATG	ENSDART00000049099:16:+|7|1718:105:1380|canonical|ATG	F10B5.5.1:II:+|1|1377:9:1284|canonical|ATG	YDL126C:IV:-|5|2640:86:2594|canonical|ATG
ENST00000167106.9:chr14:+|17|6449:360:531|uORF|ATG	ENSG00000071246.11	VASH1	protein_coding	chr14	+	76761826	76761997	171	6449	360	uORF	ATG	0.05816	0	0	-4.46	0.2549	Mitochondrion	0.036	0.134	0.203	0.149	0.138	0.003	0	0	0.001	0	0	0	0
ENST00000167106.9:chr14:+|47|6449:869:875|uORF|ATG	ENSG00000071246.11	VASH1	protein_coding	chr14	+	76762335	76762341	6	6449	869	uORF	ATG	0.99107	0	0	-5.26	0.0069	Cell_membrane	0.592	0.068	0.093	0.081	0.138	0.199	0.082	0.12	0.126	0	0	0	0
ENST00000167106.9:chr14:+|66|6449:1062:1146|uORF|ATG	ENSG00000071246.11	VASH1	protein_coding	chr14	+	76762528	76762612	84	6449	1062	uORF	ATG	0.24523	0	0	-6.91	0.0369	Extracellular	0.022	0.025	0.037	0.873	0.138	0.003	0	0	0.001	ENSMUST00000021681.3:12:+|71|2599:986:1064|uORF|ATG	0	0	0
ENST00000167106.9:chr14:+|83|6449:1268:1310|uORF|ATG	ENSG00000071246.11	VASH1	protein_coding	chr14	+	76762734	76762776	42	6449	1268	uORF	ATG	0.51489	0	0	-5.97	0.0137	Extracellular	0.204	0.006	0.016	0.727	0.138	0.084	0	0.002	0.03	0	0	0	0
ENST00000167106.9:chr14:+|92|6449:1355:2453|canonical|ATG	ENSG00000071246.11	VASH1	protein_coding	chr14	+	76762821	76779018	1098	6449	1355	canonical	ATG	4e-05	1	0	6.1	1	Nucleus	0.098	0.409	0.289	0.202	0.138	0.048	0.006	0.003	0.001	ENSMUST00000021681.3:12:+|99|2599:1289:2417|canonical|ATG	ENSDART00000143819:17:+|7|1113:52:1114|truncation|ATG	0	0
ENST00000167462.9:chr17:+|6|3480:131:3179|canonical|ATG	ENSG00000073350.14	LLGL2	protein_coding	chr17	+	75543426	75574906	3048	3480	131	canonical	ATG	0	1	0	5.77	1	Cytoplasm	0.106	0.255	0.584	0.001	0.138	0.011	0	0.001	0.001	ENSMUST00000103032.10:11:+|15|3551:161:3245|canonical|ATG	ENSDART00000034550:12:-|18|4300:289:3352|canonical|ATG	F56F10.4.1:X:-|7|3069:92:2918|canonical|ATG	YPR032W:XVI:+|4|3214:93:3195|canonical|ATG
ENST00000167586.7:chr17:-|3|1636:62:1481|canonical|ATG	ENSG00000186847.6	KRT14	protein_coding	chr17	-	41582434	41586834	1419	1636	62	canonical	ATG	0	1	0	6.04	1	Cytoplasm	0.334	0.039	0.372	0	0.138	0.17	0.01	0.044	0.105	ENSMUST00000007272.7:11:-|4|1698:94:1549|canonical|ATG	ENSDART00000105808:22:+|5|1503:57:1374|canonical|ATG	F38B2.1b.1:X:+|5|1973:107:1835|canonical|ATG	0
ENST00000167588.4:chr17:-|5|1804:58:1333|canonical|ATG	ENSG00000171431.4	KRT20	protein_coding	chr17	-	40876360	40885185	1275	1804	58	canonical	ATG	0	1	0	1.44	1	Cytoplasm	0.106	0.118	0.589	0	0.138	0.004	0.003	0.023	0.011	ENSMUST00000017743.2:11:-|4|1927:54:1350|canonical|ATG	ENSDART00000142208:11:-|4|1767:59:1427|canonical|ATG	DY3.2.2:I:+|3|2220:71:1772|canonical|ATG	0
ENST00000168148.8:chr2:+|5|1021:86:722|canonical|ATG	ENSG00000072080.11	SPP2	protein_coding	chr2	+	234050786	234070013	636	1021	86	canonical	ATG	3e-05	1	0	0.36	1	Extracellular	0.184	0.007	0.009	0.545	0.138	0.011	0.159	0.123	0.097	ENSMUST00000027518.11:1:+|10|928:190:802|canonical|ATG	0	0	0
ENST00000168216.11:chrX:-|3|954:26:812|canonical|ATG	ENSG00000072506.14	HSD17B10	protein_coding	chrX	-	53431403	53434345	786	954	26	canonical	ATG	0	1	0	5.04	1	Mitochondrion	0.575	0	0.066	0.001	0.138	0.001	0	0	0.002	ENSMUST00000026289.9:X:+|7|962:64:850|canonical|ATG	ENSDART00000016891:23:-|13|1254:77:860|canonical|ATG	F01G4.2a.1:IV:+|2|916:15:792|canonical|ATG	YKR009C:XI:-|7|3022:123:2826|canonical|ATG
ENST00000168712.3:chr11:-|14|3165:258:879|canonical|ATG	ENSG00000075388.4	FGF4	protein_coding	chr11	-	69773308	69775084	621	3165	258	canonical	ATG	0.00092	1	1	5.64	0.9999	Extracellular	0.003	0	0.003	0.957	0.138	0	0.026	0	0.009	ENSMUST00000060336.4:7:+|8|3030:120:729|canonical|ATG	ENSDART00000158898:7:+|35|3170:382:913|truncation|ATG	C05D11.4.1:III:+|2|1712:9:1287|canonical|ATG	0
ENST00000168977.7:chr19:+|21|1160:325:1018|canonical|ATG	ENSG00000077009.14	NMRK2	protein_coding	chr19	+	3933671	3942273	693	1160	325	canonical	ATG	7e-05	1	0	3.01	1	Cytoplasm	0.062	0.144	0.633	0.005	0.138	0.013	0.003	0.008	0.006	ENSMUST00000005069.7:10:-|4|1854:76:664|canonical|ATG	ENSDART00000183903:2:+|59|1372:776:1373|canonical|ATG	T27A3.6.1:I:-|1|1145:1:1024|canonical|ATG	YNL129W:XIV:+|8|1056:121:844|canonical|ATG
ENST00000169293.10:chr3:-|14|2440:326:1469|canonical|ATG	ENSG00000127241.18	MASP1	protein_coding	chr3	-	187247332	187291632	1143	2440	326	canonical	ATG	0	1	0	4.88	1	Extracellular	0.001	0	0	0.816	0.138	0.001	0.159	0	0.024	ENSMUST00000230040.1:16:-|5|2035:99:1257|canonical|ATG	ENSDART00000181536:15:+|11|3086:151:1306|canonical|ATG	F38E9.2.1:X:+|6|3163:133:2989|canonical|ATG	0
ENST00000169298.8:chr3:+|23|4604:374:389|uORF|ATG	ENSG00000073849.16	ST6GAL1	protein_coding	chr3	+	186963848	186963863	15	4604	374	uORF	ATG	0.83813	0	0	-6.56	0.0075	Plastid	0.213	0.088	0.231	0.149	0.138	0.01	0.001	0.002	0.028	0	0	0	0
ENST00000169298.8:chr3:+|25|4604:390:408|uORF|ATG	ENSG00000073849.16	ST6GAL1	protein_coding	chr3	+	186963864	186963882	18	4604	390	uORF	ATG	0.79442	0	0	-7.88	0.0077	Extracellular	0.008	0	0.003	0.968	0.138	0.001	0	0	0.002	0	0	0	0
ENST00000169298.8:chr3:+|37|4604:477:504|uORF|ATG	ENSG00000073849.16	ST6GAL1	protein_coding	chr3	+	187038766	187038793	27	4604	477	uORF	ATG	0.67256	0	0	-7.45	0.0094	Mitochondrion	0.788	0.054	0.019	0.121	0.138	0.236	0.001	0.005	0.05	0	0	0	0
ENST00000169298.8:chr3:+|40|4604:516:540|uORF|ATG	ENSG00000073849.16	ST6GAL1	protein_coding	chr3	+	187038805	187038829	24	4604	516	uORF	ATG	0.71072	0	0	-6.65	0.0089	Mitochondrion	0.374	0.093	0.086	0.208	0.138	0.013	0.016	0.022	0.16	0	0	0	0
ENST00000169298.8:chr3:+|50|4604:634:1855|canonical|ATG	ENSG00000073849.16	ST6GAL1	protein_coding	chr3	+	187042703	187075803	1221	4604	634	canonical	ATG	0	1	0	4.11	1	Golgi_apparatus	0.921	0	0	0.01	0.138	0.013	0.155	0.807	0.012	ENSMUST00000023601.13:16:+|60|4506:817:2029|canonical|ATG	ENSDART00000065366:21:+|9|1996:86:1541|canonical|ATG	0	0
ENST00000169551.11:chr18:+|16|3084:174:180|uORF|ATG	ENSG00000075336.12	TIMM21	protein_coding	chr18	+	74148695	74148701	6	3084	174	uORF	ATG	0.98139	0	0	-9.91	0.0063	Cell_membrane	0.592	0.068	0.093	0.081	0.138	0.199	0.082	0.12	0.126	0	0	0	0
ENST00000169551.11:chr18:+|17|3084:179:185|uORF|ATG	ENSG00000075336.12	TIMM21	protein_coding	chr18	+	74148700	74148706	6	3084	179	uORF	ATG	0.98139	0	0	-9.55	0.0064	Cell_membrane	0.592	0.068	0.093	0.081	0.138	0.199	0.082	0.12	0.126	0	0	0	0
ENST00000169551.11:chr18:+|22|3084:215:233|uORF|ATG	ENSG00000075336.12	TIMM21	protein_coding	chr18	+	74148736	74148754	18	3084	215	uORF	ATG	0.78622	0	0	-8.01	0.0078	Extracellular	0	0	0	1	0.138	0	0	0	0	0	0	0	0
ENST00000169551.11:chr18:+|28|3084:287:1034|canonical|ATG	ENSG00000075336.12	TIMM21	protein_coding	chr18	+	74148808	74158480	747	3084	287	canonical	ATG	0.00016	1	1	3.33	1	Mitochondrion	0.956	0.012	0.009	0	0.138	0.003	0.004	0.001	0	ENSMUST00000025547.3:18:-|19|2418:228:963|canonical|ATG	ENSDART00000105955:24:+|8|1127:86:803|canonical|ATG	F56B3.11a.1:IV:-|1|708:4:646|canonical|ATG	0
ENST00000169551.11:chr18:+|3|3084:19:37|uORF|ATG	ENSG00000075336.12	TIMM21	protein_coding	chr18	+	74148540	74148558	18	3084	19	uORF	ATG	0.78622	0	0	-4.67	0.0085	Mitochondrion	0.752	0.012	0.029	0.119	0.138	0.131	0.003	0.011	0.022	0	0	0	0
ENST00000169551.11:chr18:+|6|3084:37:70|uORF|ATG	ENSG00000075336.12	TIMM21	protein_coding	chr18	+	74148558	74148591	33	3084	37	uORF	ATG	0.59787	0	0	-6.12	0.0112	Mitochondrion	0.4	0.036	0.051	0.083	0.138	0.032	0.001	0.005	0.006	0	0	0	0
ENST00000169551.11:chr18:+|90|3084:1026:1149|odORF|ATG	ENSG00000075336.12	TIMM21	protein_coding	chr18	+	74158472	74158595	123	3084	1026	odORF	ATG	0.12393	0	0	-7.13	0.0938	Mitochondrion	0.67	0.003	0.013	0.135	0.138	0.011	0.01	0.008	0.001	0	0	0	0
ENST00000169551.11:chr18:+|9|3084:75:102|uORF|ATG	ENSG00000075336.12	TIMM21	protein_coding	chr18	+	74148596	74148623	27	3084	75	uORF	ATG	0.66925	0	0	-9.69	0.0091	Nucleus	0.317	1	0	0	0.138	0	0	0	0	0	0	0	0
ENST00000170150.4:chr20:+|7|1788:92:1469|canonical|ATG	ENSG00000078898.7	BPIFB2	protein_coding	chr20	+	33008574	33023383	1377	1788	92	canonical	ATG	0	1	1	1.18	1	Extracellular	0.162	0	0.006	0.57	0.138	0.009	0.288	0.001	0.07	ENSMUST00000028983.2:2:+|10|1730:102:1491|canonical|ATG	0	0	0
ENST00000170168.9:chr19:-|1|4609:18:72|uORF|ATG	ENSG00000079313.15	REXO1	protein_coding	chr19	-	1848412	1848466	54	4609	18	uORF	ATG	0.41433	0	0	-1.76	0.0221	Nucleus	0.514	0.952	0.001	0.012	0.138	0.016	0.001	0.002	0	0	0	0	0
ENST00000170168.9:chr19:-|21|4609:340:604|iORF|ATG	ENSG00000079313.15	REXO1	protein_coding	chr19	-	1828310	1828574	264	4609	340	iORF	ATG	0.01304	0	0	-7.54	0.749	Mitochondrion	0.274	0.002	0.016	0.069	0.138	0.004	0	0	0	0	0	0	0
ENST00000170168.9:chr19:-|6|4609:126:3792|canonical|ATG	ENSG00000079313.15	REXO1	protein_coding	chr19	-	1816065	1848358	3666	4609	126	canonical	ATG	0	1	0	5.09	1	Nucleus	0.318	0.874	0.099	0	0.138	0.025	0	0	0	ENSMUST00000057910.15:10:-|7|5250:141:3783|canonical|ATG	ENSDART00000079618:8:+|14|4124:146:3770|canonical|ATG	F52C9.8b.1:III:+|1|5319:15:4959|canonical|ATG	YGR276C:VII:-|17|1921:240:1902|canonical|ATG
ENST00000170447.12:chr3:+|5|2775:65:1316|canonical|ATG	ENSG00000075975.17	MKRN2	protein_coding	chr3	+	12557150	12582253	1251	2775	65	canonical	ATG	0	1	0	5.9	1	Nucleus	0.097	0.765	0.192	0	0.138	0.002	0	0	0	ENSMUST00000000449.8:6:+|7|6230:87:1338|canonical|ATG	ENSDART00000176364:11:-|4|1984:58:1303|canonical|ATG	Y55F3AM.6a.2:IV:+|2|2011:53:1295|canonical|ATG	YPL054W:XVI:+|6|1225:140:1028|truncation|ATG
ENST00000170564.7:chr19:+|1|3191:14:2810|canonical|ATG	ENSG00000076650.7	GPATCH1	protein_coding	chr19	+	33081193	33130160	2796	3191	14	canonical	ATG	0	1	0	4.84	1	Nucleus	0.094	0.794	0.197	0	0.138	0.006	0	0.001	0.001	ENSMUST00000079693.11:7:-|1|3065:28:2821|canonical|ATG	ENSDART00000009386:7:+|2|3161:14:2942|canonical|ATG	R07E5.1.1:III:+|1|2488:15:2454|canonical|ATG	0
ENST00000170630.6:chr16:+|1|3380:1:2434|canonical|ATG	ENSG00000077238.14	IL4R	protein_coding	chr16	+	27341288	27363830	2433	3380	1	canonical	ATG	0	1	1	-1.19	1	Cell_membrane	0.994	0.023	0.005	0	0.138	0.926	0.022	0.016	0.002	ENSMUST00000033004.7:7:+|41|5256:404:2837|canonical|ATG	ENSDART00000154796:3:-|28|2398:274:1846|canonical|ATG	0	0
ENST00000171757.3:chrX:+|14|3517:239:296|uORF|ATG	ENSG00000078589.13	P2RY10	protein_coding	chrX	+	78952276	78952333	57	3517	239	uORF	ATG	0.38751	0	0	-8.34	0.0191	Mitochondrion	0.565	0.021	0.007	0.286	0.138	0.024	0.003	0.004	0.027	0	0	0	0
ENST00000171757.3:chrX:+|19|3517:311:1331|canonical|ATG	ENSG00000078589.13	P2RY10	protein_coding	chrX	+	78960520	78961540	1020	3517	311	canonical	ATG	0.00039	1	1	3.24	1	Cell_membrane	0.993	0	0	0	0.138	0.644	0.229	0.098	0.029	ENSMUST00000053375.3:X:+|30|2888:375:1362|canonical|ATG	ENSDART00000090624:15:-|25|1928:305:1379|canonical|ATG	T27D1.3.1:III:-|2|1244:17:1055|canonical|ATG	0
ENST00000171757.3:chrX:+|1|3517:6:45|uORF|ATG	ENSG00000078589.13	P2RY10	protein_coding	chrX	+	78945395	78945434	39	3517	6	uORF	ATG	0.54021	0	0	-8.25	0.0122	Extracellular	0.049	0.018	0.041	0.837	0.138	0.027	0	0	0.007	0	0	0	0
ENST00000171887.8:chr2:-|39|10331:454:5662|canonical|ATG	ENSG00000079308.20	TNS1	protein_coding	chr2	-	217804458	217897965	5208	10331	454	canonical	ATG	0	1	0	6.17	1	Cytoplasm	0.027	0.277	0.71	0	0.138	0.011	0	0	0	ENSMUST00000169786.7:1:-|1|9966:1:5668|canonical|ATG	ENSDART00000015159:9:-|1|5124:1:5125|canonical|ATG	M01E11.7b.1:I:-|20|1867:290:1544|canonical|ATG	YNL128W:XIV:+|7|1624:122:1427|canonical|ATG
ENST00000172229.8:chr17:+|4|3408:126:1410|canonical|ATG	ENSG00000064300.9	NGFR	protein_coding	chr17	+	49495417	49513009	1284	3408	126	canonical	ATG	2e-05	1	1	6.19	1	Cell_membrane	1	0	0	0	0.138	0.997	0.003	0	0	ENSMUST00000000122.6:11:-|8|3446:178:1462|canonical|ATG	ENSDART00000152250:12:-|13|1974:228:1524|canonical|ATG	0	0
ENST00000173229.7:chr17:+|10|5986:140:1955|canonical|ATG	ENSG00000065320.9	NTN1	protein_coding	chr17	+	9022373	9239968	1815	5986	140	canonical	ATG	5e-05	1	1	6.63	1	Extracellular	0	0	0	0.999	0.138	0	0	0	0	ENSMUST00000108674.8:11:-|19|5874:418:2233|canonical|ATG	ENSDART00000157527:6:-|41|6815:380:2192|canonical|ATG	F41C6.1.1:X:+|2|2409:52:1891|canonical|ATG	0
ENST00000173229.7:chr17:+|179|5986:2203:2497|dORF|ATG	ENSG00000065320.9	NTN1	protein_coding	chr17	+	9240216	9240510	294	5986	2203	dORF	ATG	0.00937	0	0	-5.74	0.8365	Mitochondrion	0.084	0.187	0.12	0.008	0.138	0.001	0	0	0	0	0	0	0
ENST00000173527.6:chr5:+|2|1942:19:916|canonical|ATG	ENSG00000066583.12	ISOC1	protein_coding	chr5	+	129094766	129113001	897	1942	19	canonical	ATG	9e-05	1	0	6.31	1	Cytoplasm	0.071	0.024	0.69	0.008	0.138	0.015	0.008	0.003	0.013	ENSMUST00000025503.9:18:+|2|3377:27:921|canonical|ATG	ENSDART00000084278:10:+|1|2380:17:869|canonical|ATG	F35G2.2.1:IV:-|2|711:4:604|canonical|ATG	0
ENST00000173898.12:chrX:+|6|4634:100:4396|canonical|ATG	ENSG00000067445.22	TRO	protein_coding	chrX	+	54922246	54931020	4296	4634	100	canonical	ATG	0	1	0	-3.31	1	Nucleus	0.422	0.728	0.243	0	0.138	0.022	0	0.001	0	ENSMUST00000112709.7:X:-|5|6610:118:6382|canonical|ATG	ENSDART00000185095:23:-|1|3549:13:796|canonical|ATG	0	0
ENST00000174618.5:chr17:-|21|4925:349:2098|canonical|ATG	ENSG00000070444.15	MNT	protein_coding	chr17	-	2386900	2400712	1749	4925	349	canonical	ATG	0	1	0	6.39	1	Nucleus	0.047	0.837	0.162	0	0.138	0.001	0	0	0	ENSMUST00000000291.8:11:+|28|4590:410:2186|canonical|ATG	ENSDART00000114825:21:+|22|2087:176:1835|canonical|ATG	F46G10.6.1:X:-|1|1008:15:723|canonical|ATG	0
ENST00000175091.5:chr2:-|13|1365:109:811|canonical|ATG	ENSG00000068697.7	LAPTM4A	protein_coding	chr2	-	20033204	20051520	702	1365	109	canonical	ATG	8e-05	1	1	5.92	1	Golgi_apparatus	0.795	0	0	0	0.138	0.291	0.141	0.299	0.267	ENSMUST00000020909.3:12:+|20|1773:296:1223|canonical|ATG	ENSDART00000004601:20:-|10|1900:133:850|canonical|ATG	0	0
ENST00000175506.8:chr7:-|6|2356:66:111|uORF|ATG	ENSG00000070669.17	ASNS	protein_coding	chr7	-	97872432	97872477	45	2356	66	uORF	ATG	0.47706	0	0	-4.28	0.016	Mitochondrion	0.283	0.019	0.008	0.098	0.138	0.016	0	0.002	0	0	0	0	0
ENST00000175756.10:chr2:+|138|3616:1484:1502|dORF|ATG	ENSG00000072135.13	PTPN18	protein_coding	chr2	+	130373272	130373290	18	3616	1484	dORF	ATG	0.79131	0	0	-8.96	0.0076	Extracellular	0.333	0	0	0.552	0.138	0.447	0	0	0	0	0	0	0
ENST00000175756.10:chr2:+|143|3616:1516:1546|dORF|ATG	ENSG00000072135.13	PTPN18	protein_coding	chr2	+	130373304	130373334	30	3616	1516	dORF	ATG	0.63531	0	0	-7.95	0.01	Plastid	0.482	0.034	0.032	0.052	0.138	0.016	0.001	0.002	0.156	0	0	0	0
ENST00000175756.10:chr2:+|147|3616:1564:1633|dORF|ATG	ENSG00000072135.13	PTPN18	protein_coding	chr2	+	130373352	130373421	69	3616	1564	dORF	ATG	0.32041	0	0	-8.49	0.0247	Extracellular	0.001	0	0	0.998	0.138	0	0	0	0	0	0	0	0
ENST00000175756.10:chr2:+|161|3616:1719:1851|dORF|ATG	ENSG00000072135.13	PTPN18	protein_coding	chr2	+	130373507	130373639	132	3616	1719	dORF	ATG	0.10711	0	0	-7.72	0.1124	Mitochondrion	0.168	0.14	0.113	0.108	0.138	0.008	0	0.002	0.005	0	0	0	0
ENST00000175756.10:chr2:+|167|3616:1927:2092|dORF|ATG	ENSG00000072135.13	PTPN18	protein_coding	chr2	+	130373715	130373880	165	3616	1927	dORF	ATG	0.06296	0	0	-8.89	0.2141	Extracellular	0.129	0.073	0.147	0.4	0.138	0.046	0	0.001	0.005	0	0	0	0
ENST00000175756.10:chr2:+|182|3616:2249:2333|dORF|ATG	ENSG00000072135.13	PTPN18	protein_coding	chr2	+	130374037	130374121	84	3616	2249	dORF	ATG	0.24143	0	0	-6.94	0.0378	Extracellular	0.011	0.002	0.003	0.985	0.138	0.001	0	0	0.001	0	0	0	0
ENST00000175756.10:chr2:+|191|3616:2357:2498|dORF|ATG	ENSG00000072135.13	PTPN18	protein_coding	chr2	+	130374145	130374286	141	3616	2357	dORF	ATG	0.09214	0	0	-8.3	0.1353	Mitochondrion	0.208	0.306	0.057	0.172	0.138	0.005	0	0	0.003	0	0	0	0
ENST00000175756.10:chr2:+|20|3616:255:273|iORF|ATG	ENSG00000072135.13	PTPN18	protein_coding	chr2	+	130359232	130359250	18	3616	255	iORF	ATG	0.79131	0	0	-6.72	0.0079	Mitochondrion	0.558	0.248	0.013	0.01	0.138	0.009	0	0.002	0	0	0	0	0
ENST00000175756.10:chr2:+|231|3616:2921:3080|dORF|ATG	ENSG00000072135.13	PTPN18	protein_coding	chr2	+	130374709	130374868	159	3616	2921	dORF	ATG	0.0684	0	1	-6.75	0.6649	Extracellular	0.014	0	0	0.983	0.138	0.001	0	0.001	0.005	0	0	0	0
ENST00000175756.10:chr2:+|4|3616:53:1436|canonical|ATG	ENSG00000072135.13	PTPN18	protein_coding	chr2	+	130356107	130373224	1383	3616	53	canonical	ATG	0	1	0	1.07	1	Cytoplasm	0.066	0.332	0.586	0.004	0.138	0.019	0.001	0.002	0.001	ENSMUST00000027302.13:1:+|4|1559:60:1422|canonical|ATG	ENSDART00000132158:8:-|31|2386:329:1715|truncation|ATG	Y41D4A.5.1:IV:-|3|2133:20:1430|canonical|ATG	YDL230W:IV:+|4|1104:68:1076|canonical|ATG
ENST00000176183.6:chr11:+|3|1399:37:1297|canonical|ATG	ENSG00000069696.7	DRD4	protein_coding	chr11	+	637304	640603	1260	1399	37	canonical	ATG	0	1	1	2.61	1	Cell_membrane	1	0	0	0	0.138	0.998	0.001	0.001	0	ENSMUST00000026569.5:7:+|2|2799:33:1197|canonical|ATG	ENSDART00000130568:24:+|22|2285:253:1672|canonical|ATG	K09G1.4a.1:V:+|2|2281:19:2137|canonical|ATG	0
ENST00000176195.4:chr11:-|3|526:39:405|canonical|ATG	ENSG00000070031.4	SCT	protein_coding	chr11	-	626430	627143	366	526	39	canonical	ATG	0.00055	1	0	-2.12	0.9997	Extracellular	0	0	0	0.997	0.138	0	0	0	0	ENSMUST00000167790.2:7:-|3|507:34:436|canonical|ATG	ENSDART00000191992:2:-|1|3330:2:425|canonical|ATG	0	0
ENST00000176643.11:chr17:+|19|3703:222:1680|canonical|ATG	ENSG00000072210.19	ALDH3A2	protein_coding	chr17	+	19648971	19675572	1458	3703	222	canonical	ATG	2e-05	1	1	6.01	1	Endoplasmic_reticulum	0.805	0.007	0.031	0.001	0.138	0.147	0.443	0.074	0.094	ENSMUST00000108715.2:11:-|13|2578:180:1644|canonical|ATG	ENSDART00000114885:21:-|9|1763:128:1601|canonical|ATG	T05H4.13b.2:V:-|2|1933:16:1498|canonical|ATG	YMR110C:XIII:-|1|1665:47:1646|canonical|ATG
ENST00000176763.10:chr5:-|6|5892:183:3090|canonical|ATG	ENSG00000072786.13	STK10	protein_coding	chr5	-	172044881	172188042	2907	5892	183	canonical	ATG	0	1	0	5.88	1	Cytoplasm	0.022	0.149	0.824	0	0.138	0.014	0.001	0.008	0.003	ENSMUST00000102821.3:11:+|8|5026:100:3001|canonical|ATG	ENSDART00000160998:21:-|9|2704:94:2566|truncation|ATG	C04A11.3.1:X:+|5|4017:69:3756|canonical|ATG	YHL007C:VIII:-|5|3152:185:3005|canonical|ATG
ENST00000177694.2:chr17:+|13|2583:220:1828|canonical|ATG	ENSG00000073861.3	TBX21	protein_coding	chr17	+	47733454	47745366	1608	2583	220	canonical	ATG	0	1	0	6.37	1	Nucleus	0.231	0.87	0.125	0	0.138	0.003	0	0	0	ENSMUST00000001484.2:11:-|11|2488:195:1788|canonical|ATG	ENSDART00000013980:12:+|33|2280:451:1867|truncation|ATG	ZK328.8b.2:III:-|8|1061:78:1062|truncation|ATG	0
ENST00000177742.7:chr16:-|3|1040:32:710|canonical|ATG	ENSG00000074071.15	MRPS34	protein_coding	chr16	-	1772220	1773119	678	1040	32	canonical	ATG	6e-05	1	0	5.05	1	Mitochondrion	0.419	0.113	0.053	0	0.138	0	0	0	0	ENSMUST00000043907.13:17:+|6|918:53:710|canonical|ATG	ENSDART00000080672:3:-|9|1018:87:750|canonical|ATG	M88.2.1:III:-|1|906:7:694|canonical|ATG	0
ENST00000178638.8:chr15:-|106|6098:1307:1454|dORF|ATG	ENSG00000074410.14	CA12	protein_coding	chr15	-	63326022	63326169	147	6098	1307	dORF	ATG	0.08652	0	0	-8.49	0.1458	Extracellular	0.146	0.022	0.014	0.657	0.138	0.026	0	0	0.003	0	0	0	0
ENST00000178638.8:chr15:-|8|6098:127:1192|canonical|ATG	ENSG00000074410.14	CA12	protein_coding	chr15	-	63326284	63381720	1065	6098	127	canonical	ATG	0.00017	1	1	3.49	1	Cell_membrane	0.996	0	0	0	0.138	0.984	0.01	0.002	0.004	ENSMUST00000071889.12:9:+|15|3716:164:1229|canonical|ATG	ENSDART00000149574:16:+|14|1324:154:1276|canonical|ATG	R173.1.1:X:+|3|1091:58:991|canonical|ATG	0
ENST00000178640.10:chr15:+|35|2344:612:618|uORF|ATG	ENSG00000137764.20	MAP2K5	protein_coding	chr15	+	67543313	67543319	6	2344	612	uORF	ATG	0.97545	0	0	-5.21	0.007	Cell_membrane	0.592	0.068	0.093	0.081	0.138	0.199	0.082	0.12	0.126	0	0	0	0
ENST00000178640.10:chr15:+|38|2344:634:1981|canonical|ATG	ENSG00000137764.20	MAP2K5	protein_coding	chr15	+	67543335	67806750	1347	2344	634	canonical	ATG	0	1	0	4.62	1	Cytoplasm	0.093	0.033	0.537	0.054	0.138	0.01	0.019	0.009	0.023	ENSMUST00000034920.10:9:-|43|2310:646:1993|canonical|ATG	ENSDART00000052404:7:-|28|4512:290:1643|canonical|ATG	Y54E10BL.6.1:I:-|1|1793:4:1168|canonical|ATG	YJL128C:X:-|6|2360:146:2153|canonical|ATG
ENST00000179259.6:chr12:+|4|8209:60:873|canonical|ATG	ENSG00000078237.7	TIGAR	protein_coding	chr12	+	4321271	4352691	813	8209	60	canonical	ATG	0.00016	1	0	3.75	1	Cytoplasm	0.066	0.105	0.459	0.001	0.138	0.002	0.001	0.001	0.001	ENSMUST00000039913.8:6:-|10|3651:84:894|canonical|ATG	ENSDART00000067392:4:+|9|1177:125:899|canonical|ATG	0	YOR283W:XV:+|7|843:131:824|canonical|ATG
ENST00000180173.10:chr8:-|6|5110:60:2043|canonical|ATG	ENSG00000003987.14	MTMR7	protein_coding	chr8	-	17299861	17413292	1983	5110	60	canonical	ATG	0.00018	1	0	6.58	1	Cytoplasm	0.021	0.208	0.745	0.001	0.138	0.007	0.004	0.016	0.015	ENSMUST00000048898.16:8:-|5|2488:56:2039|canonical|ATG	ENSDART00000169081:1:-|24|2418:250:1954|canonical|ATG	F53A2.8c.1:III:+|1|2260:21:2046|canonical|ATG	YJR110W:X:+|11|2383:228:2295|canonical|ATG
ENST00000181383.10:chr13:-|5|1724:25:1297|canonical|ATG	ENSG00000080618.17	CPB2	protein_coding	chr13	-	46053613	46105009	1272	1724	25	canonical	ATG	0	1	0	2.59	1	Extracellular	0.09	0.001	0.012	0.477	0.138	0.007	0.281	0.002	0.217	ENSMUST00000022576.9:14:+|5|1477:69:1338|canonical|ATG	ENSDART00000054059:1:+|2|1617:23:1298|canonical|ATG	T06A4.1b.1:I:+|11|1964:76:1897|canonical|ATG	YHR132C:VIII:-|2|1384:57:1350|canonical|ATG
ENST00000181796.7:chr10:-|100|3788:1348:1471|dORF|ATG	ENSG00000065809.14	FAM107B	protein_coding	chr10	-	14520874	14520997	123	3788	1348	dORF	ATG	0.12375	0	0	-6.59	0.095	Mitochondrion	0.098	0.291	0.12	0.19	0.138	0.003	0	0	0.001	0	0	0	0
ENST00000181796.7:chr10:-|104|3788:1379:1406|dORF|ATG	ENSG00000065809.14	FAM107B	protein_coding	chr10	-	14520939	14520966	27	3788	1379	dORF	ATG	0.66968	0	0	-7.54	0.0094	Extracellular	0.137	0.074	0.05	0.671	0.138	0.069	0	0.002	0.016	0	0	0	0
ENST00000181796.7:chr10:-|118|3788:1602:1707|dORF|ATG	ENSG00000065809.14	FAM107B	protein_coding	chr10	-	14520638	14520743	105	3788	1602	dORF	ATG	0.17102	0	0	-8.01	0.0594	Extracellular	0.005	0.031	0.049	0.881	0.138	0.002	0	0	0.002	0	0	0	0
ENST00000181796.7:chr10:-|170|3788:2283:2385|dORF|ATG	ENSG00000065809.14	FAM107B	protein_coding	chr10	-	14519960	14520062	102	3788	2283	dORF	ATG	0.17849	0	0	-7.62	0.0565	Extracellular	0	0	0.002	0.995	0.138	0	0	0	0	0	0	0	0
ENST00000181796.7:chr10:-|17|3788:235:1156|canonical|ATG	ENSG00000065809.14	FAM107B	protein_coding	chr10	-	14521189	14774663	921	3788	235	canonical	ATG	0.00036	1	0	3.09	1	Mitochondrion	0.425	0.359	0.132	0.004	0.138	0.022	0.008	0.074	0.004	ENSMUST00000226435.1:2:+|13|3602:154:1078|canonical|ATG	ENSDART00000033248:18:-|5|1429:75:564|truncation|ATG	0	0
ENST00000181796.7:chr10:-|95|3788:1310:1325|dORF|ATG	ENSG00000065809.14	FAM107B	protein_coding	chr10	-	14521020	14521035	15	3788	1310	dORF	ATG	0.83425	0	0	-7.45	0.0074	Extracellular	0.391	0	0	0.489	0.138	0.487	0	0	0.024	0	0	0	0
ENST00000181839.10:chr7:+|20|9525:323:338|uORF|ATG	ENSG00000065883.17	CDK13	protein_coding	chr7	+	39950577	39950592	15	9525	323	uORF	ATG	0.84347	0	0	0.19	0.0144	Mitochondrion	0.683	0.053	0.04	0.008	0.138	0.071	0.001	0.002	0.001	0	0	0	0
ENST00000181839.10:chr7:+|24|9525:387:4926|canonical|ATG	ENSG00000065883.17	CDK13	protein_coding	chr7	+	39950641	40094980	4539	9525	387	canonical	ATG	0	1	0	5.29	1	Nucleus	0.096	0.929	0.063	0	0.138	0.008	0	0	0	ENSMUST00000042365.8:13:-|1|5202:1:4537|canonical|ATG	ENSDART00000114544:24:-|50|5121:485:4355|canonical|ATG	B0285.1a.1:III:+|6|2584:73:2353|extension|ATG	YKL139W:XI:+|11|1872:215:1802|canonical|ATG
ENST00000182290.9:chr11:+|3|1380:33:1101|extension|ATG	ENSG00000064201.16	TSPAN32	protein_coding	chr11	+	2302044	2317924	1068	1380	33	extension	ATG	0	1	1	-1.74	1	Cell_membrane	0.99	0.001	0	0	0.138	0.942	0.021	0.012	0.016	ENSMUST00000009396.12:7:+|4|1582:65:836|canonical|ATG	ENSDART00000037813:18:+|3|1365:78:795|canonical|ATG	0	0
ENST00000182527.4:chr6:-|13|7047:146:1259|canonical|ATG	ENSG00000065308.5	TRAM2	protein_coding	chr6	-	52503196	52576915	1113	7047	146	canonical	ATG	2e-05	1	1	5.69	1	Endoplasmic_reticulum	0.976	0	0	0	0.138	0.067	0.672	0.231	0.029	ENSMUST00000037998.5:1:-|13|6492:117:1230|canonical|ATG	ENSDART00000043938:20:+|8|1722:84:1200|canonical|ATG	C24F3.1a.1:IV:-|1|1555:3:1119|canonical|ATG	YKL008C:XI:-|7|1544:151:1408|canonical|ATG
ENST00000183605.10:chr3:+|1|3355:62:848|canonical|ATG	ENSG00000066405.13	CLDN18	protein_coding	chr3	+	138010225	138031141	786	3355	62	canonical	ATG	4e-05	1	1	5.78	1	Cell_membrane	0.818	0	0	0.001	0.138	0.716	0.011	0.005	0.266	ENSMUST00000112882.8:9:-|9|1750:53:848|canonical|ATG	ENSDART00000158608:2:-|1|1217:9:786|canonical|ATG	0	0
ENST00000184183.8:chr3:-|29|1614:342:981|canonical|ATG	ENSG00000065371.18	ROPN1	protein_coding	chr3	-	123969154	123980481	639	1614	342	canonical	ATG	0.00014	0	0	5.85	1	Cytoplasm	0.041	0.114	0.725	0.005	0.138	0.01	0.011	0.003	0.031	ENSMUST00000023530.4:16:+|9|875:101:740|canonical|ATG	0	0	0
ENST00000184266.3:chr3:+|28|651:434:473|dORF|ATG	ENSG00000065518.8	NDUFB4	protein_coding	chr3	+	120602289	120602328	39	651	434	dORF	ATG	0.47942	0	0	-6.74	0.0151	Extracellular	0.234	0.001	0.007	0.608	0.138	0.164	0	0.001	0.065	0	0	0	0
ENST00000184266.3:chr3:+|4|651:25:415|canonical|ATG	ENSG00000065518.8	NDUFB4	protein_coding	chr3	+	120596359	120602270	390	651	25	canonical	ATG	0.00049	1	1	3.91	1	Mitochondrion	0.941	0.02	0.034	0	0.138	0.002	0.015	0.004	0.001	ENSMUST00000023514.3:16:-|6|971:95:485|canonical|ATG	ENSDART00000080510:24:-|10|582:86:479|canonical|ATG	W01A8.4.1:I:-|2|660:12:531|canonical|ATG	0
ENST00000184956.11:chr17:-|1|6108:8:3554|canonical|ATG	ENSG00000068097.16	HEATR6	protein_coding	chr17	-	60043562	60078914	3546	6108	8	canonical	ATG	0	1	0	4.86	1	Cytoplasm	0.062	0.359	0.61	0	0.138	0.016	0.002	0.005	0.003	ENSMUST00000001002.7:11:+|2|5614:28:3583|canonical|ATG	ENSDART00000113316:21:+|3|3679:21:3627|canonical|ATG	0	0
ENST00000185206.12:chr6:-|7|5971:107:1340|canonical|ATG	ENSG00000112782.19	CLIC5	protein_coding	chr6	-	45903087	46080242	1233	5971	107	canonical	ATG	2e-05	1	0	1.38	1	Nucleus	0.045	0.54	0.419	0.001	0.138	0.004	0.005	0.007	0.015	ENSMUST00000239215.1:17:+|7|2434:123:1581|canonical|ATG	ENSDART00000037379:20:+|4|2237:83:1310|canonical|ATG	F26H11.5.2:II:-|1|807:52:769|canonical|ATG	0
ENST00000186436.10:chr2:-|15|6701:287:5939|canonical|ATG	ENSG00000075568.17	TMEM131	protein_coding	chr2	-	97757098	97995662	5652	6701	287	canonical	ATG	0	1	1	5.69	1	Cell_membrane	0.798	0.041	0.051	0.002	0.138	0.703	0.042	0.024	0.084	ENSMUST00000194563.5:1:-|22|6698:338:5972|canonical|ATG	ENSDART00000078665:6:-|8|6262:79:5479|canonical|ATG	C27F2.8.1:III:-|2|5647:29:5525|canonical|ATG	0
ENST00000186436.10:chr2:-|2|6701:27:48|uORF|ATG	ENSG00000075568.17	TMEM131	protein_coding	chr2	-	97995901	97995922	21	6701	27	uORF	ATG	0.75571	0	0	-2.06	0.0099	Mitochondrion	0.769	0.098	0.006	0.006	0.138	0.025	0.001	0.001	0	0	0	0	0
ENST00000186436.10:chr2:-|6|6701:82:103|uORF|ATG	ENSG00000075568.17	TMEM131	protein_coding	chr2	-	97995846	97995867	21	6701	82	uORF	ATG	0.75571	0	0	-4.18	0.0089	Nucleus	0.247	0.885	0.019	0.033	0.138	0.001	0	0	0	0	0	0	0
ENST00000187397.8:chr3:+|46|3433:457:2896|canonical|ATG	ENSG00000172995.17	ARPP21	protein_coding	chr3	+	35681751	35793958	2439	3433	457	canonical	ATG	0	1	0	5.38	1	Nucleus	0.052	0.809	0.188	0	0.138	0.002	0	0.001	0	ENSMUST00000162097.7:9:-|64|3952:1022:3446|canonical|ATG	ENSDART00000151298:19:+|25|2770:251:2318|canonical|ATG	ZK121.2.1:III:+|2|1712:9:1686|canonical|ATG	YDL189W:IV:+|2|1472:56:1430|canonical|ATG
ENST00000187608.13:chr19:+|1|1300:41:920|canonical|ATG	ENSG00000007129.18	CEACAM21	protein_coding	chr19	+	41576274	41585871	879	1300	41	canonical	ATG	0	1	1	-5.19	1	Cell_membrane	0.922	0	0	0	0.138	0.794	0.039	0.025	0.141	ENSMUST00000001984.4:7:+|2|1396:57:747|truncation|ATG	ENSDART00000060266:16:+|9|3793:128:3203|canonical|ATG	T21D12.9a.2:IV:+|5|2827:57:2703|canonical|ATG	0
ENST00000187762.7:chr19:+|4|2631:80:980|canonical|ATG	ENSG00000072954.7	TMEM38A	protein_coding	chr19	+	16661217	16688371	900	2631	80	canonical	ATG	7e-05	1	1	6.33	1	Endoplasmic_reticulum	0.99	0.003	0	0	0.138	0.021	0.831	0.131	0.005	ENSMUST00000034244.8:8:+|2|2124:32:929|canonical|ATG	ENSDART00000035560:11:+|4|1395:49:937|canonical|ATG	Y57A10A.10.1:II:-|8|1710:66:954|canonical|ATG	0
ENST00000187879.12:chr19:+|10|1598:163:1519|canonical|ATG	ENSG00000159885.14	ZNF222	protein_coding	chr19	+	44026071	44033030	1356	1598	163	canonical	ATG	0	1	0	-0.86	1	Nucleus	0.014	0.992	0.008	0	0.138	0	0	0	0	ENSMUST00000108436.7:7:-|29|2599:288:1749|canonical|ATG	ENSDART00000150397:4:+|7|1606:98:1472|canonical|ATG	Y55F3AM.14.1:IV:-|2|2190:52:2041|canonical|ATG	YJL056C:X:-|1|2683:21:2664|canonical|ATG
ENST00000187879.12:chr19:+|5|1598:75:219|ouORF|ATG	ENSG00000159885.14	ZNF222	protein_coding	chr19	+	44025436	44027063	144	1598	75	ouORF	ATG	0.08278	0	0	-7.16	0.1586	Extracellular	0.025	0.007	0.018	0.868	0.138	0.029	0.001	0.004	0.02	0	0	0	0
ENST00000188312.7:chr12:+|8|1737:38:1229|canonical|ATG	ENSG00000075089.10	ACTR6	protein_coding	chr12	+	100200851	100223915	1191	1737	38	canonical	ATG	0	1	0	5.85	1	Cytoplasm	0.023	0.225	0.631	0.002	0.138	0.002	0.005	0.002	0.062	ENSMUST00000020109.4:10:-|6|1705:55:1246|canonical|ATG	ENSDART00000003715:25:-|11|1727:172:1363|canonical|ATG	C08B11.6.1:II:-|1|1299:1:1258|canonical|ATG	YLR085C:XII:-|5|1544:104:1421|canonical|ATG
ENST00000188403.7:chr12:+|4|1630:29:1478|canonical|ATG	ENSG00000012504.15	NR1H4	protein_coding	chr12	+	100503387	100563489	1449	1630	29	canonical	ATG	0	1	0	6.01	1	Nucleus	0.191	0.908	0.088	0	0.138	0.002	0	0	0	ENSMUST00000058126.14:10:-|3|1964:34:1489|canonical|ATG	ENSDART00000061794:18:+|14|2044:170:1622|canonical|ATG	Y15E3A.1a.2:X:+|2|1864:6:1431|canonical|ATG	0
ENST00000188790.9:chr2:-|8|2696:119:2402|canonical|ATG	ENSG00000078098.15	FAP	protein_coding	chr2	-	162170978	162243327	2283	2696	119	canonical	ATG	0	1	1	3.82	1	Endoplasmic_reticulum	0.725	0	0.001	0.059	0.138	0.113	0.584	0.111	0.124	ENSMUST00000102732.9:2:-|18|2751:225:2511|canonical|ATG	ENSDART00000132896:9:+|23|2927:254:2507|canonical|ATG	T23F1.7a.1:V:+|2|2496:40:2380|canonical|ATG	YHR028C:VIII:-|4|2559:83:2540|canonical|ATG
ENST00000189978.10:chr9:+|5|2408:47:2399|canonical|ATG	ENSG00000030304.15	MUSK	protein_coding	chr9	+	110668904	110800988	2352	2408	47	canonical	ATG	0	1	1	6.38	1	Cell_membrane	1	0	0	0	0.138	1	0	0	0	ENSMUST00000102893.9:4:+|10|3323:151:2734|canonical|ATG	ENSDART00000163740:10:-|1|2826:1:2827|canonical|ATG	C01G6.8a.1:II:-|1|3281:4:2791|canonical|ATG	YKL139W:XI:+|11|1872:215:1802|canonical|ATG
ENST00000190165.3:chr9:+|21|2493:348:1767|canonical|ATG	ENSG00000064218.5	DMRT3	protein_coding	chr9	+	977001	991005	1419	2493	348	canonical	ATG	0	1	0	6.91	1	Nucleus	0.156	0.92	0.069	0.001	0.138	0.002	0	0	0	ENSMUST00000048935.5:19:+|16|2391:263:1694|canonical|ATG	ENSDART00000051146:5:+|15|1920:205:1552|canonical|ATG	C27C12.6.1:X:-|2|913:4:784|truncation|ATG	0
ENST00000190611.9:chr2:+|10|10652:259:307|uORF|ATG	ENSG00000079156.17	OSBPL6	protein_coding	chr2	+	178285021	178285069	48	10652	259	uORF	ATG	0.46661	0	0	-7.71	0.015	Nucleus	0.452	0.346	0.139	0.015	0.138	0.046	0.013	0.029	0.036	0	0	0	0
ENST00000190611.9:chr2:+|26|10652:416:425|uORF|ATG	ENSG00000079156.17	OSBPL6	protein_coding	chr2	+	178306086	178306095	9	10652	416	uORF	ATG	0.9418	0	0	-4.05	0.0073	Plastid	0.241	0.089	0.175	0.003	0.138	0.013	0.008	0.01	0.316	0	0	0	0
ENST00000190611.9:chr2:+|34|10652:475:493|uORF|ATG	ENSG00000079156.17	OSBPL6	protein_coding	chr2	+	178306145	178306163	18	10652	475	uORF	ATG	0.80101	0	0	-5.68	0.008	Extracellular	0.295	0.005	0.01	0.514	0.138	0.122	0.009	0.015	0.085	0	0	0	0
ENST00000190611.9:chr2:+|38|10652:514:3319|canonical|ATG	ENSG00000079156.17	OSBPL6	protein_coding	chr2	+	178306184	178395559	2805	10652	514	canonical	ATG	0	1	0	6.13	1	Cytoplasm	0.043	0.472	0.494	0	0.138	0.011	0.002	0.007	0.004	ENSMUST00000111929.7:2:+|51|8257:713:3593|canonical|ATG	ENSDART00000124777:9:-|26|3060:328:3061|canonical|ATG	Y47D3A.17a.1:III:-|1|2525:27:2328|canonical|ATG	YDL019C:IV:-|12|4149:278:4130|canonical|ATG
ENST00000190611.9:chr2:+|4|10652:40:61|uORF|ATG	ENSG00000079156.17	OSBPL6	protein_coding	chr2	+	178194550	178194571	21	10652	40	uORF	ATG	0.75846	0	0	-5.25	0.0086	Extracellular	0.2	0.18	0.098	0.451	0.138	0.038	0	0.002	0.016	0	0	0	0
ENST00000192314.7:chr2:+|12|1452:144:1332|truncation|ATG	ENSG00000154252.12	GAL3ST2	protein_coding	chr2	+	241776964	241804166	1188	1452	144	truncation	ATG	0	1	1	1.68	1	Golgi_apparatus	0.854	0	0	0.033	0.138	0.003	0.469	0.487	0.005	ENSMUST00000161647.7:5:-|13|1901:102:1530|canonical|ATG	ENSDART00000155496:15:+|43|2913:535:2296|truncation|ATG	0	0
ENST00000192788.6:chr6:+|11|9567:169:4492|canonical|ATG	ENSG00000065060.18	UHRF1BP1	protein_coding	chr6	+	34792250	34872438	4323	9567	169	canonical	ATG	3e-05	1	0	4.75	1	Cytoplasm	0.025	0.079	0.881	0	0.138	0.018	0.002	0.009	0.005	ENSMUST00000114849.2:17:+|30|8634:311:4601|canonical|ATG	ENSDART00000140986:23:-|27|4339:143:4151|canonical|ATG	C44H4.4.1:X:-|2|3244:16:3007|canonical|ATG	0
ENST00000192788.6:chr6:+|2|9567:43:91|uORF|ATG	ENSG00000065060.18	UHRF1BP1	protein_coding	chr6	+	34792124	34792172	48	9567	43	uORF	ATG	0.46734	0	0	-2.08	0.0183	Mitochondrion	0.563	0.027	0.08	0.08	0.138	0	0	0	0	0	0	0	0
ENST00000193322.8:chr6:-|10|4471:91:1096|canonical|ATG	ENSG00000081087.15	OSTM1	protein_coding	chr6	-	108044784	108074651	1005	4471	91	canonical	ATG	0.00013	1	1	3.92	1	Lysosome/Vacuole	0.49	0.003	0.002	0.007	0.138	0.244	0.092	0.03	0.618	ENSMUST00000040718.5:10:+|4|3006:69:1086|canonical|ATG	ENSDART00000145269:20:+|6|4472:36:942|truncation|ATG	F42A8.3.1:II:+|1|1124:1:970|canonical|ATG	0
ENST00000193322.8:chr6:-|98|4471:1106:1118|dORF|ATG	ENSG00000081087.15	OSTM1	protein_coding	chr6	-	108044762	108044774	12	4471	1106	dORF	ATG	0.8855	0	0	-9.09	0.0068	Lysosome/Vacuole	0.14	0.099	0.162	0.017	0.138	0.01	0.01	0.01	0.463	0	0	0	0
ENST00000193403.10:chr14:-|17|3779:385:3064|canonical|ATG	ENSG00000072110.16	ACTN1	protein_coding	chr14	-	68874858	68979056	2679	3779	385	canonical	ATG	0	1	0	6.77	1	Cytoplasm	0.016	0.1	0.73	0.001	0.138	0.007	0.009	0.019	0.129	ENSMUST00000021554.15:12:-|11|3734:281:2960|canonical|ATG	ENSDART00000140243:13:-|27|3981:258:2967|canonical|ATG	W04D2.1b.1:V:+|2|3083:4:2689|canonical|ATG	YBR109C:II:-|2|744:73:517|canonical|ATG
ENST00000194130.7:chr7:-|3|3798:24:1812|canonical|ATG	ENSG00000081800.9	SLC13A1	protein_coding	chr7	-	123115517	123199946	1788	3798	24	canonical	ATG	0	1	1	3.79	1	Cell_membrane	0.823	0	0	0	0.138	0.54	0.114	0.063	0.282	ENSMUST00000031713.8:6:-|4|2495:29:1814|canonical|ATG	ENSDART00000047007:25:+|96|2571:1081:1921|truncation|ATG	F31F6.6.1:X:+|1|1932:12:1761|canonical|ATG	YNR013C:XIV:-|7|2880:69:2754|canonical|ATG
ENST00000194152.4:chr5:+|17|3806:182:2570|canonical|ATG	ENSG00000081818.4	PCDHB4	protein_coding	chr5	+	141121998	141124386	2388	3806	182	canonical	ATG	0	1	1	4.11	1	Cell_membrane	0.996	0	0	0	0.138	0.959	0.03	0.004	0.007	ENSMUST00000078271.3:18:+|15|3535:189:2568|canonical|ATG	ENSDART00000189052:14:-|69|3715:884:3716|canonical|ATG	F15B9.7a.1:V:+|4|8035:24:7812|truncation|ATG	0
ENST00000194155.7:chr5:+|9|4089:177:2574|canonical|ATG	ENSG00000112852.7	PCDHB2	protein_coding	chr5	+	141094790	141097187	2397	4089	177	canonical	ATG	0	1	1	3.83	1	Cell_membrane	0.981	0	0	0	0.138	0.944	0.022	0.004	0.028	ENSMUST00000056522.4:18:+|13|2813:165:2565|canonical|ATG	ENSDART00000164519:10:+|6|4374:81:2901|canonical|ATG	R10F2.1.1:III:+|2|8538:61:8401|canonical|ATG	0
ENST00000194214.10:chr1:-|8|685:161:596|canonical|ATG	ENSG00000081870.12	HSPB11	protein_coding	chr1	-	53921650	53940082	435	685	161	canonical	ATG	0.00017	1	0	3.1	1	Nucleus	0.084	0.512	0.412	0.006	0.138	0.008	0.006	0.011	0.014	ENSMUST00000046558.7:4:+|5|608:87:519|canonical|ATG	ENSDART00000097625:5:+|8|684:71:476|canonical|ATG	0	0
ENST00000194530.8:chr2:+|14|2222:255:291|uORF|ATG	ENSG00000082146.13	STRADB	protein_coding	chr2	+	201454800	201454836	36	2222	255	uORF	ATG	0.56022	0	0	-6.74	0.0121	Extracellular	0.01	0.013	0.008	0.96	0.138	0.002	0	0	0.001	0	0	0	0
ENST00000194530.8:chr2:+|20|2222:295:1552|canonical|ATG	ENSG00000082146.13	STRADB	protein_coding	chr2	+	201454840	201480175	1257	2222	295	canonical	ATG	0	1	0	4.15	1	Cell_membrane	0.761	0.118	0.087	0.007	0.138	0.206	0.138	0.083	0.047	ENSMUST00000027185.10:1:+|26|2960:425:1682|canonical|ATG	ENSDART00000191347:6:+|101|5655:1119:2082|truncation|ATG	Y52D3.1a.1:III:+|2|1365:14:1181|canonical|ATG	YHL007C:VIII:-|5|3152:185:3005|canonical|ATG
ENST00000194530.8:chr2:+|29|2222:392:482|iORF|ATG	ENSG00000082146.13	STRADB	protein_coding	chr2	+	201469956	201470046	90	2222	392	iORF	ATG	0.21193	0	0	-7.75	0.0446	Mitochondrion	0.206	0.3	0.066	0.121	0.138	0.002	0	0	0.002	0	0	0	0
ENST00000194900.8:chrX:+|28|6112:342:2892|canonical|ATG	ENSG00000082458.12	DLG3	protein_coding	chrX	+	70445201	70502269	2550	6112	342	canonical	ATG	0	1	0	5.55	1	Cytoplasm	0.133	0.464	0.481	0.003	0.138	0.022	0.001	0.001	0.005	ENSMUST00000087984.10:X:+|26|4956:324:2874|canonical|ATG	ENSDART00000078856:14:-|12|3960:135:2685|truncation|ATG	C25F6.2a.1:X:+|3|3780:62:2966|canonical|ATG	YDR454C:IV:-|3|760:60:624|canonical|ATG
ENST00000195649.10:chr6:-|3|4434:20:143|uORF|ATG	ENSG00000065609.15	SNAP91	protein_coding	chr6	-	83708986	83709109	123	4434	20	uORF	ATG	0.12711	0	0	-0.91	0.1211	Mitochondrion	0.359	0.39	0.024	0.127	0.138	0.049	0	0.001	0	0	0	0	0
ENST00000196061.5:chr1:+|2|2976:64:2248|canonical|ATG	ENSG00000083444.17	PLOD1	protein_coding	chr1	+	11934779	11974808	2184	2976	64	canonical	ATG	0	1	0	6.27	1	Extracellular	0.001	0	0.001	0.7	0.138	0	0.23	0	0.069	ENSMUST00000019199.13:4:-|6|3243:91:2278|canonical|ATG	ENSDART00000083395:8:+|10|2767:119:2312|canonical|ATG	F52H3.1.1:II:-|15|2488:157:2350|canonical|ATG	0
ENST00000196371.10:chr5:-|4|3294:68:1631|canonical|ATG	ENSG00000083720.13	OXCT1	protein_coding	chr5	-	41731728	41870358	1563	3294	68	canonical	ATG	0	1	0	5.22	1	Mitochondrion	0.261	0	0.003	0	0.138	0	0	0	0	ENSMUST00000110690.8:15:+|22|3527:390:1953|canonical|ATG	ENSDART00000013434:8:+|7|2666:137:1715|canonical|ATG	C05C10.3.1:II:-|1|1715:6:1572|canonical|ATG	0
ENST00000196489.4:chr19:-|15|2545:208:1993|canonical|ATG	ENSG00000083817.9	ZNF416	protein_coding	chr19	-	57572118	57578704	1785	2545	208	canonical	ATG	0	1	0	-2.8	1	Nucleus	0.015	0.987	0.013	0	0.138	0	0	0	0	ENSMUST00000051435.7:7:+|16|2725:203:2162|canonical|ATG	ENSDART00000160913:4:+|4|1740:40:1741|truncation|ATG	Y55F3AM.14.1:IV:-|2|2190:52:2041|canonical|ATG	YJL056C:X:-|1|2683:21:2664|canonical|ATG
ENST00000196489.4:chr19:-|1|2545:24:72|uORF|ATG	ENSG00000083817.9	ZNF416	protein_coding	chr19	-	57578840	57578888	48	2545	24	uORF	ATG	0.45764	0	0	-7.09	0.0156	Mitochondrion	0.395	0.002	0.01	0.356	0.138	0.078	0.014	0.006	0.013	0	0	0	0
ENST00000197268.13:chr12:+|2|4711:24:1893|canonical|ATG	ENSG00000084444.14	FAM234B	protein_coding	chr12	+	13044403	13080630	1869	4711	24	canonical	ATG	0.00012	0	1	6.02	1	Cell_membrane	0.871	0.03	0.012	0.002	0.138	0.325	0.288	0.132	0.141	ENSMUST00000111915.7:6:+|5|4221:89:1964|canonical|ATG	ENSDART00000089646:3:-|3|3525:55:1942|canonical|ATG	0	0
ENST00000198536.7:chr7:+|13|1271:171:1083|canonical|ATG	ENSG00000085514.16	PILRA	protein_coding	chr7	+	100373656	100399907	912	1271	171	canonical	ATG	2e-05	1	1	-4.52	1	Cell_membrane	1	0	0	0	0.138	0.997	0.002	0.001	0	ENSMUST00000058897.10:5:-|15|2578:150:1059|canonical|ATG	0	0	0
ENST00000198767.11:chr16:-|2|3706:40:1996|canonical|ATG	ENSG00000085721.13	RRN3	protein_coding	chr16	-	15061743	15094233	1956	3706	40	canonical	ATG	0	1	0	5.23	1	Nucleus	0.137	0.505	0.368	0	0.138	0.004	0.004	0.008	0.011	ENSMUST00000023363.7:16:+|2|3582:45:2016|canonical|ATG	ENSDART00000162396:3:-|17|2527:244:2083|canonical|ATG	C36E8.1.2:III:-|18|2532:195:2160|canonical|ATG	YKL125W:XI:+|10|2054:151:2035|canonical|ATG
ENST00000198939.6:chr19:-|4|4084:38:2822|canonical|ATG	ENSG00000085872.15	CHERP	protein_coding	chr19	-	16519158	16542378	2784	4084	38	canonical	ATG	0	1	0	7.28	1	Nucleus	0.039	0.778	0.217	0	0.138	0.004	0	0	0	ENSMUST00000079510.5:8:-|6|3713:38:2888|canonical|ATG	ENSDART00000183294:22:-|28|3010:314:3011|canonical|ATG	F58G11.5.3:V:-|2|2171:17:2045|canonical|ATG	0
ENST00000199280.4:chr12:+|8|4180:95:911|canonical|ATG	ENSG00000167580.8	AQP2	protein_coding	chr12	+	49950830	49955608	816	4180	95	canonical	ATG	8e-05	1	1	6.59	1	Cell_membrane	0.981	0	0	0	0.138	0.619	0.3	0.051	0.024	ENSMUST00000023752.5:15:+|3|1419:99:915|canonical|ATG	ENSDART00000054238:23:+|34|2844:387:1179|canonical|ATG	C32C4.2b.1:V:+|1|1001:1:871|canonical|ATG	YPR192W:XVI:+|11|1237:122:1040|canonical|ATG
ENST00000199320.9:chr5:-|16|2831:134:1076|canonical|ATG	ENSG00000086189.11	DIMT1	protein_coding	chr5	-	62389009	62403772	942	2831	134	canonical	ATG	3e-05	1	0	4.95	1	Nucleus	0.03	0.576	0.392	0	0.138	0.003	0.001	0.001	0	ENSMUST00000022203.9:13:+|3|2051:47:989|canonical|ATG	ENSDART00000050228:8:+|14|2283:116:1037|canonical|ATG	E02H1.1.2:II:-|1|1100:75:1002|canonical|ATG	YPL266W:XVI:+|4|1080:104:1061|canonical|ATG
ENST00000199389.11:chr7:-|10|4411:93:1986|canonical|ATG	ENSG00000086232.13	EIF2AK1	protein_coding	chr7	-	6024672	6059083	1893	4411	93	canonical	ATG	1e-05	1	0	4.5	1	Nucleus	0.225	0.655	0.255	0.001	0.138	0.05	0.009	0.018	0.004	ENSMUST00000100487.5:5:+|9|4325:104:1964|canonical|ATG	ENSDART00000028090:12:-|18|3320:189:2196|extension|ATG	F46C3.1.1:X:-|7|3704:77:3311|canonical|ATG	YDR283C:IV:-|9|5249:250:5230|canonical|ATG
ENST00000199389.11:chr7:-|16|4411:205:244|iORF|ATG	ENSG00000086232.13	EIF2AK1	protein_coding	chr7	-	6054671	6058971	39	4411	205	iORF	ATG	0.5421	0	0	-7.6	0.0123	Extracellular	0.315	0.004	0.006	0.552	0.138	0.075	0.001	0.003	0.025	0	0	0	0
ENST00000199447.9:chr7:+|29|2308:373:2140|canonical|ATG	ENSG00000086288.12	NME8	protein_coding	chr7	+	37850266	37897092	1767	2308	373	canonical	ATG	0	1	0	-0.39	1	Cytoplasm	0.015	0.311	0.662	0	0.138	0.003	0.003	0.013	0.007	ENSMUST00000091763.2:13:-|13|2122:184:1945|canonical|ATG	ENSDART00000163684:9:+|7|2035:99:1695|canonical|ATG	F25H2.5.1:I:-|5|659:33:582|extension|ATG	YKL067W:XI:+|4|824:148:610|canonical|ATG
ENST00000199448.9:chr7:+|15|2515:301:976|canonical|ATG	ENSG00000086289.12	EPDR1	protein_coding	chr7	+	37920939	37950396	675	2515	301	canonical	ATG	0.00014	1	1	4.2	1	Extracellular	0.18	0.005	0.008	0.445	0.138	0.023	0.191	0.126	0.134	ENSMUST00000002885.7:13:-|17|2363:243:918|canonical|ATG	ENSDART00000066788:2:+|16|1437:142:763|canonical|ATG	0	0
ENST00000199448.9:chr7:+|81|2515:1034:1061|dORF|ATG	ENSG00000086289.12	EPDR1	protein_coding	chr7	+	37950454	37950481	27	2515	1034	dORF	ATG	0.66432	0	0	-7.58	0.0095	Extracellular	0.264	0.107	0.087	0.366	0.138	0.119	0.007	0.008	0.022	0	0	0	0
ENST00000199448.9:chr7:+|98|2515:1165:1402|dORF|ATG	ENSG00000086289.12	EPDR1	protein_coding	chr7	+	37950585	37950822	237	2515	1165	dORF	ATG	0.02014	0	1	-8.45	0.9229	Extracellular	0.218	0.01	0.039	0.572	0.138	0.014	0.091	0.019	0.028	0	0	0	0
ENST00000199708.3:chr16:+|1|528:29:458|canonical|ATG	ENSG00000086506.3	HBQ1	protein_coding	chr16	+	180486	181108	429	528	29	canonical	ATG	0.00027	1	0	2.64	1	Mitochondrion	0.331	0.103	0.251	0.004	0.138	0.003	0.01	0.012	0.013	ENSMUST00000101387.3:11:+|3|562:49:478|canonical|ATG	ENSDART00000122904:3:-|1|787:1:520|canonical|ATG	0	0
ENST00000199764.7:chr19:+|4|2594:110:1145|canonical|ATG	ENSG00000086548.9	CEACAM6	protein_coding	chr19	+	41755638	41766259	1035	2594	110	canonical	ATG	1e-05	1	0	-3.86	1	Cell_membrane	0.942	0.006	0	0.021	0.138	0.914	0.027	0.003	0.023	ENSMUST00000098669.7:7:-|3|2873:40:1606|canonical|ATG	ENSDART00000060266:16:+|9|3793:128:3203|canonical|ATG	F15G9.4a.1:X:+|1|15757:38:15566|canonical|ATG	0
ENST00000199814.9:chr5:-|55|2299:611:629|iORF|ATG	ENSG00000086589.12	RBM22	protein_coding	chr5	-	150695700	150696544	18	2299	611	iORF	ATG	0.78497	0	0	-6.94	0.008	Nucleus	0.282	0.313	0.181	0.176	0.138	0.04	0.008	0.031	0.114	0	0	0	0
ENST00000199814.9:chr5:-|6|2299:78:1341|canonical|ATG	ENSG00000086589.12	RBM22	protein_coding	chr5	-	150691750	150700985	1263	2299	78	canonical	ATG	0	1	0	6.69	1	Nucleus	0.082	0.75	0.192	0.001	0.138	0.053	0.001	0.001	0	ENSMUST00000025506.6:18:+|8|2210:91:1354|canonical|ATG	ENSDART00000003983:21:-|3|1874:47:1325|canonical|ATG	T11G6.8a.1:IV:+|3|1420:18:1239|truncation|ATG	YBR065C:II:-|8|2864:80:1175|canonical|ATG
ENST00000199936.9:chr16:+|17|1434:173:1337|canonical|ATG	ENSG00000086696.11	HSD17B2	protein_coding	chr16	+	82035424	82098436	1164	1434	173	canonical	ATG	0	1	1	1.48	1	Endoplasmic_reticulum	0.975	0	0	0	0.138	0.089	0.819	0.067	0.015	ENSMUST00000034304.8:8:+|7|1320:93:1239|canonical|ATG	ENSDART00000066985:25:+|1|1144:1:1078|canonical|ATG	F55E10.6.2:X:-|1|1189:18:1014|canonical|ATG	YIL124W:IX:+|2|1040:51:945|canonical|ATG
ENST00000199936.9:chr16:+|2|1434:14:152|uORF|ATG	ENSG00000086696.11	HSD17B2	protein_coding	chr16	+	82035265	82035403	138	1434	14	uORF	ATG	0.08945	0	0	-6.94	0.1447	Extracellular	0.023	0.01	0.019	0.719	0.138	0	0	0	0.003	0	0	0	0
ENST00000199940.10:chr2:+|19|2241:441:2121|canonical|ATG	ENSG00000078018.21	MAP2	protein_coding	chr2	+	209653170	209730397	1680	2241	441	canonical	ATG	3e-05	1	0	4.67	1	Cytoplasm	0.013	0.043	0.938	0	0.138	0.016	0	0.001	0.001	ENSMUST00000114018.9:1:+|14|5303:233:1730|canonical|ATG	ENSDART00000140436:9:+|23|3808:321:1776|truncation|ATG	F42G9.9a.1:III:+|6|1540:69:1431|canonical|ATG	0
ENST00000200135.8:chr11:-|3|2873:27:2367|canonical|ATG	ENSG00000086827.9	ZW10	protein_coding	chr11	-	113733693	113773666	2340	2873	27	canonical	ATG	0	1	0	5.06	1	Cytoplasm	0.214	0.151	0.449	0.001	0.138	0.068	0.035	0.108	0.09	ENSMUST00000034803.9:9:+|10|2863:71:2411|canonical|ATG	ENSDART00000016167:21:-|8|2666:100:2416|canonical|ATG	F20D12.4.2:IV:-|9|2573:106:2443|canonical|ATG	0
ENST00000200181.8:chr17:+|5|5896:165:5634|canonical|ATG	ENSG00000132470.14	ITGB4	protein_coding	chr17	+	75724703	75757555	5469	5896	165	canonical	ATG	0	1	0	5.78	1	Cell_membrane	0.985	0.001	0	0.022	0.138	0.957	0.014	0.006	0	ENSMUST00000106461.7:11:+|26|6208:441:5898|canonical|ATG	ENSDART00000029308:8:+|41|8806:459:6141|canonical|ATG	C05D9.3.1:X:+|1|1619:14:1286|canonical|ATG	0
ENST00000200453.6:chr19:+|14|2350:134:215|uORF|ATG	ENSG00000087074.8	PPP1R15A	protein_coding	chr19	+	48872553	48872634	81	2350	134	uORF	ATG	0.2522	0	0	-1.51	0.0449	Extracellular	0.069	0.009	0.028	0.561	0.138	0	0	0	0	ENSMUST00000167273.1:7:-|7|2809:58:139|uORF|ATG	0	0	0
ENST00000200453.6:chr19:+|23|2350:241:2266|canonical|ATG	ENSG00000087074.8	PPP1R15A	protein_coding	chr19	+	48873233	48875973	2025	2350	241	canonical	ATG	0	1	0	-3.23	1	Nucleus	0.201	0.772	0.175	0.003	0.138	0.021	0.001	0.018	0.005	ENSMUST00000167273.1:7:-|63|2809:765:2739|canonical|ATG	ENSDART00000100396:7:+|82|1904:945:1905|canonical|ATG	0	0
ENST00000200453.6:chr19:+|3|2350:35:104|uORF|ATG	ENSG00000087074.8	PPP1R15A	protein_coding	chr19	+	48872454	48872523	69	2350	35	uORF	ATG	0.31061	0	0	-9.09	0.0256	Nucleus	0.309	0.395	0.072	0.09	0.138	0.044	0.002	0.007	0.006	0	0	0	0
ENST00000200453.6:chr19:+|71|2350:824:839|iORF|ATG	ENSG00000087074.8	PPP1R15A	protein_coding	chr19	+	48873816	48873831	15	2350	824	iORF	ATG	0.82533	0	0	-9.24	0.0073	Nucleus	0.36	0.651	0.03	0.185	0.138	0.046	0.003	0.011	0	0	0	0	0
ENST00000200457.9:chr7:+|8|1693:112:1543|canonical|ATG	ENSG00000087077.14	TRIP6	protein_coding	chr7	+	100867497	100873303	1431	1693	112	canonical	ATG	0	1	0	5.73	1	Cytoplasm	0.033	0.286	0.658	0.009	0.138	0.035	0	0	0.001	ENSMUST00000024119.10:5:-|25|2168:337:1780|canonical|ATG	ENSDART00000180955:7:-|65|2468:756:2469|canonical|ATG	F42G4.3b.1:II:+|22|1299:371:974|canonical|ATG	YDL240W:IV:+|9|3288:182:3236|canonical|ATG
ENST00000200557.11:chr17:+|8|4614:213:2523|canonical|ATG	ENSG00000073670.14	ADAM11	protein_coding	chr17	+	44759199	44779754	2310	4614	213	canonical	ATG	0	1	1	5.69	1	Cell_membrane	0.992	0	0	0.014	0.138	0.98	0.003	0.002	0.001	ENSMUST00000103081.9:11:+|3|4620:183:2505|canonical|ATG	ENSDART00000110503:12:-|18|3479:224:2549|canonical|ATG	Y37D8A.13.1:III:-|8|3416:132:3261|canonical|ATG	0
ENST00000200639.9:chrX:-|15|6535:128:1361|canonical|ATG	ENSG00000005893.16	LAMP2	protein_coding	chrX	-	120431322	120469169	1233	6535	128	canonical	ATG	2e-05	1	1	0.31	1	Cell_membrane	0.841	0	0	0.026	0.138	0.754	0.024	0.007	0.188	ENSMUST00000016678.13:X:-|16|1769:152:1400|canonical|ATG	ENSDART00000124242:14:-|13|2432:147:1215|canonical|ATG	C05D9.2.1:X:+|31|1493:535:1426|canonical|ATG	0
ENST00000200652.4:chr5:+|17|2234:224:1880|canonical|ATG	ENSG00000197208.6	SLC22A4	protein_coding	chr5	+	132294616	132343835	1656	2234	224	canonical	ATG	0	1	1	4.57	1	Endoplasmic_reticulum	0.809	0.001	0.001	0.001	0.138	0.215	0.272	0.242	0.236	ENSMUST00000020586.6:11:-|9|2263:115:1777|canonical|ATG	ENSDART00000160391:21:+|33|1962:313:1963|canonical|ATG	ZK455.8a.1:X:+|1|2385:2:2276|canonical|ATG	YBR241C:II:-|6|1601:115:1582|canonical|ATG
ENST00000200676.8:chr16:+|3|1691:31:1513|canonical|ATG	ENSG00000087237.12	CETP	protein_coding	chr16	+	56961979	56983666	1482	1691	31	canonical	ATG	0	1	0	-2.47	1	Extracellular	0.011	0.001	0.021	0.73	0.138	0.001	0.169	0	0.05	ENSMUST00000016168.8:2:+|10|2525:178:1624|canonical|ATG	ENSDART00000046891:18:+|3|1789:21:1503|canonical|ATG	ZC513.2.1:V:+|15|1819:192:1815|canonical|ATG	0
ENST00000201031.3:chr20:+|19|2862:240:1593|canonical|ATG	ENSG00000087510.7	TFAP2C	protein_coding	chr20	+	56629544	56638013	1353	2862	240	canonical	ATG	0	1	0	7.39	1	Nucleus	0.108	0.72	0.241	0.004	0.138	0.017	0.001	0.005	0.001	ENSMUST00000030391.8:2:+|23|2838:243:1593|canonical|ATG	ENSDART00000150219:6:+|17|5033:258:1596|canonical|ATG	K06A1.1.1:II:+|1|1098:1:1099|canonical|ATG	0
ENST00000201031.3:chr20:+|4|2862:88:103|uORF|ATG	ENSG00000087510.7	TFAP2C	protein_coding	chr20	+	56629392	56629407	15	2862	88	uORF	ATG	0.82814	0	0	-4.59	0.0081	Nucleus	0.131	0.443	0.055	0.106	0.138	0.021	0	0.004	0	0	0	0	0
ENST00000201586.7:chr19:+|10|1196:82:1180|canonical|ATG	ENSG00000088002.12	SULT2B1	protein_coding	chr19	+	48552252	48599406	1098	1196	82	canonical	ATG	0	1	0	3.49	1	Cytoplasm	0.014	0.065	0.784	0.001	0.138	0.008	0.001	0.002	0.008	ENSMUST00000075571.15:7:-|16|1193:160:1177|canonical|ATG	ENSDART00000037797:16:-|5|2777:127:994|canonical|ATG	Y113G7A.11.1:V:-|1|1239:1:1240|canonical|ATG	0
ENST00000201647.11:chr19:+|4|2569:89:2261|canonical|ATG	ENSG00000131037.15	EPS8L1	protein_coding	chr19	+	55076444	55087614	2172	2569	89	canonical	ATG	0	1	0	5.06	1	Cytoplasm	0.011	0.063	0.915	0	0.138	0.016	0	0.002	0.002	ENSMUST00000171445.7:7:+|9|2975:165:2499|canonical|ATG	ENSDART00000155735:24:+|57|2635:746:2264|canonical|ATG	Y57G11C.24h.1:IV:+|5|2299:74:2300|extension|ATG	0
ENST00000201943.10:chr2:-|3|1389:13:1390|canonical|ATG	ENSG00000182389.20	CACNB4	protein_coding	chr2	-	151839118	152099011	1377	1389	13	canonical	ATG	0	1	0	5.74	1	Cytoplasm	0.225	0.313	0.349	0.009	0.138	0.128	0.026	0.042	0.02	ENSMUST00000078324.6:2:-|24|8225:502:2062|canonical|ATG	ENSDART00000089577:6:-|23|3238:368:1838|canonical|ATG	W10C8.1a.1:I:+|2|1191:7:1192|truncation|ATG	0
ENST00000201961.6:chr20:-|14|971:221:749|truncation|ATG	ENSG00000197183.15	NOL4L	protein_coding	chr20	-	32485759	32584608	528	971	221	truncation	ATG	6e-05	0	0	2.88	1	Cytoplasm	0.049	0.456	0.505	0.001	0.138	0.011	0.001	0.003	0.005	ENSMUST00000035346.13:2:-|3|6399:210:2250|canonical|ATG	ENSDART00000131934:8:-|74|3985:901:2977|canonical|ATG	0	0
ENST00000201963.3:chr20:+|21|4255:265:2803|canonical|ATG	ENSG00000088305.18	DNMT3B	protein_coding	chr20	+	32780115	32807903	2538	4255	265	canonical	ATG	0	1	0	5.79	1	Nucleus	0.047	0.679	0.31	0	0.138	0.008	0	0	0.001	ENSMUST00000081628.12:2:+|17|4260:410:2930|canonical|ATG	ENSDART00000053418:23:-|14|3678:230:2681|canonical|ATG	0	0
ENST00000201979.3:chr20:+|16|1660:299:1196|canonical|ATG	ENSG00000088320.4	REM1	protein_coding	chr20	+	31476445	31484430	897	1660	299	canonical	ATG	2e-05	1	0	6.38	1	Cell_membrane	0.465	0.089	0.316	0.002	0.138	0.432	0.012	0.087	0.043	ENSMUST00000000369.3:2:+|11|1663:293:1187|canonical|ATG	ENSDART00000186028:11:+|2|2520:20:917|canonical|ATG	Y52B11A.4.1:I:-|1|1666:1:1405|canonical|ATG	YOR101W:XV:+|11|1224:108:1038|canonical|ATG
ENST00000202017.6:chr20:-|17|1957:252:258|iORF|ATG	ENSG00000088356.6	PDRG1	protein_coding	chr20	-	31948873	31948879	6	1957	252	iORF	ATG	0.97075	0	0	-7.42	0.0067	Cell_membrane	0.592	0.068	0.093	0.081	0.138	0.199	0.082	0.12	0.126	0	0	0	0
ENST00000202017.6:chr20:-|34|1957:484:559|odORF|ATG	ENSG00000088356.6	PDRG1	protein_coding	chr20	-	31945735	31945810	75	1957	484	odORF	ATG	0.27864	0	0	-7.97	0.0303	Nucleus	0.031	0.716	0.155	0.025	0.138	0.005	0	0	0	0	0	0	0
ENST00000202017.6:chr20:-|4|1957:86:488|canonical|ATG	ENSG00000088356.6	PDRG1	protein_coding	chr20	-	31945806	31951961	402	1957	86	canonical	ATG	0.00187	1	0	5.24	0.9997	Cytoplasm	0.083	0.298	0.509	0.006	0.138	0.013	0.01	0.029	0.076	ENSMUST00000028972.8:2:-|11|1273:108:510|canonical|ATG	ENSDART00000147426:11:+|2|1537:24:420|canonical|ATG	0	0
ENST00000202556.14:chr14:-|13|5500:269:3542|canonical|ATG	ENSG00000088808.18	PPP1R13B	protein_coding	chr14	-	103735153	103847307	3273	5500	269	canonical	ATG	0	1	0	6.99	1	Cytoplasm	0.039	0.21	0.76	0.001	0.138	0.022	0.001	0.003	0.002	ENSMUST00000054815.14:12:-|17|4389:241:3505|canonical|ATG	ENSDART00000047662:20:+|17|4511:135:3342|truncation|ATG	F46F3.4a.1:V:+|2|2744:21:2331|canonical|ATG	YFR024C-A:VI:-|7|1456:57:1437|canonical|ATG
ENST00000202677.12:chr20:-|10|9545:165:5787|canonical|ATG	ENSG00000188559.16	RALGAPA2	protein_coding	chr20	-	20396729	20712480	5622	9545	165	canonical	ATG	0	1	0	5.39	1	Cytoplasm	0.027	0.15	0.801	0	0.138	0.018	0.003	0.015	0.01	ENSMUST00000131824.7:2:-|1|5624:1:5620|canonical|ATG	ENSDART00000192801:17:-|9|6109:167:6110|canonical|ATG	Y18H1A.3e.1:I:-|1|4305:25:3946|canonical|ATG	0
ENST00000202677.12:chr20:-|521|9545:5993:6056|dORF|ATG	ENSG00000188559.16	RALGAPA2	protein_coding	chr20	-	20393019	20393082	63	9545	5993	dORF	ATG	0.35957	0	0	-9.47	0.0206	Extracellular	0.1	0.001	0.002	0.818	0.138	0.027	0.004	0.009	0.072	0	0	0	0
ENST00000202677.12:chr20:-|529|9545:6113:6290|dORF|ATG	ENSG00000188559.16	RALGAPA2	protein_coding	chr20	-	20392785	20392962	177	9545	6113	dORF	ATG	0.05396	0	0	-8.64	0.2559	Extracellular	0.004	0.006	0.027	0.774	0.138	0.001	0	0	0.001	0	0	0	0
ENST00000202677.12:chr20:-|5|9545:98:107|uORF|ATG	ENSG00000188559.16	RALGAPA2	protein_coding	chr20	-	20712538	20712547	9	9545	98	uORF	ATG	0.94183	0	0	-8.73	0.0065	Extracellular	0.611	0.004	0.003	0.234	0.138	0.223	0.107	0.221	0.021	0	0	0	0
ENST00000202816.5:chr20:-|13|3216:109:2665|canonical|ATG	ENSG00000089048.15	ESF1	protein_coding	chr20	-	13714873	13783140	2556	3216	109	canonical	ATG	0	1	0	1.91	1	Nucleus	0.068	0.971	0.029	0	0.138	0	0	0	0	ENSMUST00000046030.7:2:-|13|3396:130:2668|canonical|ATG	ENSDART00000146612:1:-|12|2515:102:2376|canonical|ATG	F58B3.4.1:IV:-|1|1883:13:1819|canonical|ATG	YDR365C:IV:-|5|2000:80:1967|canonical|ATG
ENST00000202834.11:chr20:-|7|1472:71:203|ouORF|ATG	ENSG00000089063.15	TMEM230	protein_coding	chr20	-	5109386	5113033	132	1472	71	ouORF	ATG	0.10222	0	0	-7.38	0.1206	Extracellular	0.001	0	0.002	0.933	0.138	0	0	0	0	0	0	0	0
ENST00000202967.4:chr12:+|10|1217:60:1005|canonical|ATG	ENSG00000089163.4	SIRT4	protein_coding	chr12	+	120303561	120313036	945	1217	60	canonical	ATG	0	1	0	5.76	1	Mitochondrion	0.187	0.001	0.005	0	0.138	0	0	0	0	ENSMUST00000112066.1:5:-|24|1794:402:1404|canonical|ATG	ENSDART00000189857:6:-|82|1891:959:1892|canonical|ATG	F46G10.7c.1:X:+|7|1129:99:984|canonical|ATG	YDL042C:IV:-|3|1792:84:1773|canonical|ATG
ENST00000202967.4:chr12:+|1|1217:5:56|uORF|ATG	ENSG00000089163.4	SIRT4	protein_coding	chr12	+	120302324	120302375	51	1217	5	uORF	ATG	0.40989	0	0	-8.53	0.0178	Plastid	0.094	0.057	0.116	0.299	0.138	0.004	0	0	0.021	0	0	0	0
ENST00000203001.7:chr20:-|14|2929:129:1623|canonical|ATG	ENSG00000089195.15	TRMT6	protein_coding	chr20	-	5938534	5950405	1494	2929	129	canonical	ATG	0	1	0	5.14	1	Nucleus	0.234	0.995	0.005	0	0.138	0	0	0	0	ENSMUST00000039554.6:2:-|12|2828:121:1615|canonical|ATG	ENSDART00000062092:20:-|18|1715:203:1598|canonical|ATG	ZK858.7.1:I:-|1|1436:8:1328|canonical|ATG	YNL062C:XIV:-|9|1522:66:1503|canonical|ATG
ENST00000203166.10:chr19:+|5|4324:61:1963|canonical|ATG	ENSG00000249115.9	HAUS5	protein_coding	chr19	+	35612794	35622993	1902	4324	61	canonical	ATG	0	1	0	2.41	1	Cytoplasm	0.048	0.195	0.754	0	0.138	0.01	0.003	0.013	0.004	ENSMUST00000019697.8:7:-|8|2187:67:1927|canonical|ATG	ENSDART00000025356:8:-|13|2244:113:2039|canonical|ATG	0	0
ENST00000203407.6:chr3:-|3|1595:27:1470|canonical|ATG	ENSG00000010256.11	UQCRC1	protein_coding	chr3	-	48599127	48609620	1443	1595	27	canonical	ATG	0	1	0	6.32	1	Mitochondrion	0.392	0	0.002	0	0.138	0	0	0	0	ENSMUST00000026743.13:9:+|6|1653:87:1530|canonical|ATG	ENSDART00000128047:6:+|1|1760:1:1513|canonical|ATG	ZC410.2.1:IV:+|1|1454:5:1382|canonical|ATG	YLR163C:XII:-|5|1472:54:1443|canonical|ATG
ENST00000203556.9:chr19:-|29|3528:427:520|iORF|ATG	ENSG00000089639.11	GMIP	protein_coding	chr19	-	19640333	19640511	93	3528	427	iORF	ATG	0.20934	0	0	-6.88	0.046	Mitochondrion	0.114	0.024	0.027	0.188	0.138	0.004	0	0.001	0.001	0	0	0	0
ENST00000203556.9:chr19:-|5|3528:129:3042|canonical|ATG	ENSG00000089639.11	GMIP	protein_coding	chr19	-	19629962	19643529	2913	3528	129	canonical	ATG	0	1	0	4.19	1	Cytoplasm	0.016	0.351	0.636	0	0.138	0.011	0	0.001	0	ENSMUST00000036074.14:8:+|6|3933:124:3040|canonical|ATG	ENSDART00000018037:24:+|1|3924:1:3925|canonical|ATG	ZK669.1a.1:II:-|4|3923:40:2941|canonical|ATG	YOR134W:XV:+|6|1549:122:1352|canonical|ATG
ENST00000203629.3:chr12:+|22|1976:334:1912|canonical|ATG	ENSG00000089692.9	LAG3	protein_coding	chr12	+	6772852	6778390	1578	1976	334	canonical	ATG	0	0	1	0.17	1	Cell_membrane	1	0	0	0	0.138	0.998	0.002	0	0	ENSMUST00000032217.1:6:-|29|2001:355:1921|canonical|ATG	ENSDART00000141986:6:-|29|7031:297:3057|truncation|ATG	0	0
ENST00000203630.10:chr12:-|11|1555:175:187|uORF|ATG	ENSG00000089693.11	MLF2	protein_coding	chr12	-	6752955	6752967	12	1555	175	uORF	ATG	0.86028	0	0	0.2	0.0138	Mitochondrion	0.834	0.201	0.036	0.034	0.138	0.242	0.003	0.017	0	0	0	0	0
ENST00000203630.10:chr12:-|18|1555:232:979|canonical|ATG	ENSG00000089693.11	MLF2	protein_coding	chr12	-	6748794	6752334	747	1555	232	canonical	ATG	0	1	1	7.23	1	Nucleus	0.134	0.732	0.179	0.003	0.138	0.039	0.002	0.015	0.008	ENSMUST00000180095.3:6:+|15|1475:184:928|canonical|ATG	ENSDART00000187261:16:+|13|5705:122:875|canonical|ATG	Y17G7B.17.1:II:-|3|1222:74:956|canonical|ATG	0
ENST00000203664.10:chr14:+|14|3911:199:904|canonical|ATG	ENSG00000089723.10	OTUB2	protein_coding	chr14	+	94026537	94045922	705	3911	199	canonical	ATG	9e-05	1	0	6.19	1	Cytoplasm	0.021	0.301	0.624	0.001	0.138	0.003	0.008	0.011	0.041	ENSMUST00000021620.12:12:+|11|2791:174:879|canonical|ATG	ENSDART00000077897:21:+|4|1169:22:826|canonical|ATG	C25D7.8.2:V:+|1|1117:13:868|canonical|ATG	0
ENST00000204005.13:chr19:+|185|5032:1907:2321|iORF|ATG	ENSG00000090006.18	LTBP4	protein_coding	chr19	+	40611157	40612123	414	5032	1907	iORF	ATG	0.00221	0	0	-6.89	0.9779	Mitochondrion	0.097	0.146	0.41	0.009	0.138	0.005	0	0	0	0	0	0	0
ENST00000204005.13:chr19:+|1|5032:1:4765|canonical|ATG	ENSG00000090006.18	LTBP4	protein_coding	chr19	+	40593165	40629550	4764	5032	1	canonical	ATG	0	1	0	5.91	1	Cytoplasm	0.002	0.219	0.406	0.367	0.138	0.004	0	0	0	ENSMUST00000038618.12:7:-|12|5386:126:5127|canonical|ATG	ENSDART00000160702:18:-|1|5037:1:5038|canonical|ATG	F56H11.1b.1:IV:+|4|2269:45:2115|canonical|ATG	0
ENST00000204005.13:chr19:+|290|5032:2781:2826|iORF|ATG	ENSG00000090006.18	LTBP4	protein_coding	chr19	+	40614324	40614369	45	5032	2781	iORF	ATG	0.48454	0	0	-8.5	0.014	Mitochondrion	0.13	0.141	0.087	0.164	0.138	0.009	0	0.002	0.002	0	0	0	0
ENST00000204005.13:chr19:+|303|5032:2903:3167|iORF|ATG	ENSG00000090006.18	LTBP4	protein_coding	chr19	+	40616888	40619352	264	5032	2903	iORF	ATG	0.01351	0	0	-7.74	0.7377	Mitochondrion	0.171	0.016	0.047	0.148	0.138	0.007	0	0.001	0.001	0	0	0	0
ENST00000204005.13:chr19:+|34|5032:365:383|iORF|ATG	ENSG00000090006.18	LTBP4	protein_coding	chr19	+	40605058	40605076	18	5032	365	iORF	ATG	0.7955	0	0	-6.72	0.0079	Cell_membrane	0.683	0.01	0.048	0.198	0.138	0.638	0	0	0.001	0	0	0	0
ENST00000204005.13:chr19:+|375|5032:3488:3494|iORF|ATG	ENSG00000090006.18	LTBP4	protein_coding	chr19	+	40622580	40622586	6	5032	3488	iORF	ATG	0.98872	0	0	-10.03	0.0063	Cell_membrane	0.592	0.068	0.093	0.081	0.138	0.199	0.082	0.12	0.126	0	0	0	0
ENST00000204517.11:chr16:-|12|2163:278:1295|canonical|ATG	ENSG00000090447.12	TFAP4	protein_coding	chr16	-	4258054	4272746	1017	2163	278	canonical	ATG	0	1	0	6.38	1	Nucleus	0.103	0.724	0.269	0	0.138	0.001	0	0.006	0	ENSMUST00000005862.8:16:-|21|2247:339:1356|canonical|ATG	ENSDART00000167356:3:-|47|1602:595:1603|canonical|ATG	F58A4.7a.2:III:+|17|2168:255:1545|canonical|ATG	0
ENST00000204517.11:chr16:-|75|2163:1361:1373|dORF|ATG	ENSG00000090447.12	TFAP4	protein_coding	chr16	-	4257976	4257988	12	2163	1361	dORF	ATG	0.86985	0	0	-3.54	0.008	Plastid	0.498	0.053	0.185	0.008	0.138	0.121	0.01	0.017	0.163	0	0	0	0
ENST00000204549.9:chr15:-|2|2823:28:1486|canonical|ATG	ENSG00000090470.15	PDCD7	protein_coding	chr15	-	65118716	65133781	1458	2823	28	canonical	ATG	0	1	0	5.87	1	Nucleus	0.1	0.707	0.277	0	0.138	0.008	0	0.002	0	ENSMUST00000048184.3:9:+|4|2419:39:1494|canonical|ATG	ENSDART00000056893:7:+|23|3305:361:1861|truncation|ATG	F35D11.11b.1:II:-|4|6094:44:5912|canonical|ATG	0
ENST00000204566.7:chr15:-|15|1799:275:1202|canonical|ATG	ENSG00000090487.11	SPG21	protein_coding	chr15	-	64963619	64983569	927	1799	275	canonical	ATG	3e-05	1	0	6.43	1	Cytoplasm	0.243	0.084	0.39	0.007	0.138	0.019	0.088	0.019	0.039	ENSMUST00000034955.7:9:+|15|2680:233:1160|canonical|ATG	ENSDART00000130967:7:-|3|1407:31:967|canonical|ATG	0	0
ENST00000204604.5:chr3:+|5|3521:247:3115|canonical|ATG	ENSG00000090539.15	CHRD	protein_coding	chr3	+	184380318	184389422	2868	3521	247	canonical	ATG	0	1	0	5.33	1	Extracellular	0.001	0	0.001	0.988	0.138	0.007	0.002	0	0.001	ENSMUST00000007171.12:16:+|3|3275:22:2869|canonical|ATG	ENSDART00000045110:15:-|17|4558:209:3029|truncation|ATG	B0024.14a.1:V:-|1|2984:4:2707|canonical|ATG	0
ENST00000204679.9:chr16:+|104|1975:1139:1148|dORF|ATG	ENSG00000090581.11	GNPTG	protein_coding	chr16	+	1363276	1363285	9	1975	1139	dORF	ATG	0.91696	0	0	-4.8	0.0074	Extracellular	0.611	0.004	0.003	0.234	0.138	0.223	0.107	0.221	0.021	0	0	0	0
ENST00000204679.9:chr16:+|4|1975:36:954|canonical|ATG	ENSG00000090581.11	GNPTG	protein_coding	chr16	+	1351965	1363091	918	1975	36	canonical	ATG	1e-05	1	0	3.88	1	Extracellular	0.075	0.004	0.015	0.519	0.138	0.018	0.216	0.013	0.068	ENSMUST00000038973.6:17:-|1|1234:6:930|canonical|ATG	ENSDART00000141771:24:+|17|1387:286:1249|canonical|ATG	ZK1307.8.4:II:+|4|1784:50:1574|canonical|ATG	0
ENST00000204679.9:chr16:+|61|1975:625:634|iORF|ATG	ENSG00000090581.11	GNPTG	protein_coding	chr16	+	1362514	1362523	9	1975	625	iORF	ATG	0.91696	0	0	-9.78	0.0066	Cytoplasm	0.231	0.356	0.36	0.017	0.138	0.034	0.009	0.039	0.066	0	0	0	0
ENST00000204726.9:chr12:-|47|9426:549:585|uORF|ATG	ENSG00000090615.16	GOLGA3	protein_coding	chr12	-	132822270	132822306	36	9426	549	uORF	ATG	0.57854	0	0	-7.12	0.0114	Mitochondrion	0.415	0.011	0.014	0.426	0.138	0.015	0.002	0.003	0.016	0	0	0	0
ENST00000204726.9:chr12:-|53|9426:607:655|uORF|ATG	ENSG00000090615.16	GOLGA3	protein_coding	chr12	-	132822200	132822248	48	9426	607	uORF	ATG	0.46826	0	0	-7.7	0.0149	Extracellular	0.281	0.001	0.007	0.636	0.138	0.185	0	0.004	0.054	0	0	0	0
ENST00000204726.9:chr12:-|64|9426:727:5224|canonical|ATG	ENSG00000090615.16	GOLGA3	protein_coding	chr12	-	132773104	132822128	4497	9426	727	canonical	ATG	0	0	0	5.12	1	Cytoplasm	0.061	0.06	0.718	0	0.138	0.011	0.001	0.204	0.006	ENSMUST00000031477.8:5:+|18|4805:220:4684|canonical|ATG	ENSDART00000137022:5:-|18|5826:183:4668|canonical|ATG	0	0
ENST00000204726.9:chr12:-|6|9426:136:406|uORF|ATG	ENSG00000090615.16	GOLGA3	protein_coding	chr12	-	132828464	132828734	270	9426	136	uORF	ATG	0.01311	0	0	-7.84	0.7456	Extracellular	0.176	0.183	0.151	0.306	0.138	0.105	0	0.007	0.002	0	0	0	0
ENST00000204961.5:chrX:+|26|3303:542:572|uORF|ATG	ENSG00000090776.6	EFNB1	protein_coding	chrX	+	68829561	68829591	30	3303	542	uORF	ATG	0.63216	0	0	-7.81	0.0101	Mitochondrion	0.373	0.028	0.052	0.263	0.138	0.018	0	0	0.005	0	0	0	0
ENST00000204961.5:chrX:+|32|3303:653:665|uORF|ATG	ENSG00000090776.6	EFNB1	protein_coding	chrX	+	68829672	68829684	12	3303	653	uORF	ATG	0.88237	0	0	-2.99	0.0081	Cell_membrane	0.983	0.001	0.001	0.003	0.138	0.503	0.01	0.049	0.005	0	0	0	0
ENST00000204961.5:chrX:+|38|3303:757:1798|canonical|ATG	ENSG00000090776.6	EFNB1	protein_coding	chrX	+	68829776	68840654	1041	3303	757	canonical	ATG	2e-05	1	1	6.22	1	Cell_membrane	1	0	0	0	0.138	0.999	0	0	0	ENSMUST00000052839.6:X:+|51|3258:757:1795|canonical|ATG	ENSDART00000011399:5:-|1|1026:1:1027|canonical|ATG	C43F9.8.1:IV:+|4|957:40:697|canonical|ATG	0
ENST00000204961.5:chrX:+|9|3303:137:203|uORF|ATG	ENSG00000090776.6	EFNB1	protein_coding	chrX	+	68829156	68829222	66	3303	137	uORF	ATG	0.33705	0	0	-7.78	0.0233	Mitochondrion	0.776	0.011	0.014	0.065	0.138	0.224	0.001	0.005	0.002	0	0	0	0
ENST00000205061.9:chr16:-|1|8261:21:3633|canonical|ATG	ENSG00000090863.12	GLG1	protein_coding	chr16	-	74452055	74607094	3612	8261	21	canonical	ATG	0	1	1	5.95	1	Golgi_apparatus	0.986	0	0	0	0.138	0.135	0.112	0.729	0.021	ENSMUST00000169020.7:8:-|1|7021:21:3549|canonical|ATG	ENSDART00000087247:25:-|1|4123:1:3457|canonical|ATG	F14E5.2a.1:II:-|3|3808:18:3468|canonical|ATG	0
ENST00000205143.4:chr19:+|156|2332:1575:1650|iORF|ATG	ENSG00000090932.11	DLL3	protein_coding	chr19	+	39507512	39507587	75	2332	1575	iORF	ATG	0.28126	0	0	-7.64	0.0301	Mitochondrion	0.645	0.001	0.002	0.05	0.138	0.094	0.003	0.006	0.004	0	0	0	0
ENST00000205143.4:chr19:+|167|2332:1710:1716|iORF|ATG	ENSG00000090932.11	DLL3	protein_coding	chr19	+	39507858	39507864	6	2332	1710	iORF	ATG	0.97533	0	0	-7.42	0.0067	Cell_membrane	0.592	0.068	0.093	0.081	0.138	0.199	0.082	0.12	0.126	0	0	0	0
ENST00000205143.4:chr19:+|1|2332:8:1865|canonical|ATG	ENSG00000090932.11	DLL3	protein_coding	chr19	+	39498974	39508013	1857	2332	8	canonical	ATG	0	1	1	4.89	1	Cell_membrane	1	0	0	0	0.138	0.983	0.009	0.005	0	ENSMUST00000108315.3:7:-|24|2618:493:2251|canonical|ATG	ENSDART00000018514:15:-|13|3567:246:2241|canonical|ATG	F40E10.4.1:X:+|6|4579:48:4281|canonical|ATG	0
ENST00000205194.5:chr19:+|9|1350:120:741|canonical|ATG	ENSG00000090971.5	NAT14	protein_coding	chr19	+	55485708	55486956	621	1350	120	canonical	ATG	0.00021	1	1	7.35	1	Mitochondrion	0.943	0.005	0.006	0.002	0.138	0.241	0.18	0.02	0.029	ENSMUST00000047309.5:7:+|30|1612:437:1058|canonical|ATG	ENSDART00000184600:16:+|56|4210:667:1510|canonical|ATG	0	0
ENST00000205214.11:chr4:-|109|3581:1341:1383|iORF|ATG	ENSG00000157426.14	AASDH	protein_coding	chr4	-	56354704	56354746	42	3581	1341	iORF	ATG	0.50918	0	0	-4.79	0.0144	Mitochondrion	0.69	0.001	0.003	0.045	0.138	0.044	0.005	0.023	0.004	0	0	0	0
ENST00000205214.11:chr4:-|12|3581:98:131|uORF|ATG	ENSG00000157426.14	AASDH	protein_coding	chr4	-	56387361	56387394	33	3581	98	uORF	ATG	0.59885	0	0	-9.81	0.0104	Extracellular	0.062	0.008	0.03	0.494	0.138	0.001	0	0	0	0	0	0	0
ENST00000205214.11:chr4:-|19|3581:173:3470|canonical|ATG	ENSG00000157426.14	AASDH	protein_coding	chr4	-	56338401	56384299	3297	3581	173	canonical	ATG	0	1	0	2.43	1	Cytoplasm	0.057	0.297	0.618	0.006	0.138	0.022	0.007	0.007	0.029	ENSMUST00000120963.7:5:-|38|3694:303:3606|canonical|ATG	ENSDART00000143555:20:+|8|3752:130:3589|canonical|ATG	W09D6.1b.1:III:+|1|2691:1:2146|canonical|ATG	YBR115C:II:-|8|4347:149:4328|canonical|ATG
ENST00000205214.11:chr4:-|46|3581:481:487|iORF|ATG	ENSG00000157426.14	AASDH	protein_coding	chr4	-	56382513	56382519	6	3581	481	iORF	ATG	0.98398	0	0	-5.6	0.0069	Cell_membrane	0.592	0.068	0.093	0.081	0.138	0.199	0.082	0.12	0.126	0	0	0	0
ENST00000205402.10:chr7:+|10|3537:133:166|iORF|ATG	ENSG00000091140.15	DLD	protein_coding	chr7	+	107893224	107893257	33	3537	133	iORF	ATG	0.60216	0	0	-6.63	0.011	Extracellular	0.198	0.001	0.006	0.758	0.138	0.098	0.003	0.014	0.045	0	0	0	0
ENST00000205402.10:chr7:+|18|3537:196:202|iORF|ATG	ENSG00000091140.15	DLD	protein_coding	chr7	+	107901746	107901752	6	3537	196	iORF	ATG	0.98373	0	0	-6.12	0.0068	Cell_membrane	0.592	0.068	0.093	0.081	0.138	0.199	0.082	0.12	0.126	0	0	0	0
ENST00000205402.10:chr7:+|4|3537:69:1599|canonical|ATG	ENSG00000091140.15	DLD	protein_coding	chr7	+	107891250	107919259	1530	3537	69	canonical	ATG	0.00013	1	0	5.76	1	Mitochondrion	0.236	0	0.011	0.001	0.138	0	0	0	0	ENSMUST00000110857.4:12:-|12|2544:115:1645|canonical|ATG	ENSDART00000006709:25:-|8|1806:85:1609|canonical|ATG	LLC1.3a.1:IV:+|1|1824:6:1494|canonical|ATG	YFL018C:VI:-|6|1688:85:1585|canonical|ATG
ENST00000205557.12:chr16:-|19|5140:184:4573|truncation|ATG	ENSG00000091262.17	ABCC6	protein_coding	chr16	-	16150132	16221744	4389	5140	184	truncation	ATG	0	1	1	3.86	1	Cell_membrane	0.983	0	0	0	0.138	0.873	0.081	0.018	0.026	ENSMUST00000002850.7:7:-|2|4974:22:4519|canonical|ATG	ENSDART00000065433:6:+|35|6409:513:5037|canonical|ATG	F57C12.5d.1:X:-|5|4843:70:4675|canonical|ATG	YDR135C:IV:-|3|4712:82:4630|canonical|ATG
ENST00000205636.4:chr3:-|107|3307:1285:1315|dORF|ATG	ENSG00000091317.8	CMTM6	protein_coding	chr3	-	32483304	32483334	30	3307	1285	dORF	ATG	0.63424	0	0	-8.31	0.0099	Extracellular	0.208	0.044	0.08	0.616	0.138	0.15	0.002	0.005	0.047	0	0	0	0
ENST00000205636.4:chr3:-|7|3307:108:660|canonical|ATG	ENSG00000091317.8	CMTM6	protein_coding	chr3	-	32483959	32502745	552	3307	108	canonical	ATG	0.00065	1	1	3.57	0.9999	Cell_membrane	0.943	0	0	0	0.138	0.673	0.088	0.104	0.135	ENSMUST00000035007.9:9:+|7|3383:64:616|canonical|ATG	ENSDART00000188115:16:-|1|3833:1:610|canonical|ATG	0	0
ENST00000205948.11:chr17:-|5|1174:37:1075|canonical|ATG	ENSG00000091583.11	APOH	protein_coding	chr17	-	66212132	66229379	1038	1174	37	canonical	ATG	0	1	0	4.83	1	Extracellular	0	0	0	1	0.138	0	0	0	0	ENSMUST00000000049.5:11:+|6|1190:52:1090|canonical|ATG	ENSDART00000060004:16:-|2|1788:31:1117|canonical|ATG	T07H6.5b.1:X:-|2|4216:53:4097|canonical|ATG	0
ENST00000206020.8:chr17:-|1|1005:14:698|canonical|ATG	ENSG00000091640.8	SPAG7	protein_coding	chr17	-	4959533	4967804	684	1005	14	canonical	ATG	0	1	0	6.11	1	Nucleus	0.152	0.831	0.078	0	0.138	0.054	0	0.028	0.005	ENSMUST00000018431.12:11:-|5|1159:136:820|canonical|ATG	ENSDART00000165052:5:-|1|7663:17:710|canonical|ATG	0	0
ENST00000206249.8:chr6:+|6|6327:118:181|uORF|ATG	ENSG00000091831.25	ESR1	protein_coding	chr6	+	151807798	151807861	63	6327	118	uORF	ATG	0.35866	0	0	-6.5	0.022	Extracellular	0.037	0	0.003	0.588	0.138	0	0	0	0	0	0	0	0
ENST00000206262.2:chr6:-|11|7932:185:818|canonical|ATG	ENSG00000091844.8	RGS17	protein_coding	chr6	-	153011573	153044018	633	7932	185	canonical	ATG	0.00053	1	0	6.4	1	Nucleus	0.419	0.424	0.197	0.004	0.138	0.178	0.006	0.126	0.023	ENSMUST00000064225.13:10:-|11|8191:209:902|canonical|ATG	ENSDART00000111368:23:+|2|661:38:638|canonical|ATG	F16H9.1d.1:X:+|1|1323:1:505|canonical|ATG	YOR107W:XV:+|26|1672:409:1339|canonical|ATG
ENST00000206262.2:chr6:-|6|7932:68:92|uORF|ATG	ENSG00000091844.8	RGS17	protein_coding	chr6	-	153131191	153131215	24	7932	68	uORF	ATG	0.71715	0	0	-0.44	0.0131	Mitochondrion	0.747	0.053	0.016	0.034	0.138	0.157	0.004	0.009	0.001	0	0	0	0
ENST00000206423.8:chr3:-|277|12301:3690:3696|dORF|ATG	ENSG00000091986.16	CCDC80	protein_coding	chr3	-	112605402	112605408	6	12301	3690	dORF	ATG	0.99536	0	0	-7.5	0.0065	Cell_membrane	0.592	0.068	0.093	0.081	0.138	0.199	0.082	0.12	0.126	0	0	0	0
ENST00000206423.8:chr3:-|28|12301:368:407|uORF|ATG	ENSG00000091986.16	CCDC80	protein_coding	chr3	-	112640737	112640776	39	12301	368	uORF	ATG	0.54779	0	0	-5.63	0.0127	Mitochondrion	0.469	0.134	0.078	0.102	0.138	0.081	0.008	0.02	0.078	0	0	0	0
ENST00000206423.8:chr3:-|38|12301:522:585|uORF|ATG	ENSG00000091986.16	CCDC80	protein_coding	chr3	-	112640559	112640622	63	12301	522	uORF	ATG	0.36043	0	0	-4.89	0.0228	Mitochondrion	0.565	0.036	0.01	0.036	0.138	0.032	0.007	0.009	0.022	0	0	0	0
ENST00000206423.8:chr3:-|55|12301:806:833|ouORF|ATG	ENSG00000091986.16	CCDC80	protein_coding	chr3	-	112639901	112640338	27	12301	806	ouORF	ATG	0.67946	0	0	-6.35	0.0095	Extracellular	0.164	0.228	0.105	0.434	0.138	0.032	0.011	0.013	0.04	0	0	0	0
ENST00000206423.8:chr3:-|57|12301:829:3682|canonical|ATG	ENSG00000091986.16	CCDC80	protein_coding	chr3	-	112605416	112639905	2853	12301	829	canonical	ATG	0	1	0	5.42	1	Extracellular	0.038	0.029	0.008	0.757	0.138	0.046	0.079	0.008	0.022	ENSMUST00000099498.9:16:+|42|4083:667:3517|canonical|ATG	ENSDART00000000005:9:+|1|2604:1:2605|canonical|ATG	0	0
ENST00000206423.8:chr3:-|5|12301:43:85|uORF|ATG	ENSG00000091986.16	CCDC80	protein_coding	chr3	-	112641059	112641101	42	12301	43	uORF	ATG	0.52085	0	0	-6.31	0.0133	Mitochondrion	0.526	0.017	0.008	0.16	0.138	0.118	0	0.012	0.002	0	0	0	0
ENST00000206451.11:chr14:+|4|965:70:820|canonical|ATG	ENSG00000092010.15	PSME1	protein_coding	chr14	+	24136262	24138816	750	965	70	canonical	ATG	0.00015	1	0	5.36	1	Cytoplasm	0.045	0.421	0.53	0	0.138	0.009	0.004	0.012	0.014	ENSMUST00000174259.7:14:+|12|1112:216:966|canonical|ATG	ENSDART00000005105:24:+|14|1141:217:964|canonical|ATG	Y66D12A.9.1:III:+|2|920:5:752|canonical|ATG	0
ENST00000206474.11:chr14:-|12|1642:254:1346|canonical|ATG	ENSG00000092036.19	HAUS4	protein_coding	chr14	-	22946524	22955154	1092	1642	254	canonical	ATG	0	1	0	5.11	1	Cytoplasm	0.045	0.184	0.714	0	0.138	0.007	0.01	0.056	0.024	ENSMUST00000022784.8:14:-|13|1587:207:1299|canonical|ATG	ENSDART00000022132:5:+|18|1961:278:1382|canonical|ATG	0	0
ENST00000206513.6:chr14:-|13|1191:261:1011|truncation|ATG	ENSG00000092067.6	CEBPE	protein_coding	chr14	-	23117486	23118995	750	1191	261	truncation	ATG	0.00015	1	0	7.08	1	Nucleus	0.056	0.934	0.065	0	0.138	0.001	0	0	0	ENSMUST00000064290.7:14:-|8|1241:217:1063|canonical|ATG	ENSDART00000052366:7:-|16|2880:215:1082|canonical|ATG	C48E7.11.2:I:+|3|507:99:402|canonical|ATG	0
ENST00000206542.9:chr14:-|10|1976:130:1138|canonical|ATG	ENSG00000092094.11	OSGEP	protein_coding	chr14	-	20447239	20454683	1008	1976	130	canonical	ATG	0	1	0	6.3	1	Cytoplasm	0.07	0.012	0.702	0.007	0.138	0.036	0.003	0.001	0.005	ENSMUST00000159292.7:14:-|10|3388:116:1124|canonical|ATG	ENSDART00000144225:4:-|27|1400:301:1309|canonical|ATG	Y71H2AM.1.1:III:+|13|1358:215:1229|canonical|ATG	YKR038C:XI:-|4|1352:48:1209|canonical|ATG
ENST00000206595.11:chr14:+|5|5770:26:86|uORF|ATG	ENSG00000092140.16	G2E3	protein_coding	chr14	+	30559182	30559242	60	5770	26	uORF	ATG	0.3763	0	0	-8.14	0.0199	Mitochondrion	0.438	0	0.001	0.159	0.138	0.021	0.001	0.002	0	0	0	0	0
ENST00000206765.11:chr14:-|11|2744:95:2546|truncation|ATG	ENSG00000092295.12	TGM1	protein_coding	chr14	-	24249312	24262349	2451	2744	95	truncation	ATG	0	1	0	6.3	1	Cytoplasm	0.03	0.109	0.742	0.04	0.138	0.05	0.003	0.002	0.021	ENSMUST00000168729.7:14:-|15|2852:211:2659|canonical|ATG	ENSDART00000188601:2:-|1|6290:2:2354|canonical|ATG	0	0
ENST00000207457.8:chr1:+|11|1490:109:1402|canonical|ATG	ENSG00000092850.12	TEKT2	protein_coding	chr1	+	36084921	36088186	1293	1490	109	canonical	ATG	0	1	0	5.78	1	Cytoplasm	0.081	0.25	0.66	0	0.138	0.007	0.004	0.039	0.015	ENSMUST00000102616.7:4:-|12|1542:165:1458|canonical|ATG	ENSDART00000059358:19:-|32|1501:344:1328|truncation|ATG	R02E12.4.1:X:+|22|1480:278:1481|canonical|ATG	0
ENST00000207549.9:chr17:-|14|4080:288:294|iORF|ATG	ENSG00000092929.12	UNC13D	protein_coding	chr17	-	75843193	75843199	6	4080	288	iORF	ATG	0.98599	0	0	-7.84	0.0065	Cell_membrane	0.592	0.068	0.093	0.081	0.138	0.199	0.082	0.12	0.126	0	0	0	0
ENST00000207549.9:chr17:-|4|4080:68:3341|canonical|ATG	ENSG00000092929.12	UNC13D	protein_coding	chr17	-	75827964	75844337	3273	4080	68	canonical	ATG	0	1	0	5.43	1	Nucleus	0.232	0.555	0.276	0	0.138	0.02	0.003	0.008	0.006	ENSMUST00000106450.7:11:-|15|4046:190:3448|canonical|ATG	ENSDART00000156693:3:+|38|4180:529:4069|canonical|ATG	F54G2.1a.1:X:-|1|4269:1:3799|canonical|ATG	YNL087W:XIV:+|9|3824:164:3701|canonical|ATG
ENST00000207870.8:chr3:+|10|3667:85:1696|canonical|ATG	ENSG00000093217.11	XYLB	protein_coding	chr3	+	38346868	38413013	1611	3667	85	canonical	ATG	0	1	0	5.12	1	Cytoplasm	0.059	0.129	0.665	0.004	0.138	0.028	0.002	0.001	0.006	ENSMUST00000039610.9:9:+|18|3383:226:1882|canonical|ATG	ENSDART00000063504:24:-|1|1590:1:1591|canonical|ATG	R08D7.7.2:III:+|1|1722:1:1570|canonical|ATG	YGR194C:VII:-|5|1941:69:1824|truncation|ATG
ENST00000207870.8:chr3:+|31|3667:242:263|iORF|ATG	ENSG00000093217.11	XYLB	protein_coding	chr3	+	38360355	38360376	21	3667	242	iORF	ATG	0.74803	0	0	-7.97	0.0082	Extracellular	0.153	0.003	0.008	0.828	0.138	0.111	0	0.001	0	0	0	0	0
ENST00000209668.3:chr4:-|111|1454:1102:1111|iORF|ATG	ENSG00000187758.8	ADH1A	protein_coding	chr4	-	99279489	99279498	9	1454	1102	iORF	ATG	0.90601	0	0	-7.51	0.007	Extracellular	0.224	0.295	0.093	0.364	0.138	0.075	0.008	0.015	0.059	0	0	0	0
ENST00000209668.3:chr4:-|40|1454:418:424|iORF|ATG	ENSG00000187758.8	ADH1A	protein_coding	chr4	-	99284613	99284716	6	1454	418	iORF	ATG	0.96042	0	0	-7.29	0.0069	Cell_membrane	0.592	0.068	0.093	0.081	0.138	0.199	0.082	0.12	0.126	0	0	0	0
ENST00000209668.3:chr4:-|5|1454:72:1200|canonical|ATG	ENSG00000187758.8	ADH1A	protein_coding	chr4	-	99276623	99290914	1128	1454	72	canonical	ATG	0	1	0	4.24	1	Cytoplasm	0.04	0.018	0.624	0.002	0.138	0.005	0.001	0	0.001	ENSMUST00000004232.9:3:+|23|1492:226:1354|canonical|ATG	ENSDART00000135079:14:+|16|1741:199:1333|truncation|ATG	H24K24.3a.1:V:+|3|1350:33:1188|canonical|ATG	YDL168W:IV:+|5|1471:100:1261|canonical|ATG
ENST00000209718.8:chr17:-|32|2209:426:438|uORF|ATG	ENSG00000108244.17	KRT23	protein_coding	chr17	-	40936817	40936829	12	2209	426	uORF	ATG	0.87296	0	0	-9.13	0.0069	Extracellular	0.615	0	0	0.336	0.138	0.204	0.266	0.164	0.01	0	0	0	0
ENST00000209718.8:chr17:-|47|2209:644:656|ouORF|ATG	ENSG00000108244.17	KRT23	protein_coding	chr17	-	40936599	40936611	12	2209	644	ouORF	ATG	0.87296	0	0	-5.87	0.0074	Mitochondrion	0.458	0.026	0.121	0.255	0.138	0.228	0.001	0.008	0.009	0	0	0	0
ENST00000209718.8:chr17:-|48|2209:652:1921|canonical|ATG	ENSG00000108244.17	KRT23	protein_coding	chr17	-	40922988	40936603	1269	2209	652	canonical	ATG	0	1	0	3.97	1	Cytoplasm	0.095	0.168	0.654	0	0.138	0.013	0.004	0.049	0.014	ENSMUST00000006969.7:11:-|7|1565:74:1343|canonical|ATG	ENSDART00000105808:22:+|5|1503:57:1374|canonical|ATG	F10C1.2a.2:II:+|1|2132:71:1748|canonical|ATG	0
ENST00000209728.9:chr17:+|32|4564:226:1909|canonical|ATG	ENSG00000094804.12	CDC6	protein_coding	chr17	+	40289420	40302001	1683	4564	226	canonical	ATG	0	1	0	3.56	1	Nucleus	0.086	0.758	0.199	0.003	0.138	0.008	0	0.001	0	ENSMUST00000093937.2:11:+|12|2559:102:1872|canonical|ATG	ENSDART00000180476:11:-|3|3559:28:1714|canonical|ATG	C43E11.10.1:I:-|1|1754:1:1558|canonical|ATG	YJL194W:X:+|5|1680:64:1606|canonical|ATG
ENST00000209873.9:chr12:-|13|1815:146:1787|canonical|ATG	ENSG00000094914.14	AAAS	protein_coding	chr12	-	53307488	53321465	1641	1815	146	canonical	ATG	0	1	0	6.05	1	Nucleus	0.35	0.574	0.2	0.005	0.138	0.031	0.002	0.001	0.002	ENSMUST00000041208.8:15:-|8|1811:142:1783|canonical|ATG	ENSDART00000163068:9:-|5|1617:22:1522|canonical|ATG	K04G11.4.1:X:+|1|1511:1:1189|canonical|ATG	YCR057C:III:-|3|3091:123:2895|canonical|ATG
ENST00000209875.9:chr12:-|18|11546:158:734|canonical|ATG	ENSG00000094916.16	CBX5	protein_coding	chr12	-	54241754	54257650	576	11546	158	canonical	ATG	0.00058	1	0	5.68	1	Nucleus	0.101	0.997	0.003	0	0.138	0	0	0	0	ENSMUST00000118152.7:15:-|13|8803:131:707|canonical|ATG	ENSDART00000143340:23:-|37|2989:409:1024|canonical|ATG	K08H2.6.1:X:+|3|802:39:594|canonical|ATG	0
ENST00000209875.9:chr12:-|20|11546:204:237|iORF|ATG	ENSG00000094916.16	CBX5	protein_coding	chr12	-	54257571	54257604	33	11546	204	iORF	ATG	0.61043	0	0	-6.97	0.0107	Mitochondrion	0.614	0.001	0	0.002	0.138	0.004	0	0.001	0	0	0	0	0
ENST00000209884.5:chr1:+|12|3414:133:316|ouORF|ATG	ENSG00000076321.11	KLHL20	protein_coding	chr1	+	173716036	173733865	183	3414	133	ouORF	ATG	0.0467	0	0	-6.26	0.3106	Nucleus	0.057	0.345	0.218	0.152	0.138	0.002	0	0	0	ENSMUST00000111611.7:1:-|14|4072:184:397|ouORF|ATG	0	0	0
ENST00000209884.5:chr1:+|14|3414:140:1970|canonical|ATG	ENSG00000076321.11	KLHL20	protein_coding	chr1	+	173716043	173785247	1830	3414	140	canonical	ATG	0	1	0	6.53	1	Cytoplasm	0.201	0.124	0.503	0.003	0.138	0.024	0.003	0.002	0.004	ENSMUST00000111611.7:1:-|16|4072:206:2021|canonical|ATG	ENSDART00000056666:2:+|12|2441:148:1924|canonical|ATG	R12E2.1.1:I:+|1|1901:1:1825|canonical|ATG	0
ENST00000209929.10:chr1:+|5|5215:67:1675|canonical|ATG	ENSG00000094963.14	FMO2	protein_coding	chr1	+	171185713	171209145	1608	5215	67	canonical	ATG	1e-05	1	1	4.83	1	Endoplasmic_reticulum	0.906	0.021	0.03	0.006	0.138	0.178	0.323	0.078	0.04	ENSMUST00000045902.12:1:-|3|4066:48:1656|canonical|ATG	ENSDART00000034011:20:-|18|2207:108:1791|canonical|ATG	K08C7.2.4:IV:+|1|1868:1:1603|canonical|ATG	YHR176W:VIII:+|8|1514:148:1447|canonical|ATG
ENST00000210060.12:chr19:-|21|1345:314:323|iORF|ATG	ENSG00000095059.17	DHPS	protein_coding	chr19	-	12680324	12681567	9	1345	314	iORF	ATG	0.9054	0	0	-9.54	0.0068	Extracellular	0.096	0.175	0.263	0.314	0.138	0.029	0	0.001	0.007	0	0	0	0
ENST00000210060.12:chr19:-|8|1345:115:1225|canonical|ATG	ENSG00000095059.17	DHPS	protein_coding	chr19	-	12675837	12681766	1110	1345	115	canonical	ATG	0	1	0	6.47	1	Cytoplasm	0.028	0.025	0.771	0.007	0.138	0.005	0.009	0.001	0.033	ENSMUST00000078665.12:8:+|7|1333:91:1201|canonical|ATG	ENSDART00000074068:3:-|15|2199:141:1227|canonical|ATG	Y17G7B.4.1:II:+|2|1237:15:1131|canonical|ATG	YHR068W:VIII:+|5|1270:87:1251|canonical|ATG
ENST00000210187.11:chr16:+|2|1674:24:147|uORF|ATG	ENSG00000167964.13	RAB26	protein_coding	chr16	+	2148647	2148770	123	1674	24	uORF	ATG	0.11774	0	0	-7.12	0.1007	Cytoplasm	0.017	0.117	0.762	0.082	0.138	0.028	0	0	0.003	0	0	0	0
ENST00000210187.11:chr16:+|8|1674:160:931|canonical|ATG	ENSG00000167964.13	RAB26	protein_coding	chr16	+	2148783	2153421	771	1674	160	canonical	ATG	0	1	0	4.45	1	Cytoplasm	0.282	0.262	0.381	0.039	0.138	0.122	0.028	0.086	0.011	ENSMUST00000035797.15:17:-|32|1575:306:1089|canonical|ATG	ENSDART00000160442:12:+|1|687:1:688|canonical|ATG	W01H2.3b.1:X:-|1|1343:1:673|canonical|ATG	YFL038C:VI:-|5|856:101:722|canonical|ATG
ENST00000210313.8:chr9:-|131|3381:1383:1392|iORF|ATG	ENSG00000095261.14	PSMD5	protein_coding	chr9	-	120818042	120818051	9	3381	1383	iORF	ATG	0.93014	0	0	-7.56	0.0067	Extracellular	0.256	0.04	0.105	0.415	0.138	0.077	0.019	0.024	0.167	0	0	0	0
ENST00000210313.8:chr9:-|1|3381:14:1529|canonical|ATG	ENSG00000095261.14	PSMD5	protein_coding	chr9	-	120817905	120842909	1515	3381	14	canonical	ATG	0	1	0	5.23	1	Cytoplasm	0.06	0.043	0.662	0.005	0.138	0.008	0.012	0.008	0.104	ENSMUST00000028225.11:2:-|3|4397:41:1556|canonical|ATG	ENSDART00000146061:21:-|6|1774:39:1554|truncation|ATG	F35G12.12.1:III:+|1|1629:1:1477|canonical|ATG	0
ENST00000210444.6:chr9:+|5|1179:78:1158|canonical|ATG	ENSG00000095380.11	NANS	protein_coding	chr9	+	98056808	98083055	1080	1179	78	canonical	ATG	0	1	0	6.59	1	Cytoplasm	0.019	0.03	0.694	0.002	0.138	0.003	0.002	0	0.002	ENSMUST00000030018.4:4:+|12|2179:112:1192|canonical|ATG	ENSDART00000067086:1:+|15|1383:107:1187|canonical|ATG	0	0
ENST00000210633.3:chr10:+|7|4094:79:2611|canonical|ATG	ENSG00000095539.15	SEMA4G	protein_coding	chr10	+	100972912	100984131	2532	4094	79	canonical	ATG	0	1	1	5.82	1	Cell_membrane	1	0	0	0	0.138	1	0	0	0	ENSMUST00000026225.14:19:+|55|4548:635:3149|canonical|ATG	ENSDART00000153907:13:+|3|2541:10:2542|truncation|ATG	Y54E5B.1a.1:I:+|2|2535:13:2152|canonical|ATG	0
ENST00000211122.4:chr6:-|5|908:80:749|canonical|ATG	ENSG00000174156.15	GSTA3	protein_coding	chr6	-	52896805	52905834	669	908	80	canonical	ATG	3e-05	1	0	1.16	1	Cytoplasm	0.037	0.301	0.62	0.001	0.138	0.005	0.006	0.004	0.005	ENSMUST00000034902.11:9:-|30|870:279:762|truncation|ATG	ENSDART00000058260:13:+|1|944:26:698|canonical|ATG	R07B1.4.1:X:-|1|757:6:639|canonical|ATG	0
ENST00000211287.9:chr6:+|7|6316:71:1169|canonical|ATG	ENSG00000156711.17	MAPK13	protein_coding	chr6	+	36130582	36139373	1098	6316	71	canonical	ATG	1e-05	1	0	6.1	1	Nucleus	0.215	0.389	0.312	0	0.138	0.007	0.008	0.009	0.002	ENSMUST00000233984.1:17:+|3|2937:114:1215|canonical|ATG	ENSDART00000081341:8:+|20|1497:245:1334|canonical|ATG	B0218.3.1:IV:+|2|1561:13:1147|canonical|ATG	YLR113W:XII:+|15|1728:372:1680|canonical|ATG
ENST00000211314.5:chr6:+|15|988:150:450|canonical|ATG	ENSG00000096092.6	TMEM14A	protein_coding	chr6	+	52677102	52686049	300	988	150	canonical	ATG	0.00538	1	1	4.85	0.9986	Endoplasmic_reticulum	0.999	0	0	0	0.138	0.309	0.347	0.331	0.009	ENSMUST00000027065.11:1:+|22|1168:332:632|canonical|ATG	ENSDART00000140423:13:-|14|529:153:453|canonical|ATG	0	0
ENST00000211314.5:chr6:+|18|988:172:187|iORF|ATG	ENSG00000096092.6	TMEM14A	protein_coding	chr6	+	52677124	52677139	15	988	172	iORF	ATG	0.79165	0	0	-7.3	0.008	Extracellular	0.045	0.222	0.176	0.388	0.138	0.007	0	0	0.003	0	0	0	0
ENST00000211314.5:chr6:+|33|988:292:310|iORF|ATG	ENSG00000096092.6	TMEM14A	protein_coding	chr6	+	52681884	52681902	18	988	292	iORF	ATG	0.74849	0	0	-8.26	0.0084	Cytoplasm	0.121	0.165	0.235	0.224	0.138	0.023	0.006	0.007	0.2	0	0	0	0
ENST00000211314.5:chr6:+|56|988:478:583|dORF|ATG	ENSG00000096092.6	TMEM14A	protein_coding	chr6	+	52686077	52686182	105	988	478	dORF	ATG	0.14901	0	0	-8.86	0.0715	Extracellular	0.019	0.006	0.018	0.933	0.138	0	0	0	0.002	0	0	0	0
ENST00000211314.5:chr6:+|61|988:539:551|dORF|ATG	ENSG00000096092.6	TMEM14A	protein_coding	chr6	+	52686138	52686150	12	988	539	dORF	ATG	0.83691	0	0	-10.54	0.0072	Extracellular	0.05	0	0	0.8	0.138	0.151	0	0.001	0.049	0	0	0	0
ENST00000211314.5:chr6:+|70|988:675:783|dORF|ATG	ENSG00000096092.6	TMEM14A	protein_coding	chr6	+	52686274	52686382	108	988	675	dORF	ATG	0.14063	0	0	-7.98	0.0786	Extracellular	0.438	0	0.001	0.516	0.138	0.101	0.141	0.027	0.023	0	0	0	0
ENST00000211379.9:chr6:-|21|3779:296:3677|canonical|ATG	ENSG00000204463.14	BAG6	protein_coding	chr6	-	31639130	31651763	3381	3779	296	canonical	ATG	0	1	0	6.53	1	Nucleus	0.138	0.705	0.285	0	0.138	0.009	0	0	0	ENSMUST00000166426.8:17:+|25|3787:308:3719|canonical|ATG	ENSDART00000110964:15:-|12|4436:202:3832|canonical|ATG	ZK1010.1.1:III:-|1|488:3:390|canonical|ATG	YMR276W:XIII:+|5|1320:73:1195|canonical|ATG
ENST00000211413.10:chr6:-|7|1892:113:1034|canonical|ATG	ENSG00000204314.12	PRRT1	protein_coding	chr6	-	32149221	32151827	921	1892	113	canonical	ATG	0	1	1	6.75	1	Cell_membrane	0.998	0.03	0	0	0.138	0.819	0.06	0.07	0.004	ENSMUST00000015620.6:17:+|12|1940:154:1075|canonical|ATG	ENSDART00000089699:19:-|44|1127:381:1128|canonical|ATG	0	0
ENST00000211936.10:chr6:-|10|3101:88:193|uORF|ATG	ENSG00000096654.16	ZNF184	protein_coding	chr6	-	27472387	27473031	105	3101	88	uORF	ATG	0.16558	0	0	-8.2	0.0621	Extracellular	0.017	0.05	0.092	0.616	0.138	0.001	0	0.002	0	0	0	0	0
ENST00000211998.10:chr10:+|5|5497:93:3498|canonical|ATG	ENSG00000035403.18	VCL	protein_coding	chr10	+	73998207	74118169	3405	5497	93	canonical	ATG	0	1	0	6.26	1	Cytoplasm	0.024	0.05	0.825	0.002	0.138	0.048	0.006	0.017	0.034	ENSMUST00000022369.8:14:+|6|5267:124:3325|canonical|ATG	ENSDART00000124167:13:-|19|4069:202:3598|canonical|ATG	ZC477.9c.1:IV:-|7|3570:99:3099|canonical|ATG	0
ENST00000212015.11:chr10:+|3|4107:67:2311|canonical|ATG	ENSG00000096717.12	SIRT1	protein_coding	chr10	+	67884721	67916593	2244	4107	67	canonical	ATG	0	1	0	3.34	1	Nucleus	0.065	0.869	0.13	0	0.138	0.001	0	0	0	ENSMUST00000120239.7:10:-|55|4430:586:2800|canonical|ATG	ENSDART00000098209:13:-|11|6340:156:2289|canonical|ATG	R11A8.4a.1:IV:-|4|2053:62:1886|canonical|ATG	YOL068C:XV:-|17|1831:138:1635|truncation|ATG
ENST00000212355.9:chr1:-|30|6339:388:2944|canonical|ATG	ENSG00000069702.11	TGFBR3	protein_coding	chr1	-	91683738	91861531	2556	6339	388	canonical	ATG	0	1	1	4.41	1	Cell_membrane	0.998	0	0	0	0.138	0.969	0.026	0.003	0.001	ENSMUST00000031224.14:5:-|39|6087:466:3019|canonical|ATG	ENSDART00000167482:6:+|27|3008:352:2899|canonical|ATG	0	0
ENST00000212355.9:chr1:-|6|6339:146:155|uORF|ATG	ENSG00000069702.11	TGFBR3	protein_coding	chr1	-	91885997	91886006	9	6339	146	uORF	ATG	0.93817	0	0	-4.3	0.0072	Plastid	0.767	0.034	0.066	0.076	0.138	0.217	0.006	0.006	0.049	0	0	0	0
ENST00000214869.7:chr19:-|2|1633:22:706|canonical|ATG	ENSG00000099203.7	TMED1	protein_coding	chr19	-	10832994	10836191	684	1633	22	canonical	ATG	0.00016	1	1	6.3	1	Endoplasmic_reticulum	0.944	0.002	0.002	0.006	0.138	0.108	0.826	0.009	0.026	ENSMUST00000034698.8:9:-|7|1378:80:761|truncation|ATG	ENSDART00000098308:1:+|12|1043:115:796|canonical|ATG	K08E4.6.1:IV:-|1|940:3:708|canonical|ATG	YOR016C:XV:-|12|797:154:778|canonical|ATG
ENST00000215057.7:chr19:-|11|2666:92:101|uORF|ATG	ENSG00000099326.9	MZF1	protein_coding	chr19	-	58573235	58573244	9	2666	92	uORF	ATG	0.92532	0	0	-8.74	0.0067	Extracellular	0.299	0.09	0.195	0.198	0.138	0.127	0.024	0.038	0.145	0	0	0	0
ENST00000215057.7:chr19:-|28|2666:322:2527|canonical|ATG	ENSG00000099326.9	MZF1	protein_coding	chr19	-	58562071	58571389	2205	2666	322	canonical	ATG	0	1	0	2.77	1	Nucleus	0.016	0.994	0.006	0	0.138	0	0	0	0	ENSMUST00000182490.1:7:-|22|2872:307:2752|canonical|ATG	ENSDART00000130027:3:-|4|1316:69:1317|truncation|ATG	Y55F3AM.14.1:IV:-|2|2190:52:2041|canonical|ATG	YJL056C:X:-|1|2683:21:2664|canonical|ATG
ENST00000215057.7:chr19:-|7|2666:40:142|uORF|ATG	ENSG00000099326.9	MZF1	protein_coding	chr19	-	58573194	58573296	102	2666	40	uORF	ATG	0.17362	0	0	-8.16	0.0582	Mitochondrion	0.182	0.104	0.23	0.101	0.138	0.005	0	0	0.009	0	0	0	0
ENST00000215061.9:chr19:+|2|1111:23:818|canonical|ATG	ENSG00000099330.9	OCEL1	protein_coding	chr19	+	17226247	17228925	795	1111	23	canonical	ATG	0.00047	1	0	-0.32	0.9998	Nucleus	0.016	0.623	0.364	0	0.138	0.01	0	0.001	0.001	ENSMUST00000002469.8:8:+|21|1611:337:997|canonical|ATG	ENSDART00000006772:10:-|1|5684:1:1639|canonical|ATG	0	0
ENST00000215095.11:chr16:-|5|4674:243:1110|canonical|ATG	ENSG00000099365.11	STX1B	protein_coding	chr16	-	30992820	31010396	867	4674	243	canonical	ATG	8e-05	1	1	6.34	1	Golgi_apparatus	0.949	0.023	0.004	0	0.138	0.012	0.351	0.489	0.03	ENSMUST00000106267.4:7:-|8|4536:261:1128|canonical|ATG	ENSDART00000081951:19:-|17|6818:320:1187|canonical|ATG	F56A8.7b.1:III:+|6|997:109:985|canonical|ATG	YMR183C:XIII:-|13|1232:127:1015|canonical|ATG
ENST00000215115.5:chr16:-|5|857:134:788|canonical|ATG	ENSG00000099385.12	BCL7C	protein_coding	chr16	-	30887864	30893944	654	857	134	canonical	ATG	0	1	0	5.78	1	Nucleus	0.037	0.496	0.478	0	0.138	0.023	0	0.001	0	ENSMUST00000061468.8:7:-|21|1132:407:1061|canonical|ATG	ENSDART00000184565:10:-|14|5567:148:760|canonical|ATG	C28H8.1.1:III:+|1|633:1:442|canonical|ATG	0
ENST00000215368.4:chr19:+|5|2424:297:939|canonical|ATG	ENSG00000099617.4	EFNA2	protein_coding	chr19	+	1286168	1299945	642	2424	297	canonical	ATG	0.00011	1	0	5.08	1	Cell_membrane	0.747	0.001	0	0.164	0.138	0.593	0.15	0.014	0.078	ENSMUST00000003154.6:10:+|8|2131:282:912|canonical|ATG	ENSDART00000040278:2:+|69|2654:743:1331|canonical|ATG	Y37E11AR.6a.1:IV:-|1|1083:7:847|canonical|ATG	0
ENST00000215375.7:chr19:+|6|995:101:608|canonical|ATG	ENSG00000099624.8	ATP5F1D	protein_coding	chr19	+	1241850	1244437	507	995	101	canonical	ATG	0.00029	1	0	7.28	1	Mitochondrion	0.313	0.001	0.037	0.001	0.138	0.002	0	0.002	0.015	ENSMUST00000105367.7:10:+|41|1410:636:1143|canonical|ATG	ENSDART00000186726:22:-|32|882:388:868|canonical|ATG	F58F12.1.1:II:+|1|735:9:501|canonical|ATG	YDL004W:IV:+|6|632:74:557|canonical|ATG
ENST00000215530.7:chr19:+|4|1329:48:561|canonical|ATG	ENSG00000070388.12	FGF22	protein_coding	chr19	+	639925	643604	513	1329	48	canonical	ATG	0.00041	1	0	5.31	1	Mitochondrion	0.136	0.01	0.025	0.464	0.138	0.009	0.014	0.006	0.005	ENSMUST00000219228.1:10:+|4|2167:44:533|canonical|ATG	ENSDART00000185736:21:+|49|2383:506:1112|canonical|ATG	C05D11.4.1:III:+|2|1712:9:1287|canonical|ATG	0
ENST00000215531.6:chr19:-|8|1312:63:456|canonical|ATG	ENSG00000095932.7	SMIM24	protein_coding	chr19	-	3474842	3480463	393	1312	63	canonical	ATG	0.00188	1	1	-1.02	0.9984	Cell_membrane	0.99	0	0	0.023	0.138	0.431	0.409	0.119	0.013	ENSMUST00000105322.8:10:+|7|901:43:406|canonical|ATG	0	0	0
ENST00000215539.4:chr16:-|8|2058:54:1872|canonical|ATG	ENSG00000099769.6	IGFALS	protein_coding	chr16	-	1790599	1793652	1818	2058	54	canonical	ATG	0	1	0	4.74	1	Extracellular	0.028	0	0.002	0.745	0.138	0.004	0.196	0	0.043	ENSMUST00000050714.7:17:+|38|2625:552:2364|canonical|ATG	ENSDART00000115085:11:-|77|7283:986:4055|canonical|ATG	C44H4.1.1:X:+|3|1982:10:1834|canonical|ATG	YJL005W:X:+|11|6352:238:6319|canonical|ATG
ENST00000215565.3:chr19:-|7|535:67:481|canonical|ATG	ENSG00000099795.7	NDUFB7	protein_coding	chr19	-	14566132	14572000	414	535	67	canonical	ATG	0.00022	1	0	5.65	1	Nucleus	0.286	0.534	0.091	0	0.138	0.001	0	0	0	ENSMUST00000036996.5:8:+|8|623:149:563|canonical|ATG	ENSDART00000142069:1:-|9|613:80:443|canonical|ATG	D2030.4.1:I:-|1|498:6:378|canonical|ATG	0
ENST00000215567.10:chr19:+|9|1139:104:1031|canonical|ATG	ENSG00000099797.15	TECR	protein_coding	chr19	+	14529696	14565871	927	1139	104	canonical	ATG	0	1	1	6.5	1	Endoplasmic_reticulum	0.997	0	0	0	0.138	0.007	0.922	0.011	0.001	ENSMUST00000019382.16:8:-|17|1158:124:1051|canonical|ATG	ENSDART00000108838:1:+|9|1450:111:1038|canonical|ATG	C15F1.6.1:II:-|1|1136:2:929|canonical|ATG	YDL015C:IV:-|5|1192:74:1007|canonical|ATG
ENST00000215570.8:chr19:-|36|1664:407:602|dORF|ATG	ENSG00000099800.8	TIMM13	protein_coding	chr19	-	2426687	2426882	195	1664	407	dORF	ATG	0.03405	0	0	-7.83	0.4126	Extracellular	0.082	0.018	0.036	0.618	0.138	0.011	0	0.001	0.005	0	0	0	0
ENST00000215570.8:chr19:-|5|1664:54:342|canonical|ATG	ENSG00000099800.8	TIMM13	protein_coding	chr19	-	2426947	2427533	288	1664	54	canonical	ATG	0.00887	1	0	6.31	0.9971	Mitochondrion	0.857	0.008	0.004	0.002	0.138	0.001	0	0.002	0.001	ENSMUST00000020440.6:10:-|28|1225:227:515|canonical|ATG	ENSDART00000081156:22:-|9|1178:132:420|canonical|ATG	DY3.1.1:I:-|1|429:10:337|canonical|ATG	YGR181W:VII:+|3|456:89:407|canonical|ATG
ENST00000215574.9:chr19:+|8|1418:173:884|canonical|ATG	ENSG00000099804.9	CDC34	protein_coding	chr19	+	531931	541552	711	1418	173	canonical	ATG	4e-05	1	0	6.38	1	Nucleus	0.026	0.604	0.348	0.002	0.138	0.002	0.003	0.003	0.014	ENSMUST00000020550.12:10:+|5|1266:220:928|canonical|ATG	ENSDART00000183840:22:-|21|1829:234:960|canonical|ATG	Y71G12B.15a.2:I:+|15|1330:258:990|canonical|ATG	YMR022W:XIII:+|3|672:54:552|canonical|ATG
ENST00000215582.8:chr19:+|9|2885:118:2158|canonical|ATG	ENSG00000099812.9	MISP	protein_coding	chr19	+	756946	763590	2040	2885	118	canonical	ATG	0	1	0	0.12	1	Cytoplasm	0.026	0.2	0.772	0.001	0.138	0.02	0	0.002	0.002	ENSMUST00000219305.1:10:+|22|2569:234:2181|canonical|ATG	ENSDART00000180903:11:+|1|4918:1:2689|canonical|ATG	0	0
ENST00000215631.9:chr19:+|19|1371:233:716|canonical|ATG	ENSG00000099860.9	GADD45B	protein_coding	chr19	+	2476358	2477601	483	1371	233	canonical	ATG	0.00061	1	0	6.68	1	Cytoplasm	0.033	0.433	0.502	0.001	0.138	0.003	0.002	0.004	0.026	ENSMUST00000015456.9:10:+|21|1284:244:727|canonical|ATG	ENSDART00000036939:11:+|9|1295:156:636|canonical|ATG	0	0
ENST00000215637.8:chr19:+|2|1541:15:1164|canonical|ATG	ENSG00000099866.16	MADCAM1	protein_coding	chr19	+	496499	504965	1149	1541	15	canonical	ATG	0	1	0	-1.64	1	Cell_membrane	1	0	0	0	0.138	0.945	0.053	0.002	0	ENSMUST00000020554.7:10:+|2|1436:49:1267|canonical|ATG	0	0	0
ENST00000215659.13:chr22:-|7|1778:175:1279|canonical|ATG	ENSG00000188130.14	MAPK12	protein_coding	chr22	-	50253400	50261509	1104	1778	175	canonical	ATG	3e-05	1	0	6.65	1	Cytoplasm	0.045	0.132	0.719	0.001	0.138	0.01	0.004	0.005	0.017	ENSMUST00000088827.7:15:-|9|1808:150:1254|canonical|ATG	ENSDART00000018502:18:-|3|2224:64:1156|canonical|ATG	B0218.3.1:IV:+|2|1561:13:1147|canonical|ATG	YLR113W:XII:+|15|1728:372:1680|canonical|ATG
ENST00000215730.12:chr22:+|6|4259:105:882|canonical|ATG	ENSG00000099940.12	SNAP29	protein_coding	chr22	+	20859110	20887836	777	4259	105	canonical	ATG	0.00019	0	0	5.31	0.9999	Cytoplasm	0.061	0.408	0.529	0.001	0.138	0.015	0.003	0.016	0.014	ENSMUST00000023449.10:16:+|8|3447:138:921|canonical|ATG	ENSDART00000148254:8:+|2|5756:77:878|canonical|ATG	K02D10.5.1:III:+|4|1264:84:918|canonical|ATG	0
ENST00000215742.9:chr22:-|13|1913:208:1138|canonical|ATG	ENSG00000184436.12	THAP7	protein_coding	chr22	-	20999879	21001911	930	1913	208	canonical	ATG	2e-05	1	0	6.74	1	Nucleus	0.184	0.942	0.057	0	0.138	0.001	0	0	0	ENSMUST00000100125.11:16:-|7|1248:113:1043|canonical|ATG	ENSDART00000104087:19:-|14|4912:130:2014|canonical|ATG	0	0
ENST00000215742.9:chr22:-|1|1913:23:38|uORF|ATG	ENSG00000184436.12	THAP7	protein_coding	chr22	-	21002081	21002096	15	1913	23	uORF	ATG	0.82069	0	0	-4.23	0.0083	Mitochondrion	0.604	0.079	0.07	0.015	0.138	0.029	0	0	0	0	0	0	0
ENST00000215742.9:chr22:-|39|1913:573:639|iORF|ATG	ENSG00000184436.12	THAP7	protein_coding	chr22	-	21000378	21000658	66	1913	573	iORF	ATG	0.32094	0	0	-7	0.0255	Mitochondrion	0.358	0.005	0.007	0.272	0.138	0.067	0.001	0.007	0.061	0	0	0	0
ENST00000215743.8:chr22:+|1|2261:23:1490|canonical|ATG	ENSG00000099953.10	MMP11	protein_coding	chr22	+	23772870	23783544	1467	2261	23	canonical	ATG	0	1	0	4.77	1	Mitochondrion	0.059	0.002	0.011	0.373	0.138	0.004	0.035	0	0.077	ENSMUST00000000924.12:10:-|2|2288:50:1529|canonical|ATG	ENSDART00000077280:8:+|7|1618:167:1619|canonical|ATG	H36L18.1.1:X:+|7|1323:106:1324|canonical|ATG	0
ENST00000215754.8:chr22:+|10|557:93:441|canonical|ATG	ENSG00000240972.2	MIF	protein_coding	chr22	+	23894474	23895106	348	557	93	canonical	ATG	0.00098	1	0	5.86	0.9999	Extracellular	0.084	0.124	0.163	0.558	0.138	0.005	0.002	0.001	0.019	ENSMUST00000038169.7:10:-|6|544:79:421|truncation|ATG	ENSDART00000165514:14:+|40|1129:633:981|canonical|ATG	Y56A3A.3.1:III:+|1|548:4:358|canonical|ATG	0
ENST00000215770.6:chr22:+|3|1582:28:433|canonical|ATG	ENSG00000099974.8	DDTL	protein_coding	chr22	+	23966914	23971406	405	1582	28	canonical	ATG	0.00114	1	0	-0.07	0.9995	Extracellular	0.112	0.072	0.245	0.308	0.138	0.038	0.009	0.011	0.1	ENSMUST00000001716.7:10:-|5|649:92:449|canonical|ATG	ENSDART00000065772:21:+|9|1046:91:448|canonical|ATG	C52E4.2c.1:V:-|7|581:56:482|canonical|ATG	0
ENST00000215781.3:chr22:-|3|1865:53:812|canonical|ATG	ENSG00000099985.4	OSM	protein_coding	chr22	-	30263882	30266799	759	1865	53	canonical	ATG	8e-05	1	0	-3.88	1	Extracellular	0	0	0	0.997	0.138	0	0.002	0	0.001	ENSMUST00000075221.2:11:+|43|2272:464:1256|canonical|ATG	0	0	0
ENST00000215790.12:chr22:-|5|1972:61:1588|canonical|ATG	ENSG00000099992.16	TBC1D10A	protein_coding	chr22	-	30292374	30326881	1527	1972	61	canonical	ATG	0	1	0	5.06	1	Cytoplasm	0.07	0.136	0.774	0	0.138	0.082	0.001	0.004	0.002	ENSMUST00000041042.12:11:+|1|1957:1:1606|canonical|ATG	ENSDART00000132036:10:+|1|1437:1:1438|canonical|ATG	R06B10.5.2:III:+|21|1813:316:1654|canonical|ATG	YOL112W:XV:+|10|1767:188:1667|canonical|ATG
ENST00000215793.13:chr22:-|7|5090:103:2485|canonical|ATG	ENSG00000099995.19	SF3A1	protein_coding	chr22	-	30334593	30356792	2382	5090	103	canonical	ATG	0	1	0	6.96	1	Nucleus	0.048	0.591	0.396	0	0.138	0.008	0	0.002	0.001	ENSMUST00000002198.3:11:+|14|4920:139:2515|canonical|ATG	ENSDART00000185237:8:+|4|3167:44:2387|canonical|ATG	W07E6.4.1:II:+|1|2095:4:1972|canonical|ATG	YJL203W:X:+|4|1200:84:927|canonical|ATG
ENST00000215794.8:chr22:+|21|1858:160:1279|canonical|ATG	ENSG00000184979.10	USP18	protein_coding	chr22	+	18157663	18176817	1119	1858	160	canonical	ATG	2e-05	1	0	1.08	1	Nucleus	0.152	0.479	0.303	0.024	0.138	0.039	0.008	0.026	0.009	ENSMUST00000032198.10:6:+|29|1771:265:1372|canonical|ATG	ENSDART00000157399:7:+|17|5535:201:4260|truncation|ATG	K09A9.4.1:X:+|1|2384:2:2153|canonical|ATG	YDR069C:IV:-|7|3064:81:2862|canonical|ATG
ENST00000215794.8:chr22:+|6|1858:42:81|uORF|ATG	ENSG00000184979.10	USP18	protein_coding	chr22	+	18150210	18157584	39	1858	42	uORF	ATG	0.52233	0	0	-9.39	0.0126	Mitochondrion	0.712	0.004	0.009	0.087	0.138	0.057	0.015	0.018	0.009	0	0	0	0
ENST00000215798.10:chr22:-|104|1651:975:1035|odORF|ATG	ENSG00000099999.15	RNF215	protein_coding	chr22	-	30379599	30379659	60	1651	975	odORF	ATG	0.35707	0	0	-4.38	0.0237	Extracellular	0.208	0.125	0.065	0.338	0.138	0.007	0.001	0.002	0.018	0	0	0	0
ENST00000215798.10:chr22:-|11|1651:98:1031|truncation|ATG	ENSG00000099999.15	RNF215	protein_coding	chr22	-	30379603	30386759	933	1651	98	truncation	ATG	7e-05	1	0	4.41	1	Cell_membrane	0.844	0.104	0.061	0.008	0.138	0.317	0.257	0.079	0.032	ENSMUST00000003677.10:11:+|4|1874:72:1212|canonical|ATG	ENSDART00000144898:5:-|8|1211:75:1212|canonical|ATG	Y47D3B.11.1:III:+|3|1890:51:1515|canonical|ATG	YLR247C:XII:-|4|4768:50:4721|canonical|ATG
ENST00000215812.9:chr22:-|4|2054:60:1263|canonical|ATG	ENSG00000100012.12	SEC14L3	protein_coding	chr22	-	30460020	30471958	1203	2054	60	canonical	ATG	1e-05	1	0	6.44	1	Cytoplasm	0.031	0.184	0.715	0.006	0.138	0.015	0.012	0.005	0.025	ENSMUST00000068322.6:11:+|8|2686:112:1318|canonical|ATG	ENSDART00000083359:5:+|4|2353:24:1212|canonical|ATG	H06O01.3b.1:I:+|2|1274:14:1166|extension|ATG	YMR079W:XIII:+|5|1009:75:990|canonical|ATG
ENST00000215829.8:chr22:+|4|3466:92:473|canonical|ATG	ENSG00000100028.12	SNRPD3	protein_coding	chr22	+	24557674	24571977	381	3466	92	canonical	ATG	0.00354	1	0	7.04	0.9993	Nucleus	0.008	0.644	0.338	0.001	0.138	0.001	0	0	0.001	ENSMUST00000020397.10:10:+|36|3036:597:978|canonical|ATG	ENSDART00000114294:21:+|14|653:126:513|canonical|ATG	Y116A8C.42.1:IV:+|1|676:2:413|canonical|ATG	YLR147C:XII:-|4|488:54:360|canonical|ATG
ENST00000215832.11:chr22:-|7|5881:206:1289|canonical|ATG	ENSG00000100030.15	MAPK1	protein_coding	chr22	-	21769203	21867440	1083	5881	206	canonical	ATG	8e-05	1	0	6.02	1	Cytoplasm	0.019	0.084	0.851	0.001	0.138	0.002	0.002	0.001	0.023	ENSMUST00000069107.13:16:+|12|5099:246:1323|canonical|ATG	ENSDART00000030213:5:-|17|1641:237:1347|canonical|ATG	F43C1.2b.1:III:-|3|1981:15:1350|canonical|ATG	YBL016W:II:+|4|1224:95:1157|canonical|ATG
ENST00000215838.8:chr22:+|14|2192:159:1443|canonical|ATG	ENSG00000185339.9	TCN2	protein_coding	chr22	+	30607331	30626521	1284	2192	159	canonical	ATG	9e-05	1	0	1.9	1	Extracellular	0.032	0	0.004	0.531	0.138	0.001	0.419	0.001	0.039	ENSMUST00000109993.8:11:-|26|2027:279:1572|canonical|ATG	ENSDART00000053001:5:+|21|2001:299:1571|canonical|ATG	0	0
ENST00000215838.8:chr22:+|3|2192:26:38|uORF|ATG	ENSG00000185339.9	TCN2	protein_coding	chr22	+	30607198	30607210	12	2192	26	uORF	ATG	0.87187	0	0	-6.71	0.0073	Lysosome/Vacuole	0.107	0.095	0.109	0.006	0.138	0.006	0.007	0.009	0.396	0	0	0	0
ENST00000215862.8:chr22:-|18|4469:313:385|uORF|ATG	ENSG00000133422.14	MORC2	protein_coding	chr22	-	30967817	30967889	72	4469	313	uORF	ATG	0.30434	0	0	4.29	0.1186	Extracellular	0.256	0.037	0.055	0.444	0.138	0.009	0.008	0.009	0.044	0	0	0	0
ENST00000215862.8:chr22:-|28|4469:481:610|uORF|ATG	ENSG00000133422.14	MORC2	protein_coding	chr22	-	30967592	30967721	129	4469	481	uORF	ATG	0.11315	0	0	-6.59	0.1069	Mitochondrion	0.363	0.015	0.103	0.255	0.138	0.018	0.059	0.015	0.017	0	0	0	0
ENST00000215862.8:chr22:-|46|4469:638:743|uORF|ATG	ENSG00000133422.14	MORC2	protein_coding	chr22	-	30967459	30967564	105	4469	638	uORF	ATG	0.17018	0	0	-6.55	0.0617	Endoplasmic_reticulum	0.581	0	0	0.32	0.138	0.026	0.397	0.074	0.044	0	0	0	0
ENST00000215882.10:chr22:-|2|1548:64:1000|canonical|ATG	ENSG00000100075.10	SLC25A1	protein_coding	chr22	-	19176129	19178673	936	1548	64	canonical	ATG	0	1	0	6.43	1	Mitochondrion	0.994	0	0	0	0.138	0	0.001	0	0	ENSMUST00000003622.15:16:-|9|1666:141:1077|canonical|ATG	ENSDART00000109131:10:-|12|2242:160:1114|canonical|ATG	K11H3.3.1:III:+|2|1777:34:973|canonical|ATG	YBR291C:II:-|6|1072:85:985|canonical|ATG
ENST00000215885.4:chr22:-|13|2600:155:1685|canonical|ATG	ENSG00000100078.4	PLA2G3	protein_coding	chr22	-	31135722	31140354	1530	2600	155	canonical	ATG	0	1	0	-0.52	1	Extracellular	0.126	0.245	0.064	0.599	0.138	0.072	0.002	0.001	0	ENSMUST00000064265.12:11:+|5|2566:69:1584|canonical|ATG	ENSDART00000167827:7:+|74|3606:951:2232|truncation|ATG	0	0
ENST00000215886.6:chr22:-|17|596:183:582|canonical|ATG	ENSG00000100079.7	LGALS2	protein_coding	chr22	-	37570262	37579905	399	596	183	canonical	ATG	0.00058	1	0	1.48	0.9999	Cytoplasm	0.145	0.26	0.407	0.023	0.138	0.005	0.005	0.002	0.009	ENSMUST00000044584.5:15:-|5|592:53:446|canonical|ATG	ENSDART00000149248:6:-|12|615:135:513|canonical|ATG	W09H1.6a.1:II:+|1|995:31:871|canonical|ATG	0
ENST00000215904.7:chr22:+|3|2012:61:952|canonical|ATG	ENSG00000241360.2	PDXP	protein_coding	chr22	+	37658782	37665871	891	2012	61	canonical	ATG	7e-05	1	0	5.54	1	Mitochondrion	0.113	0.023	0.196	0.001	0.138	0.001	0	0	0	ENSMUST00000089378.4:15:+|5|2001:52:931|canonical|ATG	ENSDART00000183727:10:-|1|1001:32:959|canonical|ATG	C53A3.2.1:V:-|6|1252:54:1104|canonical|ATG	YDL236W:IV:+|3|1216:79:1018|canonical|ATG
ENST00000215906.6:chr22:+|18|3370:367:487|ouORF|ATG	ENSG00000128203.7	ASPHD2	protein_coding	chr22	+	26433530	26433650	120	3370	367	ouORF	ATG	0.13062	0	0	-5.92	0.0898	Extracellular	0.052	0.147	0.199	0.343	0.138	0.003	0	0	0.002	0	0	0	0
ENST00000215906.6:chr22:+|26|3370:452:1562|canonical|ATG	ENSG00000128203.7	ASPHD2	protein_coding	chr22	+	26433615	26443206	1110	3370	452	canonical	ATG	0	1	0	5.94	1	Cell_membrane	0.83	0.047	0.023	0.041	0.138	0.432	0.118	0.251	0.055	ENSMUST00000031291.8:5:-|25|2678:249:1281|canonical|ATG	ENSDART00000083066:8:-|53|2792:558:1674|canonical|ATG	K09A9.6c.1:X:+|1|2701:1:2647|canonical|ATG	0
ENST00000215906.6:chr22:+|9|3370:278:284|uORF|ATG	ENSG00000128203.7	ASPHD2	protein_coding	chr22	+	26433441	26433447	6	3370	278	uORF	ATG	0.98281	0	0	-8.7	0.0065	Cell_membrane	0.592	0.068	0.093	0.081	0.138	0.199	0.082	0.12	0.126	0	0	0	0
ENST00000215909.10:chr22:+|50|528:489:528|dORF|ATG	ENSG00000100097.12	LGALS1	protein_coding	chr22	+	37679762	37679801	39	528	489	dORF	ATG	0.45387	0	0	-5.67	0.0169	Cell_membrane	0.513	0	0.001	0.381	0.138	0.586	0	0.002	0.028	0	0	0	0
ENST00000215909.10:chr22:+|7|528:68:476|canonical|ATG	ENSG00000100097.12	LGALS1	protein_coding	chr22	+	37675702	37679749	408	528	68	canonical	ATG	0.00038	1	0	4.47	1	Extracellular	0.015	0.032	0.097	0.74	0.138	0.009	0.001	0.001	0.024	ENSMUST00000089377.5:15:+|6|800:72:480|canonical|ATG	ENSDART00000149248:6:-|12|615:135:513|canonical|ATG	ZK892.1c.1:II:+|28|1629:315:981|canonical|ATG	0
ENST00000215912.10:chr22:-|9|2420:145:937|canonical|ATG	ENSG00000100100.13	PIK3IP1	protein_coding	chr22	-	31283083	31292344	792	2420	145	canonical	ATG	8e-05	1	1	3.63	1	Cell_membrane	1	0	0	0	0.138	0.999	0.001	0	0	ENSMUST00000045153.10:11:+|47|2573:535:1330|canonical|ATG	ENSDART00000134697:5:-|12|2094:129:927|canonical|ATG	T22A3.6.1:I:+|2|1515:10:1483|truncation|ATG	0
ENST00000215917.11:chr22:+|101|4020:1180:1267|dORF|ATG	ENSG00000100104.13	SRRD	protein_coding	chr22	+	26491817	26491904	87	4020	1180	dORF	ATG	0.23198	0	0	-8.65	0.0385	Extracellular	0	0	0	0.998	0.138	0	0	0	0	0	0	0	0
ENST00000215917.11:chr22:+|121|4020:1385:1463|dORF|ATG	ENSG00000100104.13	SRRD	protein_coding	chr22	+	26492022	26492100	78	4020	1385	dORF	ATG	0.27043	0	0	3.85	0.1385	Mitochondrion	0.34	0.053	0.045	0.181	0.138	0.024	0.002	0.002	0.034	0	0	0	0
ENST00000215917.11:chr22:+|132|4020:1514:1616|dORF|ATG	ENSG00000100104.13	SRRD	protein_coding	chr22	+	26492151	26492253	102	4020	1514	dORF	ATG	0.17964	0	0	5.01	0.2482	Extracellular	0.087	0.005	0.026	0.602	0.138	0.001	0	0	0.001	0	0	0	0
ENST00000215917.11:chr22:+|159|4020:1778:1907|dORF|ATG	ENSG00000100104.13	SRRD	protein_coding	chr22	+	26492415	26492544	129	4020	1778	dORF	ATG	0.1151	0	0	-6.8	0.104	Extracellular	0.186	0.02	0.063	0.499	0.138	0.016	0.002	0.002	0.019	0	0	0	0
ENST00000215917.11:chr22:+|177|4020:1971:2115|dORF|ATG	ENSG00000100104.13	SRRD	protein_coding	chr22	+	26492608	26492752	144	4020	1971	dORF	ATG	0.09016	0	0	-7.68	0.1404	Extracellular	0.022	0.022	0.065	0.48	0.138	0	0	0	0	0	0	0	0
ENST00000215917.11:chr22:+|2|4020:15:1035|canonical|ATG	ENSG00000100104.13	SRRD	protein_coding	chr22	+	26483890	26491672	1020	4020	15	canonical	ATG	1e-05	1	0	3.02	1	Nucleus	0.152	0.703	0.184	0.005	0.138	0.051	0.025	0.014	0.009	ENSMUST00000146510.7:5:-|32|1064:388:1051|truncation|ATG	ENSDART00000135464:8:+|17|1310:212:1037|canonical|ATG	0	YLR412W:XII:+|5|883:39:864|canonical|ATG
ENST00000215917.11:chr22:+|94|4020:1103:1166|dORF|ATG	ENSG00000100104.13	SRRD	protein_coding	chr22	+	26491740	26491803	63	4020	1103	dORF	ATG	0.3513	0	0	-5.95	0.023	Extracellular	0.291	0.026	0.045	0.48	0.138	0.051	0.027	0.033	0.113	0	0	0	0
ENST00000215919.3:chr22:-|17|2516:175:1789|canonical|ATG	ENSG00000100105.18	PATZ1	protein_coding	chr22	-	31341404	31345602	1614	2516	175	canonical	ATG	0	1	0	6.42	1	Nucleus	0.07	0.997	0.003	0	0.138	0	0	0	0	ENSMUST00000094471.9:11:+|38|2930:622:2236|canonical|ATG	ENSDART00000156660:6:+|76|6848:805:2683|canonical|ATG	F25D7.3a.1:I:+|2|2774:58:2512|canonical|ATG	YOR113W:XV:+|5|2903:139:2884|canonical|ATG
ENST00000215941.9:chr22:-|6|2087:97:1000|canonical|ATG	ENSG00000100124.15	ANKRD54	protein_coding	chr22	-	37831942	37844238	903	2087	97	canonical	ATG	0	1	0	6.08	1	Nucleus	0.031	0.581	0.411	0	0.138	0.004	0	0.002	0.001	ENSMUST00000040676.10:15:-|6|1904:89:989|canonical|ATG	ENSDART00000078137:3:+|25|1792:273:1221|canonical|ATG	B0350.2h.1:IV:+|7|5775:128:5576|canonical|ATG	YGR233C:VII:-|16|3766:210:3747|canonical|ATG
ENST00000215980.10:chr22:-|8|938:77:620|canonical|ATG	ENSG00000100162.15	CENPM	protein_coding	chr22	-	41939055	41947076	543	938	77	canonical	ATG	0.00025	1	0	4.12	1	Cytoplasm	0.121	0.26	0.464	0.005	0.138	0.004	0.008	0.013	0.012	ENSMUST00000089157.10:15:-|10|1202:70:613|canonical|ATG	ENSDART00000035725:1:-|13|943:143:704|canonical|ATG	0	0
ENST00000216014.9:chr22:+|13|1694:139:784|canonical|ATG	ENSG00000100196.11	KDELR3	protein_coding	chr22	+	38468233	38482536	645	1694	139	canonical	ATG	0.00022	1	1	6.36	1	Endoplasmic_reticulum	0.998	0	0	0	0.138	0.013	0.769	0.212	0.005	ENSMUST00000010974.8:15:+|8|1411:140:785|canonical|ATG	ENSDART00000059956:3:-|36|2511:418:1066|canonical|ATG	F09B9.3.1:X:-|46|1566:576:1218|canonical|ATG	YBL040C:II:-|8|756:77:737|canonical|ATG
ENST00000216024.7:chr22:-|14|2269:175:1198|canonical|ATG	ENSG00000100206.11	DMC1	protein_coding	chr22	-	38520019	38568256	1023	2269	175	canonical	ATG	3e-05	1	0	5.21	1	Cytoplasm	0.01	0.173	0.779	0.001	0.138	0.003	0.002	0.001	0.016	ENSMUST00000023065.7:15:-|14|2219:181:1204|canonical|ATG	ENSDART00000060706:20:+|4|1547:66:1089|canonical|ATG	Y43C5A.6a.1:IV:-|1|1446:1:1189|canonical|ATG	YER179W:V:+|8|1324:122:1127|canonical|ATG
ENST00000216027.8:chr22:+|49|1106:650:656|iORF|ATG	ENSG00000100209.11	HSCB	protein_coding	chr22	+	28751264	28751270	6	1106	650	iORF	ATG	0.94814	0	0	-8.21	0.0069	Cell_membrane	0.592	0.068	0.093	0.081	0.138	0.199	0.082	0.12	0.126	0	0	0	0
ENST00000216027.8:chr22:+|6|1106:58:766|canonical|ATG	ENSG00000100209.11	HSCB	protein_coding	chr22	+	28742095	28757169	708	1106	58	canonical	ATG	0	1	0	2.65	1	Mitochondrion	0.423	0.002	0.002	0.001	0.138	0.001	0.001	0.001	0	ENSMUST00000056937.11:5:-|2|804:50:755|canonical|ATG	ENSDART00000109236:5:+|5|963:26:830|canonical|ATG	K08D10.2a.1:IV:+|1|694:1:637|canonical|ATG	YGL018C:VII:-|7|1607:130:685|canonical|ATG
ENST00000216029.8:chr22:+|1|1146:1:46|uORF|ATG	ENSG00000100211.11	CBY1	protein_coding	chr22	+	38656637	38656682	45	1146	1	uORF	ATG	0.45278	0	0	-7.66	0.0158	Nucleus	0.257	0.621	0.015	0.123	0.138	0.013	0	0.002	0	0	0	0	0
ENST00000216034.6:chr22:+|14|2031:132:144|iORF|ATG	ENSG00000100216.6	TOMM22	protein_coding	chr22	+	38682087	38682326	12	2031	132	iORF	ATG	0.86854	0	0	-7.57	0.0072	Mitochondrion	0.369	0.2	0.018	0.118	0.138	0.063	0	0.009	0	0	0	0	0
ENST00000216034.6:chr22:+|2|2031:23:452|canonical|ATG	ENSG00000100216.6	TOMM22	protein_coding	chr22	+	38681978	38683841	429	2031	23	canonical	ATG	0.00091	1	1	6.18	0.9999	Mitochondrion	0.84	0.119	0.062	0.004	0.138	0.036	0.232	0.065	0.012	ENSMUST00000023062.4:15:+|2|1569:32:461|canonical|ATG	ENSDART00000066388:12:+|11|1241:152:557|canonical|ATG	W10D9.5a.1:II:-|1|471:6:336|canonical|ATG	0
ENST00000216034.6:chr22:+|55|2031:599:902|dORF|ATG	ENSG00000100216.6	TOMM22	protein_coding	chr22	+	38683988	38684291	303	2031	599	dORF	ATG	0.00591	0	0	-7.15	0.9095	Extracellular	0.091	0.114	0.148	0.455	0.138	0.009	0	0.001	0.006	0	0	0	0
ENST00000216034.6:chr22:+|80|2031:864:870|dORF|ATG	ENSG00000100216.6	TOMM22	protein_coding	chr22	+	38684253	38684259	6	2031	864	dORF	ATG	0.9718	0	0	-9.48	0.0065	Cell_membrane	0.592	0.068	0.093	0.081	0.138	0.199	0.082	0.12	0.126	0	0	0	0
ENST00000216036.9:chr22:-|10|1188:95:1142|canonical|ATG	ENSG00000100218.12	RSPH14	protein_coding	chr22	-	23059461	23140420	1047	1188	95	canonical	ATG	0	1	0	3.42	1	Cytoplasm	0.013	0.123	0.811	0	0.138	0.005	0.002	0.003	0.014	ENSMUST00000166088.7:10:-|2|1203:14:1139|canonical|ATG	0	0	0
ENST00000216037.10:chr22:-|7|1850:74:860|canonical|ATG	ENSG00000100219.17	XBP1	protein_coding	chr22	-	28795545	28800524	786	1850	74	canonical	ATG	8e-05	1	0	1.97	1	Nucleus	0.8	0.895	0.004	0.001	0.138	0.009	0.014	0.027	0.001	ENSMUST00000063084.15:11:+|28|2129:337:1141|canonical|ATG	ENSDART00000124467:5:-|4|1728:178:970|canonical|ATG	R74.3b.1:III:+|11|1446:175:1039|canonical|ATG	0
ENST00000216038.6:chr22:-|153|2019:1431:1440|iORF|ATG	ENSG00000100220.12	RTCB	protein_coding	chr22	-	32392301	32392310	9	2019	1431	iORF	ATG	0.92009	0	0	-8.08	0.0068	Cytoplasm	0.231	0.356	0.36	0.017	0.138	0.034	0.009	0.039	0.066	0	0	0	0
ENST00000216038.6:chr22:-|162|2019:1521:1527|iORF|ATG	ENSG00000100220.12	RTCB	protein_coding	chr22	-	32388074	32388080	6	2019	1521	iORF	ATG	0.97173	0	0	-10.79	0.0064	Cell_membrane	0.592	0.068	0.093	0.081	0.138	0.199	0.082	0.12	0.126	0	0	0	0
ENST00000216038.6:chr22:-|17|2019:201:207|iORF|ATG	ENSG00000100220.12	RTCB	protein_coding	chr22	-	32408811	32408817	6	2019	201	iORF	ATG	0.97173	0	0	-8.39	0.0066	Cell_membrane	0.592	0.068	0.093	0.081	0.138	0.199	0.082	0.12	0.126	0	0	0	0
ENST00000216038.6:chr22:-|6|2019:92:1610|canonical|ATG	ENSG00000100220.12	RTCB	protein_coding	chr22	-	32387991	32412156	1518	2019	92	canonical	ATG	0	1	0	7.07	1	Peroxisome	0.015	0.003	0.396	0.001	0.138	0.001	0.001	0	0.001	ENSMUST00000001834.3:10:-|10|2009:117:1635|canonical|ATG	ENSDART00000168167:4:-|5|1693:46:1564|canonical|ATG	F16A11.2a.1:I:-|1|1644:2:1520|canonical|ATG	0
ENST00000216044.10:chr22:+|1|4905:13:2023|canonical|ATG	ENSG00000100226.16	GTPBP1	protein_coding	chr22	+	38705955	38730704	2010	4905	13	canonical	ATG	0	1	0	6.67	1	Cytoplasm	0.027	0.102	0.858	0.001	0.138	0.015	0.001	0.001	0.002	ENSMUST00000046463.9:15:+|3|3449:63:2070|canonical|ATG	ENSDART00000146005:3:+|24|3219:257:2231|canonical|ATG	Y38C9A.2a.2:V:-|19|2476:215:2057|canonical|ATG	YOR187W:XV:+|13|1592:150:1464|canonical|ATG
ENST00000216061.9:chr22:+|33|3415:371:3272|canonical|ATG	ENSG00000100239.16	PPP6R2	protein_coding	chr22	+	50393908	50444247	2901	3415	371	canonical	ATG	0	1	0	3.67	1	Cytoplasm	0.033	0.234	0.75	0	0.138	0.006	0.001	0.005	0.002	ENSMUST00000238818.1:15:+|27|3378:408:3261|canonical|ATG	ENSDART00000188635:4:+|21|6161:198:2835|canonical|ATG	C47G2.5a.1:II:+|1|2965:1:2332|canonical|ATG	YJL098W:X:+|15|3417:221:3398|canonical|ATG
ENST00000216061.9:chr22:+|6|3415:89:161|uORF|ATG	ENSG00000100239.16	PPP6R2	protein_coding	chr22	+	50388994	50389066	72	3415	89	uORF	ATG	0.29976	0	0	-6.66	0.0281	Extracellular	0.092	0.012	0.011	0.776	0.138	0.006	0.003	0.003	0.044	0	0	0	0
ENST00000216068.9:chr22:-|17|1474:216:534|canonical|ATG	ENSG00000100246.13	DNAL4	protein_coding	chr22	-	38779448	38782731	318	1474	216	canonical	ATG	0.00468	1	0	6.39	0.9989	Cytoplasm	0.606	0.07	0.246	0.009	0.138	0.104	0.17	0.09	0.036	ENSMUST00000069877.11:15:-|14|1011:163:583|canonical|ATG	ENSDART00000133898:3:+|9|2076:80:401|canonical|ATG	M18.2.1:IV:-|3|459:78:351|canonical|ATG	YDR424C:IV:-|5|368:70:349|canonical|ATG
ENST00000216071.5:chr22:-|2|982:40:913|canonical|ATG	ENSG00000100249.5	C22orf31	protein_coding	chr22	-	29058741	29061792	873	982	40	canonical	ATG	0	1	0	-1.31	1	Nucleus	0.118	0.698	0.092	0.001	0.138	0.002	0	0	0	0	0	0	0
ENST00000216075.11:chr22:+|5|1689:40:898|canonical|ATG	ENSG00000100253.13	MIOX	protein_coding	chr22	+	50486897	50489856	858	1689	40	canonical	ATG	0	1	0	5.21	1	Cytoplasm	0.026	0.268	0.642	0.008	0.138	0.003	0.004	0.002	0.021	ENSMUST00000023282.8:15:+|11|1130:106:964|canonical|ATG	ENSDART00000140752:18:-|4|1311:67:904|truncation|ATG	C54E4.5.1:IV:-|1|880:2:833|canonical|ATG	0
ENST00000216080.5:chr22:-|12|2658:170:2219|canonical|ATG	ENSG00000100258.18	LMF2	protein_coding	chr22	-	50503390	50507054	2049	2658	170	canonical	ATG	0	1	1	4.27	1	Endoplasmic_reticulum	0.998	0.001	0	0	0.138	0.107	0.847	0.033	0.003	ENSMUST00000023283.5:15:-|14|2906:211:2320|canonical|ATG	ENSDART00000111343:18:+|15|2430:152:2366|canonical|ATG	K11G12.6b.1:X:-|7|2109:53:1967|extension|ATG	0
ENST00000216080.5:chr22:-|1|2658:10:127|uORF|ATG	ENSG00000100258.18	LMF2	protein_coding	chr22	-	50507097	50507675	117	2658	10	uORF	ATG	0.13574	0	1	2.03	0.7805	Golgi_apparatus	0.787	0	0	0.136	0.138	0.02	0.061	0.515	0.008	0	0	0	0
ENST00000216083.6:chr22:-|6|3191:27:1212|canonical|ATG	ENSG00000183741.12	CBX6	protein_coding	chr22	-	38866208	38872190	1185	3191	27	canonical	ATG	0.00022	1	0	6.13	1	Nucleus	0.029	0.812	0.185	0	0.138	0.002	0	0	0	ENSMUST00000109625.7:15:-|6|3056:27:1218|canonical|ATG	ENSDART00000104812:22:-|4|2396:52:1288|canonical|ATG	ZK1236.2.1:III:+|1|1239:7:922|canonical|ATG	YPL226W:XVI:+|5|3912:62:3653|canonical|ATG
ENST00000216085.12:chr22:-|10|1777:137:182|uORF|ATG	ENSG00000100263.14	RHBDD3	protein_coding	chr22	-	29267800	29267845	45	1777	137	uORF	ATG	0.46621	0	0	-7.69	0.0151	Mitochondrion	0.626	0.125	0.058	0.131	0.138	0.143	0.007	0.026	0.095	0	0	0	0
ENST00000216085.12:chr22:-|22|1777:429:1590|canonical|ATG	ENSG00000100263.14	RHBDD3	protein_coding	chr22	-	29260059	29265626	1161	1777	429	canonical	ATG	0	1	1	3.27	1	Cell_membrane	0.934	0	0	0.002	0.138	0.671	0.164	0.061	0.097	ENSMUST00000101610.9:11:+|73|2333:1062:2220|canonical|ATG	ENSDART00000131268:10:-|12|1402:136:1279|canonical|ATG	0	0
ENST00000216085.12:chr22:-|5|1777:84:174|uORF|ATG	ENSG00000100263.14	RHBDD3	protein_coding	chr22	-	29267808	29267898	90	1777	84	uORF	ATG	0.20972	0	0	-6.93	0.0461	Mitochondrion	0.123	0.173	0.141	0.148	0.138	0.008	0	0.001	0	0	0	0	0
ENST00000216101.7:chr22:-|25|1431:452:1064|canonical|ATG	ENSG00000100276.10	RASL10A	protein_coding	chr22	-	29313300	29315246	612	1431	452	canonical	ATG	0.00026	1	0	6.25	1	Mitochondrion	0.429	0.062	0.205	0.054	0.138	0.139	0.003	0.007	0.003	ENSMUST00000037218.1:11:+|16|1110:179:791|canonical|ATG	ENSDART00000089968:5:-|1|612:1:613|canonical|ATG	C27B7.8.1:IV:-|4|1160:117:684|canonical|ATG	YGR152C:VII:-|9|1021:183:1002|canonical|ATG
ENST00000216106.6:chr22:+|10|4095:134:1940|canonical|ATG	ENSG00000100281.14	HMGXB4	protein_coding	chr22	+	35262390	35293651	1806	4095	134	canonical	ATG	0	1	0	6.21	1	Nucleus	0.068	0.998	0.002	0	0.138	0	0	0	0	ENSMUST00000041759.13:8:+|33|4191:468:2253|canonical|ATG	ENSDART00000133523:3:+|6|1963:89:1964|canonical|ATG	0	YPR052C:XVI:-|9|511:92:374|canonical|ATG
ENST00000216106.6:chr22:+|12|4095:144:156|iORF|ATG	ENSG00000100281.14	HMGXB4	protein_coding	chr22	+	35262400	35262412	12	4095	144	iORF	ATG	0.88374	0	0	3.94	0.0188	Extracellular	0.084	0.086	0.241	0.522	0.138	0.028	0	0.001	0.006	0	0	0	0
ENST00000216106.6:chr22:+|1|4095:16:64|uORF|ATG	ENSG00000100281.14	HMGXB4	protein_coding	chr22	+	35257507	35257555	48	4095	16	uORF	ATG	0.46011	0	0	-2.26	0.0185	Plastid	0.42	0.019	0.229	0.062	0.138	0.002	0	0	0.012	0	0	0	0
ENST00000216115.3:chr22:+|5|951:62:545|canonical|ATG	ENSG00000100290.3	BIK	protein_coding	chr22	+	43124022	43129305	483	951	62	canonical	ATG	0.00054	1	1	-3.11	0.9997	Endoplasmic_reticulum	0.845	0.076	0.022	0	0.138	0.016	0.731	0.056	0.046	ENSMUST00000230912.1:15:+|35|1335:377:929|extension|ATG	0	0	0
ENST00000216117.9:chr22:+|5|1554:79:946|canonical|ATG	ENSG00000100292.18	HMOX1	protein_coding	chr22	+	35381173	35393598	867	1554	79	canonical	ATG	6e-05	1	1	4.19	1	Endoplasmic_reticulum	0.956	0.008	0.005	0	0.138	0.118	0.681	0.087	0.045	ENSMUST00000005548.7:8:+|8|1569:130:1000|canonical|ATG	ENSDART00000179982:3:-|40|1737:569:1388|canonical|ATG	0	YLR205C:XII:-|6|1273:123:1077|canonical|ATG
ENST00000216121.12:chr22:-|3|2013:32:887|canonical|ATG	ENSG00000184117.12	NIPSNAP1	protein_coding	chr22	-	29555934	29581082	855	2013	32	canonical	ATG	0.00011	1	0	5.68	1	Mitochondrion	0.264	0.002	0.013	0.001	0.138	0	0	0	0	ENSMUST00000038570.8:11:+|5|1926:56:911|canonical|ATG	ENSDART00000155682:15:+|1|855:1:856|canonical|ATG	K02D10.1b.1:III:+|4|1170:47:917|canonical|ATG	0
ENST00000216122.9:chr22:+|8|3458:78:2283|canonical|ATG	ENSG00000100297.16	MCM5	protein_coding	chr22	+	35400438	35424255	2205	3458	78	canonical	ATG	0	1	0	7.03	1	Cytoplasm	0.093	0.36	0.434	0.003	0.138	0.035	0.008	0.012	0.011	ENSMUST00000164309.2:8:+|6|3381:62:2267|canonical|ATG	ENSDART00000024316:3:+|4|2617:102:2313|canonical|ATG	R10E4.4.2:III:-|2|2435:36:2316|canonical|ATG	YLR274W:XII:+|3|2432:52:2380|canonical|ATG
ENST00000216124.10:chr22:-|18|4294:374:1904|canonical|ATG	ENSG00000100299.18	ARSA	protein_coding	chr22	-	50625144	50627779	1530	4294	374	canonical	ATG	0	1	0	5.61	1	Extracellular	0	0	0.001	0.953	0.138	0	0.011	0	0.035	ENSMUST00000165199.7:15:-|86|3492:1210:2731|canonical|ATG	ENSDART00000140193:18:+|12|1892:170:1679|truncation|ATG	D1014.1.1:V:+|1|1619:1:1360|canonical|ATG	0
ENST00000216127.5:chr22:+|25|3447:680:1481|canonical|ATG	ENSG00000100302.7	RASD2	protein_coding	chr22	+	35546809	35552032	801	3447	680	canonical	ATG	0.00012	1	0	6.88	1	Cell_membrane	0.773	0.038	0.07	0.026	0.138	0.529	0.02	0.142	0.063	ENSMUST00000139848.7:8:+|7|2810:145:946|canonical|ATG	ENSDART00000026303:12:+|1|1312:37:835|canonical|ATG	C14A11.7.1:X:-|2|1057:17:980|canonical|ATG	YGR152C:VII:-|9|1021:183:1002|canonical|ATG
ENST00000216129.7:chr22:-|7|3386:66:2001|canonical|ATG	ENSG00000100304.13	TTLL12	protein_coding	chr22	-	43168007	43187069	1935	3386	66	canonical	ATG	0.0001	1	0	4.88	1	Cytoplasm	0.042	0.327	0.613	0.002	0.138	0.024	0.004	0.017	0.01	ENSMUST00000016901.4:15:-|4|3774:48:1968|canonical|ATG	ENSDART00000172376:4:-|4|1997:49:1927|canonical|ATG	D2013.9.1:II:+|7|2271:108:2097|canonical|ATG	0
ENST00000216133.10:chr22:-|16|4111:237:993|canonical|ATG	ENSG00000100307.13	CBX7	protein_coding	chr22	-	39133890	39152444	756	4111	237	canonical	ATG	6e-05	1	0	4.76	1	Nucleus	0.053	0.849	0.149	0	0.138	0.002	0	0	0	ENSMUST00000089293.10:15:-|5|3388:124:880|canonical|ATG	ENSDART00000055428:3:+|15|2064:173:1355|truncation|ATG	ZK1236.2.1:III:+|1|1239:7:922|canonical|ATG	YPL226W:XVI:+|5|3912:62:3653|canonical|ATG
ENST00000216133.10:chr22:-|5|4111:59:137|uORF|ATG	ENSG00000100307.13	CBX7	protein_coding	chr22	-	39152544	39152622	78	4111	59	uORF	ATG	0.27428	0	0	2.82	0.1302	Extracellular	0.033	0.276	0.167	0.288	0.138	0.027	0	0.002	0	0	0	0	0
ENST00000216139.10:chr22:+|3|1430:33:1299|canonical|ATG	ENSG00000100312.11	ACR	protein_coding	chr22	+	50738235	50745207	1266	1430	33	canonical	ATG	0	1	0	2.8	1	Extracellular	0.001	0	0.002	0.991	0.138	0.002	0.004	0	0.001	ENSMUST00000023295.2:15:+|2|1504:37:1348|canonical|ATG	ENSDART00000164596:15:-|11|1795:158:1628|truncation|ATG	C07G1.1.1:IV:+|9|3048:136:2992|canonical|ATG	0
ENST00000216144.4:chr22:+|11|3334:423:1071|canonical|ATG	ENSG00000100314.4	CABP7	protein_coding	chr22	+	29720424	29729569	648	3334	423	canonical	ATG	0.00025	1	1	6.48	1	Endoplasmic_reticulum	0.804	0.024	0.032	0.023	0.138	0.12	0.448	0.084	0.084	ENSMUST00000009219.2:11:-|2|2628:52:700|canonical|ATG	ENSDART00000109577:5:-|1|648:1:649|canonical|ATG	T21H3.3a.1:V:+|2|1469:38:488|canonical|ATG	YBR109C:II:-|2|744:73:517|canonical|ATG
ENST00000216146.9:chr22:-|112|1296:1238:1295|odORF|ATG	ENSG00000100316.16	RPL3	protein_coding	chr22	-	39312883	39312940	57	1296	1238	odORF	ATG	0.36587	0	0	-8.34	0.0208	Extracellular	0.446	0.01	0.037	0.468	0.138	0.008	0.002	0.002	0.019	0	0	0	0
ENST00000216146.9:chr22:-|2|1296:19:28|ouORF|ATG	ENSG00000100316.16	RPL3	protein_coding	chr22	-	39319596	39319605	9	1296	19	ouORF	ATG	0.9041	0	0	-9.11	0.0069	Plastid	0.767	0.034	0.066	0.076	0.138	0.217	0.006	0.006	0.049	0	0	0	0
ENST00000216146.9:chr22:-|4|1296:27:1239|canonical|ATG	ENSG00000100316.16	RPL3	protein_coding	chr22	-	39312939	39319597	1212	1296	27	canonical	ATG	0	1	0	7.36	1	Cytoplasm	0.038	0.243	0.576	0	0.138	0.002	0.001	0	0.001	ENSMUST00000081650.14:15:-|8|1351:81:1293|canonical|ATG	ENSDART00000011251:3:-|8|1382:98:1310|canonical|ATG	F13B10.2a.1:III:+|1|1334:10:1216|canonical|ATG	YOR063W:XV:+|2|1360:55:1219|canonical|ATG
ENST00000216155.11:chr22:+|5|497:63:420|canonical|ATG	ENSG00000100321.15	SYNGR1	protein_coding	chr22	+	39350010	39375955	357	497	63	canonical	ATG	0.00105	1	1	5.05	0.9999	Cell_membrane	0.93	0	0	0.004	0.138	0.559	0.096	0.101	0.197	ENSMUST00000009728.12:15:+|5|819:61:637|canonical|ATG	ENSDART00000003939:3:-|19|1366:254:926|canonical|ATG	T08A9.3.1:X:+|1|994:4:748|canonical|ATG	0
ENST00000216160.11:chr22:+|1|3198:24:1539|canonical|ATG	ENSG00000100324.14	TAB1	protein_coding	chr22	+	39399802	39430222	1515	3198	24	canonical	ATG	0	1	0	7.1	1	Cytoplasm	0.043	0.188	0.759	0.001	0.138	0.029	0.002	0.006	0.005	ENSMUST00000023050.8:15:+|2|2964:30:1539|canonical|ATG	ENSDART00000148285:1:-|14|2996:211:1330|canonical|ATG	C44H4.5.1:X:+|1|1232:35:1196|canonical|ATG	YBR125C:II:-|16|1640:295:1477|canonical|ATG
ENST00000216160.11:chr22:+|21|3198:235:253|iORF|ATG	ENSG00000100324.14	TAB1	protein_coding	chr22	+	39415540	39415558	18	3198	235	iORF	ATG	0.78659	0	0	-8.86	0.0077	Cytoplasm	0.35	0.197	0.224	0.063	0.138	0.032	0.002	0.013	0.054	0	0	0	0
ENST00000216177.9:chr22:-|5|2540:134:1424|canonical|ATG	ENSG00000100341.13	PNPLA5	protein_coding	chr22	-	43880794	43891880	1290	2540	134	canonical	ATG	0	1	0	0.55	1	Cytoplasm	0.56	0.09	0.233	0.006	0.138	0.056	0.163	0.03	0.021	ENSMUST00000230566.1:15:-|4|2172:63:1365|canonical|ATG	ENSDART00000169823:4:-|6|1891:91:1513|canonical|ATG	C05D11.7b.2:III:-|29|2959:341:2591|truncation|ATG	0
ENST00000216180.8:chr22:+|4|2753:108:1554|canonical|ATG	ENSG00000100344.11	PNPLA3	protein_coding	chr22	+	43923911	43946382	1446	2753	108	canonical	ATG	2e-05	1	0	-0.99	1	Mitochondrion	0.581	0.035	0.185	0.063	0.138	0.043	0.17	0.024	0.028	ENSMUST00000045289.5:15:+|3|1313:38:1193|canonical|ATG	ENSDART00000169823:4:-|6|1891:91:1513|canonical|ATG	C05D11.7b.2:III:-|29|2959:341:2591|truncation|ATG	0
ENST00000216181.11:chr22:-|9|7451:181:6064|canonical|ATG	ENSG00000100345.23	MYH9	protein_coding	chr22	-	36282667	36349236	5883	7451	181	canonical	ATG	0	1	0	6.94	1	Cytoplasm	0.063	0.306	0.618	0	0.138	0.011	0.006	0.053	0.006	ENSMUST00000016771.12:15:-|12|7433:239:6122|canonical|ATG	ENSDART00000150939:6:+|16|7428:202:6163|canonical|ATG	F52B10.1.1:X:+|2|6405:21:5913|canonical|ATG	YHR023W:VIII:+|3|5880:74:5861|canonical|ATG
ENST00000216185.7:chr22:-|8|1336:78:579|canonical|ATG	ENSG00000100348.10	TXN2	protein_coding	chr22	-	36467803	36480837	501	1336	78	canonical	ATG	0.00061	1	0	3.91	1	Mitochondrion	0.11	0	0.007	0	0.138	0	0	0	0	ENSMUST00000109748.8:15:-|89|2049:1015:1516|canonical|ATG	ENSDART00000046995:3:-|7|1236:78:579|canonical|ATG	B0024.9a.2:V:+|2|562:31:469|canonical|ATG	YLR043C:XII:-|7|536:80:392|canonical|ATG
ENST00000216190.13:chr22:-|11|1880:102:1749|canonical|ATG	ENSG00000100353.18	EIF3D	protein_coding	chr22	-	36510986	36526121	1647	1880	102	canonical	ATG	0	1	0	7.42	1	Nucleus	0.042	0.792	0.198	0	0.138	0.002	0.001	0.001	0.001	ENSMUST00000100484.5:15:-|8|1899:142:1789|canonical|ATG	ENSDART00000132298:3:+|11|1892:161:1814|canonical|ATG	R08D7.3.1:III:-|1|1806:3:1716|canonical|ATG	0
ENST00000216200.9:chr22:-|3|595:57:390|canonical|ATG	ENSG00000100362.13	PVALB	protein_coding	chr22	-	36800889	36817005	333	595	57	canonical	ATG	0.00214	1	0	4.52	0.9997	Cytoplasm	0.015	0.112	0.764	0.001	0.138	0.001	0.002	0.001	0.042	ENSMUST00000005860.15:15:-|8|977:93:426|canonical|ATG	ENSDART00000132387:3:+|21|1024:248:572|truncation|ATG	T21H3.3a.1:V:+|2|1469:38:488|canonical|ATG	0
ENST00000216211.9:chr22:+|6|1084:66:930|canonical|ATG	ENSG00000100373.10	UPK3A	protein_coding	chr22	+	45285013	45295719	864	1084	66	canonical	ATG	0	0	1	4.67	1	Cell_membrane	0.655	0	0	0.189	0.138	0.574	0.124	0.003	0.104	ENSMUST00000023070.6:15:+|7|1093:80:944|canonical|ATG	0	0	0
ENST00000216214.7:chr22:+|59|3458:835:1909|canonical|ATG	ENSG00000100376.12	FAM118A	protein_coding	chr22	+	45322379	45340405	1074	3458	835	canonical	ATG	2e-05	1	0	7.38	1	Nucleus	0.231	0.52	0.259	0.003	0.138	0.029	0.048	0.013	0.013	ENSMUST00000229203.1:15:+|22|2605:253:1327|canonical|ATG	ENSDART00000110229:18:+|40|1515:416:1514|canonical|ATG	0	0
ENST00000216218.8:chr22:-|104|3212:1209:1221|odORF|ATG	ENSG00000100380.15	ST13	protein_coding	chr22	-	40826526	40826538	12	3212	1209	odORF	ATG	0.87978	0	0	-8.59	0.0069	Cell_membrane	0.521	0.093	0.074	0.158	0.138	0.184	0.021	0.088	0.172	0	0	0	0
ENST00000216218.8:chr22:-|6|3212:100:1210|canonical|ATG	ENSG00000100380.15	ST13	protein_coding	chr22	-	40826537	40856540	1110	3212	100	canonical	ATG	0.00033	1	0	5.03	1	Cytoplasm	0.018	0.296	0.661	0.001	0.138	0.01	0.001	0.005	0.005	ENSMUST00000172107.7:15:-|22|3346:450:1566|canonical|ATG	ENSDART00000138578:3:+|13|1984:155:1244|canonical|ATG	T12D8.8.2:III:-|3|1507:77:1346|canonical|ATG	YOR007C:XV:-|8|1280:91:1132|canonical|ATG
ENST00000216223.10:chr22:-|10|4034:126:1782|canonical|ATG	ENSG00000100385.14	IL2RB	protein_coding	chr22	-	37128095	37144172	1656	4034	126	canonical	ATG	1e-05	1	1	-0.26	1	Cell_membrane	0.998	0	0	0.001	0.138	0.983	0.013	0.004	0	ENSMUST00000089398.8:15:-|36|4194:355:1975|canonical|ATG	ENSDART00000154796:3:-|28|2398:274:1846|canonical|ATG	0	0
ENST00000216223.10:chr22:-|2|4034:25:127|ouORF|ATG	ENSG00000100385.14	IL2RB	protein_coding	chr22	-	37144171	37149892	102	4034	25	ouORF	ATG	0.17952	0	0	-6.96	0.0568	Mitochondrion	0.3	0.013	0.033	0.334	0.138	0.005	0.005	0.001	0.004	0	0	0	0
ENST00000216225.9:chr22:+|3|1169:22:349|canonical|ATG	ENSG00000100387.9	RBX1	protein_coding	chr22	+	40951398	40972488	327	1169	22	canonical	ATG	0.00488	1	0	5.53	0.9988	Nucleus	0.101	0.393	0.166	0.156	0.138	0.006	0	0	0.001	ENSMUST00000023036.6:15:+|10|1675:78:405|canonical|ATG	ENSDART00000055432:3:-|1|548:36:363|canonical|ATG	ZK287.5.2:V:-|7|664:96:429|canonical|ATG	YOL133W:XV:+|4|760:60:426|canonical|ATG
ENST00000216237.10:chr22:+|1|3189:9:30|uORF|ATG	ENSG00000100395.15	L3MBTL2	protein_coding	chr22	+	41205319	41205340	21	3189	9	uORF	ATG	0.74671	0	0	-3.91	0.0092	Cell_membrane	0.604	0	0	0.261	0.138	0.661	0	0	0.074	0	0	0	0
ENST00000216237.10:chr22:+|8|3189:52:2170|canonical|ATG	ENSG00000100395.15	L3MBTL2	protein_coding	chr22	+	41205362	41230251	2118	3189	52	canonical	ATG	1e-05	1	0	6.61	1	Nucleus	0.114	0.971	0.029	0	0.138	0.001	0	0	0	ENSMUST00000023029.14:15:+|12|3487:113:2225|canonical|ATG	ENSDART00000164212:12:+|4|5771:58:2476|canonical|ATG	R06C7.7b.1:I:-|1|1987:1:1840|canonical|ATG	0
ENST00000216241.14:chr22:-|5|2530:51:2340|canonical|ATG	ENSG00000100399.16	CHADL	protein_coding	chr22	-	41229703	41240881	2289	2530	51	canonical	ATG	0	1	0	4.29	1	Extracellular	0.055	0.002	0.002	0.872	0.138	0.026	0.083	0.001	0.012	ENSMUST00000072910.5:15:-|5|2548:52:2299|canonical|ATG	ENSDART00000153248:12:-|33|2681:384:2682|canonical|ATG	F40E10.4.1:X:+|6|4579:48:4281|canonical|ATG	YJL005W:X:+|11|6352:238:6319|canonical|ATG
ENST00000216252.4:chr22:-|12|1053:114:120|iORF|ATG	ENSG00000100410.8	PHF5A	protein_coding	chr22	-	41467610	41468125	6	1053	114	iORF	ATG	0.94517	0	0	-7	0.0071	Cell_membrane	0.592	0.068	0.093	0.081	0.138	0.199	0.082	0.12	0.126	0	0	0	0
ENST00000216252.4:chr22:-|2|1053:40:373|canonical|ATG	ENSG00000100410.8	PHF5A	protein_coding	chr22	-	41460397	41468653	333	1053	40	canonical	ATG	0.00405	1	0	6.49	0.9992	Nucleus	0.01	0.52	0.125	0.232	0.138	0.019	0.001	0.001	0	ENSMUST00000023117.9:15:-|2|1663:48:381|canonical|ATG	ENSDART00000066397:12:+|6|525:88:421|canonical|ATG	Y54F10BM.14.1:III:+|3|1088:8:341|canonical|ATG	YPR094W:XVI:+|3|440:80:404|canonical|ATG
ENST00000216252.4:chr22:-|88|1053:828:834|dORF|ATG	ENSG00000100410.8	PHF5A	protein_coding	chr22	-	41459936	41459942	6	1053	828	dORF	ATG	0.94517	0	0	-7.82	0.007	Cell_membrane	0.592	0.068	0.093	0.081	0.138	0.199	0.082	0.12	0.126	0	0	0	0
ENST00000216254.9:chr22:+|4|2734:31:2374|canonical|ATG	ENSG00000100412.17	ACO2	protein_coding	chr22	+	41469146	41528613	2343	2734	31	canonical	ATG	0	1	0	6.95	1	Mitochondrion	0.067	0.002	0.129	0.003	0.138	0	0	0	0	ENSMUST00000023116.6:15:+|17|2918:205:2548|canonical|ATG	ENSDART00000149180:12:-|3|3495:25:2374|truncation|ATG	F54H12.1a.1:III:+|1|2739:9:2343|canonical|ATG	YLR304C:XII:-|1|2544:40:2377|canonical|ATG
ENST00000216259.8:chr22:-|2|1242:36:825|canonical|ATG	ENSG00000100417.12	PMM1	protein_coding	chr22	-	41577317	41589805	789	1242	36	canonical	ATG	0.00023	1	0	6.74	1	Cytoplasm	0.056	0.192	0.632	0.006	0.138	0.017	0.007	0.003	0.012	ENSMUST00000023112.11:15:-|12|1300:130:919|canonical|ATG	ENSDART00000056035:3:+|1|609:1:610|canonical|ATG	F52B11.2a.1:IV:+|8|1169:251:1016|canonical|ATG	YFL045C:VI:-|5|912:110:875|canonical|ATG
ENST00000216264.13:chr22:-|5|4442:105:1719|canonical|ATG	ENSG00000100422.14	CERK	protein_coding	chr22	-	46687133	46738148	1614	4442	105	canonical	ATG	1e-05	1	0	5.84	1	Nucleus	0.181	0.473	0.262	0.007	0.138	0.022	0.004	0.003	0.002	ENSMUST00000044332.15:15:-|22|4518:494:2090|canonical|ATG	ENSDART00000146099:4:+|1|1950:1:1951|canonical|ATG	T10B11.2.1:I:+|3|1773:23:1673|canonical|ATG	YLR260W:XII:+|3|2304:93:2157|canonical|ATG
ENST00000216267.12:chr22:-|65|4614:488:3665|canonical|ATG	ENSG00000100425.19	BRD1	protein_coding	chr22	-	49774232	49824317	3177	4614	488	canonical	ATG	0	1	0	7.12	1	Nucleus	0.089	0.901	0.097	0	0.138	0.001	0	0	0	ENSMUST00000109380.7:15:-|7|3259:82:3259|canonical|ATG	ENSDART00000174568:25:+|3|7094:20:3263|canonical|ATG	F42A9.2.1:IV:+|4|3702:80:3209|canonical|ATG	YPR031W:XVI:+|10|2566:122:2369|canonical|ATG
ENST00000216268.6:chr22:+|18|6893:287:296|uORF|ATG	ENSG00000100426.7	ZBED4	protein_coding	chr22	+	49883473	49883482	9	6893	287	uORF	ATG	0.93959	0	0	-6.95	0.0067	Extracellular	0.611	0.004	0.003	0.234	0.138	0.223	0.107	0.221	0.021	0	0	0	0
ENST00000216268.6:chr22:+|23|6893:367:379|uORF|ATG	ENSG00000100426.7	ZBED4	protein_coding	chr22	+	49883553	49883565	12	6893	367	uORF	ATG	0.89016	0	0	-7.74	0.0069	Plastid	0.398	0.057	0.082	0.005	0.138	0.036	0.024	0.039	0.317	0	0	0	0
ENST00000216268.6:chr22:+|27|6893:415:442|uORF|ATG	ENSG00000100426.7	ZBED4	protein_coding	chr22	+	49883601	49883628	27	6893	415	uORF	ATG	0.6764	0	0	-5.88	0.0097	Extracellular	0.13	0	0	0.775	0.138	0.096	0.046	0.026	0.056	0	0	0	0
ENST00000216268.6:chr22:+|2|6893:80:251|uORF|ATG	ENSG00000100426.7	ZBED4	protein_coding	chr22	+	49853922	49883437	171	6893	80	uORF	ATG	0.05965	0	0	-4.79	0.2454	Cytoplasm	0.009	0.306	0.488	0.091	0.138	0.004	0	0	0.002	0	0	0	0
ENST00000216268.6:chr22:+|32|6893:476:3992|canonical|ATG	ENSG00000100426.7	ZBED4	protein_coding	chr22	+	49883662	49887178	3516	6893	476	canonical	ATG	0	1	0	6.19	1	Nucleus	0.073	0.84	0.151	0	0.138	0.004	0	0.001	0.001	ENSMUST00000179598.3:1:-|120|10156:1722:4665|canonical|ATG	ENSDART00000131240:4:-|22|4961:333:4083|canonical|ATG	K09A11.1.1:X:+|1|1905:6:1824|canonical|ATG	0
ENST00000216268.6:chr22:+|3|6893:150:390|uORF|ATG	ENSG00000100426.7	ZBED4	protein_coding	chr22	+	49883336	49883576	240	6893	150	uORF	ATG	0.02128	0	0	-7.51	0.5865	Mitochondrion	0.282	0.057	0.042	0.311	0.138	0.017	0.004	0.008	0.008	0	0	0	0
ENST00000216271.10:chr22:-|16|2567:234:2244|canonical|ATG	ENSG00000100429.18	HDAC10	protein_coding	chr22	-	50245506	50251032	2010	2567	234	canonical	ATG	0	1	0	3.01	1	Cytoplasm	0.059	0.083	0.791	0.003	0.138	0.028	0.012	0.01	0.01	ENSMUST00000082197.11:15:-|22|2412:253:2254|canonical|ATG	ENSDART00000127600:25:+|1|2287:15:2187|extension|ATG	F41H10.6a.2:IV:-|3|3000:86:2678|canonical|ATG	YNL021W:XIV:+|7|2249:91:2212|canonical|ATG
ENST00000216274.10:chr14:-|8|1872:166:1723|canonical|ATG	ENSG00000129465.16	RIPK3	protein_coding	chr14	-	24336174	24339826	1557	1872	166	canonical	ATG	0	1	0	-3.29	1	Cytoplasm	0.157	0.409	0.455	0.002	0.138	0.125	0.001	0.002	0.001	ENSMUST00000022830.13:14:-|16|1892:230:1691|canonical|ATG	ENSDART00000188132:10:-|35|6081:566:3074|canonical|ATG	F33E2.2b.1:I:-|1|3096:6:2772|canonical|ATG	YDR507C:IV:-|9|3589:141:3570|canonical|ATG
ENST00000216277.13:chr14:+|11|4515:145:187|uORF|ATG	ENSG00000090060.19	PAPOLA	protein_coding	chr14	+	96502525	96502567	42	4515	145	uORF	ATG	0.51057	0	0	-0.75	0.019	Mitochondrion	0.023	0.082	0.244	0.227	0.138	0	0	0	0	0	0	0	0
ENST00000216277.13:chr14:+|17|4515:212:2450|canonical|ATG	ENSG00000090060.19	PAPOLA	protein_coding	chr14	+	96502592	96565050	2238	4515	212	canonical	ATG	0	1	0	3.49	1	Cytoplasm	0.097	0.223	0.72	0	0.138	0.034	0.002	0.01	0.007	ENSMUST00000109901.8:12:+|20|4380:214:2434|canonical|ATG	ENSDART00000053858:20:-|12|3471:172:2344|canonical|ATG	Y32F6A.3.1:V:+|6|2944:87:2055|canonical|ATG	YKR002W:XI:+|12|1949:223:1930|canonical|ATG
ENST00000216277.13:chr14:+|33|4515:486:528|iORF|ATG	ENSG00000090060.19	PAPOLA	protein_coding	chr14	+	96525334	96525376	42	4515	486	iORF	ATG	0.51057	0	0	-7.51	0.0134	Nucleus	0.166	0.275	0.173	0.109	0.138	0.011	0.049	0.014	0.201	0	0	0	0
ENST00000216277.13:chr14:+|54|4515:696:705|iORF|ATG	ENSG00000090060.19	PAPOLA	protein_coding	chr14	+	96527995	96528004	9	4515	696	iORF	ATG	0.93552	0	0	-5.84	0.007	Cell_membrane	0.988	0.001	0.001	0.003	0.138	0.658	0.034	0.063	0.02	0	0	0	0
ENST00000216277.13:chr14:+|5|4515:31:67|uORF|ATG	ENSG00000090060.19	PAPOLA	protein_coding	chr14	+	96502411	96502447	36	4515	31	uORF	ATG	0.57319	0	0	0.11	0.0267	Nucleus	0.743	0.736	0	0.002	0.138	0.005	0	0.002	0	0	0	0	0
ENST00000216277.13:chr14:+|62|4515:768:783|iORF|ATG	ENSG00000090060.19	PAPOLA	protein_coding	chr14	+	96531535	96531550	15	4515	768	iORF	ATG	0.83612	0	0	-7.64	0.0073	Cell_membrane	0.657	0	0.001	0.192	0.138	0.805	0	0	0	0	0	0	0
ENST00000216286.10:chr14:-|7|4870:66:4194|canonical|ATG	ENSG00000087303.19	NID2	protein_coding	chr14	-	52005485	52068994	4128	4870	66	canonical	ATG	0	1	0	3.84	1	Extracellular	0.001	0	0	0.894	0.138	0.003	0.065	0	0.038	ENSMUST00000022340.4:14:+|8|4876:74:4286|canonical|ATG	ENSDART00000155857:17:-|1|5230:27:4758|canonical|ATG	F54F3.1c.1:V:+|2|3989:6:3753|canonical|ATG	0
ENST00000216288.11:chr14:+|16|2911:171:2313|canonical|ATG	ENSG00000075413.19	MARK3	protein_coding	chr14	+	103386029	103503227	2142	2911	171	canonical	ATG	0	1	0	6.34	1	Cytoplasm	0.259	0.034	0.569	0.003	0.138	0.27	0.011	0.027	0.026	ENSMUST00000075281.7:12:+|32|3321:529:2719|canonical|ATG	ENSDART00000026213:20:-|57|4411:504:2769|canonical|ATG	H39E23.1d.1:V:-|1|3651:1:3652|canonical|ATG	YDR477W:IV:+|17|2244:323:2225|canonical|ATG
ENST00000216294.5:chr14:+|4|2593:42:1149|canonical|ATG	ENSG00000023608.5	SNAPC1	protein_coding	chr14	+	61762460	61794983	1107	2593	42	canonical	ATG	3e-05	1	0	3.3	1	Nucleus	0.275	0.995	0.002	0	0.138	0	0	0	0	ENSMUST00000021532.5:12:+|3|6275:37:1207|canonical|ATG	ENSDART00000003888:13:-|14|2028:152:1205|canonical|ATG	C06A8.2.1:II:-|4|1613:27:1515|extension|ATG	0
ENST00000216297.7:chr14:-|28|4433:254:272|iORF|ATG	ENSG00000092201.10	SUPT16H	protein_coding	chr14	-	21372024	21372042	18	4433	254	iORF	ATG	0.79494	0	0	-6.43	0.0079	Extracellular	0.469	0.002	0.007	0.476	0.138	0.278	0.09	0.041	0.07	0	0	0	0
ENST00000216297.7:chr14:-|6|4433:93:3237|canonical|ATG	ENSG00000092201.10	SUPT16H	protein_coding	chr14	-	21352672	21383927	3144	4433	93	canonical	ATG	0	1	0	6.31	1	Nucleus	0.084	0.989	0.011	0	0.138	0	0	0	0	ENSMUST00000046709.8:14:-|16|4673:267:3411|canonical|ATG	ENSDART00000177863:7:+|72|8455:679:3781|canonical|ATG	F55A3.3.1:I:+|1|3351:8:3101|canonical|ATG	YGL207W:VII:+|8|3249:122:3230|canonical|ATG
ENST00000216327.10:chr14:+|1|716:8:458|canonical|ATG	ENSG00000100439.11	ABHD4	protein_coding	chr14	+	22598306	22604087	450	716	8	canonical	ATG	0.00092	1	0	6.07	0.9999	Mitochondrion	0.738	0.009	0.096	0.007	0.138	0.006	0.045	0.001	0.006	ENSMUST00000239403.1:14:+|3|2406:27:1095|canonical|ATG	ENSDART00000169600:2:+|3|1551:25:1210|canonical|ATG	C37H5.3a.1:V:+|10|1449:166:1336|truncation|ATG	YLR099C:XII:-|2|1344:45:1230|canonical|ATG
ENST00000216330.7:chr14:-|18|1684:362:392|uORF|ATG	ENSG00000100442.11	FKBP3	protein_coding	chr14	-	45134476	45134506	30	1684	362	uORF	ATG	0.61896	0	0	-7.17	0.0106	Extracellular	0.082	0.022	0.06	0.834	0.138	0.012	0	0	0.001	0	0	0	0
ENST00000216330.7:chr14:-|21|1684:412:1087|canonical|ATG	ENSG00000100442.11	FKBP3	protein_coding	chr14	-	45116197	45134456	675	1684	412	canonical	ATG	0.00076	1	0	5.3	0.9999	Cytoplasm	0.064	0.18	0.608	0.003	0.138	0.008	0.002	0.001	0.005	ENSMUST00000021332.9:12:-|6|1022:86:761|canonical|ATG	ENSDART00000172631:20:-|1|669:1:670|canonical|ATG	Y18D10A.19.1:I:+|1|504:6:333|canonical|ATG	YNL135C:XIV:-|1|624:50:395|canonical|ATG
ENST00000216330.7:chr14:-|71|1684:1123:1165|dORF|ATG	ENSG00000100442.11	FKBP3	protein_coding	chr14	-	45116119	45116161	42	1684	1123	dORF	ATG	0.49349	0	0	-7.28	0.0141	Extracellular	0.111	0.165	0.083	0.422	0.138	0.02	0.007	0.012	0.034	0	0	0	0
ENST00000216336.3:chr14:-|3|914:28:796|canonical|ATG	ENSG00000100448.4	CTSG	protein_coding	chr14	-	24573636	24576223	768	914	28	canonical	ATG	0	1	0	0.15	1	Extracellular	0	0	0	1	0.138	0	0	0	0	ENSMUST00000015583.1:14:-|9|1002:139:925|canonical|ATG	ENSDART00000135798:9:-|19|814:188:815|truncation|ATG	C07G1.1.1:IV:+|9|3048:136:2992|canonical|ATG	0
ENST00000216338.9:chr14:-|6|936:73:814|canonical|ATG	ENSG00000100450.13	GZMH	protein_coding	chr14	-	24606602	24609613	741	936	73	canonical	ATG	6e-05	1	0	-2.57	1	Extracellular	0	0	0.001	0.995	0.138	0	0.002	0	0.001	ENSMUST00000015587.8:14:-|10|956:103:850|canonical|ATG	ENSDART00000135798:9:-|19|814:188:815|truncation|ATG	C07G1.1.1:IV:+|9|3048:136:2992|canonical|ATG	0
ENST00000216341.9:chr14:-|2|891:31:775|canonical|ATG	ENSG00000100453.14	GZMB	protein_coding	chr14	-	24631070	24634160	744	891	31	canonical	ATG	0	1	0	-1.13	1	Extracellular	0	0	0	0.996	0.138	0	0.003	0	0	ENSMUST00000015581.5:14:-|5|1436:112:856|canonical|ATG	ENSDART00000135798:9:-|19|814:188:815|truncation|ATG	C07G1.1.1:IV:+|9|3048:136:2992|canonical|ATG	0
ENST00000216350.12:chr14:-|15|2271:167:1898|canonical|ATG	ENSG00000100462.16	PRMT5	protein_coding	chr14	-	22920903	22929225	1731	2271	167	canonical	ATG	0	1	0	5.72	1	Cytoplasm	0.147	0.376	0.477	0.008	0.138	0.021	0.011	0.017	0.007	ENSMUST00000023873.11:14:-|15|2691:170:2084|canonical|ATG	ENSDART00000088026:2:-|2|2459:5:1901|canonical|ATG	C34E10.5.2:III:+|2|2526:10:2215|canonical|ATG	YBR133C:II:-|22|2688:164:2648|canonical|ATG
ENST00000216361.9:chr14:+|31|2582:426:2274|canonical|ATG	ENSG00000100473.18	COCH	protein_coding	chr14	+	30874938	30889791	1848	2582	426	canonical	ATG	0	1	0	4.46	1	Extracellular	0.014	0	0.001	0.848	0.138	0.004	0.104	0	0.039	ENSMUST00000164782.9:12:+|23|2681:284:1943|canonical|ATG	ENSDART00000137398:13:-|7|2697:69:2289|truncation|ATG	M142.2.2:III:+|4|1758:40:1759|canonical|ATG	0
ENST00000216366.9:chr14:+|6|2034:72:471|canonical|ATG	ENSG00000100478.16	AP4S1	protein_coding	chr14	+	31066196	31083635	399	2034	72	canonical	ATG	0.00179	1	0	3.69	0.9997	Cytoplasm	0.15	0.191	0.577	0.005	0.138	0.004	0.017	0.014	0.01	ENSMUST00000021338.9:12:+|19|1035:350:785|canonical|ATG	ENSDART00000076409:17:-|1|423:1:424|canonical|ATG	F02E8.3.1:X:+|1|573:1:430|canonical|ATG	YLR170C:XII:-|3|760:67:538|canonical|ATG
ENST00000216367.10:chr14:-|1|1692:12:1596|canonical|ATG	ENSG00000100479.13	POLE2	protein_coding	chr14	-	49643651	49688203	1584	1692	12	canonical	ATG	0	1	0	5.25	1	Cytoplasm	0.039	0.138	0.595	0.002	0.138	0.005	0.004	0.01	0.01	ENSMUST00000021359.6:12:-|2|1706:32:1616|canonical|ATG	0	F08B4.5.1:IV:-|1|1899:1:1567|canonical|ATG	YPR175W:XVI:+|5|2184:46:2125|extension|ATG
ENST00000216373.10:chr14:-|340|5508:4797:4926|dORF|ATG	ENSG00000100485.12	SOS2	protein_coding	chr14	-	50117712	50117841	129	5508	4797	dORF	ATG	0.11441	0	0	-5.76	0.1073	Extracellular	0.001	0.003	0.021	0.957	0.138	0	0	0	0	0	0	0	0
ENST00000216373.10:chr14:-|70|5508:1047:1056|iORF|ATG	ENSG00000100485.12	SOS2	protein_coding	chr14	-	50182560	50182569	9	5508	1047	iORF	ATG	0.93698	0	0	-4.17	0.0073	Extracellular	0.256	0.04	0.105	0.415	0.138	0.077	0.019	0.024	0.167	0	0	0	0
ENST00000216373.10:chr14:-|7|5508:271:418|ouORF|ATG	ENSG00000100485.12	SOS2	protein_coding	chr14	-	50204374	50231308	147	5508	271	ouORF	ATG	0.08588	0	0	-6.42	0.153	Mitochondrion	0.169	0.275	0.161	0.013	0.138	0.001	0	0.002	0.001	0	0	0	0
ENST00000216373.10:chr14:-|9|5508:296:4295|canonical|ATG	ENSG00000100485.12	SOS2	protein_coding	chr14	-	50118343	50231283	3999	5508	296	canonical	ATG	0	1	0	5.28	1	Cytoplasm	0.011	0.12	0.866	0	0.138	0.009	0	0.003	0.002	ENSMUST00000183277.7:12:-|9|4512:241:4243|canonical|ATG	ENSDART00000085319:13:-|10|5462:77:4103|canonical|ATG	T28F12.3.1:V:-|2|4533:13:4495|canonical|ATG	YLR310C:XII:-|12|4968:179:4949|canonical|ATG
ENST00000216378.2:chr14:-|11|2209:148:175|uORF|ATG	ENSG00000100490.10	CDKL1	protein_coding	chr14	-	50397230	50397257	27	2209	148	uORF	ATG	0.66076	0	0	-5.56	0.0101	Nucleus	0.041	0.386	0.192	0.247	0.138	0.004	0	0	0.001	0	0	0	0
ENST00000216378.2:chr14:-|48|2209:646:1477|canonical|ATG	ENSG00000100490.10	CDKL1	protein_coding	chr14	-	50332659	50395871	831	2209	646	canonical	ATG	3e-05	1	0	5.6	1	Cytoplasm	0.028	0.088	0.755	0.002	0.138	0.006	0.006	0.001	0.004	ENSMUST00000021377.4:12:-|13|1689:176:1235|canonical|ATG	ENSDART00000044357:13:-|26|1510:263:1316|canonical|ATG	Y42A5A.4b.1:V:+|1|1467:1:1456|canonical|ATG	YDL108W:IV:+|1|989:49:970|canonical|ATG
ENST00000216392.8:chr14:-|3|2799:81:2625|canonical|ATG	ENSG00000100504.17	PYGL	protein_coding	chr14	-	50905391	50944403	2544	2799	81	canonical	ATG	0	1	0	6.42	1	Cytoplasm	0.035	0.043	0.676	0.003	0.138	0.016	0.012	0.002	0.026	ENSMUST00000071250.12:12:-|4|2825:101:2654|canonical|ATG	ENSDART00000149011:13:-|5|2719:22:2587|canonical|ATG	T22F3.3a.1:V:+|9|3047:146:2795|canonical|ATG	YPR160W:XVI:+|13|2976:187:2896|canonical|ATG
ENST00000216410.8:chr14:-|20|3867:195:750|canonical|ATG	ENSG00000100522.10	GNPNAT1	protein_coding	chr14	-	52778310	52784650	555	3867	195	canonical	ATG	0.00075	1	0	5.13	0.9999	Cytoplasm	0.043	0.251	0.618	0.003	0.138	0.005	0.005	0.002	0.005	ENSMUST00000046191.8:14:-|24|2788:229:784|canonical|ATG	ENSDART00000058351:17:+|14|1639:182:737|canonical|ATG	B0024.12.1:V:-|1|624:8:506|canonical|ATG	YFL017C:VI:-|6|592:62:542|canonical|ATG
ENST00000216410.8:chr14:-|43|3867:466:472|iORF|ATG	ENSG00000100522.10	GNPNAT1	protein_coding	chr14	-	52781851	52781857	6	3867	466	iORF	ATG	0.98534	0	0	-3.65	0.0073	Cell_membrane	0.592	0.068	0.093	0.081	0.138	0.199	0.082	0.12	0.126	0	0	0	0
ENST00000216410.8:chr14:-|73|3867:781:997|dORF|ATG	ENSG00000100522.10	GNPNAT1	protein_coding	chr14	-	52778063	52778279	216	3867	781	dORF	ATG	0.02717	0	0	-8.21	0.4932	Extracellular	0.176	0.003	0.007	0.492	0.138	0.016	0	0.007	0.012	0	0	0	0
ENST00000216416.9:chr14:-|3|4735:48:483|canonical|ATG	ENSG00000100528.12	CNIH1	protein_coding	chr14	-	54427813	54441327	435	4735	48	canonical	ATG	0.00117	1	1	5.34	0.9999	Endoplasmic_reticulum	0.993	0	0	0	0.138	0.382	0.536	0.057	0.025	ENSMUST00000015903.11:14:-|8|1538:149:584|canonical|ATG	ENSDART00000022684:13:+|5|1963:60:495|canonical|ATG	T09E8.3.1:V:+|1|603:4:442|canonical|ATG	YGL054C:VII:-|7|895:126:543|canonical|ATG
ENST00000216416.9:chr14:-|40|4735:451:460|iORF|ATG	ENSG00000100528.12	CNIH1	protein_coding	chr14	-	54427836	54430264	9	4735	451	iORF	ATG	0.9347	0	0	-10.37	0.0064	Plastid	0.767	0.034	0.066	0.076	0.138	0.217	0.006	0.006	0.049	0	0	0	0
ENST00000216420.12:chr14:+|134|1962:1769:1775|dORF|ATG	ENSG00000100532.13	CGRRF1	protein_coding	chr14	+	54539098	54539104	6	1962	1769	dORF	ATG	0.97085	0	0	-8.93	0.0065	Cell_membrane	0.592	0.068	0.093	0.081	0.138	0.199	0.082	0.12	0.126	0	0	0	0
ENST00000216420.12:chr14:+|5|1962:55:1054|canonical|ATG	ENSG00000100532.13	CGRRF1	protein_coding	chr14	+	54509959	54538383	999	1962	55	canonical	ATG	0	1	1	5.24	1	Nucleus	0.504	0.322	0.114	0.012	0.138	0.055	0.18	0.209	0.024	ENSMUST00000068532.9:14:+|12|1324:152:1151|canonical|ATG	ENSDART00000053838:20:-|34|1402:324:1158|truncation|ATG	C11H1.3.1:X:-|2|1994:15:1605|canonical|ATG	0
ENST00000216442.12:chr14:-|7|1599:107:851|canonical|ATG	ENSG00000100554.12	ATP6V1D	protein_coding	chr14	-	67338620	67359698	744	1599	107	canonical	ATG	5e-05	1	0	6.25	1	Cytoplasm	0.038	0.384	0.517	0	0.138	0.003	0.009	0.002	0.005	ENSMUST00000021536.8:12:-|14|3667:180:924|canonical|ATG	ENSDART00000023488:20:-|16|2181:179:926|canonical|ATG	F55H2.2.3:III:+|1|1204:35:809|canonical|ATG	YEL051W:V:+|5|1008:89:860|canonical|ATG
ENST00000216445.8:chr14:-|2|3088:18:42|uORF|ATG	ENSG00000100557.10	CCDC198	protein_coding	chr14	-	57493816	57493840	24	3088	18	uORF	ATG	0.70766	0	0	-9.27	0.0086	Extracellular	0.04	0.061	0.175	0.566	0.138	0.002	0	0	0.004	0	0	0	0
ENST00000216445.8:chr14:-|7|3088:62:71|uORF|ATG	ENSG00000100557.10	CCDC198	protein_coding	chr14	-	57493787	57493796	9	3088	62	uORF	ATG	0.92954	0	0	-7.14	0.0068	Extracellular	0.611	0.004	0.003	0.234	0.138	0.223	0.107	0.221	0.021	0	0	0	0
ENST00000216446.9:chr14:-|10|1513:107:1169|canonical|ATG	ENSG00000100558.9	PLEK2	protein_coding	chr14	-	67387328	67412059	1062	1513	107	canonical	ATG	0	1	0	5.97	1	Cytoplasm	0.096	0.093	0.459	0.009	0.138	0.009	0.008	0.001	0.004	ENSMUST00000021544.7:12:-|3|1583:33:1095|canonical|ATG	ENSDART00000026280:13:-|22|2995:283:1093|truncation|ATG	0	0
ENST00000216452.9:chr14:-|5|1394:66:633|canonical|ATG	ENSG00000100564.9	PIGH	protein_coding	chr14	-	67590079	67600203	567	1394	66	canonical	ATG	0.00012	1	1	5.06	1	Endoplasmic_reticulum	0.875	0.024	0.013	0	0.138	0.072	0.51	0.233	0.095	ENSMUST00000072154.8:12:-|4|2339:33:600|canonical|ATG	ENSDART00000188161:20:-|16|3098:200:746|canonical|ATG	0	0
ENST00000216455.9:chr14:+|81|955:893:899|dORF|ATG	ENSG00000100567.13	PSMA3	protein_coding	chr14	+	58271941	58271947	6	955	893	dORF	ATG	0.93915	0	0	-9.03	0.0069	Cell_membrane	0.592	0.068	0.093	0.081	0.138	0.199	0.082	0.12	0.126	0	0	0	0
ENST00000216455.9:chr14:+|8|955:79:847|canonical|ATG	ENSG00000100567.13	PSMA3	protein_coding	chr14	+	58244920	58271895	768	955	79	canonical	ATG	0	1	0	5.11	1	Cytoplasm	0.047	0.066	0.797	0.002	0.138	0.004	0.01	0.005	0.04	ENSMUST00000160027.7:12:+|11|2846:127:895|canonical|ATG	ENSDART00000130105:17:-|13|1005:126:894|canonical|ATG	ZK945.2.1:II:-|1|979:2:755|canonical|ATG	YOR362C:XV:-|3|1120:78:945|canonical|ATG
ENST00000216465.10:chr14:+|7|1186:134:785|canonical|ATG	ENSG00000100577.19	GSTZ1	protein_coding	chr14	+	77321168	77331195	651	1186	134	canonical	ATG	2e-05	1	0	4.56	1	Cytoplasm	0.064	0.08	0.615	0.01	0.138	0.012	0.012	0.012	0.021	ENSMUST00000063117.9:12:+|4|1656:113:764|canonical|ATG	ENSDART00000157338:17:+|12|724:193:676|canonical|ATG	D1053.1.1:X:-|6|1008:141:786|canonical|ATG	YLL060C:XII:-|10|1021:123:825|canonical|ATG
ENST00000216468.8:chr14:-|12|7761:163:175|iORF|ATG	ENSG00000100580.8	TMED8	protein_coding	chr14	-	77351736	77351748	12	7761	163	iORF	ATG	0.8907	0	0	-7.54	0.0069	Nucleus	0.136	0.339	0.1	0.299	0.138	0.015	0.001	0.004	0.001	0	0	0	0
ENST00000216468.8:chr14:-|4|7761:42:1020|canonical|ATG	ENSG00000100580.8	TMED8	protein_coding	chr14	-	77341770	77377053	978	7761	42	canonical	ATG	6e-05	1	0	3.38	1	Cytoplasm	0.027	0.457	0.502	0.001	0.138	0.008	0.003	0.006	0.016	ENSMUST00000037418.6:12:-|14|7409:252:1233|canonical|ATG	ENSDART00000191147:17:-|49|5159:420:1215|canonical|ATG	Y41E3.7b.1:IV:+|1|1511:3:1194|canonical|ATG	0
ENST00000216471.5:chr14:+|4|2984:41:2066|canonical|ATG	ENSG00000100583.5	SAMD15	protein_coding	chr14	+	77377418	77391244	2025	2984	41	canonical	ATG	0	1	0	-5.2	1	Cytoplasm	0.035	0.284	0.623	0	0.138	0.012	0.003	0.064	0.012	ENSMUST00000182869.1:12:+|1|2031:1:1864|canonical|ATG	ENSDART00000013111:9:+|26|3670:416:3671|truncation|ATG	T21H8.1b.2:X:-|11|3547:158:3047|canonical|ATG	0
ENST00000216471.5:chr14:+|6|2984:63:273|iORF|ATG	ENSG00000100583.5	SAMD15	protein_coding	chr14	+	77377440	77377650	210	2984	63	iORF	ATG	0.02859	0	0	-7.94	0.476	Mitochondrion	0.14	0.13	0.035	0.2	0.138	0.003	0	0	0.001	0	0	0	0
ENST00000216479.8:chr14:+|10|1337:98:1115|canonical|ATG	ENSG00000100591.8	AHSA1	protein_coding	chr14	+	77458189	77469249	1017	1337	98	canonical	ATG	0	1	0	5.94	1	Cytoplasm	0.109	0.138	0.515	0.083	0.138	0.03	0.018	0.008	0.028	ENSMUST00000021425.7:12:+|18|1377:145:1162|canonical|ATG	ENSDART00000157530:17:-|7|1609:162:1179|canonical|ATG	C01G10.8.1:V:-|1|1177:10:1039|canonical|ATG	YDR214W:IV:+|7|1230:158:1211|canonical|ATG
ENST00000216484.7:chr14:-|7|8034:59:1748|canonical|ATG	ENSG00000100596.8	SPTLC2	protein_coding	chr14	-	77512283	77616579	1689	8034	59	canonical	ATG	2e-05	1	0	6.3	1	Peroxisome	0.447	0.056	0.216	0.001	0.138	0.025	0.015	0.002	0.006	ENSMUST00000021424.4:12:-|16|6710:185:1868|canonical|ATG	ENSDART00000123350:17:+|11|1878:93:1770|canonical|ATG	F43H9.2b.1:V:+|1|1903:1:1762|canonical|ATG	YDR062W:IV:+|25|2319:422:2108|canonical|ATG
ENST00000216487.12:chr14:+|2|3852:73:118|uORF|ATG	ENSG00000100599.16	RIN3	protein_coding	chr14	+	92513852	92513897	45	3852	73	uORF	ATG	0.48699	0	0	-4.61	0.0153	Nucleus	0.057	0.428	0.096	0.121	0.138	0.005	0	0	0	0	0	0	0
ENST00000216487.12:chr14:+|5|3852:153:3111|canonical|ATG	ENSG00000100599.16	RIN3	protein_coding	chr14	+	92513932	92688252	2958	3852	153	canonical	ATG	0	1	0	3.77	1	Cytoplasm	0.062	0.218	0.731	0.001	0.138	0.041	0.001	0.005	0.002	ENSMUST00000056950.13:12:+|16|3892:239:3182|canonical|ATG	ENSDART00000156894:17:+|65|5791:682:3829|canonical|ATG	C48G7.3a.1:V:-|10|6262:116:5789|canonical|ATG	YML097C:XIII:-|3|1520:60:1416|canonical|ATG
ENST00000216489.8:chr14:-|1|2597:20:1190|canonical|ATG	ENSG00000100601.10	ALKBH1	protein_coding	chr14	-	77673811	77708004	1170	2597	20	canonical	ATG	1e-05	1	0	4.6	1	Mitochondrion	0.443	0.222	0.167	0.014	0.138	0.034	0.019	0.008	0.007	ENSMUST00000162961.7:12:-|2|3857:16:1186|canonical|ATG	0	Y51H7C.5.1:II:+|9|1284:120:1200|canonical|ATG	0
ENST00000216492.10:chr14:+|14|1985:211:1585|canonical|ATG	ENSG00000100604.13	CHGA	protein_coding	chr14	+	92923359	92934884	1374	1985	211	canonical	ATG	0	1	0	0.41	1	Extracellular	0.008	0.001	0.003	0.793	0.138	0.003	0.189	0.001	0.004	ENSMUST00000021610.6:12:+|10|1883:157:1549|canonical|ATG	ENSDART00000016014:20:+|16|1740:180:1290|canonical|ATG	0	0
ENST00000216500.9:chr14:-|30|2322:457:1477|canonical|ATG	ENSG00000100612.14	DHRS7	protein_coding	chr14	-	60144965	60165309	1020	2322	457	canonical	ATG	1e-05	1	1	3.53	1	Endoplasmic_reticulum	0.936	0	0	0.009	0.138	0.005	0.98	0.004	0.001	ENSMUST00000021512.10:12:-|9|1385:149:1166|canonical|ATG	ENSDART00000005670:13:-|11|1299:128:1145|canonical|ATG	T25G12.7.1:X:-|1|1058:2:938|canonical|ATG	YMR226C:XIII:-|6|898:75:879|canonical|ATG
ENST00000216513.5:chr14:-|15|6491:278:2624|canonical|ATG	ENSG00000100625.9	SIX4	protein_coding	chr14	-	60713406	60724074	2346	6491	278	canonical	ATG	0	1	0	4.92	1	Nucleus	0.026	0.63	0.366	0	0.138	0.002	0	0.001	0	ENSMUST00000043208.7:12:-|12|6402:242:2570|canonical|ATG	ENSDART00000135381:13:-|36|2358:432:2214|canonical|ATG	C10G8.7.1:V:-|1|820:1:787|canonical|ATG	0
ENST00000216513.5:chr14:-|1|6491:11:83|uORF|ATG	ENSG00000100625.9	SIX4	protein_coding	chr14	-	60724269	60724341	72	6491	11	uORF	ATG	0.30716	0	0	-0.05	0.0523	Extracellular	0.157	0.025	0.077	0.603	0.138	0.047	0.005	0.012	0.044	0	0	0	0
ENST00000216513.5:chr14:-|6|6491:94:211|uORF|ATG	ENSG00000100625.9	SIX4	protein_coding	chr14	-	60724141	60724258	117	6491	94	uORF	ATG	0.14325	0	0	1.62	0.2861	Mitochondrion	0.384	0.088	0.056	0.272	0.138	0.02	0.001	0.001	0.006	0	0	0	0
ENST00000216517.10:chr14:-|26|1606:279:1587|canonical|ATG	ENSG00000100629.17	CEP128	protein_coding	chr14	-	80830184	80916547	1308	1606	279	canonical	ATG	0	0	0	2.11	1	Cytoplasm	0.051	0.169	0.714	0	0.138	0.007	0.003	0.093	0.01	ENSMUST00000141429.7:12:-|40|4807:468:3777|canonical|ATG	0	0	0
ENST00000216540.5:chr14:-|5|2002:87:1137|canonical|ATG	ENSG00000100652.5	SLC10A1	protein_coding	chr14	-	69776281	69797155	1050	2002	87	canonical	ATG	0	1	1	2.73	1	Cell_membrane	0.976	0	0	0	0.138	0.941	0.01	0.012	0.038	ENSMUST00000218162.1:12:-|16|1749:209:1298|canonical|ATG	ENSDART00000142678:20:+|7|1456:117:1149|canonical|ATG	Y71G10AR.4.1:IV:+|4|1836:39:1617|canonical|ATG	0
ENST00000216554.8:chr14:+|11|5710:212:506|ouORF|ATG	ENSG00000100664.11	EIF5	protein_coding	chr14	+	103334575	103335924	294	5710	212	ouORF	ATG	0.00956	0	0	-0.96	0.8684	Mitochondrion	0.211	0.16	0.103	0.159	0.138	0.015	0.007	0.012	0.019	ENSMUST00000166123.8:12:+|26|4050:397:691|ouORF|ATG	0	0	0
ENST00000216554.8:chr14:+|160|5710:2047:2065|dORF|ATG	ENSG00000100664.11	EIF5	protein_coding	chr14	+	103341361	103341379	18	5710	2047	dORF	ATG	0.79474	0	0	-6.7	0.0079	Mitochondrion	0.421	0.045	0.042	0.263	0.138	0.072	0.003	0.082	0.115	0	0	0	0
ENST00000216554.8:chr14:+|26|5710:442:1738|canonical|ATG	ENSG00000100664.11	EIF5	protein_coding	chr14	+	103335860	103341052	1296	5710	442	canonical	ATG	0	1	0	5.54	1	Nucleus	0.032	0.737	0.254	0	0.138	0.001	0.001	0.002	0.002	ENSMUST00000166123.8:12:+|41|4050:627:1917|canonical|ATG	ENSDART00000019476:20:+|42|2090:528:1818|canonical|ATG	C37C3.2.1:V:+|1|1591:28:1339|canonical|ATG	YPR041W:XVI:+|8|1416:130:1348|canonical|ATG
ENST00000216554.8:chr14:+|294|5710:3604:3688|dORF|ATG	ENSG00000100664.11	EIF5	protein_coding	chr14	+	103342918	103343002	84	5710	3604	dORF	ATG	0.24851	0	0	-8.14	0.0353	Mitochondrion	0.314	0.001	0.005	0.109	0.138	0.009	0.001	0.003	0.002	0	0	0	0
ENST00000216568.11:chr14:-|1|2916:20:38|uORF|ATG	ENSG00000100678.19	SLC8A3	protein_coding	chr14	-	70080169	70080187	18	2916	20	uORF	ATG	0.78284	0	0	-7.38	0.0079	Cytoplasm	0.145	0.111	0.263	0.167	0.138	0.019	0.001	0.002	0.013	0	0	0	0
ENST00000216602.10:chr14:+|20|1521:259:274|iORF|ATG	ENSG00000100711.14	ZFYVE21	protein_coding	chr14	+	103726799	103726814	15	1521	259	iORF	ATG	0.81431	0	0	-8.04	0.0076	Extracellular	0.167	0.008	0.02	0.692	0.138	0.055	0.042	0.057	0.103	0	0	0	0
ENST00000216602.10:chr14:+|9|1521:113:872|canonical|ATG	ENSG00000100711.14	ZFYVE21	protein_coding	chr14	+	103715841	103733018	759	1521	113	canonical	ATG	4e-05	1	0	5.15	1	Nucleus	0.048	0.467	0.411	0.001	0.138	0.009	0.001	0.001	0.001	ENSMUST00000223211.1:12:+|3|794:33:792|truncation|ATG	ENSDART00000042588:13:+|10|1447:93:774|canonical|ATG	D1022.7c.2:II:-|3|1991:44:1862|canonical|ATG	YFR019W:VI:+|2|6877:21:6858|canonical|ATG
ENST00000216629.11:chr14:+|15|1301:221:1283|canonical|ATG	ENSG00000100739.11	BDKRB1	protein_coding	chr14	+	96263682	96264744	1062	1301	221	canonical	ATG	0	1	1	2.61	1	Cell_membrane	0.996	0	0	0	0.138	0.684	0.208	0.094	0.013	ENSMUST00000041229.4:12:+|10|1338:87:1092|canonical|ATG	ENSDART00000024027:17:-|11|1080:145:1081|truncation|ATG	F41E7.3.1:X:-|3|1574:40:1249|canonical|ATG	0
ENST00000216714.8:chr14:+|21|1453:238:1195|canonical|ATG	ENSG00000100823.12	APEX1	protein_coding	chr14	+	20455645	20457508	957	1453	238	canonical	ATG	0	1	0	6.63	1	Nucleus	0.152	0.78	0.163	0.002	0.138	0.022	0.03	0.001	0	ENSMUST00000049411.11:14:+|10|1239:120:1074|canonical|ATG	ENSDART00000129398:4:+|12|2139:117:1143|canonical|ATG	R09B3.1a.1:I:-|5|985:46:913|canonical|ATG	YBL019W:II:+|2|1603:21:1584|canonical|ATG
ENST00000216727.9:chr14:+|2|1811:14:935|canonical|ATG	ENSG00000100836.11	PABPN1	protein_coding	chr14	+	23321469	23325286	921	1811	14	canonical	ATG	3e-05	1	0	4.14	1	Cytoplasm	0.021	0.342	0.635	0.001	0.138	0.016	0	0.001	0.003	ENSMUST00000022808.13:14:+|1|1030:9:918|canonical|ATG	ENSDART00000109088:24:-|27|2661:378:1077|canonical|ATG	C17E4.5.1:I:-|2|984:28:646|canonical|ATG	YIR001C:IX:-|8|1048:106:859|canonical|ATG
ENST00000216733.8:chr14:-|10|2653:148:1834|canonical|ATG	ENSG00000100842.13	EFS	protein_coding	chr14	-	23357225	23365025	1686	2653	148	canonical	ATG	0	1	0	4.37	1	Cytoplasm	0.092	0.284	0.659	0.008	0.138	0.034	0.001	0.005	0.002	ENSMUST00000022813.7:14:-|38|2705:460:2143|canonical|ATG	ENSDART00000166559:7:+|42|5497:433:3406|canonical|ATG	Y106G6H.14.1:I:-|1|774:2:665|canonical|ATG	YHL002W:VIII:+|26|1849:423:1782|canonical|ATG
ENST00000216756.11:chr14:-|11|953:116:140|iORF|ATG	ENSG00000100865.15	CINP	protein_coding	chr14	-	102359494	102359518	24	953	116	iORF	ATG	0.66582	0	0	-8.75	0.0095	Extracellular	0.202	0.001	0.009	0.447	0.138	0.051	0.009	0.03	0.025	0	0	0	0
ENST00000216756.11:chr14:-|22|953:266:347|iORF|ATG	ENSG00000100865.15	CINP	protein_coding	chr14	-	102350047	102355847	81	953	266	iORF	ATG	0.22938	0	0	-9.26	0.0392	Mitochondrion	0.321	0	0.001	0.129	0.138	0.001	0	0	0	0	0	0	0
ENST00000216756.11:chr14:-|4|953:40:679|canonical|ATG	ENSG00000100865.15	CINP	protein_coding	chr14	-	102348556	102362851	639	953	40	canonical	ATG	0	0	0	4.16	1	Cytoplasm	0.093	0.409	0.488	0.001	0.138	0.003	0.008	0.005	0.016	ENSMUST00000043716.8:12:-|6|2029:74:713|canonical|ATG	ENSDART00000111629:17:+|26|950:289:919|canonical|ATG	0	0
ENST00000216756.11:chr14:-|71|953:819:948|dORF|ATG	ENSG00000100865.15	CINP	protein_coding	chr14	-	102348287	102348416	129	953	819	dORF	ATG	0.0991	0	0	-8.24	0.1243	Mitochondrion	0.238	0.006	0.014	0.347	0.138	0.001	0	0	0.001	0	0	0	0
ENST00000216780.9:chr14:+|5|2179:96:2019|canonical|ATG	ENSG00000100889.12	PCK2	protein_coding	chr14	+	24094405	24103964	1923	2179	96	canonical	ATG	0	1	0	5.89	1	Mitochondrion	0.317	0.002	0.007	0	0.138	0	0.001	0	0	ENSMUST00000048781.3:14:+|6|3400:139:2143|canonical|ATG	ENSDART00000024084:24:-|33|3414:451:2362|canonical|ATG	R11A5.4a.1:I:+|16|2427:266:2231|canonical|ATG	0
ENST00000216797.10:chr14:-|2|1559:106:1060|canonical|ATG	ENSG00000100906.11	NFKBIA	protein_coding	chr14	-	35402012	35404644	954	1559	106	canonical	ATG	0	1	0	6.1	1	Nucleus	0.083	0.654	0.319	0	0.138	0.009	0.002	0.004	0.007	ENSMUST00000021413.8:12:-|5|1578:122:1067|canonical|ATG	ENSDART00000130107:20:+|3|1344:46:979|canonical|ATG	C04F12.3.1:I:+|8|2011:157:1951|canonical|ATG	YGR232W:VII:+|6|755:49:736|canonical|ATG
ENST00000216799.9:chr14:-|1|838:45:204|ouORF|ATG	ENSG00000100908.14	EMC9	protein_coding	chr14	-	24141267	24141547	159	838	45	ouORF	ATG	0.05244	0	0	-7.42	0.2725	Nucleus	0.012	0.488	0.278	0.118	0.138	0.005	0	0	0	0	0	0	0
ENST00000216802.10:chr14:-|2|793:30:750|canonical|ATG	ENSG00000100911.16	PSME2	protein_coding	chr14	-	24143408	24146581	720	793	30	canonical	ATG	0	1	0	4.79	1	Cytoplasm	0.095	0.337	0.598	0	0.138	0.026	0.004	0.019	0.011	ENSMUST00000161807.7:14:-|19|962:199:919|canonical|ATG	ENSDART00000049167:12:+|33|1706:382:1117|canonical|ATG	Y66D12A.9.1:III:+|2|920:5:752|canonical|ATG	0
ENST00000216807.12:chr14:+|14|2637:180:1152|canonical|ATG	ENSG00000100916.14	BRMS1L	protein_coding	chr14	+	35826516	35870477	972	2637	180	canonical	ATG	1e-05	1	0	5.35	1	Nucleus	0.087	0.858	0.122	0	0.138	0.007	0.002	0.003	0.002	ENSMUST00000059250.7:12:+|13|2609:181:1153|canonical|ATG	ENSDART00000003418:17:-|19|2046:372:1344|canonical|ATG	0	0
ENST00000216807.12:chr14:+|20|2637:253:433|iORF|ATG	ENSG00000100916.14	BRMS1L	protein_coding	chr14	+	35826589	35832997	180	2637	253	iORF	ATG	0.04687	0	0	-5.88	0.3121	Mitochondrion	0.266	0.179	0.053	0.002	0.138	0	0	0	0	0	0	0	0
ENST00000216832.9:chr14:+|2|3537:27:2181|canonical|ATG	ENSG00000100941.9	PNN	protein_coding	chr14	+	39175279	39181863	2154	3537	27	canonical	ATG	0	1	0	4.39	1	Nucleus	0.114	0.995	0.005	0	0.138	0	0	0	0	ENSMUST00000021381.5:12:+|10|3485:120:2301|canonical|ATG	ENSDART00000012670:17:+|5|2592:30:2034|canonical|ATG	R186.7.1:V:+|2|1360:8:1088|canonical|ATG	0
ENST00000216862.8:chr20:-|21|3278:408:1953|canonical|ATG	ENSG00000019186.10	CYP24A1	protein_coding	chr20	-	54157178	54173579	1545	3278	408	canonical	ATG	0	1	0	5.26	1	Mitochondrion	0.27	0.04	0.12	0.001	0.138	0.002	0.007	0.003	0.002	ENSMUST00000038824.5:2:-|20|3560:372:1917|canonical|ATG	ENSDART00000160991:6:-|6|2118:42:1560|canonical|ATG	ZK177.5.2:II:+|6|1769:82:1552|canonical|ATG	YHR007C:VIII:-|8|1880:176:1769|canonical|ATG
ENST00000216862.8:chr20:-|8|3278:196:205|uORF|ATG	ENSG00000019186.10	CYP24A1	protein_coding	chr20	-	54173782	54173791	9	3278	196	uORF	ATG	0.9291	0	0	-8.2	0.0067	Extracellular	0.611	0.004	0.003	0.234	0.138	0.223	0.107	0.221	0.021	0	0	0	0
ENST00000216877.10:chr20:+|15|3725:304:319|uORF|ATG	ENSG00000132670.21	PTPRA	protein_coding	chr20	+	2923237	2923252	15	3725	304	uORF	ATG	0.83346	0	0	-5.45	0.0078	Lysosome/Vacuole	0.267	0.108	0.059	0.22	0.138	0.03	0.029	0.028	0.345	0	0	0	0
ENST00000216877.10:chr20:+|19|3725:329:347|uORF|ATG	ENSG00000132670.21	PTPRA	protein_coding	chr20	+	2923262	2923280	18	3725	329	uORF	ATG	0.78984	0	0	-5.42	0.0082	Mitochondrion	0.318	0.091	0.053	0.257	0.138	0.078	0.003	0.012	0.032	0	0	0	0
ENST00000216877.10:chr20:+|22|3725:401:2783|canonical|ATG	ENSG00000132670.21	PTPRA	protein_coding	chr20	+	2964277	3038133	2382	3725	401	canonical	ATG	0	1	1	4.58	1	Cell_membrane	1	0	0	0	0.138	0.993	0.007	0	0	ENSMUST00000028769.13:2:+|15|5325:288:2670|canonical|ATG	ENSDART00000026903:21:+|31|3634:366:2862|canonical|ATG	F56D1.4e.1:II:+|1|4701:1:4297|canonical|ATG	YDL230W:IV:+|4|1104:68:1076|canonical|ATG
ENST00000216877.10:chr20:+|7|3725:123:186|uORF|ATG	ENSG00000132670.21	PTPRA	protein_coding	chr20	+	2873610	2873673	63	3725	123	uORF	ATG	0.35209	0	0	-2.24	0.0266	Nucleus	0.012	0.605	0.18	0.116	0.138	0.002	0	0	0	0	0	0	0
ENST00000216879.9:chr20:-|3|2721:26:1139|canonical|ATG	ENSG00000088833.18	NSFL1C	protein_coding	chr20	-	1443748	1466824	1113	2721	26	canonical	ATG	1e-05	1	0	6.02	1	Nucleus	0.032	0.608	0.369	0.001	0.138	0.006	0.001	0.004	0.005	ENSMUST00000028949.15:2:+|3|1364:16:1129|canonical|ATG	ENSDART00000190245:23:-|47|6566:522:1641|canonical|ATG	Y94H6A.9a.1:IV:-|1|1187:40:946|canonical|ATG	YBL058W:II:+|2|1408:56:1328|canonical|ATG
ENST00000216923.5:chr20:-|6|3057:82:88|uORF|ATG	ENSG00000020256.20	ZFP64	protein_coding	chr20	-	52191692	52191698	6	3057	82	uORF	ATG	0.98124	0	0	-4.62	0.0071	Cell_membrane	0.592	0.068	0.093	0.081	0.138	0.199	0.082	0.12	0.126	0	0	0	0
ENST00000216923.5:chr20:-|9|3057:144:2190|canonical|ATG	ENSG00000020256.20	ZFP64	protein_coding	chr20	-	52152145	52191636	2046	3057	144	canonical	ATG	0	1	0	7.01	1	Nucleus	0.019	0.992	0.008	0	0.138	0	0	0	0	ENSMUST00000087971.10:2:-|10|2438:109:2140|canonical|ATG	ENSDART00000086879:23:+|59|3813:790:2719|canonical|ATG	Y55F3AM.14.1:IV:-|2|2190:52:2041|canonical|ATG	YJL056C:X:-|1|2683:21:2664|canonical|ATG
ENST00000216962.9:chr20:+|4|4116:95:2627|canonical|ATG	ENSG00000100994.12	PYGB	protein_coding	chr20	+	25248178	25296522	2532	4116	95	canonical	ATG	0	1	0	6.96	1	Cytoplasm	0.038	0.094	0.684	0.002	0.138	0.013	0.01	0.003	0.01	ENSMUST00000045441.7:2:+|8|3909:134:2666|canonical|ATG	ENSDART00000022830:17:+|6|2860:84:2616|canonical|ATG	T22F3.3a.1:V:+|9|3047:146:2795|canonical|ATG	YPR160W:XVI:+|13|2976:187:2896|canonical|ATG
ENST00000216968.5:chr20:+|2|1349:84:801|canonical|ATG	ENSG00000101000.6	PROCR	protein_coding	chr20	+	35172154	35176813	717	1349	84	canonical	ATG	4e-05	1	1	0.97	1	Cell_membrane	0.966	0	0	0.031	0.138	0.66	0.237	0.007	0.02	ENSMUST00000029140.11:2:+|10|1597:282:1011|canonical|ATG	0	0	0
ENST00000217026.5:chr20:+|10|2668:171:2274|canonical|ATG	ENSG00000101057.16	MYBL2	protein_coding	chr20	+	43667283	43716087	2103	2668	171	canonical	ATG	0	1	0	5.64	1	Nucleus	0.362	0.97	0.023	0	0.138	0.005	0	0	0	ENSMUST00000018005.9:2:+|10|3651:143:2258|canonical|ATG	ENSDART00000121489:11:+|18|4276:189:2091|canonical|ATG	F32H2.1b.1:I:+|2|3021:29:2816|canonical|ATG	YKR099W:XI:+|24|2856:363:2799|canonical|ATG
ENST00000217043.4:chr20:+|13|1323:116:878|canonical|ATG	ENSG00000101074.5	R3HDML	protein_coding	chr20	+	44337157	44350792	762	1323	116	canonical	ATG	9e-05	1	0	1.97	1	Extracellular	0	0	0.001	0.998	0.138	0	0	0	0.001	ENSMUST00000109416.2:2:+|9|1094:175:937|canonical|ATG	ENSDART00000138305:23:+|27|1294:276:918|truncation|ATG	F49E11.5.1:IV:+|1|678:40:679|canonical|ATG	YKR013W:XI:+|5|1320:86:1076|canonical|ATG
ENST00000217073.7:chr20:+|8|2141:85:1945|canonical|ATG	ENSG00000101104.13	PABPC1L	protein_coding	chr20	+	44910143	44938742	1860	2141	85	canonical	ATG	0	1	0	4.42	1	Cytoplasm	0.066	0.127	0.856	0	0.138	0.008	0	0.001	0.001	ENSMUST00000067715.4:2:+|28|2354:245:1856|truncation|ATG	ENSDART00000126848:8:+|13|2547:157:2020|canonical|ATG	Y106G6H.2a.2:I:-|12|2386:217:2158|canonical|ATG	YER165W:V:+|10|2064:191:1925|canonical|ATG
ENST00000217086.9:chr20:-|13|5209:268:304|iORF|ATG	ENSG00000101115.13	SALL4	protein_coding	chr20	-	51792292	51792328	36	5209	268	iORF	ATG	0.57079	0	0	-11.43	0.0108	Mitochondrion	0.482	0.218	0.024	0.037	0.138	0.03	0.001	0.011	0	0	0	0	0
ENST00000217086.9:chr20:-|2|5209:13:40|uORF|ATG	ENSG00000101115.13	SALL4	protein_coding	chr20	-	51802482	51802509	27	5209	13	uORF	ATG	0.67551	0	0	-2.76	0.0109	Mitochondrion	0.124	0.182	0.268	0.212	0.138	0.006	0	0	0	0	0	0	0
ENST00000217086.9:chr20:-|6|5209:103:256|ouORF|ATG	ENSG00000101115.13	SALL4	protein_coding	chr20	-	51792340	51802419	153	5209	103	ouORF	ATG	0.07676	0	0	-2.8	0.1961	Nucleus	0.423	0.707	0.001	0.008	0.138	0.06	0	0.003	0	0	0	0	0
ENST00000217086.9:chr20:-|7|5209:114:3276|canonical|ATG	ENSG00000101115.13	SALL4	protein_coding	chr20	-	51784264	51802408	3162	5209	114	canonical	ATG	0	1	0	6	1	Nucleus	0.169	0.992	0.008	0	0.138	0	0	0	0	ENSMUST00000029061.11:2:-|10|5073:173:3377|canonical|ATG	ENSDART00000065331:23:+|46|8687:865:4141|canonical|ATG	F15C11.1.1:I:+|1|2841:9:2244|canonical|ATG	YOR113W:XV:+|5|2903:139:2884|canonical|ATG
ENST00000217109.9:chr20:+|5|4032:102:1398|canonical|ATG	ENSG00000101138.12	CSTF1	protein_coding	chr20	+	56395552	56403727	1296	4032	102	canonical	ATG	1e-05	1	0	7.95	1	Cytoplasm	0.102	0.207	0.329	0.092	0.138	0.018	0.026	0.083	0.097	ENSMUST00000116375.1:2:+|26|3451:327:1623|canonical|ATG	ENSDART00000130800:11:-|11|2598:71:1367|canonical|ATG	F28C6.3.2:II:-|4|1455:70:1363|canonical|ATG	YCR057C:III:-|3|3091:123:2895|canonical|ATG
ENST00000217121.9:chr20:+|2|2362:73:763|canonical|ATG	ENSG00000101150.18	TPD52L2	protein_coding	chr20	+	63865365	63889945	690	2362	73	canonical	ATG	5e-05	1	0	5.57	1	Cytoplasm	0.101	0.261	0.593	0.002	0.138	0.013	0.004	0.035	0.035	ENSMUST00000108799.9:2:+|8|985:84:774|canonical|ATG	ENSDART00000190748:23:-|49|1318:644:1319|canonical|ATG	F13E6.1.1:X:-|1|888:9:597|canonical|ATG	0
ENST00000217131.6:chr20:-|5|1502:127:1039|canonical|ATG	ENSG00000101160.15	CTSZ	protein_coding	chr20	-	58995648	59007128	912	1502	127	canonical	ATG	2e-05	1	1	5.37	1	Extracellular	0.001	0	0	0.511	0.138	0	0.039	0	0.45	ENSMUST00000016400.8:2:-|10|1441:142:1063|canonical|ATG	ENSDART00000063251:6:+|16|1632:269:1175|canonical|ATG	F32B5.8a.1:I:-|7|1057:79:1000|canonical|ATG	0
ENST00000217133.2:chr20:+|10|3321:95:1451|canonical|ATG	ENSG00000101162.4	TUBB1	protein_coding	chr20	+	59019522	59024783	1356	3321	95	canonical	ATG	5e-05	1	0	6.77	1	Cytoplasm	0.013	0.182	0.779	0.002	0.138	0.002	0.004	0.003	0.014	ENSMUST00000016399.5:2:+|4|1406:51:1407|canonical|ATG	ENSDART00000075040:6:+|5|1473:73:1474|canonical|ATG	B0272.1.1:X:-|1|1564:3:1338|canonical|ATG	YFL037W:VI:+|6|1720:94:1468|canonical|ATG
ENST00000217159.6:chr20:+|10|2716:148:2317|canonical|ATG	ENSG00000101187.16	SLCO4A1	protein_coding	chr20	+	62656454	62671893	2169	2716	148	canonical	ATG	0	1	1	3.27	1	Cell_membrane	0.946	0	0	0	0.138	0.904	0.004	0.002	0.089	ENSMUST00000038225.7:2:+|29|3101:307:2479|canonical|ATG	ENSDART00000152026:24:+|28|4185:409:2989|canonical|ATG	Y70G10A.3.2:III:+|24|2463:391:2464|canonical|ATG	0
ENST00000217162.5:chr20:-|2|2453:94:1690|extension|ATG	ENSG00000101190.13	TCFL5	protein_coding	chr20	-	62845901	62861670	1596	2453	94	extension	ATG	0	1	0	4.5	1	Nucleus	0.081	0.951	0.045	0	0.138	0.003	0	0	0	ENSMUST00000037877.10:2:-|5|2225:120:1590|canonical|ATG	0	0	0
ENST00000217169.8:chr20:+|19|1334:193:1090|canonical|ATG	ENSG00000101197.13	BIRC7	protein_coding	chr20	+	63236096	63239605	897	1334	193	canonical	ATG	0	1	0	0.19	1	Cytoplasm	0.14	0.258	0.577	0.017	0.138	0.091	0.002	0.005	0.002	ENSMUST00000108875.1:2:+|10|1178:125:983|canonical|ATG	ENSDART00000017075:14:+|41|2196:431:1649|canonical|ATG	F10D7.5a.1:X:-|3|2392:55:1909|canonical|ATG	0
ENST00000217173.7:chr20:-|12|4300:142:1768|canonical|ATG	ENSG00000185019.17	UBOX5	protein_coding	chr20	-	3110105	3123365	1626	4300	142	canonical	ATG	0	1	0	4.25	1	Nucleus	0.229	0.917	0.053	0.001	0.138	0.018	0	0	0	ENSMUST00000028761.4:2:-|29|3731:308:1928|canonical|ATG	ENSDART00000081445:8:+|15|1602:111:1545|canonical|ATG	T05H10.5a.1:II:+|1|3202:10:2953|canonical|ATG	YDL190C:IV:-|16|3168:221:3107|canonical|ATG
ENST00000217182.6:chr20:-|5|1773:98:1490|canonical|ATG	ENSG00000101210.13	EEF1A2	protein_coding	chr20	-	63488297	63497763	1392	1773	98	canonical	ATG	0	1	0	7.34	1	Cytoplasm	0.007	0.156	0.455	0.001	0.138	0.002	0	0	0	ENSMUST00000055990.7:2:-|22|2084:367:1759|canonical|ATG	ENSDART00000164533:13:+|1|3211:1:1390|canonical|ATG	R03G5.1a.1:X:+|2|1917:24:1416|canonical|ATG	YDR172W:IV:+|6|2224:96:2154|canonical|ATG
ENST00000217188.2:chr20:-|23|4082:287:1754|canonical|ATG	ENSG00000125508.4	SRMS	protein_coding	chr20	-	63540817	63547463	1467	4082	287	canonical	ATG	0	1	0	3.16	1	Cytoplasm	0.191	0.091	0.358	0.051	0.138	0.042	0.03	0.026	0.016	ENSMUST00000016498.4:2:-|34|2562:414:1938|canonical|ATG	ENSDART00000155808:23:+|76|3068:1091:2570|canonical|ATG	F49B2.5.1:I:+|3|1704:51:1575|canonical|ATG	YPL031C:XVI:-|4|998:61:979|canonical|ATG
ENST00000217195.12:chr20:-|18|1302:153:753|canonical|ATG	ENSG00000101220.18	C20orf27	protein_coding	chr20	-	3754057	3760100	600	1302	153	canonical	ATG	9e-05	1	0	4.29	1	Mitochondrion	0.17	0.036	0.218	0.023	0.138	0.01	0.004	0.001	0.011	ENSMUST00000103188.9:2:-|22|1241:167:692|canonical|ATG	ENSDART00000111002:7:-|24|5301:257:779|canonical|ATG	0	0
ENST00000217233.9:chr20:+|32|2356:475:487|iORF|ATG	ENSG00000101255.12	TRIB3	protein_coding	chr20	+	388074	388086	12	2356	475	iORF	ATG	0.87338	0	0	-8.94	0.0069	Extracellular	0.295	0.035	0.139	0.267	0.138	0.145	0.01	0.014	0.124	0	0	0	0
ENST00000217233.9:chr20:+|4|2356:81:126|uORF|ATG	ENSG00000101255.12	TRIB3	protein_coding	chr20	+	380839	380884	45	2356	81	uORF	ATG	0.47706	0	0	-4.65	0.0158	Mitochondrion	0.39	0.179	0.033	0.103	0.138	0.071	0	0.003	0.001	0	0	0	0
ENST00000217244.9:chr20:-|15|12984:165:186|uORF|ATG	ENSG00000101266.19	CSNK2A1	protein_coding	chr20	-	527983	528004	21	12984	165	uORF	ATG	0.75898	0	0	-8.03	0.008	Mitochondrion	0.309	0.114	0.047	0.254	0.138	0.031	0	0.001	0	0	0	0	0
ENST00000217244.9:chr20:-|28|12984:346:1522|canonical|ATG	ENSG00000101266.19	CSNK2A1	protein_coding	chr20	-	483960	508551	1176	12984	346	canonical	ATG	0.00012	1	0	4.98	1	Nucleus	0.069	0.69	0.29	0.001	0.138	0.007	0.001	0.001	0.001	ENSMUST00000099224.9:2:+|26|4206:263:1439|canonical|ATG	ENSDART00000166445:11:+|1|1170:1:1171|canonical|ATG	B0205.7.1:I:+|2|1475:18:1101|canonical|ATG	YOR061W:XV:+|10|1408:183:1203|canonical|ATG
ENST00000217246.8:chr20:+|34|4994:396:1674|canonical|ATG	ENSG00000172264.18	MACROD2	protein_coding	chr20	+	13995763	16049876	1278	4994	396	canonical	ATG	1e-05	1	0	1.43	1	Nucleus	0.197	0.937	0.053	0	0.138	0.003	0.002	0.004	0.001	ENSMUST00000110067.7:2:+|29|4730:368:1640|canonical|ATG	ENSDART00000173361:13:+|1|1359:1:1360|canonical|ATG	B0035.3.1:IV:-|12|898:150:762|canonical|ATG	0
ENST00000217254.11:chr20:-|4|2654:31:97|uORF|ATG	ENSG00000101276.18	SLC52A3	protein_coding	chr20	-	768447	775985	66	2654	31	uORF	ATG	0.32807	0	0	-6	0.0253	Mitochondrion	0.459	0.029	0.088	0.198	0.138	0.045	0	0.005	0.008	0	0	0	0
ENST00000217260.9:chr20:-|10|2757:148:853|canonical|ATG	ENSG00000101282.9	RSPO4	protein_coding	chr20	-	960356	1002164	705	2757	148	canonical	ATG	0.00039	1	0	4.26	1	Extracellular	0	0	0	1	0.138	0	0	0	0	ENSMUST00000042217.3:2:+|16|2371:196:835|truncation|ATG	ENSDART00000149003:6:+|2|1129:15:741|truncation|ATG	K04F10.4d.1:I:+|8|3207:159:2988|canonical|ATG	0
ENST00000217289.9:chr20:-|20|4637:276:2310|canonical|ATG	ENSG00000101311.16	FERMT1	protein_coding	chr20	-	6077172	6119554	2034	4637	276	canonical	ATG	0	1	0	6.18	1	Cytoplasm	0.04	0.452	0.515	0.001	0.138	0.008	0.004	0.006	0.01	ENSMUST00000038280.4:2:-|53|4915:603:2637|canonical|ATG	ENSDART00000147897:20:-|3|2566:37:2023|canonical|ATG	C47E8.7.2:V:-|32|2939:479:2642|canonical|ATG	0
ENST00000217315.9:chr20:+|1|4032:6:129|uORF|ATG	ENSG00000101337.16	TM9SF4	protein_coding	chr20	+	32109740	32109863	123	4032	6	uORF	ATG	0.12721	0	0	-3.63	0.0996	Plastid	0.538	0.08	0.057	0.041	0.138	0.003	0	0	0.002	0	0	0	0
ENST00000217320.8:chr20:+|4|2076:38:686|canonical|ATG	ENSG00000101342.10	TLDC2	protein_coding	chr20	+	36876174	36889386	648	2076	38	canonical	ATG	0.00058	1	0	4.09	1	Mitochondrion	0.308	0.367	0.125	0.011	0.138	0.028	0.003	0.015	0.007	ENSMUST00000166140.7:2:+|1|639:1:640|canonical|ATG	ENSDART00000092375:19:-|6|954:68:710|canonical|ATG	F52E1.13b.1:V:-|22|2085:274:1597|canonical|ATG	YPL196W:XVI:+|5|914:73:895|canonical|ATG
ENST00000217381.3:chr20:-|8|2211:144:1662|canonical|ATG	ENSG00000101400.6	SNTA1	protein_coding	chr20	-	33408506	33443620	1518	2211	144	canonical	ATG	0	1	0	5.94	1	Cytoplasm	0.112	0.274	0.503	0.007	0.138	0.048	0.003	0.012	0.004	ENSMUST00000109728.7:2:-|11|2131:129:1629|canonical|ATG	ENSDART00000125691:16:-|10|1849:106:1654|canonical|ATG	F30A10.8.1:I:+|2|1554:55:1378|canonical|ATG	0
ENST00000217386.2:chr20:+|3|513:37:415|canonical|ATG	ENSG00000101405.3	OXT	protein_coding	chr20	+	3071655	3072418	378	513	37	canonical	ATG	0.00078	1	0	4.09	0.9999	Extracellular	0	0	0	1	0.138	0	0	0	0	ENSMUST00000028764.5:2:+|2|537:38:416|canonical|ATG	0	0	0
ENST00000217402.3:chr20:+|3|1602:122:797|canonical|ATG	ENSG00000101421.4	CHMP4B	protein_coding	chr20	+	33811468	33853560	675	1602	122	canonical	ATG	5e-05	1	0	6.03	1	Nucleus	0.137	0.698	0.267	0	0.138	0.007	0.001	0.004	0.015	ENSMUST00000044277.9:2:+|10|1616:165:840|canonical|ATG	ENSDART00000015193:8:+|7|1743:80:755|canonical|ATG	C56C10.3.2:II:+|33|1406:422:1088|canonical|ATG	YLR025W:XII:+|7|895:108:831|canonical|ATG
ENST00000217407.3:chr20:+|4|1825:36:1482|canonical|ATG	ENSG00000129988.6	LBP	protein_coding	chr20	+	38346516	38376669	1446	1825	36	canonical	ATG	2e-05	1	0	1.51	1	Extracellular	0.052	0	0.002	0.487	0.138	0.005	0.377	0.001	0.119	ENSMUST00000016168.8:2:+|10|2525:178:1624|canonical|ATG	ENSDART00000169240:6:+|6|1832:89:1550|canonical|ATG	F01G10.10.1:IV:+|1|1801:3:1692|canonical|ATG	0
ENST00000217420.2:chr20:+|13|2550:240:1818|canonical|ATG	ENSG00000101438.4	SLC32A1	protein_coding	chr20	+	38724724	38728639	1578	2550	240	canonical	ATG	5e-05	1	1	6.67	1	Lysosome/Vacuole	0.664	0.001	0.001	0.001	0.138	0.302	0.084	0.071	0.443	ENSMUST00000045738.4:2:+|29|2797:476:2054|canonical|ATG	ENSDART00000083453:6:-|25|3495:401:1994|canonical|ATG	T20G5.6.2:III:-|13|1668:131:1592|canonical|ATG	YJR001W:X:+|12|2008:171:1980|canonical|ATG
ENST00000217420.2:chr20:+|8|2550:102:150|uORF|ATG	ENSG00000101438.4	SLC32A1	protein_coding	chr20	+	38724586	38724634	48	2550	102	uORF	ATG	0.45393	0	0	-3.68	0.0175	Nucleus	0.153	1	0	0	0.138	0	0	0	0	0	0	0	0
ENST00000217426.7:chr20:-|7|2150:86:1385|canonical|ATG	ENSG00000101444.13	AHCY	protein_coding	chr20	-	34281033	34303270	1299	2150	86	canonical	ATG	0	1	0	6.55	1	Cytoplasm	0.008	0.007	0.735	0.003	0.138	0.002	0.001	0	0.004	ENSMUST00000054607.15:2:-|4|2543:106:1405|canonical|ATG	ENSDART00000018523:6:+|4|1922:110:1412|canonical|ATG	K02F2.2.2:I:+|3|1630:111:1425|canonical|ATG	YER043C:V:-|4|1648:80:1430|canonical|ATG
ENST00000217446.8:chr20:-|1|1639:8:1316|canonical|ATG	ENSG00000101464.11	PIGU	protein_coding	chr20	-	34560865	34677085	1308	1639	8	canonical	ATG	0	1	1	5.34	1	Endoplasmic_reticulum	0.986	0	0	0	0.138	0.014	0.637	0.338	0.011	ENSMUST00000077626.12:2:-|3|1636:36:1344|canonical|ATG	ENSDART00000110441:6:-|1|1333:1:1309|canonical|ATG	T22C1.3.1:I:+|1|1594:13:1279|canonical|ATG	YLR459W:XII:+|4|1280:61:1246|canonical|ATG
ENST00000217455.9:chr20:-|3|1154:24:78|ouORF|ATG	ENSG00000101473.17	ACOT8	protein_coding	chr20	-	45857315	45857369	54	1154	24	ouORF	ATG	0.38725	0	0	-8.56	0.0192	Mitochondrion	0.094	0.125	0.111	0.131	0.138	0.001	0	0	0	0	0	0	0
ENST00000217455.9:chr20:-|8|1154:78:1038|canonical|ATG	ENSG00000101473.17	ACOT8	protein_coding	chr20	-	45841837	45857315	960	1154	78	canonical	ATG	0.00017	1	0	3.59	1	Cytoplasm	0.022	0.233	0.626	0.001	0.138	0.005	0.002	0.001	0.002	ENSMUST00000103094.10:2:-|3|1152:66:1029|canonical|ATG	0	F25E2.3.1:X:-|5|1127:64:1048|canonical|ATG	YJR019C:X:-|2|1201:21:1071|canonical|ATG
ENST00000217456.3:chr20:-|8|2202:64:1315|canonical|ATG	ENSG00000101474.12	APMAP	protein_coding	chr20	-	24963812	24992688	1251	2202	64	canonical	ATG	0	1	1	5.97	1	Lysosome/Vacuole	0.611	0.014	0.025	0.024	0.138	0.129	0.299	0.073	0.303	ENSMUST00000046399.6:2:-|9|2235:89:1337|canonical|ATG	ENSDART00000025910:13:+|23|2292:179:1427|canonical|ATG	F57C2.5a.2:II:-|6|1371:89:1253|truncation|ATG	0
ENST00000217515.11:chr18:-|8|6840:153:1023|canonical|ATG	ENSG00000091164.13	TXNL1	protein_coding	chr18	-	56603026	56638440	870	6840	153	canonical	ATG	5e-05	1	0	5.55	1	Cytoplasm	0.102	0.284	0.479	0.003	0.138	0.016	0.018	0.018	0.033	ENSMUST00000237004.1:18:-|19|4343:265:1135|canonical|ATG	ENSDART00000133976:21:-|13|1663:157:1027|canonical|ATG	Y54E10A.3.1:I:+|1|1081:18:873|canonical|ATG	YLR043C:XII:-|7|536:80:392|canonical|ATG
ENST00000217740.4:chr18:+|5|5573:40:739|canonical|ATG	ENSG00000101695.9	RNF125	protein_coding	chr18	+	32018863	32068384	699	5573	40	canonical	ATG	0.00026	1	0	5.51	1	Nucleus	0.307	0.563	0.209	0.004	0.138	0.122	0.003	0.014	0.005	ENSMUST00000234316.1:18:+|6|1406:166:868|canonical|ATG	ENSDART00000019667:23:-|33|1262:510:1176|canonical|ATG	ZC13.1b.2:X:+|1|1475:15:1239|extension|ATG	YBR114W:II:+|6|2520:74:2447|canonical|ATG
ENST00000217885.5:chrX:-|6|1734:71:1619|canonical|ATG	ENSG00000007952.18	NOX1	protein_coding	chrX	-	100843951	100874139	1548	1734	71	canonical	ATG	0	1	1	-0.2	1	Endoplasmic_reticulum	0.979	0	0.001	0	0.138	0.255	0.609	0.101	0.023	ENSMUST00000113275.9:X:-|3|1694:58:1603|canonical|ATG	ENSDART00000086104:14:+|5|3098:35:1730|canonical|ATG	F56C11.1.1:I:-|2|4662:32:4526|canonical|ATG	0
ENST00000217901.10:chrX:-|5|1335:50:1232|canonical|ATG	ENSG00000067829.20	IDH3G	protein_coding	chrX	-	153785871	153794326	1182	1335	50	canonical	ATG	0	1	0	6.64	1	Mitochondrion	0.466	0.002	0.05	0.006	0.138	0.001	0.002	0	0.001	ENSMUST00000052761.8:X:-|5|1331:43:1225|canonical|ATG	ENSDART00000103989:23:-|5|2470:63:1236|truncation|ATG	C30F12.7.2:I:+|8|1441:205:1327|canonical|ATG	YNL037C:XIV:-|7|1312:148:1231|canonical|ATG
ENST00000217909.8:chrX:+|3|2507:69:1095|canonical|ATG	ENSG00000077713.19	SLC25A43	protein_coding	chrX	+	119399403	119453065	1026	2507	69	canonical	ATG	1e-05	1	1	4.41	1	Mitochondrion	0.989	0.001	0.001	0.001	0.138	0.027	0.213	0.044	0.004	ENSMUST00000047655.6:X:+|8|1111:86:1112|canonical|ATG	ENSDART00000169380:14:-|14|1879:115:1153|canonical|ATG	F43G9.3.1:I:-|14|1478:235:1120|canonical|ATG	YHR002W:VIII:+|8|1275:182:1256|canonical|ATG
ENST00000217926.7:chrX:-|7|915:49:577|extension|ATG	ENSG00000123569.10	H2BW1	protein_coding	chrX	-	104012711	104013660	528	915	49	extension	ATG	0.00041	1	0	-4.81	0.9998	Mitochondrion	0.259	0.021	0.01	0.044	0.138	0.003	0.001	0.003	0.001	ENSMUST00000059808.4:X:+|3|1052:40:715|canonical|ATG	ENSDART00000190053:7:-|1|375:1:376|canonical|ATG	C50F4.5.1:V:+|2|557:86:458|canonical|ATG	YDR224C:IV:-|6|672:131:527|canonical|ATG
ENST00000217939.7:chrX:-|6|9804:92:8654|extension|ATG	ENSG00000101825.8	MXRA5	protein_coding	chrX	-	3309715	3346561	8562	9804	92	extension	ATG	0	1	0	2.82	1	Cell_membrane	0.36	0.19	0.151	0.153	0.138	0.232	0.094	0.101	0.061	ENSMUST00000039419.11:3:-|38|10084:569:8354|canonical|ATG	ENSDART00000113486:1:+|6|10252:31:7582|canonical|ATG	F15G9.4d.1:X:+|1|15874:38:15680|canonical|ATG	0
ENST00000217957.10:chrX:+|5|3033:67:1231|canonical|ATG	ENSG00000101842.14	VSIG1	protein_coding	chrX	+	108045130	108077381	1164	3033	67	canonical	ATG	6e-05	1	1	-0.05	1	Cell_membrane	0.995	0	0	0	0.138	0.997	0	0	0.002	ENSMUST00000033806.4:X:+|5|2707:68:1292|canonical|ATG	ENSDART00000191793:15:+|1|1329:1:1330|canonical|ATG	F15G9.4d.1:X:+|1|15874:38:15680|canonical|ATG	0
ENST00000217958.8:chrX:-|3|1470:23:704|canonical|ATG	ENSG00000101843.19	PSMD10	protein_coding	chrX	-	108084973	108091520	681	1470	23	canonical	ATG	0	1	0	5.21	1	Cytoplasm	0.027	0.047	0.656	0.044	0.138	0.038	0.012	0.005	0.056	ENSMUST00000033805.14:X:-|3|1430:23:719|canonical|ATG	ENSDART00000019003:14:+|10|1287:66:747|canonical|ATG	Y32G9A.6a.1:V:+|1|2439:1:2440|canonical|ATG	YGR232W:VII:+|6|755:49:736|canonical|ATG
ENST00000217971.8:chrX:+|3|1879:80:668|canonical|ATG	ENSG00000101856.10	PGRMC1	protein_coding	chrX	+	119236363	119243254	588	1879	80	canonical	ATG	0.00023	1	1	5.81	1	Endoplasmic_reticulum	0.873	0.062	0.013	0.001	0.138	0.031	0.811	0.041	0.012	ENSMUST00000073339.6:X:+|6|1857:82:670|canonical|ATG	ENSDART00000076328:21:+|1|2373:1:541|canonical|ATG	K07E3.8.2:X:-|11|815:84:636|canonical|ATG	YPL170W:XVI:+|7|680:128:587|canonical|ATG
ENST00000217971.8:chrX:+|5|1879:93:381|iORF|ATG	ENSG00000101856.10	PGRMC1	protein_coding	chrX	+	119236376	119236664	288	1879	93	iORF	ATG	0.00905	0	0	-6.26	0.8424	Mitochondrion	0.213	0.03	0.053	0.129	0.138	0.05	0	0.001	0.001	0	0	0	0
ENST00000217999.3:chrX:-|6|747:52:607|canonical|ATG	ENSG00000101883.5	RHOXF1	protein_coding	chrX	-	120109191	120115862	555	747	52	canonical	ATG	4e-05	1	0	-5.04	1	Nucleus	0.083	0.893	0.085	0.001	0.138	0.004	0	0	0.002	ENSMUST00000152730.3:X:+|6|876:72:771|canonical|ATG	ENSDART00000009564:15:-|16|1684:265:1165|canonical|ATG	R08B4.2.1:X:-|5|1827:58:1147|canonical|ATG	YDL106C:IV:-|8|1804:105:1785|canonical|ATG
ENST00000218004.5:chrX:+|7|2692:103:697|canonical|ATG	ENSG00000101888.12	NXT2	protein_coding	chrX	+	109535882	109542688	594	2692	103	canonical	ATG	0.00031	1	0	1.09	1	Nucleus	0.171	0.792	0.154	0.003	0.138	0.007	0	0.003	0.001	ENSMUST00000112916.8:X:+|8|2532:71:668|canonical|ATG	ENSDART00000146344:14:-|13|752:227:659|canonical|ATG	Y71F9AM.5a.1:I:+|4|623:105:519|canonical|ATG	0
ENST00000218032.7:chrX:+|7|4216:88:3214|canonical|ATG	ENSG00000101916.12	TLR8	protein_coding	chrX	+	12906706	12922166	3126	4216	88	canonical	ATG	0	1	1	3.56	1	Cell_membrane	0.989	0	0	0	0.138	0.915	0.044	0.002	0.038	ENSMUST00000112170.1:X:-|18|3431:275:3374|canonical|ATG	ENSDART00000013021:1:+|19|3161:243:2955|canonical|ATG	F40E10.4.1:X:+|6|4579:48:4281|canonical|ATG	YJL005W:X:+|11|6352:238:6319|canonical|ATG
ENST00000218056.9:chrX:+|13|2124:215:422|uORF|ATG	ENSG00000101940.18	WDR13	protein_coding	chrX	+	48597705	48597912	207	2124	215	uORF	ATG	0.0288	0	0	-5.88	0.4857	Mitochondrion	0.522	0.001	0.002	0.007	0.138	0	0	0	0	0	0	0	0
ENST00000218056.9:chrX:+|7|2124:144:222|uORF|ATG	ENSG00000101940.18	WDR13	protein_coding	chrX	+	48597634	48597712	78	2124	144	uORF	ATG	0.26421	0	0	-7.51	0.033	Extracellular	0.174	0.116	0.033	0.403	0.138	0.095	0	0.018	0.002	0	0	0	0
ENST00000218068.7:chrX:+|5|790:80:389|canonical|ATG	ENSG00000101951.17	PAGE4	protein_coding	chrX	+	49830428	49833862	309	790	80	canonical	ATG	0.00405	1	0	-6.79	0.9931	Nucleus	0.061	0.629	0.331	0.001	0.138	0.012	0	0.004	0.002	0	0	0	0
ENST00000218075.9:chrX:+|13|3208:309:336|uORF|ATG	ENSG00000101958.14	GLRA2	protein_coding	chrX	+	14529843	14529870	27	3208	309	uORF	ATG	0.67073	0	0	-4.2	0.0103	Extracellular	0.148	0.008	0.025	0.776	0.138	0.112	0	0	0.005	0	0	0	0
ENST00000218075.9:chrX:+|16|3208:338:452|uORF|ATG	ENSG00000101958.14	GLRA2	protein_coding	chrX	+	14529872	14529986	114	3208	338	uORF	ATG	0.14425	0	0	-5.88	0.0786	Extracellular	0.056	0.035	0.027	0.508	0.138	0	0	0	0.001	ENSMUST00000058787.8:X:-|21|3150:339:453|uORF|ATG	0	0	0
ENST00000218075.9:chrX:+|26|3208:523:1882|canonical|ATG	ENSG00000101958.14	GLRA2	protein_coding	chrX	+	14530057	14730485	1359	3208	523	canonical	ATG	1e-05	1	1	5.29	1	Cell_membrane	1	0	0	0	0.138	0.967	0.029	0.005	0	ENSMUST00000058787.8:X:-|32|3150:525:1884|canonical|ATG	ENSDART00000030509:14:-|20|2262:251:1625|canonical|ATG	B0207.12b.1:I:-|1|1458:1:1294|canonical|ATG	0
ENST00000218075.9:chrX:+|2|3208:188:221|uORF|ATG	ENSG00000101958.14	GLRA2	protein_coding	chrX	+	14529722	14529755	33	3208	188	uORF	ATG	0.59447	0	0	-5.11	0.0117	Extracellular	0.445	0.004	0.025	0.475	0.138	0.014	0.001	0.001	0.006	0	0	0	0
ENST00000218099.7:chrX:+|2|2800:27:1413|canonical|ATG	ENSG00000101981.12	F9	protein_coding	chrX	+	139530764	139562071	1386	2800	27	canonical	ATG	0	1	0	2.96	1	Extracellular	0.018	0.001	0.002	0.756	0.138	0.005	0.071	0.002	0.164	ENSMUST00000033477.4:X:+|1|2734:1:1417|canonical|ATG	ENSDART00000100329:10:+|9|1819:81:1605|canonical|ATG	C07G1.1.1:IV:+|9|3048:136:2992|canonical|ATG	0
ENST00000218104.6:chrX:+|22|3669:412:2650|canonical|ATG	ENSG00000101986.12	ABCD1	protein_coding	chrX	+	153725266	153743735	2238	3669	412	canonical	ATG	0	1	0	6.67	1	Mitochondrion	0.972	0	0.001	0.002	0.138	0.006	0.313	0.031	0.002	ENSMUST00000002084.13:X:+|25|3648:435:2646|canonical|ATG	ENSDART00000111392:8:+|1|2341:19:2320|canonical|ATG	T02D1.5.1:IV:-|1|2326:8:2213|canonical|ATG	YPL147W:XVI:+|6|2932:122:2735|canonical|ATG
ENST00000218147.11:chrX:+|15|6860:198:5334|canonical|ATG	ENSG00000085185.16	BCORL1	protein_coding	chrX	+	130005231	130056136	5136	6860	198	canonical	ATG	0	1	0	6.11	1	Nucleus	0.247	0.998	0.002	0	0.138	0	0	0	0	ENSMUST00000136348.7:X:+|16|7446:251:5597|canonical|ATG	ENSDART00000111480:14:+|25|6220:379:4903|truncation|ATG	F42H11.2.1:I:-|1|2306:1:2116|canonical|ATG	YIL112W:IX:+|6|3334:63:3315|canonical|ATG
ENST00000218176.4:chrX:-|17|4718:275:758|uORF|ATG	ENSG00000102057.10	KCND1	protein_coding	chrX	-	48971087	48971570	483	4718	275	uORF	ATG	0.00087	0	0	-6.52	0.9946	Extracellular	0.046	0.004	0	0.983	0.138	0.009	0.003	0	0	0	0	0	0
ENST00000218176.4:chrX:-|93|4718:1574:3518|canonical|ATG	ENSG00000102057.10	KCND1	protein_coding	chrX	-	48962580	48970271	1944	4718	1574	canonical	ATG	0	1	1	6.85	1	Cell_membrane	0.998	0	0	0	0.138	0.991	0.006	0.001	0.001	ENSMUST00000009875.4:X:+|101|5287:1555:3511|canonical|ATG	ENSDART00000133985:8:+|59|2656:758:2657|canonical|ATG	Y73B6BL.19.1:IV:-|6|1990:89:1826|canonical|ATG	0
ENST00000218197.9:chrX:+|18|1616:228:1206|canonical|ATG	ENSG00000102078.16	SLC25A14	protein_coding	chrX	+	130340278	130372950	978	1616	228	canonical	ATG	2e-05	1	0	5.07	1	Mitochondrion	0.955	0	0.002	0.015	0.138	0.005	0.331	0.001	0.001	ENSMUST00000114936.7:X:+|19|1582:235:1213|canonical|ATG	ENSDART00000139178:21:-|17|5102:197:1058|canonical|ATG	K07B1.3.1:V:+|1|1279:1:976|canonical|ATG	YLR348C:XII:-|7|1032:52:949|canonical|ATG
ENST00000218200.12:chrX:+|10|4333:230:2066|canonical|ATG	ENSG00000102081.16	FMR1	protein_coding	chrX	+	147912179	147948844	1836	4333	230	canonical	ATG	0	1	0	4.23	1	Cytoplasm	0.015	0.12	0.831	0	0.138	0.029	0.001	0.007	0.009	ENSMUST00000114655.7:X:+|3|4199:16:1912|canonical|ATG	ENSDART00000123434:14:+|20|4413:203:1913|canonical|ATG	0	0
ENST00000218230.6:chrX:-|4|1025:79:862|canonical|ATG	ENSG00000102109.9	PCSK1N	protein_coding	chrX	-	48831259	48835532	783	1025	79	canonical	ATG	0	1	1	6.16	1	Extracellular	0.451	0.015	0.036	0.307	0.138	0.107	0.283	0.022	0.017	ENSMUST00000041096.3:X:+|11|2193:110:887|canonical|ATG	0	0	0
ENST00000218316.4:chrX:+|19|2020:139:1993|canonical|ATG	ENSG00000102195.10	GPR50	protein_coding	chrX	+	151176721	151181437	1854	2020	139	canonical	ATG	0	1	1	0.95	1	Cell_membrane	0.989	0	0	0	0.138	0.97	0.014	0.007	0.009	ENSMUST00000070449.5:X:+|14|3069:126:1902|canonical|ATG	ENSDART00000090788:5:-|47|1944:544:1945|truncation|ATG	F41E7.3.1:X:-|3|1574:40:1249|canonical|ATG	0
ENST00000218340.4:chrX:+|7|3700:59:1112|canonical|ATG	ENSG00000102218.6	RP2	protein_coding	chrX	+	46837100	46879769	1053	3700	59	canonical	ATG	5e-05	1	0	4.62	1	Cell_membrane	0.983	0.005	0.002	0	0.138	0.962	0.002	0.019	0.006	ENSMUST00000033372.12:X:+|26|4417:256:1300|canonical|ATG	ENSDART00000182707:6:-|1|2760:1:1132|canonical|ATG	K08D12.2.1:IV:+|1|1026:1:1027|canonical|ATG	0
ENST00000218348.7:chrX:+|5|3338:50:2942|canonical|ATG	ENSG00000102226.10	USP11	protein_coding	chrX	+	47232914	47247930	2892	3338	50	canonical	ATG	0	1	0	4.26	1	Cytoplasm	0.183	0.24	0.353	0.001	0.138	0.007	0.003	0.008	0.004	ENSMUST00000033383.2:X:+|6|3467:63:2829|canonical|ATG	ENSDART00000075624:8:+|1|2973:1:2974|canonical|ATG	H34C03.2a.1:IV:+|5|3568:33:2736|canonical|ATG	YJL197W:X:+|7|3875:91:3856|canonical|ATG
ENST00000218388.9:chrX:+|1|769:48:672|canonical|ATG	ENSG00000102265.12	TIMP1	protein_coding	chrX	+	47583415	47586691	624	769	48	canonical	ATG	0	1	0	2.67	1	Extracellular	0	0	0	0.998	0.138	0	0.001	0	0.001	ENSMUST00000115342.9:X:+|12|883:165:783|canonical|ATG	ENSDART00000087065:12:-|26|3127:275:938|canonical|ATG	0	0
ENST00000218388.9:chrX:+|63|769:744:753|dORF|ATG	ENSG00000102265.12	TIMP1	protein_coding	chrX	+	47586763	47586772	9	769	744	dORF	ATG	0.87328	0	0	-7	0.0075	Nucleus	0.121	0.634	0.087	0.211	0.138	0.019	0.002	0.004	0	0	0	0	0
ENST00000218436.7:chrX:-|5|4964:46:3988|canonical|ATG	ENSG00000102313.9	ITIH6	protein_coding	chrX	-	54749894	54798210	3942	4964	46	canonical	ATG	0	1	0	-5.03	1	Extracellular	0.106	0.001	0.003	0.811	0.138	0.083	0.086	0.004	0.012	ENSMUST00000026886.7:2:+|8|7900:96:2955|canonical|ATG	ENSDART00000066934:4:+|2|2946:7:2947|truncation|ATG	C50C3.9c.1:III:-|8|3915:102:3720|canonical|ATG	0
ENST00000218516.4:chrX:-|4|1318:23:1313|canonical|ATG	ENSG00000102393.14	GLA	protein_coding	chrX	-	101397808	101407903	1290	1318	23	canonical	ATG	0	1	0	1.71	1	Extracellular	0.072	0.001	0.005	0.517	0.138	0.007	0.271	0.003	0.193	ENSMUST00000239113.1:X:-|3|3015:69:1335|canonical|ATG	ENSDART00000139293:14:-|7|1483:82:1312|canonical|ATG	R07B7.11.1:V:+|1|1464:5:1361|canonical|ATG	0
ENST00000218721.1:chr13:+|1|1239:1:1240|canonical|ATG	ENSG00000102539.5	MLNR	protein_coding	chr13	+	49220337	49222377	1239	1239	1	canonical	ATG	0	1	1	2.71	1	Cell_membrane	0.998	0	0	0	0.138	0.974	0.017	0.005	0.002	ENSMUST00000057186.1:3:+|18|4433:251:1346|canonical|ATG	ENSDART00000182538:16:+|1|1146:1:1147|canonical|ATG	K10B4.4.1:II:-|1|1342:3:1215|canonical|ATG	0
ENST00000218758.9:chr19:-|23|1630:303:1281|canonical|ATG	ENSG00000102575.13	ACP5	protein_coding	chr19	-	11575009	11577317	978	1630	303	canonical	ATG	0	1	0	5.36	1	Extracellular	0.008	0	0.001	0.718	0.138	0.002	0.216	0	0.062	ENSMUST00000217643.1:9:-|12|1447:182:1166|canonical|ATG	ENSDART00000004716:6:-|7|1808:59:1079|canonical|ATG	F02E9.7.1:I:+|2|1408:40:1300|canonical|ATG	0
ENST00000218867.4:chr13:+|9|1594:98:974|canonical|ATG	ENSG00000102683.8	SGCG	protein_coding	chr13	+	23203694	23324541	876	1594	98	canonical	ATG	0	1	1	5.1	1	Cell_membrane	0.957	0.001	0	0	0.138	0.692	0.119	0.121	0.066	ENSMUST00000077954.12:14:-|13|3515:152:1028|canonical|ATG	ENSDART00000144381:15:+|37|7938:435:1314|canonical|ATG	F07H5.2.1:II:-|10|1171:122:1127|canonical|ATG	0
ENST00000218981.5:chr13:-|3|1970:49:271|ouORF|ATG	ENSG00000102796.12	DHRS12	protein_coding	chr13	-	51791225	51804109	222	1970	49	ouORF	ATG	0.02365	0	0	-4.66	0.5682	Mitochondrion	0.219	0.018	0.274	0.141	0.138	0.026	0.004	0.014	0.008	0	0	0	0
ENST00000218981.5:chr13:-|9|1970:113:842|canonical|ATG	ENSG00000102796.12	DHRS12	protein_coding	chr13	-	51769123	51799659	729	1970	113	canonical	ATG	6e-05	1	0	-5.53	1	Cytoplasm	0.047	0.047	0.505	0.026	0.138	0.003	0.01	0.005	0.009	ENSMUST00000021548.11:12:+|10|1678:128:1079|canonical|ATG	ENSDART00000041992:9:+|12|1637:69:1026|canonical|ATG	C01G8.3.1:I:-|1|1231:11:983|canonical|ATG	YOR246C:XV:-|11|1208:108:1101|canonical|ATG
ENST00000219022.3:chr13:+|1|2843:25:1558|canonical|ATG	ENSG00000102837.7	OLFM4	protein_coding	chr13	+	53028836	53050771	1533	2843	25	canonical	ATG	0	1	0	1.24	1	Extracellular	0.001	0	0.001	0.682	0.138	0.001	0.211	0	0.106	ENSMUST00000228749.1:14:+|5|2801:75:1593|canonical|ATG	ENSDART00000061497:17:-|7|2404:38:1430|truncation|ATG	F11C3.2.1:I:+|4|1757:51:1758|canonical|ATG	0
ENST00000219066.5:chr16:-|2|1067:20:959|canonical|ATG	ENSG00000065057.9	NTHL1	protein_coding	chr16	-	2039923	2047847	939	1067	20	canonical	ATG	0	1	0	2.84	1	Nucleus	0.204	0.73	0.124	0.012	0.138	0.042	0.001	0.001	0.001	ENSMUST00000047611.3:17:+|6|1079:71:974|canonical|ATG	ENSDART00000062941:1:-|74|2235:973:2236|truncation|ATG	R10E4.5a.1:III:-|1|1024:2:884|canonical|ATG	YAL015C:I:-|6|1519:123:1323|canonical|ATG
ENST00000219066.5:chr16:-|85|1067:855:1041|odORF|ATG	ENSG00000065057.9	NTHL1	protein_coding	chr16	-	2039841	2040027	186	1067	855	odORF	ATG	0.03722	0	0	-8.78	0.3771	Extracellular	0.235	0.002	0.009	0.556	0.138	0.015	0.002	0.003	0.008	0	0	0	0
ENST00000219069.6:chr16:+|11|3282:116:158|uORF|ATG	ENSG00000006194.10	ZNF263	protein_coding	chr16	+	3283605	3283647	42	3282	116	uORF	ATG	0.51271	0	0	-6.91	0.0134	Cytoplasm	0.17	0.041	0.503	0.066	0.138	0.078	0	0.001	0.02	0	0	0	0
ENST00000219069.6:chr16:+|22|3282:261:309|uORF|ATG	ENSG00000006194.10	ZNF263	protein_coding	chr16	+	3283750	3283798	48	3282	261	uORF	ATG	0.45566	0	0	-7.73	0.0155	Nucleus	0.726	0.403	0.02	0.064	0.138	0.106	0.002	0.032	0	0	0	0	0
ENST00000219069.6:chr16:+|28|3282:329:2381|canonical|ATG	ENSG00000006194.10	ZNF263	protein_coding	chr16	+	3283818	3290558	2052	3282	329	canonical	ATG	0	1	0	3.93	1	Nucleus	0.038	0.937	0.063	0	0.138	0	0	0	0	ENSMUST00000023176.4:16:+|32|3241:283:2326|canonical|ATG	ENSDART00000143176:4:-|29|1743:404:1610|truncation|ATG	Y55F3AM.14.1:IV:-|2|2190:52:2041|canonical|ATG	YJL056C:X:-|1|2683:21:2664|canonical|ATG
ENST00000219070.9:chr16:+|15|3514:283:2266|canonical|ATG	ENSG00000087245.13	MMP2	protein_coding	chr16	+	55479479	55505442	1983	3514	283	canonical	ATG	0	1	0	6.57	1	Extracellular	0.001	0	0	0.581	0.138	0.003	0.062	0	0.354	ENSMUST00000034187.8:8:+|27|3078:335:2324|canonical|ATG	ENSDART00000026712:7:-|18|3033:216:2187|truncation|ATG	C31B8.8.1:V:-|8|1949:119:1859|canonical|ATG	0
ENST00000219070.9:chr16:+|9|3514:127:139|uORF|ATG	ENSG00000087245.13	MMP2	protein_coding	chr16	+	55479323	55479335	12	3514	127	uORF	ATG	0.8799	0	0	-8.44	0.0069	Mitochondrion	0.406	0.369	0.057	0.002	0.138	0.009	0.001	0.001	0	0	0	0	0
ENST00000219097.7:chr16:+|5|1615:48:807|canonical|ATG	ENSG00000091651.9	ORC6	protein_coding	chr16	+	46689705	46697585	759	1615	48	canonical	ATG	0.00011	1	0	2.87	1	Nucleus	0.372	0.863	0.052	0.001	0.138	0.003	0.001	0.001	0	ENSMUST00000034132.12:8:+|15|1287:138:927|canonical|ATG	ENSDART00000174137:7:+|37|2054:366:1137|canonical|ATG	0	0
ENST00000219139.8:chr16:+|25|2917:236:1505|canonical|ATG	ENSG00000125149.12	PHAF1	protein_coding	chr16	+	67110175	67147131	1269	2917	236	canonical	ATG	2e-05	1	0	5.27	1	Cytoplasm	0.102	0.124	0.444	0.043	0.138	0.026	0.043	0.011	0.06	ENSMUST00000034361.9:8:+|32|2916:279:1548|canonical|ATG	ENSDART00000090754:18:+|1|1307:1:1279|canonical|ATG	T01G9.2b.1:I:-|2|1548:17:1277|canonical|ATG	0
ENST00000219150.10:chr16:+|5|1623:126:1512|canonical|ATG	ENSG00000102879.16	CORO1A	protein_coding	chr16	+	30185209	30188964	1386	1623	126	canonical	ATG	0	1	0	6.7	1	Cytoplasm	0.059	0.2	0.567	0.002	0.138	0.021	0.002	0.002	0.002	ENSMUST00000106364.7:7:-|22|1747:254:1640|canonical|ATG	ENSDART00000076830:3:-|4|1813:190:1558|canonical|ATG	R01H10.3c.2:III:+|1|1985:27:1851|canonical|ATG	YLR429W:XII:+|4|2144:71:2027|canonical|ATG
ENST00000219169.9:chr16:+|54|2120:621:636|dORF|ATG	ENSG00000102898.12	NUTF2	protein_coding	chr16	+	67871067	67871082	15	2120	621	dORF	ATG	0.82317	0	0	-4.02	0.0083	Cell_membrane	0.925	0	0	0.078	0.138	0.919	0	0.001	0.001	0	0	0	0
ENST00000219169.9:chr16:+|9|2120:83:467|canonical|ATG	ENSG00000102898.12	NUTF2	protein_coding	chr16	+	67865130	67870913	384	2120	83	canonical	ATG	0.00248	1	0	5.13	0.9996	Cytoplasm	0.127	0.214	0.342	0.115	0.138	0.007	0.025	0.065	0.067	ENSMUST00000008594.8:8:+|13|948:153:537|canonical|ATG	ENSDART00000079050:18:-|13|1165:138:522|canonical|ATG	R05D11.3.1:I:+|1|635:3:405|canonical|ATG	YER009W:V:+|3|624:81:459|canonical|ATG
ENST00000219197.11:chr16:-|22|2442:374:956|canonical|ATG	ENSG00000102924.12	CBLN1	protein_coding	chr16	-	49279403	49281465	582	2442	374	canonical	ATG	0.00025	1	0	5.88	1	Extracellular	0.008	0	0.003	0.906	0.138	0	0.063	0	0.021	ENSMUST00000034076.15:8:-|22|2800:370:952|canonical|ATG	ENSDART00000145342:18:+|31|1715:279:849|truncation|ATG	0	0
ENST00000219197.11:chr16:-|4|2442:118:157|uORF|ATG	ENSG00000102924.12	CBLN1	protein_coding	chr16	-	49281682	49281721	39	2442	118	uORF	ATG	0.53375	0	0	-3.11	0.0145	Extracellular	0.025	0.228	0.173	0.47	0.138	0.017	0	0	0.002	0	0	0	0
ENST00000219204.8:chr16:+|6|1969:61:163|ouORF|ATG	ENSG00000102931.8	ARL2BP	protein_coding	chr16	+	57245318	57246094	102	1969	61	ouORF	ATG	0.16785	0	0	-6.73	0.063	Extracellular	0.082	0.083	0.039	0.595	0.138	0.017	0	0.065	0	0	0	0	0
ENST00000219207.10:chr16:-|7|1497:133:682|canonical|ATG	ENSG00000102934.10	PLLP	protein_coding	chr16	-	57256912	57284540	549	1497	133	canonical	ATG	0.00029	1	1	5.87	1	Cell_membrane	0.99	0	0	0	0.138	0.36	0.238	0.355	0.043	ENSMUST00000034227.5:8:-|3|1926:109:658|canonical|ATG	ENSDART00000091094:18:+|10|1117:101:623|canonical|ATG	F28H1.4a.1:I:-|7|873:45:858|canonical|ATG	0
ENST00000219235.5:chr16:+|3|2917:35:317|canonical|ATG	ENSG00000102962.5	CCL22	protein_coding	chr16	+	57358816	57363588	282	2917	35	canonical	ATG	0.00973	1	1	2.02	0.9959	Extracellular	0	0	0	1	0.138	0	0	0	0	ENSMUST00000034231.3:8:+|13|2216:125:404|canonical|ATG	ENSDART00000172643:25:-|15|325:109:307|truncation|ATG	0	0
ENST00000219240.9:chr16:+|3|4669:22:1210|canonical|ATG	ENSG00000102967.12	DHODH	protein_coding	chr16	+	72008764	72024199	1188	4669	22	canonical	ATG	1e-05	1	1	5.95	1	Mitochondrion	0.8	0.001	0.043	0.002	0.138	0.01	0.022	0.013	0.002	ENSMUST00000123605.8:8:-|17|2039:252:1440|canonical|ATG	ENSDART00000073597:7:+|10|1562:84:1308|canonical|ATG	W02D3.2.1:I:+|17|1641:242:1478|canonical|ATG	YKL216W:XI:+|5|1088:87:1032|canonical|ATG
ENST00000219244.9:chr16:+|6|616:46:415|extension|ATG	ENSG00000102970.11	CCL17	protein_coding	chr16	+	57404811	57415861	369	616	46	extension	ATG	0.00094	1	0	-1.72	0.9994	Extracellular	0.214	0.009	0.012	0.68	0.138	0.094	0.033	0.015	0.052	ENSMUST00000034232.2:8:+|1|514:20:332|canonical|ATG	ENSDART00000172643:25:-|15|325:109:307|truncation|ATG	0	0
ENST00000219251.13:chr16:-|30|2052:333:1959|extension|ATG	ENSG00000102977.17	ACD	protein_coding	chr16	-	67657605	67660478	1626	2052	333	extension	ATG	0	1	0	-0.84	1	Nucleus	0.163	0.51	0.445	0	0.138	0.037	0	0.002	0	ENSMUST00000042608.7:8:-|5|3154:67:1318|canonical|ATG	0	0	0
ENST00000219252.10:chr16:+|5|1764:47:875|canonical|ATG	ENSG00000102978.13	POLR2C	protein_coding	chr16	+	57462724	57471119	828	1764	47	canonical	ATG	3e-05	1	0	7.24	1	Nucleus	0.014	0.515	0.465	0.001	0.138	0.004	0.001	0.003	0.007	ENSMUST00000109521.3:8:+|10|1580:107:935|canonical|ATG	ENSDART00000043812:25:-|19|1387:158:986|canonical|ATG	C36B1.3.1:I:+|4|1021:83:932|canonical|ATG	YIL021W:IX:+|9|1264:110:1067|canonical|ATG
ENST00000219271.4:chr16:+|11|4062:217:277|uORF|ATG	ENSG00000102996.5	MMP15	protein_coding	chr16	+	58025969	58026029	60	4062	217	uORF	ATG	0.37181	0	0	-2.16	0.0249	Nucleus	0.273	0.625	0.05	0.103	0.138	0.113	0	0.002	0	0	0	0	0
ENST00000219271.4:chr16:+|29|4062:598:2608|canonical|ATG	ENSG00000102996.5	MMP15	protein_coding	chr16	+	58026350	58045446	2010	4062	598	canonical	ATG	0	1	1	5.99	1	Cell_membrane	0.921	0	0	0.001	0.138	0.732	0.083	0.017	0.168	ENSMUST00000034243.6:8:+|36|5135:602:2576|canonical|ATG	ENSDART00000020456:2:+|67|2703:739:2704|truncation|ATG	H36L18.1.1:X:+|7|1323:106:1324|canonical|ATG	0
ENST00000219281.8:chr16:+|10|2248:68:128|ouORF|ATG	ENSG00000103005.12	USB1	protein_coding	chr16	+	58001473	58001533	60	2248	68	ouORF	ATG	0.36286	0	0	-6.5	0.0218	Nucleus	0.047	0.799	0.062	0.065	0.138	0.001	0	0	0	0	0	0	0
ENST00000219281.8:chr16:+|11|2248:78:876|canonical|ATG	ENSG00000103005.12	USB1	protein_coding	chr16	+	58001483	58020245	798	2248	78	canonical	ATG	8e-05	1	0	4.7	1	Cytoplasm	0.019	0.485	0.5	0	0.138	0.003	0.001	0.002	0.003	ENSMUST00000034245.15:8:+|6|1758:79:883|canonical|ATG	ENSDART00000007029:25:+|26|1953:350:995|truncation|ATG	0	0
ENST00000219281.8:chr16:+|14|2248:124:229|iORF|ATG	ENSG00000103005.12	USB1	protein_coding	chr16	+	58001529	58002531	105	2248	124	iORF	ATG	0.16575	0	0	-8.26	0.0619	Extracellular	0.012	0.031	0.154	0.61	0.138	0.003	0	0.005	0.001	ENSMUST00000034245.15:8:+|9|1758:125:236|iORF|ATG	0	0	0
ENST00000219281.8:chr16:+|37|2248:376:421|iORF|ATG	ENSG00000103005.12	USB1	protein_coding	chr16	+	58009961	58010006	45	2248	376	iORF	ATG	0.47475	0	0	-9.75	0.0142	Extracellular	0.051	0	0	0.908	0.138	0.072	0	0	0.019	0	0	0	0
ENST00000219299.8:chr16:+|11|5272:90:189|iORF|ATG	ENSG00000103021.10	CCDC113	protein_coding	chr16	+	58250024	58252734	99	5272	90	iORF	ATG	0.19084	0	0	-6.99	0.0521	Mitochondrion	0.343	0.008	0.015	0.165	0.138	0.008	0	0.002	0.001	0	0	0	0
ENST00000219299.8:chr16:+|8|5272:80:1214|canonical|ATG	ENSG00000103021.10	CCDC113	protein_coding	chr16	+	58250014	58279777	1134	5272	80	canonical	ATG	7e-05	1	0	3.62	1	Cytoplasm	0.016	0.443	0.536	0	0.138	0.002	0.001	0.014	0.003	ENSMUST00000041569.4:8:+|7|1288:88:1222|canonical|ATG	ENSDART00000008989:25:+|3|1144:23:1091|truncation|ATG	0	0
ENST00000219301.8:chr16:-|15|1810:159:273|uORF|ATG	ENSG00000103023.12	PRSS54	protein_coding	chr16	-	58294101	58294889	114	1810	159	uORF	ATG	0.13492	0	0	-8.2	0.0824	Mitochondrion	0.155	0.087	0.088	0.386	0.138	0.008	0	0.001	0.005	0	0	0	0
ENST00000219301.8:chr16:-|31|1810:396:1584|canonical|ATG	ENSG00000103023.12	PRSS54	protein_coding	chr16	-	58280223	58293816	1188	1810	396	canonical	ATG	0	1	0	-0.76	1	Cell_membrane	0.916	0	0	0.014	0.138	0.567	0.296	0.06	0.062	ENSMUST00000052690.12:8:-|13|1438:128:1280|canonical|ATG	ENSDART00000078807:3:+|6|1453:79:1006|truncation|ATG	0	0
ENST00000219301.8:chr16:-|8|1810:100:115|uORF|ATG	ENSG00000103023.12	PRSS54	protein_coding	chr16	-	58294933	58294948	15	1810	100	uORF	ATG	0.81513	0	0	-6.03	0.0079	Lysosome/Vacuole	0.304	0.079	0.096	0.003	0.138	0.011	0.022	0.011	0.402	0	0	0	0
ENST00000219302.8:chr16:-|1|848:10:520|canonical|ATG	ENSG00000103024.8	NME3	protein_coding	chr16	-	1770648	1771534	510	848	10	canonical	ATG	0.0002	1	0	5.75	1	Extracellular	0.014	0.001	0.03	0.835	0.138	0.001	0.029	0	0.049	ENSMUST00000024978.6:17:+|1|715:15:525|canonical|ATG	ENSDART00000160628:3:-|5|1084:57:567|canonical|ATG	F25H2.5.1:I:-|5|659:33:582|extension|ATG	YKL067W:XI:+|4|824:148:610|canonical|ATG
ENST00000219313.9:chr16:+|13|1631:102:1077|canonical|ATG	ENSG00000103035.11	PSMD7	protein_coding	chr16	+	74296914	74305733	975	1631	102	canonical	ATG	0	1	0	6.4	1	Cytoplasm	0.038	0.275	0.634	0.002	0.138	0.005	0.04	0.009	0.015	ENSMUST00000044106.5:8:-|15|1581:113:1079|canonical|ATG	ENSDART00000159408:7:-|16|1633:188:1172|canonical|ATG	R12E2.3.1:I:+|1|1234:5:1094|canonical|ATG	YOR261C:XV:-|11|1185:140:1157|canonical|ATG
ENST00000219313.9:chr16:+|31|1631:227:248|iORF|ATG	ENSG00000103035.11	PSMD7	protein_coding	chr16	+	74300165	74300186	21	1631	227	iORF	ATG	0.72934	0	0	-7.23	0.0087	Cytoplasm	0.305	0.133	0.367	0.068	0.138	0.046	0.004	0.005	0.029	0	0	0	0
ENST00000219315.9:chr16:+|2|6256:22:1444|canonical|ATG	ENSG00000103037.12	SETD6	protein_coding	chr16	+	58515537	58519029	1422	6256	22	canonical	ATG	5e-05	1	0	4.29	1	Nucleus	0.303	0.47	0.196	0.002	0.138	0.043	0.025	0.028	0.006	ENSMUST00000034096.5:8:+|4|1707:57:1479|canonical|ATG	ENSDART00000064573:25:-|14|1764:199:1582|canonical|ATG	0	YDR257C:IV:-|4|1744:49:1534|canonical|ATG
ENST00000219320.9:chr16:-|4|4058:10:160|uORF|ATG	ENSG00000103042.9	SLC38A7	protein_coding	chr16	-	58684073	58684761	150	4058	10	uORF	ATG	0.08109	0	0	-8.16	0.1592	Mitochondrion	0.751	0.014	0.012	0.044	0.138	0.284	0.001	0.024	0.017	0	0	0	0
ENST00000219322.7:chr16:+|1|1163:9:33|uORF|ATG	ENSG00000103044.11	HAS3	protein_coding	chr16	+	69106264	69106288	24	1163	9	uORF	ATG	0.68391	0	0	-2.73	0.0109	Extracellular	0.028	0.182	0.152	0.587	0.138	0.006	0	0	0	0	0	0	0
ENST00000219322.7:chr16:+|5|1163:61:907|canonical|ATG	ENSG00000103044.11	HAS3	protein_coding	chr16	+	69109395	69118462	846	1163	61	canonical	ATG	2e-05	0	1	4.96	1	Endoplasmic_reticulum	0.988	0	0	0	0.138	0.059	0.74	0.116	0.006	ENSMUST00000034385.11:8:+|10|5912:174:1839|canonical|ATG	ENSDART00000079817:18:-|1|1668:1:1669|canonical|ATG	0	0
ENST00000219334.10:chr16:-|15|5271:239:263|uORF|ATG	ENSG00000103056.12	SMPD3	protein_coding	chr16	-	68372343	68372367	24	5271	239	uORF	ATG	0.71313	0	0	-5.39	0.0092	Nucleus	0.272	0.335	0.182	0.185	0.138	0.037	0	0	0.002	0	0	0	0
ENST00000219334.10:chr16:-|17|5271:259:319|uORF|ATG	ENSG00000103056.12	SMPD3	protein_coding	chr16	-	68372287	68372347	60	5271	259	uORF	ATG	0.37607	0	0	-7.06	0.0203	Extracellular	0.114	0.032	0.033	0.783	0.138	0.008	0	0	0.006	0	0	0	0
ENST00000219334.10:chr16:-|30|5271:425:2393|canonical|ATG	ENSG00000103056.12	SMPD3	protein_coding	chr16	-	68361205	68372181	1968	5271	425	canonical	ATG	0.00012	0	1	5.92	1	Cell_membrane	0.994	0	0	0	0.138	0.934	0.051	0.009	0.005	ENSMUST00000067512.7:8:-|32|5148:470:2438|canonical|ATG	ENSDART00000172269:25:-|1|2078:1:2056|canonical|ATG	0	0
ENST00000219345.10:chr16:+|4|2694:55:1294|canonical|ATG	ENSG00000103066.13	PLA2G15	protein_coding	chr16	+	68245426	68259657	1239	2694	55	canonical	ATG	2e-05	1	0	4.86	1	Endoplasmic_reticulum	0.174	0	0.001	0.044	0.138	0.007	0.562	0.014	0.371	ENSMUST00000034377.7:8:+|7|2706:89:1328|canonical|ATG	ENSDART00000163398:25:-|13|2345:162:1410|truncation|ATG	M05B5.4.1:I:+|5|1419:75:1329|canonical|ATG	YNR008W:XIV:+|3|2376:76:2062|canonical|ATG
ENST00000219368.8:chr16:-|6|2405:66:1185|canonical|ATG	ENSG00000103089.9	FA2H	protein_coding	chr16	-	74714189	74774755	1119	2405	66	canonical	ATG	1e-05	1	1	3.76	1	Endoplasmic_reticulum	0.986	0.001	0.001	0	0.138	0.024	0.772	0.022	0.004	ENSMUST00000038475.8:8:-|4|2492:73:1192|canonical|ATG	ENSDART00000121859:25:-|22|5077:227:1361|canonical|ATG	C25A1.5.1:I:+|1|1306:9:960|canonical|ATG	YMR272C:XIII:-|5|1344:70:1225|canonical|ATG
ENST00000219368.8:chr16:-|83|2405:997:1006|iORF|ATG	ENSG00000103089.9	FA2H	protein_coding	chr16	-	74716445	74716454	9	2405	997	iORF	ATG	0.92409	0	0	-8.57	0.0067	Extracellular	0.299	0.09	0.195	0.198	0.138	0.127	0.024	0.038	0.145	0	0	0	0
ENST00000219400.8:chr16:-|16|10072:188:428|canonical|ATG	ENSG00000103121.9	CMC2	protein_coding	chr16	-	80976092	80997394	240	10072	188	canonical	ATG	0.02107	1	0	1.82	0.986	Mitochondrion	0.512	0.032	0.006	0.005	0.138	0	0	0	0	ENSMUST00000148235.7:8:-|17|1459:132:372|canonical|ATG	0	C35D10.17.1:III:+|1|360:3:312|canonical|ATG	YBL059C-A:II:-|5|649:123:453|canonical|ATG
ENST00000219400.8:chr16:-|34|10072:336:348|iORF|ATG	ENSG00000103121.9	CMC2	protein_coding	chr16	-	80976172	80981810	12	10072	336	iORF	ATG	0.89263	0	0	-9.59	0.0066	Cytoplasm	0.336	0.188	0.275	0.037	0.138	0.042	0.014	0.05	0.124	0	0	0	0
ENST00000219400.8:chr16:-|40|10072:444:483|dORF|ATG	ENSG00000103121.9	CMC2	protein_coding	chr16	-	80976037	80976076	39	10072	444	dORF	ATG	0.54785	0	0	-6.17	0.0125	Extracellular	0.166	0.014	0.021	0.607	0.138	0.025	0.006	0.014	0.018	0	0	0	0
ENST00000219400.8:chr16:-|49|10072:527:545|dORF|ATG	ENSG00000103121.9	CMC2	protein_coding	chr16	-	80975975	80975993	18	10072	527	dORF	ATG	0.79931	0	0	-7.39	0.0077	Plastid	0.192	0.076	0.071	0.045	0.138	0.004	0.009	0.011	0.27	0	0	0	0
ENST00000219400.8:chr16:-|54|10072:556:586|dORF|ATG	ENSG00000103121.9	CMC2	protein_coding	chr16	-	80975934	80975964	30	10072	556	dORF	ATG	0.64358	0	0	-9.83	0.0095	Extracellular	0.234	0.068	0.185	0.245	0.138	0.015	0.005	0.006	0.066	0	0	0	0
ENST00000219400.8:chr16:-|62|10072:646:688|dORF|ATG	ENSG00000103121.9	CMC2	protein_coding	chr16	-	80975832	80975874	42	10072	646	dORF	ATG	0.52033	0	0	-9.34	0.0125	Extracellular	0.147	0.036	0.066	0.502	0.138	0.004	0.005	0.013	0.044	0	0	0	0
ENST00000219406.11:chr16:+|1|1686:7:1585|canonical|ATG	ENSG00000185615.16	PDIA2	protein_coding	chr16	+	283169	287113	1578	1686	7	canonical	ATG	0	1	0	4.35	1	Endoplasmic_reticulum	0.025	0	0.001	0.154	0.138	0.003	0.797	0.004	0.039	ENSMUST00000039113.13:17:-|4|1721:55:1639|canonical|ATG	ENSDART00000005895:1:+|125|1845:1422:1713|truncation|ATG	C07A12.4a.1:X:+|6|1898:85:1567|canonical|ATG	YCL043C:III:-|6|1669:81:1650|canonical|ATG
ENST00000219409.8:chr16:+|2|964:91:769|canonical|ATG	ENSG00000242173.10	ARHGDIG	protein_coding	chr16	+	280680	282814	678	964	91	canonical	ATG	0.0003	1	0	4.04	1	Cytoplasm	0.053	0.063	0.368	0.152	0.138	0.01	0.068	0.007	0.185	ENSMUST00000025019.8:17:-|11|1032:208:886|canonical|ATG	ENSDART00000019004:3:+|9|3046:77:692|canonical|ATG	F46H6.1.1:X:+|1|790:8:584|canonical|ATG	YDL135C:IV:-|8|920:110:719|canonical|ATG
ENST00000219431.4:chr16:+|19|1193:232:1129|canonical|ATG	ENSG00000103152.12	MPG	protein_coding	chr16	+	79292	85777	897	1193	232	canonical	ATG	0	1	0	3.51	1	Nucleus	0.195	0.536	0.301	0.005	0.138	0.042	0.007	0.005	0.004	ENSMUST00000020528.13:11:+|6|1737:31:1033|canonical|ATG	ENSDART00000132587:3:+|15|1234:258:1140|canonical|ATG	0	0
ENST00000219431.4:chr16:+|3|1193:54:186|uORF|ATG	ENSG00000103152.12	MPG	protein_coding	chr16	+	78309	79246	132	1193	54	uORF	ATG	0.0956	0	0	-8.18	0.1302	Mitochondrion	0.108	0.142	0.149	0.169	0.138	0.009	0	0.001	0.001	0	0	0	0
ENST00000219439.9:chr16:-|14|3648:167:1160|canonical|ATG	ENSG00000103160.12	HSDL1	protein_coding	chr16	-	84124629	84131321	993	3648	167	canonical	ATG	6e-05	1	0	7.36	1	Mitochondrion	0.882	0.003	0.047	0.008	0.138	0.01	0.167	0.017	0.006	ENSMUST00000036049.5:8:-|8|3141:99:1092|canonical|ATG	ENSDART00000061173:20:-|20|1580:192:1152|canonical|ATG	C56G2.6b.1:III:-|1|1106:15:1017|canonical|ATG	YBR159W:II:+|5|1232:87:1131|canonical|ATG
ENST00000219473.12:chr16:+|223|3328:2605:2614|dORF|ATG	ENSG00000103194.16	USP10	protein_coding	chr16	+	84779198	84779207	9	3328	2605	dORF	ATG	0.93063	0	0	-8.47	0.0066	Cell_membrane	0.988	0.001	0.001	0.003	0.138	0.658	0.034	0.063	0.02	0	0	0	0
ENST00000219473.12:chr16:+|236|3328:2749:2782|dORF|ATG	ENSG00000103194.16	USP10	protein_coding	chr16	+	84779342	84779375	33	3328	2749	dORF	ATG	0.60204	0	0	-7.93	0.0107	Mitochondrion	0.3	0.007	0.014	0.329	0.138	0.022	0.005	0.008	0.005	0	0	0	0
ENST00000219473.12:chr16:+|5|3328:25:52|uORF|ATG	ENSG00000103194.16	USP10	protein_coding	chr16	+	84700023	84700050	27	3328	25	uORF	ATG	0.66902	0	0	-4	0.0104	Plastid	0.29	0.03	0.267	0.172	0.138	0.003	0	0.001	0.009	0	0	0	0
ENST00000219473.12:chr16:+|7|3328:77:2489|extension|ATG	ENSG00000103194.16	USP10	protein_coding	chr16	+	84700075	84779082	2412	3328	77	extension	ATG	0	1	0	5.34	1	Nucleus	0.083	0.926	0.07	0	0.138	0.001	0	0	0	ENSMUST00000108988.8:8:+|12|3274:106:2485|canonical|ATG	ENSDART00000191359:7:-|84|3547:911:3548|canonical|ATG	Y71A12B.9.1:I:-|1|1924:1:1654|canonical|ATG	YER151C:V:-|3|3058:123:2862|canonical|ATG
ENST00000219476.9:chr16:+|6|6415:111:5535|canonical|ATG	ENSG00000103197.18	TSC2	protein_coding	chr16	+	2048615	2088610	5424	6415	111	canonical	ATG	0	1	0	6.62	1	Cytoplasm	0.009	0.067	0.917	0	0.138	0.009	0.001	0.003	0.002	ENSMUST00000227745.1:17:-|8|5598:88:5515|canonical|ATG	ENSDART00000158948:1:+|18|6274:211:5236|canonical|ATG	F53A10.2c.1:II:+|1|2753:1:2437|canonical|ATG	0
ENST00000219478.11:chr16:-|17|5824:245:1688|canonical|ATG	ENSG00000103199.14	ZNF500	protein_coding	chr16	-	4752375	4765978	1443	5824	245	canonical	ATG	0	1	0	-0.05	1	Nucleus	0.063	0.983	0.017	0	0.138	0	0	0	0	ENSMUST00000045228.11:13:-|21|8805:260:2027|canonical|ATG	ENSDART00000174867:4:+|16|1314:171:1209|canonical|ATG	F45B8.4.1:X:-|6|1034:24:1035|canonical|ATG	YJL056C:X:-|1|2683:21:2664|canonical|ATG
ENST00000219479.7:chr16:+|1|1000:25:589|canonical|ATG	ENSG00000103202.13	NME4	protein_coding	chr16	+	397222	400342	564	1000	25	canonical	ATG	6e-05	1	0	3.08	1	Mitochondrion	0.754	0	0	0	0.138	0	0	0	0	ENSMUST00000025007.6:17:-|13|1006:151:712|canonical|ATG	ENSDART00000123002:3:-|76|1382:801:1383|canonical|ATG	F25H2.5.1:I:-|5|659:33:582|extension|ATG	YKL067W:XI:+|4|824:148:610|canonical|ATG
ENST00000219481.10:chr16:+|5|1551:80:959|canonical|ATG	ENSG00000242612.7	DECR2	protein_coding	chr16	+	401963	411578	879	1551	80	canonical	ATG	0.00013	1	0	4.79	1	Peroxisome	0.67	0	0.012	0	0.138	0.001	0.001	0	0	ENSMUST00000040907.7:17:-|32|2224:295:1174|canonical|ATG	ENSDART00000066558:24:+|12|1858:132:1035|canonical|ATG	W01C9.4.1:II:+|4|1026:53:983|canonical|ATG	YNL202W:XIV:+|5|1052:145:1033|extension|ATG
ENST00000219535.7:chr16:+|5|806:134:791|canonical|ATG	ENSG00000103254.10	ANTKMT	protein_coding	chr16	+	721274	722557	657	806	134	canonical	ATG	0	0	1	4.03	1	Mitochondrion	0.884	0.014	0.067	0	0.138	0.002	0.01	0	0	ENSMUST00000072735.8:17:-|48|1321:585:1275|canonical|ATG	ENSDART00000125933:2:+|1|815:1:676|canonical|ATG	Y39A1A.21a.1:III:-|5|783:71:644|canonical|ATG	0
ENST00000219542.3:chr16:+|50|915:565:913|dORF|ATG	ENSG00000103260.9	METRN	protein_coding	chr16	+	717039	717387	348	915	565	dORF	ATG	0.00233	0	0	-1	0.9828	Mitochondrion	0.166	0.052	0.339	0.078	0.138	0.003	0.001	0	0.002	0	0	0	0
ENST00000219548.9:chr16:+|7|1340:117:1029|canonical|ATG	ENSG00000103266.11	STUB1	protein_coding	chr16	+	680525	682489	912	1340	117	canonical	ATG	0	1	0	6.93	1	Nucleus	0.022	0.69	0.305	0	0.138	0.002	0	0.001	0.001	ENSMUST00000044911.9:17:-|35|1803:509:1424|canonical|ATG	ENSDART00000066500:24:+|1|855:1:856|canonical|ATG	T09B4.10.2:I:-|3|1190:68:869|canonical|ATG	YOR027W:XV:+|5|1889:100:1870|canonical|ATG
ENST00000219551.2:chr16:+|3|1560:28:1345|canonical|ATG	ENSG00000103269.14	RHBDL1	protein_coding	chr16	+	676101	678052	1317	1560	28	canonical	ATG	4e-05	1	1	4.27	1	Cell_membrane	0.927	0.001	0	0	0.138	0.408	0.403	0.063	0.103	ENSMUST00000026831.13:17:-|12|1711:102:1392|extension|ATG	ENSDART00000125145:24:+|73|1426:683:1352|truncation|ATG	F26F4.3.1:III:+|1|1226:10:1081|canonical|ATG	0
ENST00000219596.6:chr16:-|3|3506:47:2393|canonical|ATG	ENSG00000103313.13	MEFV	protein_coding	chr16	-	3243140	3256587	2346	3506	47	canonical	ATG	0	1	0	-1.27	1	Cytoplasm	0.022	0.27	0.718	0	0.138	0.008	0	0.001	0.001	ENSMUST00000023180.14:16:-|4|3096:36:2340|canonical|ATG	ENSDART00000168075:14:-|10|3487:159:1440|canonical|ATG	0	0
ENST00000219599.8:chr16:-|26|1482:278:1223|canonical|ATG	ENSG00000103316.12	CRYM	protein_coding	chr16	-	21258780	21278251	945	1482	278	canonical	ATG	2e-05	1	0	5.76	1	Cytoplasm	0.032	0.02	0.711	0.003	0.138	0.002	0.002	0.002	0.006	ENSMUST00000033198.5:7:-|11|1383:188:1130|canonical|ATG	ENSDART00000152824:12:+|14|1419:132:984|canonical|ATG	0	YGL159W:VII:+|5|1424:44:1157|canonical|ATG
ENST00000219611.7:chr16:+|16|4888:385:403|uORF|ATG	ENSG00000103326.12	CAPN15	protein_coding	chr16	+	536041	536059	18	4888	385	uORF	ATG	0.79632	0	0	-7.93	0.0076	Extracellular	0.233	0.005	0.039	0.421	0.138	0.064	0	0.002	0.183	0	0	0	0
ENST00000219611.7:chr16:+|31|4888:508:3769|canonical|ATG	ENSG00000103326.12	CAPN15	protein_coding	chr16	+	546838	553516	3261	4888	508	canonical	ATG	0	1	0	6.27	1	Cytoplasm	0.125	0.474	0.485	0.003	0.138	0.028	0	0.001	0	ENSMUST00000212520.1:17:-|32|5216:440:4031|canonical|ATG	ENSDART00000185763:24:+|1|3462:1:3463|canonical|ATG	T11A5.6a.1:V:-|1|2399:1:2158|canonical|ATG	0
ENST00000219660.6:chr16:+|9|1325:100:886|canonical|ATG	ENSG00000103375.11	AQP8	protein_coding	chr16	+	25217045	25228492	786	1325	100	canonical	ATG	0.00017	1	1	3.83	1	Cell_membrane	0.927	0	0	0	0.138	0.63	0.2	0.045	0.116	ENSMUST00000033023.9:7:+|12|1487:157:940|canonical|ATG	ENSDART00000066382:12:-|2|1029:34:817|canonical|ATG	C32C4.2b.1:V:+|1|1001:1:871|canonical|ATG	YPR192W:XVI:+|11|1237:122:1040|canonical|ATG
ENST00000219689.12:chr16:-|10|10881:111:162|uORF|ATG	ENSG00000103404.15	USP31	protein_coding	chr16	-	23149291	23149342	51	10881	111	uORF	ATG	0.44349	0	0	3.97	0.0655	Nucleus	0.208	0.956	0	0	0.138	0	0	0	0	0	0	0	0
ENST00000219689.12:chr16:-|16|10881:183:4242|canonical|ATG	ENSG00000103404.15	USP31	protein_coding	chr16	-	23068045	23149270	4059	10881	183	canonical	ATG	0	1	0	6.08	1	Cytoplasm	0.016	0.097	0.887	0	0.138	0.015	0	0.001	0.001	ENSMUST00000046929.6:7:-|1|10198:1:4036|canonical|ATG	ENSDART00000193586:3:-|1|3873:1:3874|canonical|ATG	ZK328.1b.1:III:+|4|3824:48:3585|canonical|ATG	YJL197W:X:+|7|3875:91:3856|canonical|ATG
ENST00000219746.14:chr16:-|116|4959:2160:2223|dORF|ATG	ENSG00000103460.17	TOX3	protein_coding	chr16	-	52439153	52439216	63	4959	2160	dORF	ATG	0.3549	0	0	-8.09	0.0216	Extracellular	0.118	0.01	0.035	0.643	0.138	0.009	0	0.001	0.02	0	0	0	0
ENST00000219746.14:chr16:-|12|4959:421:2152|canonical|ATG	ENSG00000103460.17	TOX3	protein_coding	chr16	-	52439224	52546723	1731	4959	421	canonical	ATG	2e-05	1	0	6.63	1	Nucleus	0.095	0.962	0.037	0	0.138	0.001	0	0	0	ENSMUST00000109621.9:8:-|19|3356:395:2123|canonical|ATG	ENSDART00000190773:7:+|81|2661:964:2662|canonical|ATG	F47D12.4b.1:III:+|12|1307:126:831|canonical|ATG	YBR089C-A:II:-|8|619:123:423|canonical|ATG
ENST00000219746.14:chr16:-|13|4959:425:431|iORF|ATG	ENSG00000103460.17	TOX3	protein_coding	chr16	-	52546713	52546719	6	4959	425	iORF	ATG	0.98845	0	0	-4.51	0.007	Cell_membrane	0.592	0.068	0.093	0.081	0.138	0.199	0.082	0.12	0.126	0	0	0	0
ENST00000219782.10:chr16:+|173|2698:2328:2481|dORF|ATG	ENSG00000103495.15	MAZ	protein_coding	chr16	+	29810793	29810946	153	2698	2328	dORF	ATG	0.07391	0	0	-6.18	0.1856	Mitochondrion	0.228	0.137	0.071	0.293	0.138	0.004	0.001	0.003	0	0	0	0	0
ENST00000219782.10:chr16:+|3|2698:107:1589|canonical|ATG	ENSG00000103495.15	MAZ	protein_coding	chr16	+	29806701	29809742	1482	2698	107	canonical	ATG	0	1	0	4.53	1	Nucleus	0.136	0.998	0.001	0.001	0.138	0	0	0	0	ENSMUST00000205568.1:7:-|5|2650:108:1590|canonical|ATG	ENSDART00000152128:12:-|57|2527:663:2043|canonical|ATG	Y55F3AM.14.1:IV:-|2|2190:52:2041|canonical|ATG	YOR113W:XV:+|5|2903:139:2884|canonical|ATG
ENST00000219789.11:chr16:-|107|1843:1114:1318|dORF|ATG	ENSG00000103502.14	CDIPT	protein_coding	chr16	-	29858882	29859086	204	1843	1114	dORF	ATG	0.02984	0	0	-7.16	0.4648	Extracellular	0.007	0.006	0.169	0.739	0.138	0.005	0	0	0.003	0	0	0	0
ENST00000219789.11:chr16:-|12|1843:200:299|uORF|ATG	ENSG00000103502.14	CDIPT	protein_coding	chr16	-	29862928	29863027	99	1843	200	uORF	ATG	0.17798	0	0	-6.94	0.0578	Mitochondrion	0.417	0.003	0.01	0.182	0.138	0.001	0	0	0	0	0	0	0
ENST00000219789.11:chr16:-|24|1843:370:1012|canonical|ATG	ENSG00000103502.14	CDIPT	protein_coding	chr16	-	29859188	29862857	642	1843	370	canonical	ATG	0.00019	1	1	6.48	1	Endoplasmic_reticulum	0.997	0	0	0	0.138	0.009	0.893	0.089	0.002	ENSMUST00000032920.4:7:+|59|1974:851:1493|canonical|ATG	ENSDART00000104051:3:-|7|1563:142:784|canonical|ATG	Y46G5A.5.1:II:-|1|924:9:672|canonical|ATG	YPR113W:XVI:+|6|816:52:715|canonical|ATG
ENST00000219821.9:chr16:+|28|3687:258:2541|canonical|ATG	ENSG00000103534.17	TMC5	protein_coding	chr16	+	19456706	19497966	2283	3687	258	canonical	ATG	0	1	1	3.52	1	Endoplasmic_reticulum	0.894	0.001	0	0	0.138	0.279	0.343	0.187	0.183	ENSMUST00000057320.7:7:+|24|2926:230:2504|canonical|ATG	ENSDART00000114552:3:+|15|2720:213:2262|truncation|ATG	B0416.1b.1:X:+|8|3919:59:3719|canonical|ATG	0
ENST00000219833.13:chr16:+|34|3248:442:2329|canonical|ATG	ENSG00000103546.19	SLC6A2	protein_coding	chr16	+	55656694	55705272	1887	3248	442	canonical	ATG	0	1	1	5.8	1	Cell_membrane	0.959	0	0	0	0.138	0.873	0.024	0.016	0.086	ENSMUST00000072939.7:8:+|23|6187:331:2170|truncation|ATG	ENSDART00000148430:7:-|13|5388:238:2116|canonical|ATG	T23G5.5.1:III:+|3|2135:62:1910|canonical|ATG	0
ENST00000219837.12:chr16:-|22|6422:314:320|iORF|ATG	ENSG00000103550.14	KNOP1	protein_coding	chr16	-	19714788	19714794	6	6422	314	iORF	ATG	0.99108	0	0	-10.57	0.0062	Cell_membrane	0.592	0.068	0.093	0.081	0.138	0.199	0.082	0.12	0.126	0	0	0	0
ENST00000219837.12:chr16:-|6|6422:73:1450|canonical|ATG	ENSG00000103550.14	KNOP1	protein_coding	chr16	-	19706909	19715035	1377	6422	73	canonical	ATG	0	1	0	-0.35	1	Nucleus	0.076	1	0	0	0.138	0	0	0	0	ENSMUST00000106550.10:7:-|23|5524:365:1964|canonical|ATG	ENSDART00000132785:1:+|20|1951:233:1661|canonical|ATG	0	0
ENST00000219837.12:chr16:-|9|6422:173:206|iORF|ATG	ENSG00000103550.14	KNOP1	protein_coding	chr16	-	19714902	19714935	33	6422	173	iORF	ATG	0.60669	0	0	-10.47	0.0101	Extracellular	0.003	0	0	0.903	0.138	0.009	0.05	0.009	0.029	0	0	0	0
ENST00000219905.13:chr15:+|20|12046:189:9387|canonical|ATG	ENSG00000174197.18	MGA	protein_coding	chr15	+	41668894	41767280	9198	12046	189	canonical	ATG	0	1	0	2.31	1	Nucleus	0.072	0.508	0.485	0	0.138	0.007	0	0	0	ENSMUST00000110774.7:2:+|18|13931:187:9316|canonical|ATG	ENSDART00000169356:17:+|6|11914:63:8493|canonical|ATG	ZK328.8b.2:III:-|8|1061:78:1062|truncation|ATG	0
ENST00000219919.9:chr15:+|112|2849:1078:1189|dORF|ATG	ENSG00000103569.10	AQP9	protein_coding	chr15	+	58184139	58184250	111	2849	1078	dORF	ATG	0.15391	0	0	-8.38	0.0682	Extracellular	0.189	0.001	0.003	0.493	0.138	0	0	0	0.001	0	0	0	0
ENST00000219919.9:chr15:+|14|2849:186:1074|canonical|ATG	ENSG00000103569.10	AQP9	protein_coding	chr15	+	58138565	58184135	888	2849	186	canonical	ATG	5e-05	1	1	4.15	1	Cell_membrane	0.713	0	0	0	0.138	0.486	0.025	0.037	0.447	ENSMUST00000074465.8:9:-|15|2646:207:1095|canonical|ATG	ENSDART00000075513:7:+|4|2554:63:939|canonical|ATG	C01G6.1b.2:II:-|3|1222:22:880|canonical|ATG	YFL054C:VI:-|4|1995:35:1976|canonical|ATG
ENST00000220003.14:chr15:+|25|2743:573:597|uORF|ATG	ENSG00000103653.17	CSK	protein_coding	chr15	+	74782651	74782675	24	2743	573	uORF	ATG	0.70573	0	0	-4.15	0.0097	Extracellular	0.162	0.188	0.11	0.383	0.138	0.031	0.001	0.001	0.015	0	0	0	0
ENST00000220003.14:chr15:+|27|2743:596:680|uORF|ATG	ENSG00000103653.17	CSK	protein_coding	chr15	+	74782674	74798270	84	2743	596	uORF	ATG	0.23809	0	0	-5.28	0.0402	Mitochondrion	0.027	0.103	0.097	0.377	0.138	0.001	0	0	0	ENSMUST00000034863.7:9:-|35|2749:614:698|uORF|ATG	0	0	0
ENST00000220003.14:chr15:+|37|2743:707:2060|canonical|ATG	ENSG00000103653.17	CSK	protein_coding	chr15	+	74798297	74802513	1353	2743	707	canonical	ATG	0	1	0	6.72	1	Cytoplasm	0.073	0.043	0.667	0.008	0.138	0.006	0.011	0.001	0.022	ENSMUST00000034863.7:9:-|43|2749:722:2075|canonical|ATG	ENSDART00000098076:25:-|69|2944:574:1927|canonical|ATG	Y48G1C.2b.1:I:+|1|2602:1:1876|canonical|ATG	YAR019C:I:-|3|3015:71:2996|canonical|ATG
ENST00000220058.9:chr15:-|1|2746:27:1197|canonical|ATG	ENSG00000103707.10	MTFMT	protein_coding	chr15	-	65003061	65029613	1170	2746	27	canonical	ATG	5e-05	1	0	3.68	1	Mitochondrion	0.394	0.002	0.004	0	0.138	0	0	0	0	ENSMUST00000074792.6:9:+|6|2042:33:1194|canonical|ATG	ENSDART00000053814:7:+|34|1655:303:1476|canonical|ATG	F36H1.6.1:IV:+|1|2864:3:2730|canonical|ATG	YBL013W:II:+|8|1525:131:1328|truncation|ATG
ENST00000220058.9:chr15:-|8|2746:70:259|iORF|ATG	ENSG00000103707.10	MTFMT	protein_coding	chr15	-	65027017	65029570	189	2746	70	iORF	ATG	0.04279	0	0	-7.85	0.3312	Nucleus	0.016	0.781	0.191	0.006	0.138	0.007	0	0	0	0	0	0	0
ENST00000220062.9:chr15:-|11|2519:157:958|canonical|ATG	ENSG00000103710.11	RASL12	protein_coding	chr15	-	65054898	65067835	801	2519	157	canonical	ATG	0.00025	1	0	6.04	1	Cytoplasm	0.265	0.283	0.328	0.014	0.138	0.079	0.019	0.039	0.008	ENSMUST00000085453.5:9:+|3|2390:41:842|canonical|ATG	ENSDART00000052322:7:+|14|2817:142:778|canonical|ATG	Y71F9AR.2.1:I:-|1|785:1:736|canonical|ATG	YCR027C:III:-|16|928:211:841|canonical|ATG
ENST00000220166.10:chr15:-|6|2145:66:1074|canonical|ATG	ENSG00000103811.18	CTSH	protein_coding	chr15	-	78922129	78944981	1008	2145	66	canonical	ATG	0.00023	1	0	4.72	1	Extracellular	0.003	0	0.002	0.643	0.138	0.004	0.05	0	0.299	ENSMUST00000034915.14:9:+|14|1617:284:1286|canonical|ATG	ENSDART00000060245:18:+|7|1374:80:1073|canonical|ATG	T03E6.7b.1:V:-|1|1186:1:1012|extension|ATG	0
ENST00000220325.9:chr15:-|4|6401:64:1690|canonical|ATG	ENSG00000103966.11	EHD4	protein_coding	chr15	-	41900644	41972494	1626	6401	64	canonical	ATG	6e-05	1	0	6.77	1	Mitochondrion	0.319	0.058	0.294	0.007	0.138	0.067	0.013	0.054	0.022	ENSMUST00000028755.7:2:-|9|3730:132:1758|canonical|ATG	ENSDART00000076481:17:-|14|2052:203:1844|truncation|ATG	W06H8.1a.1:V:+|1|2906:17:2525|extension|ATG	YBL047C:II:-|13|4366:201:4347|canonical|ATG
ENST00000220420.10:chr15:-|50|2843:563:2243|truncation|ATG	ENSG00000104055.17	TGM5	protein_coding	chr15	-	43233190	43256639	1680	2843	563	truncation	ATG	2e-05	1	0	4.51	1	Cytoplasm	0.103	0.153	0.57	0.028	0.138	0.073	0.033	0.028	0.049	ENSMUST00000028721.7:2:-|14|2613:171:2346|canonical|ATG	ENSDART00000171265:6:-|1|2402:1:2059|canonical|ATG	0	0
ENST00000220429.12:chr15:-|12|2726:170:1358|canonical|ATG	ENSG00000104064.18	GABPB1	protein_coding	chr15	-	50278631	50309798	1188	2726	170	canonical	ATG	0.00014	1	0	5.39	1	Cytoplasm	0.128	0.272	0.566	0.003	0.138	0.023	0.016	0.019	0.023	ENSMUST00000110425.8:2:-|16|4153:214:1366|canonical|ATG	ENSDART00000157709:18:-|4|1162:26:1118|canonical|ATG	B0350.2e.1:IV:+|7|5860:128:5654|canonical|ATG	YDR264C:IV:-|6|2712:128:2423|canonical|ATG
ENST00000220478.8:chr15:+|12|3160:254:1661|canonical|ATG	ENSG00000104112.9	SCG3	protein_coding	chr15	+	51681755	51719526	1407	3160	254	canonical	ATG	1e-05	1	0	4.58	1	Endoplasmic_reticulum	0.259	0	0.001	0.146	0.138	0.053	0.74	0.024	0.028	ENSMUST00000034699.7:9:-|12|2384:332:1748|canonical|ATG	ENSDART00000122930:18:-|9|2367:220:1657|canonical|ATG	0	0
ENST00000220496.9:chr15:-|2|3721:28:943|canonical|ATG	ENSG00000104129.10	DNAJC17	protein_coding	chr15	-	40767939	40807446	915	3721	28	canonical	ATG	2e-05	1	0	5	1	Cytoplasm	0.038	0.426	0.502	0	0.138	0.011	0.003	0.008	0.042	ENSMUST00000038439.3:2:-|2|1008:31:943|canonical|ATG	ENSDART00000161202:17:-|2|1087:37:961|canonical|ATG	T23B12.7.1:V:-|1|976:10:901|canonical|ATG	YER048C:V:-|8|1392:106:1282|canonical|ATG
ENST00000220507.5:chr15:-|5|1650:96:807|canonical|ATG	ENSG00000104140.7	RHOV	protein_coding	chr15	-	40873057	40874139	711	1650	96	canonical	ATG	0.0001	1	0	6.91	1	Cell_membrane	0.47	0.167	0.251	0.02	0.138	0.454	0.004	0.044	0.02	ENSMUST00000037360.7:2:-|11|1703:150:861|canonical|ATG	ENSDART00000103355:20:+|10|1933:130:838|canonical|ATG	F22E12.2.1:V:+|1|800:1:625|canonical|ATG	YLR229C:XII:-|13|912:249:825|canonical|ATG
ENST00000220509.10:chr15:+|21|3875:320:3242|canonical|ATG	ENSG00000104142.11	VPS18	protein_coding	chr15	+	40894768	40903341	2922	3875	320	canonical	ATG	0	1	0	7.59	1	Cytoplasm	0.088	0.148	0.679	0.001	0.138	0.025	0.014	0.028	0.053	ENSMUST00000037280.4:2:+|25|4054:299:3221|canonical|ATG	ENSDART00000103352:20:-|31|3544:328:3253|canonical|ATG	W06B4.3.1:II:+|1|3246:2:3083|canonical|ATG	YLR148W:XII:+|2|3040:81:2838|canonical|ATG
ENST00000220514.8:chr15:-|2|1201:31:721|canonical|ATG	ENSG00000104147.9	OIP5	protein_coding	chr15	-	41309753	41332561	690	1201	31	canonical	ATG	0	1	0	0.46	1	Nucleus	0.157	0.53	0.368	0	0.138	0.018	0.001	0.004	0.003	ENSMUST00000123818.1:2:-|1|1082:9:735|canonical|ATG	ENSDART00000146144:13:+|9|758:83:674|canonical|ATG	0	0
ENST00000220531.9:chr15:+|10|3778:66:585|canonical|ATG	ENSG00000104164.12	BLOC1S6	protein_coding	chr15	+	45587443	45606514	519	3778	66	canonical	ATG	0.00053	1	0	4.55	1	Nucleus	0.043	0.81	0.185	0	0.138	0.001	0	0.001	0.001	ENSMUST00000005954.8:2:+|11|3484:121:640|canonical|ATG	ENSDART00000142945:18:-|21|870:158:629|canonical|ATG	0	0
ENST00000220562.9:chr8:+|15|8221:212:260|uORF|ATG	ENSG00000012232.9	EXTL3	protein_coding	chr8	+	28713508	28715590	48	8221	212	uORF	ATG	0.46593	0	0	-8.1	0.0149	Mitochondrion	0.321	0.116	0.056	0.244	0.138	0.053	0.002	0.005	0.012	0	0	0	0
ENST00000220562.9:chr8:+|26|8221:337:388|uORF|ATG	ENSG00000012232.9	EXTL3	protein_coding	chr8	+	28715667	28715718	51	8221	337	uORF	ATG	0.44471	0	0	-4.83	0.0172	Extracellular	0.269	0.004	0.011	0.535	0.138	0.252	0	0.001	0.023	0	0	0	0
ENST00000220562.9:chr8:+|29|8221:377:572|uORF|ATG	ENSG00000012232.9	EXTL3	protein_coding	chr8	+	28715707	28715902	195	8221	377	uORF	ATG	0.04101	0	0	-5.23	0.3596	Extracellular	0.07	0.008	0.01	0.709	0.138	0.001	0	0	0.002	ENSMUST00000225633.1:14:-|31|6013:377:521|uORF|ATG	0	0	0
ENST00000220562.9:chr8:+|2|8221:20:149|uORF|ATG	ENSG00000012232.9	EXTL3	protein_coding	chr8	+	28701519	28701648	129	8221	20	uORF	ATG	0.11697	0	0	-4.57	0.1076	Mitochondrion	0.198	0.284	0.18	0.054	0.138	0.003	0	0	0	0	0	0	0
ENST00000220562.9:chr8:+|35|8221:463:496|uORF|ATG	ENSG00000012232.9	EXTL3	protein_coding	chr8	+	28715793	28715826	33	8221	463	uORF	ATG	0.60941	0	0	-7.46	0.0106	Extracellular	0.129	0.006	0.01	0.646	0.138	0.026	0.03	0.108	0.107	0	0	0	0
ENST00000220562.9:chr8:+|44|8221:577:646|uORF|ATG	ENSG00000012232.9	EXTL3	protein_coding	chr8	+	28715907	28715976	69	8221	577	uORF	ATG	0.32241	0	0	-2.31	0.0299	Extracellular	0	0.001	0.002	0.996	0.138	0	0	0	0	0	0	0	0
ENST00000220562.9:chr8:+|56|8221:676:703|uORF|ATG	ENSG00000012232.9	EXTL3	protein_coding	chr8	+	28716006	28716033	27	8221	676	uORF	ATG	0.67837	0	0	1.64	0.0279	Plastid	0.271	0.157	0.125	0.202	0.138	0.033	0.001	0.003	0.046	0	0	0	0
ENST00000220562.9:chr8:+|63|8221:729:3489|canonical|ATG	ENSG00000012232.9	EXTL3	protein_coding	chr8	+	28716059	28750866	2760	8221	729	canonical	ATG	8e-05	1	1	7.48	1	Golgi_apparatus	0.971	0	0	0	0.138	0.003	0.41	0.569	0.016	ENSMUST00000225633.1:14:-|64|6013:704:3464|canonical|ATG	ENSDART00000148892:20:-|47|3704:540:3294|canonical|ATG	K01G5.6.2:III:+|3|2692:98:2543|canonical|ATG	0
ENST00000220592.10:chr8:-|5|14595:128:2708|canonical|ATG	ENSG00000123908.12	AGO2	protein_coding	chr8	-	140532043	140635506	2580	14595	128	canonical	ATG	0	1	0	7.32	1	Cytoplasm	0.082	0.305	0.601	0.001	0.138	0.014	0.001	0.001	0.001	ENSMUST00000044113.11:15:-|5|13800:154:2737|canonical|ATG	ENSDART00000087187:19:+|18|2966:200:2822|canonical|ATG	F48F7.1b.1:X:+|17|5001:376:3448|canonical|ATG	0
ENST00000220597.4:chr8:-|23|10744:304:328|uORF|ATG	ENSG00000076641.4	PAG1	protein_coding	chr8	-	81111741	81111765	24	10744	304	uORF	ATG	0.71855	0	0	-6.49	0.0088	Mitochondrion	0.179	0.332	0.094	0.162	0.138	0.008	0	0	0.001	0	0	0	0
ENST00000220597.4:chr8:-|47|10744:651:675|uORF|ATG	ENSG00000076641.4	PAG1	protein_coding	chr8	-	80993264	80993288	24	10744	651	uORF	ATG	0.71855	0	0	-7.59	0.0086	Nucleus	0.082	0.411	0.285	0.126	0.138	0.003	0	0	0.002	0	0	0	0
ENST00000220597.4:chr8:-|56|10744:712:2011|canonical|ATG	ENSG00000076641.4	PAG1	protein_coding	chr8	-	80976543	80993227	1299	10744	712	canonical	ATG	5e-05	1	1	5.44	1	Golgi_apparatus	0.96	0.002	0	0.003	0.138	0.289	0.1	0.582	0.023	ENSMUST00000161949.7:3:-|51|8256:679:1969|canonical|ATG	ENSDART00000181780:19:-|33|4477:379:1597|canonical|ATG	0	0
ENST00000220597.4:chr8:-|6|10744:72:78|uORF|ATG	ENSG00000076641.4	PAG1	protein_coding	chr8	-	81111991	81111997	6	10744	72	uORF	ATG	0.99466	0	0	-6.6	0.0066	Cell_membrane	0.592	0.068	0.093	0.081	0.138	0.199	0.082	0.12	0.126	0	0	0	0
ENST00000220616.9:chr8:+|2|8455:44:8351|canonical|ATG	ENSG00000042832.12	TG	protein_coding	chr8	+	132867000	133134794	8307	8455	44	canonical	ATG	0	1	0	3.31	1	Extracellular	0.014	0.002	0.005	0.963	0.138	0.015	0.008	0	0.007	ENSMUST00000065916.13:15:+|2|8454:40:8341|canonical|ATG	ENSDART00000016386:16:-|2|8356:25:8227|truncation|ATG	F55D10.3.1:X:+|2|2434:18:2211|canonical|ATG	0
ENST00000220659.11:chr8:-|11|2560:79:1339|canonical|ATG	ENSG00000104221.13	BRF2	protein_coding	chr8	-	37844489	37849783	1260	2560	79	canonical	ATG	1e-05	1	0	5.78	1	Nucleus	0.246	0.74	0.235	0	0.138	0.018	0.001	0.002	0	ENSMUST00000033877.5:8:-|10|1899:107:1370|canonical|ATG	ENSDART00000169493:10:-|40|2275:448:1462|truncation|ATG	W03F9.5.1:V:+|1|1240:7:928|canonical|ATG	YGR246C:VII:-|3|1927:65:1856|canonical|ATG
ENST00000220669.10:chr8:-|2|2184:20:827|canonical|ATG	ENSG00000104231.11	ZFAND1	protein_coding	chr8	-	81702694	81721281	807	2184	20	canonical	ATG	0.00013	1	0	4.48	1	Nucleus	0.077	0.732	0.251	0.001	0.138	0.005	0	0	0.002	ENSMUST00000037839.11:3:-|3|1610:22:829|canonical|ATG	ENSDART00000009473:24:+|3|967:20:833|canonical|ATG	F58E10.4.1:V:+|13|1059:247:856|canonical|ATG	YNL155W:XIV:+|12|1104:165:990|canonical|ATG
ENST00000220676.2:chr8:+|9|7071:120:6591|canonical|ATG	ENSG00000104237.11	RP1	protein_coding	chr8	+	54620966	54630353	6471	7071	120	canonical	ATG	0	1	0	-2.93	1	Nucleus	0.032	0.613	0.382	0	0.138	0.004	0	0.001	0.001	ENSMUST00000027032.5:1:-|8|6869:128:6416|canonical|ATG	ENSDART00000043855:1:+|69|4524:797:2975|canonical|ATG	Y79H2A.11a.1:III:+|3|2782:78:2487|canonical|ATG	0
ENST00000220751.5:chr8:+|17|2516:246:1869|canonical|ATG	ENSG00000104312.8	RIPK2	protein_coding	chr8	+	89758060	89790416	1623	2516	246	canonical	ATG	0	1	0	3.1	1	Cytoplasm	0.055	0.252	0.628	0.003	0.138	0.014	0.003	0.009	0.01	ENSMUST00000037035.11:4:-|11|2692:252:1872|canonical|ATG	ENSDART00000188132:10:-|35|6081:566:3074|canonical|ATG	Y73B6A.5e.1:IV:-|11|3208:164:2510|canonical|ATG	YLR362W:XII:+|1|2247:20:2204|extension|ATG
ENST00000220751.5:chr8:+|6|2516:92:113|uORF|ATG	ENSG00000104312.8	RIPK2	protein_coding	chr8	+	89757906	89757927	21	2516	92	uORF	ATG	0.74359	0	0	-5.99	0.0087	Cell_membrane	0.987	0	0	0.009	0.138	0.695	0.004	0.029	0.027	0	0	0	0
ENST00000220763.10:chr8:+|8|1932:196:1615|canonical|ATG	ENSG00000104324.16	CPQ	protein_coding	chr8	+	96784897	97143183	1419	1932	196	canonical	ATG	0	1	0	4.7	1	Extracellular	0.021	0.001	0.075	0.661	0.138	0.002	0.101	0	0.035	ENSMUST00000042167.9:15:+|24|1923:216:1629|canonical|ATG	ENSDART00000010881:15:+|3|2395:55:2293|canonical|ATG	0	YDR415C:IV:-|2|2768:70:1195|canonical|ATG
ENST00000220764.7:chr8:+|2|2760:17:1025|canonical|ATG	ENSG00000104325.7	DECR1	protein_coding	chr8	+	90001492	90051897	1008	2760	17	canonical	ATG	0.00018	1	0	4.27	1	Mitochondrion	0.323	0	0.002	0	0.138	0	0	0	0	ENSMUST00000029877.8:4:-|9|2959:157:1165|canonical|ATG	ENSDART00000139069:16:+|12|1540:110:1112|canonical|ATG	F53C11.3.1:V:+|6|1100:91:1033|canonical|ATG	YNL202W:XIV:+|5|1052:145:1033|extension|ATG
ENST00000220764.7:chr8:+|86|2760:1068:1122|dORF|ATG	ENSG00000104325.7	DECR1	protein_coding	chr8	+	90051940	90051994	54	2760	1068	dORF	ATG	0.40864	0	0	-7.3	0.0181	Extracellular	0.016	0.001	0.007	0.882	0.138	0	0.001	0	0.001	0	0	0	0
ENST00000220772.8:chr8:-|14|4464:315:1260|canonical|ATG	ENSG00000104332.12	SFRP1	protein_coding	chr8	-	41265166	41309159	945	4464	315	canonical	ATG	6e-05	1	1	5.94	1	Extracellular	0.063	0.001	0.001	0.684	0.138	0.02	0.19	0.039	0.061	ENSMUST00000033952.7:8:+|14|4372:284:1229|canonical|ATG	ENSDART00000080143:10:-|12|1527:165:1068|canonical|ATG	Y73B6BL.21a.1:IV:-|3|1139:35:977|truncation|ATG	0
ENST00000220809.9:chr8:-|186|3062:2004:2118|dORF|ATG	ENSG00000104368.19	PLAT	protein_coding	chr8	-	42175662	42175776	114	3062	2004	dORF	ATG	0.14281	0	0	-6.9	0.0779	Mitochondrion	0.143	0.168	0.1	0.351	0.138	0.003	0	0	0	0	0	0	0
ENST00000220809.9:chr8:-|8|3062:99:1788|canonical|ATG	ENSG00000104368.19	PLAT	protein_coding	chr8	-	42175992	42193185	1689	3062	99	canonical	ATG	0	1	0	4.39	1	Extracellular	0.018	0	0	0.946	0.138	0.014	0.006	0.001	0.032	ENSMUST00000033941.6:8:+|5|2525:108:1788|canonical|ATG	ENSDART00000147275:8:-|10|1995:120:1857|canonical|ATG	C07G1.1.1:IV:+|9|3048:136:2992|canonical|ATG	0
ENST00000220812.3:chr8:-|19|896:185:860|canonical|ATG	ENSG00000104371.5	DKK4	protein_coding	chr8	-	42374099	42377045	675	896	185	canonical	ATG	0.0001	1	0	3.69	1	Extracellular	0.001	0.002	0.002	0.993	0.138	0	0	0	0	ENSMUST00000033936.7:8:+|9|1315:141:807|canonical|ATG	ENSDART00000122271:12:+|2|1133:48:768|truncation|ATG	0	0
ENST00000220822.12:chr8:+|4|3645:60:1137|canonical|ATG	ENSG00000104381.14	GDAP1	protein_coding	chr8	+	74350461	74364367	1077	3645	60	canonical	ATG	3e-05	1	1	5.57	1	Mitochondrion	0.995	0.001	0.002	0	0.138	0.019	0.215	0.006	0	ENSMUST00000026879.7:1:+|11|3949:111:1188|canonical|ATG	ENSDART00000047082:23:+|1|1104:1:1105|canonical|ATG	D1053.1.1:X:-|6|1008:141:786|canonical|ATG	0
ENST00000220847.8:chr8:+|21|3297:322:3298|canonical|ATG	ENSG00000129292.21	PHF20L1	protein_coding	chr8	+	132777828	132845923	2976	3297	322	canonical	ATG	0	1	0	3.77	1	Nucleus	0.033	0.819	0.171	0	0.138	0.006	0	0.002	0.001	ENSMUST00000230948.1:15:+|25|6584:306:3270|canonical|ATG	ENSDART00000002930:16:-|13|4381:152:3503|canonical|ATG	F15E6.1.1:IV:+|3|5449:51:4923|canonical|ATG	YPL181W:XVI:+|14|1815:210:1731|canonical|ATG
ENST00000220849.10:chr8:-|2|2022:16:1354|canonical|ATG	ENSG00000104408.11	EIF3E	protein_coding	chr8	-	108201884	108248702	1338	2022	16	canonical	ATG	0	1	0	6.02	1	Cytoplasm	0.038	0.143	0.627	0.004	0.138	0.007	0.047	0.048	0.117	ENSMUST00000022960.3:15:-|1|1506:28:1366|canonical|ATG	ENSDART00000023926:19:-|59|3883:301:1642|canonical|ATG	B0511.10.1:I:-|1|1648:7:1306|canonical|ATG	0
ENST00000220853.8:chr8:+|3|3527:36:930|canonical|ATG	ENSG00000104412.8	EMC2	protein_coding	chr8	+	108443658	108486598	894	3527	36	canonical	ATG	0.00045	1	0	5.12	1	Nucleus	0.032	0.629	0.351	0	0.138	0.004	0.004	0.004	0.005	ENSMUST00000022962.7:15:+|4|1231:58:952|canonical|ATG	ENSDART00000023238:16:+|5|1475:76:970|canonical|ATG	Y57G7A.10.1:II:-|1|1067:18:903|canonical|ATG	0
ENST00000220856.6:chr8:+|1|1205:9:852|canonical|ATG	ENSG00000104415.14	CCN4	protein_coding	chr8	+	133191144	133227710	843	1205	9	canonical	ATG	0	1	0	4.9	1	Extracellular	0	0	0	0.998	0.138	0	0	0	0.001	ENSMUST00000005255.8:15:+|23|5097:247:1351|canonical|ATG	ENSDART00000063028:20:+|8|2119:187:1225|canonical|ATG	0	0
ENST00000220876.12:chr8:+|6|1903:80:620|canonical|ATG	ENSG00000104435.14	STMN2	protein_coding	chr8	+	79611195	79664874	540	1903	80	canonical	ATG	0.00054	1	0	6.16	1	Golgi_apparatus	0.412	0.164	0.179	0.015	0.138	0.05	0.071	0.291	0.082	ENSMUST00000029002.8:3:+|21|2073:253:793|canonical|ATG	ENSDART00000103815:16:-|12|2102:117:660|canonical|ATG	0	0
ENST00000220913.10:chr8:+|7|2481:179:575|canonical|ATG	ENSG00000104472.10	CHRAC1	protein_coding	chr8	+	140511499	140515247	396	2481	179	canonical	ATG	0.00241	1	0	4.64	0.9996	Nucleus	0.159	0.764	0.14	0.001	0.138	0.001	0.003	0.003	0.004	ENSMUST00000089765.8:15:+|4|871:46:436|canonical|ATG	ENSDART00000062080:19:-|6|936:49:409|canonical|ATG	Y53F4B.3.1:II:-|1|617:10:550|canonical|ATG	YOR358W:XV:+|16|1176:206:935|canonical|ATG
ENST00000220931.11:chr8:-|14|3476:74:86|uORF|ATG	ENSG00000104490.18	NCALD	protein_coding	chr8	-	101790884	101790896	12	3476	74	uORF	ATG	0.88219	0	0	-4.42	0.0076	Extracellular	0.013	0	0	0.905	0.138	0.043	0	0	0.051	0	0	0	0
ENST00000220931.11:chr8:-|5|3476:24:108|uORF|ATG	ENSG00000104490.18	NCALD	protein_coding	chr8	-	101790862	101790946	84	3476	24	uORF	ATG	0.24056	0	0	-2.49	0.0444	Extracellular	0.02	0.001	0.003	0.793	0.138	0	0	0	0	0	0	0	0
ENST00000220940.2:chr8:+|8|728:91:568|canonical|ATG	ENSG00000104499.7	GML	protein_coding	chr8	+	142840437	142846690	477	728	91	canonical	ATG	0.00036	0	0	0.27	0.9998	Extracellular	0.225	0	0.001	0.744	0.138	0.114	0.055	0.001	0.08	ENSMUST00000096399.7:15:+|11|808:161:662|truncation|ATG	0	0	0
ENST00000220959.8:chr8:-|25|9418:456:8853|canonical|ATG	ENSG00000104517.13	UBR5	protein_coding	chr8	-	102254301	102412234	8397	9418	456	canonical	ATG	0	1	0	6.58	1	Cytoplasm	0.028	0.384	0.601	0	0.138	0.013	0	0.001	0.001	ENSMUST00000226414.1:15:-|1|8397:1:8398|canonical|ATG	ENSDART00000035761:16:-|1|8388:1:8389|canonical|ATG	F36A2.13.1:I:-|6|9286:82:8917|canonical|ATG	YDR457W:IV:+|12|9998:172:9979|canonical|ATG
ENST00000220966.10:chr8:-|5|2678:31:892|canonical|ATG	ENSG00000104524.14	PYCR3	protein_coding	chr8	-	143605699	143609584	861	2678	31	canonical	ATG	3e-05	1	0	4.95	1	Cytoplasm	0.124	0.13	0.54	0.005	0.138	0.057	0.003	0.001	0.001	ENSMUST00000053918.8:15:-|5|1339:95:920|canonical|ATG	ENSDART00000002787:20:+|5|1908:54:921|canonical|ATG	M153.1.1:X:+|2|998:14:896|canonical|ATG	YER023W:V:+|4|1152:74:935|canonical|ATG
ENST00000221086.8:chr8:+|3|7081:74:1724|canonical|ATG	ENSG00000104643.10	MTMR9	protein_coding	chr8	+	11284888	11322788	1650	7081	74	canonical	ATG	4e-05	1	0	6.67	1	Cytoplasm	0.079	0.365	0.526	0.001	0.138	0.01	0.015	0.036	0.029	ENSMUST00000058679.6:14:-|22|2570:344:1982|canonical|ATG	ENSDART00000193590:20:+|49|2286:637:2287|canonical|ATG	Y39H10A.3a.1:V:+|1|1844:3:1713|canonical|ATG	YJR110W:X:+|11|2383:228:2295|canonical|ATG
ENST00000221114.8:chr8:+|11|1054:92:98|iORF|ATG	ENSG00000104671.8	DCTN6	protein_coding	chr8	+	30164163	30164169	6	1054	92	iORF	ATG	0.9449	0	0	-5.83	0.0073	Cell_membrane	0.592	0.068	0.093	0.081	0.138	0.199	0.082	0.12	0.126	0	0	0	0
ENST00000221114.8:chr8:+|2|1054:16:589|canonical|ATG	ENSG00000104671.8	DCTN6	protein_coding	chr8	+	30156383	30183173	573	1054	16	canonical	ATG	5e-05	1	0	6.22	1	Cytoplasm	0.065	0.105	0.646	0.009	0.138	0.017	0.005	0.003	0.005	ENSMUST00000033913.10:8:-|24|1249:356:929|canonical|ATG	0	Y54E10A.5.2:I:+|18|954:227:848|extension|ATG	0
ENST00000221130.11:chr8:-|17|3034:205:220|iORF|ATG	ENSG00000104687.14	GSR	protein_coding	chr8	-	30727627	30727642	15	3034	205	iORF	ATG	0.82979	0	0	-5.42	0.0078	Extracellular	0.319	0	0.004	0.609	0.138	0.215	0.021	0.044	0.09	0	0	0	0
ENST00000221130.11:chr8:-|2|3034:12:1581|canonical|ATG	ENSG00000104687.14	GSR	protein_coding	chr8	-	30679519	30727835	1569	3034	12	canonical	ATG	0	1	0	4.66	1	Mitochondrion	0.297	0	0.002	0	0.138	0	0	0	0	ENSMUST00000033992.8:8:+|17|2673:303:1806|canonical|ATG	ENSDART00000127479:14:-|7|1545:43:1546|canonical|ATG	C46F11.2a.1:III:+|10|1590:72:1494|canonical|ATG	YPL091W:XVI:+|1|1511:40:1492|canonical|ATG
ENST00000221132.8:chr8:-|6|2690:42:1449|canonical|ATG	ENSG00000104689.10	TNFRSF10A	protein_coding	chr8	-	23191693	23225061	1407	2690	42	canonical	ATG	0	1	1	-6.66	1	Cell_membrane	0.998	0.001	0	0	0.138	0.942	0.021	0.032	0.003	ENSMUST00000022663.6:14:+|12|3179:189:1335|canonical|ATG	ENSDART00000124871:21:-|12|1686:167:1478|canonical|ATG	0	0
ENST00000221138.9:chr8:-|13|1946:398:1328|canonical|ATG	ENSG00000104695.13	PPP2CB	protein_coding	chr8	-	30786234	30812421	930	1946	398	canonical	ATG	6e-05	1	0	6.49	1	Cytoplasm	0.021	0.07	0.637	0.051	0.138	0.007	0.017	0.004	0.091	ENSMUST00000009774.10:8:+|13|1469:293:1223|canonical|ATG	ENSDART00000151106:21:-|18|1947:299:1229|canonical|ATG	F38H4.9.2:IV:+|2|1741:39:996|canonical|ATG	YDL188C:IV:-|15|1408:207:1341|canonical|ATG
ENST00000221138.9:chr8:-|42|1946:654:660|iORF|ATG	ENSG00000104695.13	PPP2CB	protein_coding	chr8	-	30799595	30799601	6	1946	654	iORF	ATG	0.97037	0	0	-9.6	0.0065	Cell_membrane	0.592	0.068	0.093	0.081	0.138	0.199	0.082	0.12	0.126	0	0	0	0
ENST00000221166.10:chr8:+|165|3271:2830:3073|dORF|ATG	ENSG00000104722.14	NEFM	protein_coding	chr8	+	24918651	24918894	243	3271	2830	dORF	ATG	0.01771	0	0	-4.72	0.6697	Mitochondrion	0.346	0.055	0.066	0.18	0.138	0.013	0.002	0.007	0.008	0	0	0	0
ENST00000221166.10:chr8:+|4|3271:34:2785|canonical|ATG	ENSG00000104722.14	NEFM	protein_coding	chr8	+	24913793	24918606	2751	3271	34	canonical	ATG	0	1	0	5.47	1	Cytoplasm	0.333	0.109	0.326	0	0.138	0.019	0.012	0.224	0.015	ENSMUST00000022638.5:14:-|3|3334:34:2581|canonical|ATG	ENSDART00000080256:21:-|4|3166:77:2627|canonical|ATG	K05B2.3.1:X:-|1|2035:4:1732|canonical|ATG	0
ENST00000221200.9:chr8:-|16|3367:188:1358|canonical|ATG	ENSG00000104756.16	KCTD9	protein_coding	chr8	-	25429856	25458246	1170	3367	188	canonical	ATG	0	1	0	5.57	1	Cytoplasm	0.033	0.061	0.68	0.019	0.138	0.009	0.005	0.009	0.008	ENSMUST00000150768.7:14:+|3|1302:76:1246|canonical|ATG	ENSDART00000134614:8:-|6|1389:117:1275|canonical|ATG	C52B11.2.2:X:+|3|1346:25:841|canonical|ATG	0
ENST00000221233.9:chr19:-|4|998:32:740|canonical|ATG	ENSG00000077348.10	EXOSC5	protein_coding	chr19	-	41386632	41397328	708	998	32	canonical	ATG	6e-05	1	0	6.01	1	Cytoplasm	0.052	0.143	0.491	0.001	0.138	0.011	0.003	0.003	0.002	ENSMUST00000206561.1:7:+|4|1680:46:754|canonical|ATG	ENSDART00000059352:18:-|3|705:14:683|canonical|ATG	C14A4.5.1:II:+|1|747:11:656|canonical|ATG	YGR095C:VII:-|6|792:86:758|canonical|ATG
ENST00000221249.10:chr19:+|30|4617:432:4416|canonical|ATG	ENSG00000032444.17	PNPLA6	protein_coding	chr19	+	7535550	7561562	3984	4617	432	canonical	ATG	0	1	1	7.28	1	Cell_membrane	0.86	0.01	0.032	0.006	0.138	0.478	0.177	0.044	0.013	ENSMUST00000111070.3:8:+|18|4496:209:4259|extension|ATG	ENSDART00000140890:1:-|18|7644:103:4132|canonical|ATG	ZK370.4a.1:III:-|1|4299:1:4030|canonical|ATG	YML059C:XIII:-|4|5143:84:5124|canonical|ATG
ENST00000221264.8:chr19:-|26|1610:428:1301|canonical|ATG	ENSG00000011422.12	PLAUR	protein_coding	chr19	-	43648889	43670120	873	1610	428	canonical	ATG	0	1	0	0.8	1	Cell_membrane	0.999	0	0	0	0.138	0.985	0.013	0.001	0	ENSMUST00000002284.10:7:+|2|1506:27:1011|canonical|ATG	0	0	0
ENST00000221265.8:chr19:-|14|2200:243:1839|canonical|ATG	ENSG00000006712.15	PAF1	protein_coding	chr19	-	39385990	39390864	1596	2200	243	canonical	ATG	0	1	0	6.75	1	Nucleus	0.047	0.958	0.041	0	0.138	0	0	0.001	0	ENSMUST00000003529.8:7:+|18|2003:258:1866|canonical|ATG	ENSDART00000168722:15:+|12|1221:100:1222|truncation|ATG	C55A6.9.1:V:+|9|1470:114:1392|canonical|ATG	0
ENST00000221283.10:chr19:+|1|1885:41:1823|canonical|ATG	ENSG00000076944.17	STXBP2	protein_coding	chr19	+	7637149	7647810	1782	1885	41	canonical	ATG	0	1	0	6.76	1	Cytoplasm	0.073	0.066	0.732	0.002	0.138	0.069	0.012	0.008	0.007	ENSMUST00000160708.7:8:+|17|2908:148:1996|extension|ATG	ENSDART00000031234:3:+|2|2529:19:1807|canonical|ATG	F27D9.1a.1:X:+|7|2616:37:1813|canonical|ATG	YDR164C:IV:-|9|2328:66:2241|canonical|ATG
ENST00000221307.13:chr19:+|6|5053:51:1614|canonical|ATG	ENSG00000186529.16	CYP4F3	protein_coding	chr19	+	15641415	15659385	1563	5053	51	canonical	ATG	0	1	1	3.18	1	Endoplasmic_reticulum	0.981	0	0.001	0.001	0.138	0.013	0.96	0.017	0.003	ENSMUST00000003574.4:8:-|4|1702:50:1625|canonical|ATG	ENSDART00000076955:16:-|1|1808:1:1531|canonical|ATG	Y17G9B.3.1:IV:+|2|1568:12:1500|canonical|ATG	YHR007C:VIII:-|8|1880:176:1769|canonical|ATG
ENST00000221315.10:chr19:-|10|4637:217:247|uORF|ATG	ENSG00000256087.7	ZNF432	protein_coding	chr19	-	52046958	52046988	30	4637	217	uORF	ATG	0.64162	0	0	-7.95	0.0098	Extracellular	0.193	0.02	0.001	0.778	0.138	0.037	0.005	0.007	0.123	0	0	0	0
ENST00000221315.10:chr19:-|18|4637:337:2296|canonical|ATG	ENSG00000256087.7	ZNF432	protein_coding	chr19	-	52033719	52046868	1959	4637	337	canonical	ATG	0	1	0	1.58	1	Nucleus	0.004	0.988	0.012	0	0.138	0	0	0	0	ENSMUST00000108205.8:7:-|16|3711:221:2261|canonical|ATG	ENSDART00000151336:19:+|21|2431:256:1771|truncation|ATG	Y55F3AM.14.1:IV:-|2|2190:52:2041|canonical|ATG	YJL056C:X:-|1|2683:21:2664|canonical|ATG
ENST00000221315.10:chr19:-|9|4637:185:215|uORF|ATG	ENSG00000256087.7	ZNF432	protein_coding	chr19	-	52046990	52047020	30	4637	185	uORF	ATG	0.64162	0	0	-6.99	0.01	Nucleus	0.247	0.694	0.139	0.01	0.138	0.043	0.004	0.005	0.002	0	0	0	0
ENST00000221327.8:chr19:-|22|4335:283:2362|canonical|ATG	ENSG00000167384.11	ZNF180	protein_coding	chr19	-	44476401	44500240	2079	4335	283	canonical	ATG	0	1	0	1.34	1	Nucleus	0.077	0.958	0.042	0	0.138	0	0	0	0	ENSMUST00000068975.5:7:+|57|3901:346:2314|canonical|ATG	ENSDART00000191235:15:+|18|1744:236:1745|canonical|ATG	C27A12.3.1:I:+|1|1677:26:1388|canonical|ATG	YJL056C:X:-|1|2683:21:2664|canonical|ATG
ENST00000221327.8:chr19:-|46|4335:578:584|iORF|ATG	ENSG00000167384.11	ZNF180	protein_coding	chr19	-	44479315	44479321	6	4335	578	iORF	ATG	0.98677	0	0	-9.08	0.0064	Cell_membrane	0.592	0.068	0.093	0.081	0.138	0.199	0.082	0.12	0.126	0	0	0	0
ENST00000221327.8:chr19:-|6|4335:87:165|uORF|ATG	ENSG00000167384.11	ZNF180	protein_coding	chr19	-	44500358	44500436	78	4335	87	uORF	ATG	0.27037	0	0	-6.72	0.0324	Mitochondrion	0.244	0.01	0.022	0.117	0.138	0.014	0	0.002	0.002	0	0	0	0
ENST00000221355.10:chr19:-|14|3538:158:551|uORF|ATG	ENSG00000128000.17	ZNF780B	protein_coding	chr19	-	40036566	40050325	393	3538	158	uORF	ATG	0.00267	1	0	-3.59	0.9966	Mitochondrion	0.336	0.173	0.12	0.085	0.138	0.025	0.005	0.006	0.028	ENSMUST00000109128.7:11:-|12|2782:147:417|uORF|ATG	0	0	0
ENST00000221355.10:chr19:-|52|3538:563:572|uORF|ATG	ENSG00000128000.17	ZNF780B	protein_coding	chr19	-	40036545	40036554	9	3538	563	uORF	ATG	0.9315	0	0	-6.81	0.0068	Extracellular	0.611	0.004	0.003	0.234	0.138	0.223	0.107	0.221	0.021	0	0	0	0
ENST00000221363.8:chr19:-|3|3170:34:3067|canonical|ATG	ENSG00000104774.13	MAN2B1	protein_coding	chr19	-	12646619	12666701	3033	3170	34	canonical	ATG	0	1	0	3.38	1	Endoplasmic_reticulum	0.16	0.005	0.009	0.191	0.138	0.031	0.349	0.024	0.324	ENSMUST00000034121.10:8:+|1|3822:16:3058|canonical|ATG	ENSDART00000004780:11:-|4|3346:38:2987|canonical|ATG	F55D10.1.3:X:+|8|3076:137:3005|canonical|ATG	0
ENST00000221399.8:chr19:-|7|1763:157:1720|canonical|ATG	ENSG00000104804.8	TULP2	protein_coding	chr19	-	48881010	48897868	1563	1763	157	canonical	ATG	0	1	0	-1	1	Nucleus	0.104	0.537	0.323	0.002	0.138	0.079	0.005	0.017	0.008	ENSMUST00000107762.9:7:+|6|1883:48:1737|canonical|ATG	ENSDART00000186451:7:+|15|4012:246:1743|truncation|ATG	F10B5.4.1:II:-|1|1956:1:1282|canonical|ATG	0
ENST00000221403.7:chr19:+|1|1064:24:1029|canonical|ATG	ENSG00000104808.8	DHDH	protein_coding	chr19	+	48933721	48944933	1005	1064	24	canonical	ATG	3e-05	1	0	5.21	1	Cytoplasm	0.118	0.011	0.221	0.213	0.138	0.011	0.064	0.004	0.032	ENSMUST00000011526.6:7:-|4|5323:43:1045|canonical|ATG	ENSDART00000158547:18:-|2|1144:19:1024|canonical|ATG	0	YMR315W:XIII:+|5|1264:118:1168|canonical|ATG
ENST00000221418.9:chr19:-|2|1200:23:1010|canonical|ATG	ENSG00000104823.9	ECH1	protein_coding	chr19	-	38815612	38831772	987	1200	23	canonical	ATG	0	1	0	3.79	1	Mitochondrion	0.38	0	0.006	0	0.138	0	0	0	0	ENSMUST00000066264.12:7:+|11|1267:145:1129|canonical|ATG	ENSDART00000019330:15:-|18|1568:217:1144|canonical|ATG	Y25C1A.13.1:II:-|1|1044:26:920|canonical|ATG	YLR284C:XII:-|9|1016:100:943|canonical|ATG
ENST00000221419.10:chr19:-|2|2142:21:1791|canonical|ATG	ENSG00000104824.18	HNRNPL	protein_coding	chr19	-	38836721	38849966	1770	2142	21	canonical	ATG	0	1	0	6.13	1	Nucleus	0.332	0.894	0.088	0	0.138	0.015	0	0.001	0	ENSMUST00000174548.7:7:+|36|2679:559:2320|canonical|ATG	ENSDART00000051184:5:+|2|1899:23:1634|canonical|ATG	C44B7.2a.1:II:+|1|2007:16:1810|canonical|ATG	0
ENST00000221431.11:chr19:-|3|1924:28:1585|canonical|ATG	ENSG00000104835.15	SARS2	protein_coding	chr19	-	38915605	38930736	1557	1924	28	canonical	ATG	0	1	0	4.91	1	Mitochondrion	0.387	0.001	0.005	0	0.138	0	0	0	0	ENSMUST00000094632.5:7:+|1|1868:15:1572|canonical|ATG	ENSDART00000172482:15:+|4|1751:55:1588|canonical|ATG	W03B1.4a.1:IV:+|1|1397:11:1337|canonical|ATG	YHR011W:VIII:+|15|1549:189:1530|canonical|ATG
ENST00000221448.9:chr19:+|19|1603:197:1484|canonical|ATG	ENSG00000104852.15	SNRNP70	protein_coding	chr19	+	49086414	49108443	1287	1603	197	canonical	ATG	0	1	0	7.6	1	Nucleus	0.03	0.977	0.014	0.003	0.138	0.003	0	0.001	0.001	ENSMUST00000074575.10:7:-|20|1735:245:1592|canonical|ATG	ENSDART00000055279:3:+|18|2488:194:1682|canonical|ATG	K04G7.10.1:III:-|2|1245:6:1005|canonical|ATG	YIL061C:IX:-|2|1128:42:945|canonical|ATG
ENST00000221452.13:chr19:+|6|2258:117:1857|canonical|ATG	ENSG00000104856.14	RELB	protein_coding	chr19	+	45001579	45037790	1740	2258	117	canonical	ATG	0	1	0	5.97	1	Nucleus	0.336	0.985	0.009	0	0.138	0.003	0	0	0	ENSMUST00000094762.9:7:-|14|2209:197:1874|canonical|ATG	ENSDART00000154418:15:+|27|4414:323:2072|canonical|ATG	0	0
ENST00000221455.8:chr19:+|5|2229:94:2119|canonical|ATG	ENSG00000104859.15	CLASRP	protein_coding	chr19	+	45040212	45070845	2025	2229	94	canonical	ATG	0	1	0	7.02	1	Nucleus	0.032	0.996	0.004	0	0.138	0	0	0	0	ENSMUST00000086041.6:7:-|6|2180:93:2100|canonical|ATG	ENSDART00000127825:18:+|4|2758:85:2014|canonical|ATG	F28C1.1.1:V:+|1|2144:4:2023|canonical|ATG	0
ENST00000221459.7:chr19:+|4|746:36:660|canonical|ATG	ENSG00000104863.12	LIN7B	protein_coding	chr19	+	49114404	49118373	624	746	36	canonical	ATG	4e-05	1	0	7.07	1	Cytoplasm	0.061	0.222	0.529	0.002	0.138	0.017	0.004	0.007	0.078	ENSMUST00000003971.9:7:-|3|735:26:650|canonical|ATG	ENSDART00000139644:3:+|12|1587:163:823|truncation|ATG	Y54G11A.10a.1:II:-|1|915:1:631|canonical|ATG	0
ENST00000221462.9:chr19:+|21|2946:347:362|iORF|ATG	ENSG00000104866.11	PPP1R37	protein_coding	chr19	+	45093524	45138525	15	2946	347	iORF	ATG	0.83045	0	0	-8.75	0.0073	Mitochondrion	0.41	0.282	0.038	0.075	0.138	0.052	0.001	0.004	0	0	0	0	0
ENST00000221462.9:chr19:+|5|2946:60:132|uORF|ATG	ENSG00000104866.11	PPP1R37	protein_coding	chr19	+	45093237	45093309	72	2946	60	uORF	ATG	0.29741	0	0	-0.3	0.045	Nucleus	0.078	0.617	0.072	0.146	0.138	0.031	0	0	0	ENSMUST00000058444.9:7:-|79|3816:956:1028|uORF|ATG	0	0	0
ENST00000221462.9:chr19:+|9|2946:148:2224|canonical|ATG	ENSG00000104866.11	PPP1R37	protein_coding	chr19	+	45093325	45146472	2076	2946	148	canonical	ATG	0	1	0	5.29	1	Cytoplasm	0.013	0.088	0.889	0	0.138	0.016	0	0.003	0.003	ENSMUST00000058444.9:7:-|84|3816:1047:3186|canonical|ATG	ENSDART00000113702:18:+|1|4089:7:2767|canonical|ATG	F28C1.3a.1:V:+|13|3143:190:3025|canonical|ATG	0
ENST00000221476.4:chr19:-|2|1556:74:1220|canonical|ATG	ENSG00000104879.5	CKM	protein_coding	chr19	-	45306749	45319713	1146	1556	74	canonical	ATG	0	1	0	6.86	1	Cytoplasm	0.045	0.07	0.691	0.011	0.138	0.014	0.006	0.001	0.017	ENSMUST00000208710.1:7:+|4|2742:142:1288|canonical|ATG	ENSDART00000032481:5:-|14|1584:118:1264|canonical|ATG	F46H5.3a.2:X:-|1|1379:1:1192|canonical|ATG	0
ENST00000221480.6:chr19:-|5|1078:26:752|canonical|ATG	ENSG00000104883.8	PEX11G	protein_coding	chr19	-	7477201	7489010	726	1078	26	canonical	ATG	5e-05	1	0	3.75	1	Peroxisome	0.967	0.005	0.016	0	0.138	0.007	0.168	0.018	0.001	ENSMUST00000004686.12:8:-|7|2870:50:776|canonical|ATG	ENSDART00000160835:11:-|19|1269:199:922|canonical|ATG	C47B2.8.1:I:+|25|1228:496:1141|canonical|ATG	0
ENST00000221485.8:chr19:-|6|2949:149:1832|canonical|ATG	ENSG00000104888.10	SLC17A7	protein_coding	chr19	-	49430518	49441379	1683	2949	149	canonical	ATG	0	1	1	6.81	1	Cell_membrane	0.879	0	0	0	0.138	0.74	0.036	0.015	0.201	ENSMUST00000085374.6:7:+|6|2915:135:1818|canonical|ATG	ENSDART00000104481:3:+|1|1820:29:1778|canonical|ATG	ZK512.6a.1:III:+|1|2184:1:1732|canonical|ATG	0
ENST00000221486.6:chr19:+|8|1164:91:991|canonical|ATG	ENSG00000104889.7	RNASEH2A	protein_coding	chr19	+	12806673	12813466	900	1164	91	canonical	ATG	0.00012	1	0	5.42	1	Cytoplasm	0.03	0.077	0.727	0.002	0.138	0.012	0.007	0.004	0.019	ENSMUST00000109736.8:8:-|85|2981:963:1869|canonical|ATG	ENSDART00000045894:1:-|24|1302:220:1144|canonical|ATG	T13H5.7.1:II:+|1|1108:4:898|canonical|ATG	YNL072W:XIV:+|6|996:53:977|canonical|ATG
ENST00000221494.10:chr19:+|11|1619:116:1511|canonical|ATG	ENSG00000104897.10	SF3A2	protein_coding	chr19	+	2243418	2248546	1395	1619	116	canonical	ATG	0	1	0	7.75	1	Nucleus	0.06	0.881	0.118	0	0.138	0.001	0	0	0	ENSMUST00000148665.7:10:+|50|2213:646:2104|canonical|ATG	ENSDART00000010699:2:-|11|1056:85:922|canonical|ATG	F11A10.2.1:IV:+|1|761:1:670|canonical|ATG	YDL043C:IV:-|4|944:73:874|canonical|ATG
ENST00000221496.5:chr19:+|2|1809:11:1694|canonical|ATG	ENSG00000104899.8	AMH	protein_coding	chr19	+	2249332	2251957	1683	1809	11	canonical	ATG	0	1	0	2.93	1	Extracellular	0.001	0	0.001	0.993	0.138	0	0.003	0	0.002	ENSMUST00000036016.5:10:+|1|1670:6:1671|canonical|ATG	ENSDART00000037557:2:-|1|2941:1:1177|canonical|ATG	0	0
ENST00000221498.7:chr19:+|9|939:123:852|canonical|ATG	ENSG00000104901.7	DKKL1	protein_coding	chr19	+	49363998	49375028	729	939	123	canonical	ATG	3e-05	0	1	1.87	1	Extracellular	0.003	0	0	0.827	0.138	0	0.149	0	0.022	ENSMUST00000033057.8:7:-|37|1149:386:1079|canonical|ATG	0	0	0
ENST00000221504.12:chr19:-|13|2179:259:2152|canonical|ATG	ENSG00000104907.13	TRMT1	protein_coding	chr19	-	13104934	13116399	1893	2179	259	canonical	ATG	0	1	0	4.75	1	Mitochondrion	0.157	0.282	0.225	0.009	0.138	0.025	0.002	0.002	0.001	ENSMUST00000125370.9:8:+|13|2114:189:2094|canonical|ATG	ENSDART00000129393:11:+|22|2733:197:2216|canonical|ATG	ZC376.5.1:V:-|5|1838:156:1737|canonical|ATG	YDR120C:IV:-|2|1953:21:1734|canonical|ATG
ENST00000221538.8:chr19:-|12|2442:133:2287|canonical|ATG	ENSG00000104941.8	RSPH6A	protein_coding	chr19	-	45795868	45815176	2154	2442	133	canonical	ATG	0	1	0	3.67	1	Cytoplasm	0.084	0.378	0.504	0.001	0.138	0.064	0.007	0.013	0.011	ENSMUST00000035521.10:7:+|2|2354:56:2183|canonical|ATG	ENSDART00000097340:5:+|16|1775:160:1735|canonical|ATG	0	0
ENST00000221543.10:chr19:+|12|2095:147:177|iORF|ATG	ENSG00000104946.14	TBC1D17	protein_coding	chr19	+	49878501	49878531	30	2095	147	iORF	ATG	0.62399	0	0	-9.69	0.0099	Extracellular	0.131	0	0	0.654	0.138	0.201	0	0	0.138	0	0	0	0
ENST00000221543.10:chr19:+|20|2095:238:250|iORF|ATG	ENSG00000104946.14	TBC1D17	protein_coding	chr19	+	49880298	49880310	12	2095	238	iORF	ATG	0.87212	0	0	-9.48	0.0069	Extracellular	0.315	0	0	0.589	0.138	0.398	0	0	0.013	0	0	0	0
ENST00000221543.10:chr19:+|2|2095:23:1970|canonical|ATG	ENSG00000104946.14	TBC1D17	protein_coding	chr19	+	49877723	49888624	1947	2095	23	canonical	ATG	0	1	0	6.45	1	Cytoplasm	0.069	0.171	0.698	0	0.138	0.015	0.014	0.021	0.017	ENSMUST00000047085.15:7:-|12|8750:207:2145|canonical|ATG	ENSDART00000017422:3:-|3|2438:28:1948|canonical|ATG	E01G4.1a.1:II:-|2|2080:30:1917|canonical|ATG	YDL234C:IV:-|7|2536:152:2393|canonical|ATG
ENST00000221561.12:chr19:-|13|1884:181:976|canonical|ATG	ENSG00000104964.15	TLE5	protein_coding	chr19	-	3053818	3062927	795	1884	181	canonical	ATG	0.0002	1	0	3.55	1	Nucleus	0.107	0.94	0.058	0	0.138	0	0	0	0	ENSMUST00000002518.8:10:+|4|1411:149:743|canonical|ATG	ENSDART00000105564:22:-|18|1692:360:951|truncation|ATG	W02D3.9.2:I:-|1|2082:18:1857|canonical|ATG	0
ENST00000221561.12:chr19:-|15|1884:194:251|iORF|ATG	ENSG00000104964.15	TLE5	protein_coding	chr19	-	3062857	3062914	57	1884	194	iORF	ATG	0.3776	0	0	-6.19	0.0208	Mitochondrion	0.448	0.006	0.014	0.248	0.138	0.086	0.001	0.002	0.002	0	0	0	0
ENST00000221561.12:chr19:-|34|1884:563:569|iORF|ATG	ENSG00000104964.15	TLE5	protein_coding	chr19	-	3057680	3057686	6	1884	563	iORF	ATG	0.96924	0	0	-10.51	0.0064	Cell_membrane	0.592	0.068	0.093	0.081	0.138	0.199	0.082	0.12	0.126	0	0	0	0
ENST00000221561.12:chr19:-|82|1884:1249:1561|dORF|ATG	ENSG00000104964.15	TLE5	protein_coding	chr19	-	3053233	3053545	312	1884	1249	dORF	ATG	0.00614	0	0	-6.74	0.9049	Nucleus	0.159	0.476	0.173	0.08	0.138	0.012	0.001	0.003	0.002	0	0	0	0
ENST00000221573.11:chr19:+|3|1520:30:1035|canonical|ATG	ENSG00000104976.12	SNAPC2	protein_coding	chr19	+	7920366	7922764	1005	1520	30	canonical	ATG	0	1	0	2.33	1	Nucleus	0.055	0.494	0.485	0	0.138	0.013	0	0.001	0	ENSMUST00000011981.4:8:+|2|1536:43:1123|canonical|ATG	ENSDART00000079364:7:-|8|1833:68:1310|canonical|ATG	0	0
ENST00000221665.5:chr19:-|4|2645:23:47|uORF|ATG	ENSG00000179943.8	FIZ1	protein_coding	chr19	-	55597899	55599495	24	2645	23	uORF	ATG	0.70655	0	0	-2.88	0.0103	Nucleus	0.264	0.73	0.047	0.061	0.138	0.004	0	0.001	0	0	0	0	0
ENST00000221665.5:chr19:-|6|2645:81:1572|canonical|ATG	ENSG00000179943.8	FIZ1	protein_coding	chr19	-	55592449	55597865	1491	2645	81	canonical	ATG	2e-05	1	0	6.35	1	Nucleus	0.029	0.96	0.04	0	0.138	0	0	0	0	ENSMUST00000165320.2:7:-|10|2653:195:1698|canonical|ATG	ENSDART00000137775:4:+|8|1707:115:1708|truncation|ATG	F45B8.4.1:X:-|6|1034:24:1035|canonical|ATG	YJL056C:X:-|1|2683:21:2664|canonical|ATG
ENST00000221671.8:chr19:+|10|3346:74:2048|canonical|ATG	ENSG00000105072.9	C19orf44	protein_coding	chr19	+	16500792	16517301	1974	3346	74	canonical	ATG	1e-05	1	0	-1.2	1	Cytoplasm	0.143	0.237	0.601	0.003	0.138	0.055	0.005	0.044	0.022	ENSMUST00000064853.12:8:+|10|2887:112:2038|canonical|ATG	0	0	0
ENST00000221671.8:chr19:+|3|3346:33:204|ouORF|ATG	ENSG00000105072.9	C19orf44	protein_coding	chr19	+	16496425	16500922	171	3346	33	ouORF	ATG	0.05615	0	1	-9.03	0.7177	Mitochondrion	0.907	0.001	0.002	0.004	0.138	0.001	0.002	0.066	0	0	0	0	0
ENST00000221700.11:chr19:-|5|2361:51:1614|canonical|ATG	ENSG00000186115.13	CYP4F2	protein_coding	chr19	-	15878770	15897611	1563	2361	51	canonical	ATG	0	1	1	2.49	1	Endoplasmic_reticulum	0.995	0	0	0	0.138	0.003	0.99	0.006	0	ENSMUST00000234759.1:17:-|2|2034:8:1607|extension|ATG	ENSDART00000076955:16:-|1|1808:1:1531|canonical|ATG	H02I12.8.1:IV:+|2|1606:12:1500|canonical|ATG	YHR007C:VIII:-|8|1880:176:1769|canonical|ATG
ENST00000221730.8:chr19:-|14|1838:152:164|uORF|ATG	ENSG00000105131.8	EPHX3	protein_coding	chr19	-	15232285	15232297	12	1838	152	uORF	ATG	0.86736	0	0	-6.84	0.0073	Mitochondrion	0.458	0.026	0.121	0.255	0.138	0.228	0.001	0.008	0.009	0	0	0	0
ENST00000221730.8:chr19:-|22|1838:238:1321|canonical|ATG	ENSG00000105131.8	EPHX3	protein_coding	chr19	-	15227436	15232211	1083	1838	238	canonical	ATG	5e-05	1	1	5.23	1	Endoplasmic_reticulum	0.985	0	0	0	0.138	0.115	0.508	0.282	0.025	ENSMUST00000162117.2:17:-|5|1591:102:1356|canonical|ATG	ENSDART00000058890:17:-|5|2170:74:1748|canonical|ATG	K02F3.6.1:III:-|1|1288:7:1222|canonical|ATG	YNR064C:XIV:-|9|1192:123:996|canonical|ATG
ENST00000221735.12:chr19:+|159|3742:1993:2101|dORF|ATG	ENSG00000105136.22	ZNF419	protein_coding	chr19	+	57494348	57494456	108	3742	1993	dORF	ATG	0.16143	0	0	-6.61	0.0662	Mitochondrion	0.134	0.151	0.097	0.236	0.138	0.008	0.001	0.002	0.012	0	0	0	0
ENST00000221735.12:chr19:+|15|3742:202:1735|canonical|ATG	ENSG00000105136.22	ZNF419	protein_coding	chr19	+	57487950	57494090	1533	3742	202	canonical	ATG	2e-05	1	0	-0.99	1	Nucleus	0.03	0.994	0.006	0	0.138	0	0	0	0	ENSMUST00000056246.7:7:-|22|2042:189:1440|canonical|ATG	ENSDART00000178155:3:-|3|1233:52:1234|canonical|ATG	Y55F3AM.14.1:IV:-|2|2190:52:2041|canonical|ATG	YJL056C:X:-|1|2683:21:2664|canonical|ATG
ENST00000221801.8:chr19:-|26|1125:333:339|iORF|ATG	ENSG00000105202.9	FBL	protein_coding	chr19	-	39840437	39840443	6	1125	333	iORF	ATG	0.94929	0	0	-4.48	0.0075	Cell_membrane	0.592	0.068	0.093	0.081	0.138	0.199	0.082	0.12	0.126	0	0	0	0
ENST00000221801.8:chr19:-|7|1125:80:1046|canonical|ATG	ENSG00000105202.9	FBL	protein_coding	chr19	-	39834537	39846300	966	1125	80	canonical	ATG	0	1	0	7.22	1	Nucleus	0.138	0.963	0.015	0	0.138	0.017	0	0.003	0.001	ENSMUST00000042405.7:7:+|9|1197:100:1084|canonical|ATG	ENSDART00000076030:16:-|7|1436:107:1061|canonical|ATG	T01C3.7.2:V:-|17|1423:250:1309|canonical|ATG	YDL014W:IV:+|4|1320:177:1161|canonical|ATG
ENST00000221801.8:chr19:-|93|1125:1073:1112|dORF|ATG	ENSG00000105202.9	FBL	protein_coding	chr19	-	39834471	39834510	39	1125	1073	dORF	ATG	0.50434	0	0	-5.76	0.0144	Extracellular	0.013	0	0.001	0.98	0.138	0.005	0	0	0.001	0	0	0	0
ENST00000221804.5:chr19:-|3|631:78:507|canonical|ATG	ENSG00000105205.7	CLC	protein_coding	chr19	-	39731379	39737952	429	631	78	canonical	ATG	0.0005	1	0	-4.18	0.9997	Cytoplasm	0.167	0.304	0.335	0.017	0.138	0.003	0.003	0.002	0.005	ENSMUST00000208971.1:7:+|20|1298:329:1238|canonical|ATG	ENSDART00000060157:15:-|24|2454:287:1250|canonical|ATG	C44F1.3.2:III:-|11|1083:135:987|canonical|ATG	0
ENST00000221847.6:chr19:+|3|1158:29:719|canonical|ATG	ENSG00000105246.6	EBI3	protein_coding	chr19	+	4229550	4237088	690	1158	29	canonical	ATG	0	1	0	2.2	1	Extracellular	0.002	0	0.002	0.978	0.138	0.001	0.003	0	0.004	ENSMUST00000003274.7:17:+|14|1154:223:910|canonical|ATG	ENSDART00000145103:10:-|14|2442:224:1298|canonical|ATG	0	0
ENST00000221855.8:chr19:+|7|987:94:829|canonical|ATG	ENSG00000105254.12	TBCB	protein_coding	chr19	+	36115560	36125782	735	987	94	canonical	ATG	6e-05	1	0	5.76	1	Cytoplasm	0.059	0.041	0.596	0.001	0.138	0.002	0.001	0	0.01	ENSMUST00000006254.5:7:-|46|1416:580:1315|canonical|ATG	ENSDART00000078053:18:+|20|1695:224:965|canonical|ATG	F53F4.3.1:V:+|2|904:10:700|canonical|ATG	YPL174C:XVI:-|11|2780:154:2761|canonical|ATG
ENST00000221856.11:chr19:+|10|1833:150:1641|canonical|ATG	ENSG00000105255.11	FSD1	protein_coding	chr19	+	4304746	4323643	1491	1833	150	canonical	ATG	0	1	0	6.65	1	Cytoplasm	0.05	0.097	0.759	0.003	0.138	0.034	0.008	0.013	0.026	ENSMUST00000011733.8:17:+|9|1748:129:1620|canonical|ATG	ENSDART00000089141:8:+|7|2124:62:1550|canonical|ATG	C39F7.2b.1:V:-|1|2412:12:2268|canonical|ATG	0
ENST00000221856.11:chr19:+|1|1833:4:28|uORF|ATG	ENSG00000105255.11	FSD1	protein_coding	chr19	+	4304600	4304624	24	1833	4	uORF	ATG	0.69551	0	0	-2.1	0.011	Mitochondrion	0.322	0.032	0.022	0.071	0.138	0.026	0	0.002	0.002	0	0	0	0
ENST00000221859.9:chr19:-|2|443:20:398|canonical|ATG	ENSG00000105258.9	POLR2I	protein_coding	chr19	-	36113754	36114856	378	443	20	canonical	ATG	0.00013	1	0	6.61	1	Nucleus	0.042	0.532	0.197	0.074	0.138	0.003	0	0	0.002	ENSMUST00000019882.15:7:+|21|819:399:777|canonical|ATG	ENSDART00000059196:18:-|4|744:77:458|canonical|ATG	Y97E10AR.5.1:V:-|5|641:58:505|truncation|ATG	YGL070C:VII:-|3|624:58:427|canonical|ATG
ENST00000221859.9:chr19:-|7|443:76:82|iORF|ATG	ENSG00000105258.9	POLR2I	protein_coding	chr19	-	36114710	36114800	6	443	76	iORF	ATG	0.86902	0	0	-5.25	0.0084	Cell_membrane	0.592	0.068	0.093	0.081	0.138	0.199	0.082	0.12	0.126	0	0	0	0
ENST00000221891.9:chr19:+|6|2370:64:2020|canonical|ATG	ENSG00000105290.13	APLP1	protein_coding	chr19	+	35868636	35879441	1956	2370	64	canonical	ATG	0	1	1	5.09	1	Cell_membrane	0.957	0.001	0	0.009	0.138	0.466	0.254	0.188	0.03	ENSMUST00000006828.8:7:-|5|2343:68:2033|canonical|ATG	ENSDART00000157762:15:+|14|6507:330:2502|canonical|ATG	C42D8.8b.1:X:-|1|2723:3:2058|canonical|ATG	0
ENST00000221922.11:chr19:+|14|2027:157:1753|canonical|ATG	ENSG00000105321.14	CCDC9	protein_coding	chr19	+	47258400	47271678	1596	2027	157	canonical	ATG	0	1	0	5.18	1	Nucleus	0.034	0.565	0.429	0	0.138	0.004	0	0.001	0	ENSMUST00000041010.14:7:-|56|2379:560:2195|canonical|ATG	ENSDART00000181674:15:-|1|4142:34:2044|canonical|ATG	0	0
ENST00000221930.6:chr19:-|37|2780:879:2052|canonical|ATG	ENSG00000105329.11	TGFB1	protein_coding	chr19	-	41331051	41353044	1173	2780	879	canonical	ATG	0	1	0	5.52	1	Extracellular	0.001	0	0	0.986	0.138	0.001	0.005	0.001	0.006	ENSMUST00000002678.9:7:+|41|2175:868:2041|canonical|ATG	ENSDART00000060839:15:-|1|4414:1:1135|canonical|ATG	T25F10.2.1:V:+|13|1727:151:1249|canonical|ATG	0
ENST00000221943.14:chr19:-|1|1700:14:788|canonical|ATG	ENSG00000105341.19	DMAC2	protein_coding	chr19	-	41432230	41439899	774	1700	14	canonical	ATG	0.00034	0	0	0.24	0.9998	Mitochondrion	0.145	0.009	0.079	0.002	0.138	0.001	0.001	0	0.001	ENSMUST00000077338.11:7:+|4|1465:30:807|canonical|ATG	ENSDART00000152653:15:+|5|985:53:833|canonical|ATG	Y53G8AR.8.1:III:-|1|1507:2:1370|canonical|ATG	0
ENST00000221954.7:chr19:-|3|1161:112:847|canonical|ATG	ENSG00000105352.11	CEACAM4	protein_coding	chr19	-	41619329	41626963	735	1161	112	canonical	ATG	2e-05	1	1	-5.47	1	Cell_membrane	0.976	0	0	0	0.138	0.961	0.003	0	0.036	ENSMUST00000038069.8:7:+|4|1048:71:869|canonical|ATG	0	0	0
ENST00000221957.9:chr19:-|9|2232:77:1382|canonical|ATG	ENSG00000105355.9	PLIN3	protein_coding	chr19	-	4839191	4861394	1305	2232	77	canonical	ATG	0	1	0	5.32	1	Cytoplasm	0.035	0.094	0.806	0	0.138	0.013	0.006	0.053	0.015	ENSMUST00000019726.7:17:-|10|3645:76:1390|canonical|ATG	ENSDART00000100473:8:-|2|1696:51:1302|canonical|ATG	0	0
ENST00000221972.8:chr19:+|2|1099:27:708|canonical|ATG	ENSG00000105369.10	CD79A	protein_coding	chr19	+	41877304	41880980	681	1099	27	canonical	ATG	3e-05	1	1	1.56	1	Cell_membrane	0.927	0	0	0.012	0.138	0.812	0.089	0.011	0.074	ENSMUST00000003469.7:7:+|12|1457:142:805|canonical|ATG	0	0	0
ENST00000221973.7:chr19:-|2|983:44:692|canonical|ATG	ENSG00000105370.8	LIM2	protein_coding	chr19	-	51380200	51387443	648	983	44	canonical	ATG	0	1	1	3.71	1	Endoplasmic_reticulum	0.997	0	0	0	0.138	0.295	0.498	0.18	0.004	ENSMUST00000070518.3:7:+|18|881:232:730|canonical|ATG	ENSDART00000186815:19:-|5|5130:40:562|canonical|ATG	0	0
ENST00000221978.10:chr19:-|7|774:120:618|canonical|ATG	ENSG00000105374.10	NKG7	protein_coding	chr19	-	51371776	51372535	498	774	120	canonical	ATG	0.00041	1	1	0.06	1	Cell_membrane	0.75	0	0	0.001	0.138	0.569	0.022	0.015	0.393	ENSMUST00000070518.3:7:+|18|881:232:730|canonical|ATG	ENSDART00000078800:10:-|13|761:132:654|canonical|ATG	0	0
ENST00000221980.5:chr19:+|3|3029:93:2868|canonical|ATG	ENSG00000105376.5	ICAM5	protein_coding	chr19	+	10290043	10296616	2775	3029	93	canonical	ATG	0	1	1	5.47	1	Cell_membrane	0.511	0	0	0.419	0.138	0.524	0.014	0.004	0.029	ENSMUST00000019616.5:9:+|3|2947:58:2812|canonical|ATG	ENSDART00000112067:8:+|1|12639:1:12640|canonical|ATG	F15G9.4a.1:X:+|1|15757:38:15566|canonical|ATG	0
ENST00000221996.12:chr19:+|12|4366:113:1010|truncation|ATG	ENSG00000105392.16	CRX	protein_coding	chr19	+	47834446	47839967	897	4366	113	truncation	ATG	5e-05	1	0	6.69	1	Nucleus	0.106	0.999	0.001	0	0.138	0	0	0	0	ENSMUST00000226501.1:14:-|45|2592:694:1564|canonical|ATG	ENSDART00000063835:15:+|12|1747:243:1101|truncation|ATG	Y113G7A.6b.1:V:-|1|1357:1:1018|canonical|ATG	YDL106C:IV:-|8|1804:105:1785|canonical|ATG
ENST00000222002.4:chr19:-|4|1904:59:917|canonical|ATG	ENSG00000105398.4	SULT2A1	protein_coding	chr19	-	47871454	47886257	858	1904	59	canonical	ATG	3e-05	1	0	0.34	1	Cytoplasm	0.047	0.054	0.644	0.021	0.138	0.006	0.067	0.011	0.137	ENSMUST00000063509.10:7:-|17|2143:277:1126|canonical|ATG	ENSDART00000048632:12:-|10|1284:157:1021|canonical|ATG	Y113G7A.11.1:V:-|1|1239:1:1240|canonical|ATG	0
ENST00000222002.4:chr19:-|87|1904:975:1002|dORF|ATG	ENSG00000105398.4	SULT2A1	protein_coding	chr19	-	47871369	47871396	27	1904	975	dORF	ATG	0.65844	0	0	-7.68	0.0097	Extracellular	0.015	0	0	0.97	0.138	0.004	0.007	0.004	0.013	0	0	0	0
ENST00000222005.7:chr19:-|4|1618:64:1201|canonical|ATG	ENSG00000105401.9	CDC37	protein_coding	chr19	-	10391550	10403479	1137	1618	64	canonical	ATG	0	1	0	6.69	1	Cytoplasm	0.019	0.188	0.764	0	0.138	0.007	0.002	0.021	0.015	ENSMUST00000019615.10:9:-|7|7851:126:1266|canonical|ATG	ENSDART00000165339:1:+|1|1095:1:1096|canonical|ATG	W08F4.8b.1:II:-|1|1460:1:1213|canonical|ATG	YDR168W:IV:+|3|1600:60:1581|canonical|ATG
ENST00000222008.11:chr19:-|3|750:30:588|canonical|ATG	ENSG00000105404.11	RABAC1	protein_coding	chr19	-	41956845	41959292	558	750	30	canonical	ATG	8e-05	1	1	6.44	1	Endoplasmic_reticulum	0.86	0.002	0	0	0.138	0.209	0.357	0.188	0.233	ENSMUST00000076961.8:7:-|17|899:173:731|canonical|ATG	ENSDART00000036891:16:-|4|2263:62:635|canonical|ATG	0	YNL044W:XIV:+|7|657:107:638|canonical|ATG
ENST00000222033.6:chr19:+|8|1440:76:1366|canonical|ATG	ENSG00000105428.6	ZNRF4	protein_coding	chr19	+	5455491	5456781	1290	1440	76	canonical	ATG	0	1	1	1.24	1	Cell_membrane	0.99	0.033	0.003	0.001	0.138	0.836	0.025	0.011	0.007	ENSMUST00000052211.3:17:-|5|1184:127:1111|canonical|ATG	ENSDART00000130581:22:+|15|1968:148:1282|canonical|ATG	C18B12.4.1:X:-|2|1741:6:1377|canonical|ATG	0
ENST00000222120.8:chr19:-|16|4240:251:911|canonical|ATG	ENSG00000105514.8	RAB3D	protein_coding	chr19	-	11325397	11337399	660	4240	251	canonical	ATG	0.00015	1	0	7.34	1	Golgi_apparatus	0.388	0.044	0.236	0.003	0.138	0.09	0.03	0.444	0.137	ENSMUST00000122211.7:9:-|23|3886:253:913|canonical|ATG	ENSDART00000023757:1:-|10|866:123:795|canonical|ATG	C18A3.6a.1:II:-|1|1234:1:703|canonical|ATG	YFL005W:VI:+|9|883:216:864|canonical|ATG
ENST00000222122.10:chr19:-|124|2170:1482:1620|dORF|ATG	ENSG00000105516.11	DBP	protein_coding	chr19	-	48630580	48630718	138	2170	1482	dORF	ATG	0.09716	0	0	-6.18	0.1316	Mitochondrion	0.069	0.074	0.068	0.23	0.138	0.002	0	0	0.002	0	0	0	0
ENST00000222122.10:chr19:-|12|2170:165:234|uORF|ATG	ENSG00000105516.11	DBP	protein_coding	chr19	-	48637146	48637215	69	2170	165	uORF	ATG	0.3081	0	0	-5.44	0.028	Extracellular	0.092	0.135	0.023	0.439	0.138	0.016	0.001	0.001	0.019	0	0	0	0
ENST00000222122.10:chr19:-|28|2170:352:364|uORF|ATG	ENSG00000105516.11	DBP	protein_coding	chr19	-	48637016	48637028	12	2170	352	uORF	ATG	0.8718	0	0	-3.6	0.008	Extracellular	0.032	0.014	0.059	0.84	0.138	0.007	0	0	0.007	0	0	0	0
ENST00000222122.10:chr19:-|32|2170:386:1364|canonical|ATG	ENSG00000105516.11	DBP	protein_coding	chr19	-	48630836	48636994	978	2170	386	canonical	ATG	7e-05	1	0	6.15	1	Nucleus	0.11	0.92	0.078	0	0.138	0.001	0	0	0	ENSMUST00000080885.11:7:+|46|1837:537:1515|canonical|ATG	ENSDART00000080372:16:-|1|1122:1:1123|canonical|ATG	F17A9.3.1:V:+|5|987:130:856|canonical|ATG	0
ENST00000222139.11:chr19:-|12|2411:108:1635|canonical|ATG	ENSG00000187266.14	EPOR	protein_coding	chr19	-	11377983	11384207	1527	2411	108	canonical	ATG	0	1	1	4.35	1	Cell_membrane	0.998	0	0	0	0.138	0.957	0.037	0.004	0.001	ENSMUST00000006397.6:9:-|7|1761:76:1600|canonical|ATG	ENSDART00000161710:3:+|42|1643:435:1605|truncation|ATG	0	0
ENST00000222145.9:chr19:-|9|3199:95:2987|canonical|ATG	ENSG00000105538.10	RASIP1	protein_coding	chr19	-	48720797	48740282	2892	3199	95	canonical	ATG	0	1	0	6.76	1	Cytoplasm	0.107	0.154	0.716	0.001	0.138	0.051	0.004	0.012	0.003	ENSMUST00000057927.9:7:+|8|3202:108:2994|canonical|ATG	ENSDART00000155407:16:+|15|3613:264:3234|canonical|ATG	0	YOR326W:XV:+|10|5120:213:4938|canonical|ATG
ENST00000222219.8:chr19:-|3|1938:15:21|uORF|ATG	ENSG00000105612.9	DNASE2	protein_coding	chr19	-	12881429	12881435	6	1938	15	uORF	ATG	0.9701	0	0	-7.84	0.0067	Cell_membrane	0.592	0.068	0.093	0.081	0.138	0.199	0.082	0.12	0.126	0	0	0	0
ENST00000222219.8:chr19:-|5|1938:75:1158|canonical|ATG	ENSG00000105612.9	DNASE2	protein_coding	chr19	-	12875989	12881375	1083	1938	75	canonical	ATG	0	1	0	2.85	1	Extracellular	0	0	0	0.991	0.138	0	0.003	0	0.006	ENSMUST00000003910.12:8:+|12|1715:217:1279|canonical|ATG	ENSDART00000147343:16:+|10|3476:160:1264|canonical|ATG	F09G8.2.1:III:+|9|1308:58:1162|canonical|ATG	0
ENST00000222224.4:chr19:-|4|1381:27:822|canonical|ATG	ENSG00000105617.4	LENG1	protein_coding	chr19	-	54155720	54159695	795	1381	27	canonical	ATG	0	1	0	5.41	1	Nucleus	0.106	0.888	0.1	0	0.138	0.011	0	0	0	ENSMUST00000019878.7:7:-|29|2222:394:1180|canonical|ATG	ENSDART00000039109:16:+|31|1696:317:1148|canonical|ATG	Y18H1A.2a.1:I:-|1|944:1:862|canonical|ATG	0
ENST00000222248.4:chr19:+|17|3604:376:2308|canonical|ATG	ENSG00000105641.4	SLC5A5	protein_coding	chr19	+	17872319	17893877	1932	3604	376	canonical	ATG	5e-05	1	1	4.8	1	Cell_membrane	0.915	0	0	0	0.138	0.873	0.005	0.003	0.119	ENSMUST00000000809.2:8:-|8|2928:97:1954|canonical|ATG	ENSDART00000032982:6:-|6|2222:91:1924|canonical|ATG	ZK822.5a.1:IV:+|3|1865:36:1770|canonical|ATG	0
ENST00000222250.5:chr19:+|15|2501:142:1366|canonical|ATG	ENSG00000105643.11	ARRDC2	protein_coding	chr19	+	18008310	18012966	1224	2501	142	canonical	ATG	0	1	0	6.09	1	Nucleus	0.26	0.307	0.205	0.017	0.138	0.039	0.004	0.01	0.003	ENSMUST00000002989.10:8:-|24|2355:320:1544|canonical|ATG	ENSDART00000011362:11:+|20|2662:252:1476|canonical|ATG	Y17G7B.11.1:II:-|1|1359:3:1263|canonical|ATG	0
ENST00000222254.13:chr19:+|15|3980:157:250|uORF|ATG	ENSG00000105647.19	PIK3R2	protein_coding	chr19	+	18155480	18155573	93	3980	157	uORF	ATG	0.20958	0	0	-5.48	0.0476	Mitochondrion	0.429	0	0.001	0.354	0.138	0.024	0.003	0.001	0.012	0	0	0	0
ENST00000222254.13:chr19:+|30|3980:276:300|uORF|ATG	ENSG00000105647.19	PIK3R2	protein_coding	chr19	+	18155599	18155623	24	3980	276	uORF	ATG	0.70918	0	0	-6.5	0.009	Plastid	0.323	0.085	0.085	0.064	0.138	0.011	0.009	0.015	0.217	0	0	0	0
ENST00000222254.13:chr19:+|36|3980:340:391|uORF|ATG	ENSG00000105647.19	PIK3R2	protein_coding	chr19	+	18155663	18155714	51	3980	340	uORF	ATG	0.43532	0	0	-7.45	0.0166	Extracellular	0.128	0.012	0.051	0.707	0.138	0.021	0	0	0.029	0	0	0	0
ENST00000222254.13:chr19:+|42|3980:377:386|uORF|ATG	ENSG00000105647.19	PIK3R2	protein_coding	chr19	+	18155700	18155709	9	3980	377	uORF	ATG	0.93296	0	0	-10.2	0.0064	Plastid	0.241	0.089	0.175	0.003	0.138	0.013	0.008	0.01	0.316	0	0	0	0
ENST00000222254.13:chr19:+|44|3980:399:426|uORF|ATG	ENSG00000105647.19	PIK3R2	protein_coding	chr19	+	18155722	18155749	27	3980	399	uORF	ATG	0.67097	0	0	-7.59	0.0094	Extracellular	0.261	0.113	0.071	0.468	0.138	0.05	0	0.001	0.001	0	0	0	0
ENST00000222254.13:chr19:+|52|3980:493:526|uORF|ATG	ENSG00000105647.19	PIK3R2	protein_coding	chr19	+	18155816	18155849	33	3980	493	uORF	ATG	0.59968	0	0	-4.45	0.0118	Extracellular	0.2	0.009	0.042	0.573	0.138	0.013	0	0	0.006	0	0	0	0
ENST00000222254.13:chr19:+|55|3980:556:2743|canonical|ATG	ENSG00000105647.19	PIK3R2	protein_coding	chr19	+	18155879	18169294	2187	3980	556	canonical	ATG	0	1	0	7.12	1	Cytoplasm	0.011	0.094	0.883	0	0.138	0.011	0.001	0.003	0.003	ENSMUST00000034296.14:8:-|46|3165:483:2652|canonical|ATG	ENSDART00000170467:2:+|12|2568:97:2272|canonical|ATG	Y110A7A.10.1:I:+|1|1816:12:1581|canonical|ATG	0
ENST00000222256.9:chr19:-|11|1496:148:811|canonical|ATG	ENSG00000105649.10	RAB3A	protein_coding	chr19	-	18197469	18202740	663	1496	148	canonical	ATG	0.00017	1	0	7.55	1	Golgi_apparatus	0.336	0.112	0.276	0.01	0.138	0.076	0.04	0.309	0.146	ENSMUST00000110092.3:8:+|40|1556:347:1010|canonical|ATG	ENSDART00000104289:11:+|9|814:67:730|canonical|ATG	C18A3.6a.1:II:-|1|1234:1:703|canonical|ATG	YFL005W:VI:+|9|883:216:864|canonical|ATG
ENST00000222271.7:chr19:-|1|2452:37:2311|canonical|ATG	ENSG00000105664.11	COMP	protein_coding	chr19	-	18782914	18791269	2274	2452	37	canonical	ATG	0	1	0	6.46	1	Extracellular	0.002	0.001	0.001	0.766	0.138	0.003	0.145	0	0.084	ENSMUST00000003659.8:8:+|1|2416:15:2283|canonical|ATG	ENSDART00000171255:11:-|19|6049:149:2399|canonical|ATG	ZC116.3.1:V:+|1|12205:19:12163|canonical|ATG	0
ENST00000222284.10:chr19:+|6|868:115:790|canonical|ATG	ENSG00000105677.12	TMEM147	protein_coding	chr19	+	35545739	35547447	675	868	115	canonical	ATG	3e-05	1	1	6.2	1	Endoplasmic_reticulum	0.981	0	0	0	0.138	0.017	0.728	0.211	0.043	ENSMUST00000006478.9:7:-|9|870:121:796|canonical|ATG	ENSDART00000058383:16:-|11|1113:115:793|canonical|ATG	ZK418.5.1:III:-|1|916:19:697|canonical|ATG	0
ENST00000222286.9:chr19:+|3|1448:52:67|uORF|ATG	ENSG00000105679.9	GAPDHS	protein_coding	chr19	+	35533506	35533521	15	1448	52	uORF	ATG	0.80734	0	0	-6.4	0.008	Extracellular	0.336	0.002	0.003	0.526	0.138	0.255	0.02	0.031	0.133	0	0	0	0
ENST00000222286.9:chr19:+|4|1448:73:1300|canonical|ATG	ENSG00000105679.9	GAPDHS	protein_coding	chr19	+	35533527	35545170	1227	1448	73	canonical	ATG	0	1	0	5.48	1	Cytoplasm	0.039	0.085	0.394	0.25	0.138	0.023	0.006	0.001	0.021	ENSMUST00000074758.5:7:-|3|1368:52:1369|canonical|ATG	ENSDART00000058384:16:-|10|1452:123:1131|canonical|ATG	K10B3.7.2:X:-|4|1204:62:1088|canonical|ATG	YJL052W:X:+|8|1203:185:1184|canonical|ATG
ENST00000222305.8:chr19:+|14|1746:358:373|iORF|ATG	ENSG00000105698.16	USF2	protein_coding	chr19	+	35269688	35269806	15	1746	358	iORF	ATG	0.81949	0	0	-3.05	0.0087	Lysosome/Vacuole	0.128	0.09	0.149	0.061	0.138	0.007	0.014	0.01	0.337	0	0	0	0
ENST00000222305.8:chr19:+|3|1746:141:1182|canonical|ATG	ENSG00000105698.16	USF2	protein_coding	chr19	+	35269101	35279256	1041	1746	141	canonical	ATG	3e-05	1	0	5.89	1	Nucleus	0.074	0.859	0.137	0	0.138	0.003	0	0	0	ENSMUST00000058860.13:7:-|1|2419:47:1088|canonical|ATG	ENSDART00000148353:19:+|25|3949:432:1419|canonical|ATG	W02C12.3j.1:IV:-|1|1491:1:1348|canonical|ATG	YBL103C:II:-|16|2008:287:1748|canonical|ATG
ENST00000222307.9:chr19:+|1|1344:38:116|ouORF|ATG	ENSG00000105700.11	KXD1	protein_coding	chr19	+	18557906	18562105	78	1344	38	ouORF	ATG	0.25336	0	0	-6.28	0.0361	Nucleus	0.131	0.968	0.014	0.002	0.138	0	0	0	0	0	0	0	0
ENST00000222329.9:chr19:-|6|2672:130:1777|canonical|ATG	ENSG00000105722.10	ERF	protein_coding	chr19	-	42248464	42254999	1647	2672	130	canonical	ATG	2e-05	1	0	7.12	1	Nucleus	0.145	0.918	0.079	0	0.138	0.003	0	0	0	ENSMUST00000045847.14:7:-|9|3505:162:1818|canonical|ATG	ENSDART00000157553:16:-|29|4815:483:1905|canonical|ATG	C42D8.4b.1:X:-|1|747:1:742|canonical|ATG	0
ENST00000222330.8:chr19:-|7|2193:138:1590|canonical|ATG	ENSG00000105723.13	GSK3A	protein_coding	chr19	-	42230793	42242465	1452	2193	138	canonical	ATG	0	1	0	5.77	1	Cytoplasm	0.02	0.132	0.803	0.001	0.138	0.049	0.001	0.003	0.008	ENSMUST00000071739.11:7:-|11|2260:192:1665|canonical|ATG	ENSDART00000024935:16:+|10|2971:134:1457|canonical|ATG	Y18D10A.5.1:I:+|8|2132:147:1236|canonical|ATG	YMR139W:XIII:+|15|1504:251:1364|canonical|ATG
ENST00000222339.7:chr19:+|13|3309:236:3197|canonical|ATG	ENSG00000105732.13	ZNF574	protein_coding	chr19	+	42068711	42081297	2961	3309	236	canonical	ATG	0	1	0	6.37	1	Nucleus	0.065	0.972	0.027	0	0.138	0.001	0	0	0	ENSMUST00000179556.1:7:+|18|4140:203:2906|canonical|ATG	ENSDART00000125158:16:+|8|3102:76:3103|canonical|ATG	Y55F3AM.14.1:IV:-|2|2190:52:2041|canonical|ATG	YOR113W:XV:+|5|2903:139:2884|canonical|ATG
ENST00000222345.11:chr19:+|12|8004:221:293|uORF|ATG	ENSG00000105738.11	SIPA1L3	protein_coding	chr19	+	38081256	38081328	72	8004	221	uORF	ATG	0.30694	0	0	-6.3	0.0274	Mitochondrion	0.402	0.041	0.034	0.152	0.138	0.008	0	0	0.001	0	0	0	0
ENST00000222345.11:chr19:+|27|8004:363:462|uORF|ATG	ENSG00000105738.11	SIPA1L3	protein_coding	chr19	+	38081398	38081497	99	8004	363	uORF	ATG	0.19041	0	0	0.29	0.1618	Extracellular	0.124	0.014	0.052	0.717	0.138	0.003	0.001	0.001	0.016	ENSMUST00000183096.7:7:-|43|7713:450:549|uORF|ATG	0	0	0
ENST00000222345.11:chr19:+|35|8004:454:481|uORF|ATG	ENSG00000105738.11	SIPA1L3	protein_coding	chr19	+	38081489	38081516	27	8004	454	uORF	ATG	0.68057	0	0	-3.33	0.0105	Plastid	0.461	0.023	0.083	0.156	0.138	0.06	0.001	0.01	0.058	0	0	0	0
ENST00000222345.11:chr19:+|42|8004:530:5876|canonical|ATG	ENSG00000105738.11	SIPA1L3	protein_coding	chr19	+	38081565	38206240	5346	8004	530	canonical	ATG	0	1	0	6.5	1	Cytoplasm	0.013	0.042	0.942	0	0.138	0.014	0	0.001	0.001	ENSMUST00000085809.10:7:-|54|7713:617:5948|canonical|ATG	ENSDART00000191305:18:+|65|5782:719:5783|truncation|ATG	T27F2.2d.1:V:-|1|3275:1:2848|canonical|ATG	0
ENST00000222345.11:chr19:+|8|8004:152:167|uORF|ATG	ENSG00000105738.11	SIPA1L3	protein_coding	chr19	+	38029088	38029103	15	8004	152	uORF	ATG	0.84226	0	0	-7.77	0.0072	Extracellular	0.214	0.063	0.048	0.512	0.138	0.104	0.012	0.03	0.112	0	0	0	0
ENST00000222374.3:chr19:-|19|2189:206:221|iORF|ATG	ENSG00000105767.3	CADM4	protein_coding	chr19	-	43627694	43627709	15	2189	206	iORF	ATG	0.82271	0	0	-8.57	0.0074	Mitochondrion	0.366	0.044	0.059	0.366	0.138	0.029	0.001	0.002	0.014	0	0	0	0
ENST00000222374.3:chr19:-|3|2189:61:1228|canonical|ATG	ENSG00000105767.3	CADM4	protein_coding	chr19	-	43623329	43639790	1167	2189	61	canonical	ATG	0	1	1	6.62	1	Cell_membrane	0.971	0	0	0	0.138	0.905	0.022	0.014	0.055	ENSMUST00000068023.7:7:+|5|2161:77:1244|canonical|ATG	ENSDART00000143761:16:-|19|2254:181:1354|truncation|ATG	C26G2.1a.1:X:+|4|3938:19:3673|canonical|ATG	0
ENST00000222381.8:chr7:-|105|2393:1143:1152|dORF|ATG	ENSG00000005421.9	PON1	protein_coding	chr7	-	95298917	95298926	9	2393	1143	dORF	ATG	0.92373	0	0	-12.27	0.0063	Extracellular	0.096	0.175	0.263	0.314	0.138	0.029	0	0.001	0.007	0	0	0	0
ENST00000222381.8:chr7:-|161|2393:1816:2101|dORF|ATG	ENSG00000005421.9	PON1	protein_coding	chr7	-	95297968	95298253	285	2393	1816	dORF	ATG	0.0101	0	1	-8.5	0.9713	Endoplasmic_reticulum	0.95	0.009	0.007	0.011	0.138	0.161	0.46	0.129	0.04	0	0	0	0
ENST00000222381.8:chr7:-|4|2393:58:1126|canonical|ATG	ENSG00000005421.9	PON1	protein_coding	chr7	-	95298943	95324475	1068	2393	58	canonical	ATG	0	1	0	3.57	1	Extracellular	0.057	0.002	0.064	0.424	0.138	0.002	0.19	0	0.21	ENSMUST00000002663.11:6:-|20|1513:198:1266|canonical|ATG	ENSDART00000058959:16:-|5|1149:36:1107|canonical|ATG	E01A2.7.1:I:-|1|1181:17:1121|canonical|ATG	0
ENST00000222388.6:chr7:-|4|2185:47:1952|canonical|ATG	ENSG00000285292.1	ABCF2-H2BE1	protein_coding	chr7	-	151208070	151226458	1905	2185	47	canonical	ATG	0	1	0	6.66	1	Nucleus	0.041	0.588	0.395	0	0.138	0.007	0.002	0.005	0.002	ENSMUST00000030795.9:5:-|11|2569:162:2049|canonical|ATG	ENSDART00000074155:7:-|17|3025:177:2028|canonical|ATG	T27E9.7.1:III:-|3|2416:32:1901|canonical|ATG	YER036C:V:-|5|2032:72:1905|canonical|ATG
ENST00000222390.11:chr7:-|2|5834:77:2264|canonical|ATG	ENSG00000019991.18	HGF	protein_coding	chr7	-	81702580	81769971	2187	5834	77	canonical	ATG	0	1	1	5.75	1	Extracellular	0	0	0	0.997	0.138	0	0	0	0.003	ENSMUST00000199581.4:5:+|9|3468:123:2310|canonical|ATG	ENSDART00000100952:4:-|13|2249:171:2250|truncation|ATG	C07G1.1.1:IV:+|9|3048:136:2992|canonical|ATG	0
ENST00000222399.11:chr7:-|6|5650:138:5499|canonical|ATG	ENSG00000091136.15	LAMB1	protein_coding	chr7	-	107923950	108002885	5361	5650	138	canonical	ATG	0	1	0	6.71	1	Extracellular	0.022	0.005	0.019	0.644	0.138	0.033	0.16	0.003	0.135	ENSMUST00000239496.1:12:+|9|5778:128:5633|canonical|ATG	ENSDART00000170673:25:-|1|5358:1:5359|canonical|ATG	W03F8.5a.1:IV:+|3|5915:53:5426|canonical|ATG	0
ENST00000222402.8:chr7:+|5|3982:98:542|canonical|ATG	ENSG00000078967.13	UBE2D4	protein_coding	chr7	+	43926532	43952695	444	3982	98	canonical	ATG	0.00176	1	0	3.15	0.9997	Cytoplasm	0.11	0.395	0.417	0.016	0.138	0.009	0.003	0.004	0.003	ENSMUST00000170693.8:18:+|17|2480:432:876|canonical|ATG	ENSDART00000098439:8:+|26|1740:234:678|canonical|ATG	M7.1.1:IV:-|2|1079:47:491|canonical|ATG	YBR082C:II:-|3|603:137:584|canonical|ATG
ENST00000222462.3:chr7:+|11|3150:165:219|uORF|ATG	ENSG00000002745.13	WNT16	protein_coding	chr7	+	121329163	121329217	54	3150	165	uORF	ATG	0.41033	0	0	-5.67	0.0187	Nucleus	0.461	0.413	0.044	0.125	0.138	0.106	0.004	0.034	0.018	0	0	0	0
ENST00000222462.3:chr7:+|24|3150:294:1392|canonical|ATG	ENSG00000002745.13	WNT16	protein_coding	chr7	+	121329292	121339345	1098	3150	294	canonical	ATG	0.00012	1	1	6.49	1	Extracellular	0.013	0	0	0.969	0.138	0.01	0.005	0.001	0.015	ENSMUST00000031681.9:6:+|22|1663:278:1373|canonical|ATG	ENSDART00000132453:4:+|20|1183:203:1184|truncation|ATG	W08D2.1.1:IV:-|1|1847:6:1188|canonical|ATG	0
ENST00000222481.9:chr7:+|3|1330:26:1280|truncation|ATG	ENSG00000158516.12	CPA2	protein_coding	chr7	+	130266887	130289747	1254	1330	26	truncation	ATG	0	1	0	2.14	1	Extracellular	0.008	0.001	0.022	0.626	0.138	0	0.186	0	0.162	ENSMUST00000096066.4:6:+|6|1388:84:1338|canonical|ATG	ENSDART00000034377:25:-|1|1353:24:1284|canonical|ATG	Y18H1A.9.1:I:-|7|1808:71:1553|extension|ATG	YHR132C:VIII:-|2|1384:57:1350|canonical|ATG
ENST00000222482.10:chr7:+|1|2790:1:25|ouORF|ATG	ENSG00000128510.12	CPA4	protein_coding	chr7	+	130293160	130293184	24	2790	1	ouORF	ATG	0.70266	0	0	-7.68	0.0089	Extracellular	0.149	0.026	0.181	0.417	0.138	0.007	0	0	0.008	0	0	0	0
ENST00000222482.10:chr7:+|3|2790:21:1287|canonical|ATG	ENSG00000128510.12	CPA4	protein_coding	chr7	+	130293180	130322676	1266	2790	21	canonical	ATG	0	1	0	3.82	1	Extracellular	0.005	0	0.005	0.854	0.138	0.001	0.049	0.001	0.081	ENSMUST00000049251.5:6:+|5|2739:26:1289|canonical|ATG	ENSDART00000034377:25:-|1|1353:24:1284|canonical|ATG	Y18H1A.9.1:I:-|7|1808:71:1553|extension|ATG	YHR132C:VIII:-|2|1384:57:1350|canonical|ATG
ENST00000222511.11:chr7:+|4|7489:27:1191|canonical|ATG	ENSG00000105793.16	GTPBP10	protein_coding	chr7	+	90346741	90385154	1164	7489	27	canonical	ATG	2e-05	1	0	2.46	1	Mitochondrion	0.268	0.169	0.244	0.003	0.138	0.041	0.007	0.021	0.003	ENSMUST00000115441.8:5:-|8|2972:74:1175|canonical|ATG	ENSDART00000058970:16:+|10|2143:105:1248|canonical|ATG	C26E6.12.1:III:-|7|1358:95:1268|canonical|ATG	YHR168W:VIII:+|8|1820:122:1679|canonical|ATG
ENST00000222543.11:chr7:-|4|2207:76:784|canonical|ATG	ENSG00000105825.14	TFPI2	protein_coding	chr7	-	93886819	93890678	708	2207	76	canonical	ATG	0.00012	1	0	-1.2	1	Extracellular	0	0	0	0.999	0.138	0	0	0	0	ENSMUST00000031674.10:6:-|1|1530:53:746|canonical|ATG	ENSDART00000087421:19:-|3|1665:76:778|canonical|ATG	T07H8.4h.1:V:+|4|6144:54:6075|canonical|ATG	0
ENST00000222547.8:chr7:-|12|1481:140:497|canonical|ATG	ENSG00000105829.13	BET1	protein_coding	chr7	-	93994229	94004216	357	1481	140	canonical	ATG	0.00191	0	1	4.49	0.9997	Endoplasmic_reticulum	0.924	0.059	0.017	0.014	0.138	0.07	0.351	0.245	0.058	ENSMUST00000049166.4:6:-|18|1516:178:535|canonical|ATG	ENSDART00000004514:19:-|11|766:127:469|canonical|ATG	Y59E9AL.7.1:IV:+|17|846:205:529|canonical|ATG	YIL004C:IX:-|11|560:112:541|canonical|ATG
ENST00000222547.8:chr7:-|2|1481:5:59|uORF|ATG	ENSG00000105829.13	BET1	protein_coding	chr7	-	94004297	94004351	54	1481	5	uORF	ATG	0.39029	0	0	-5.75	0.0202	Mitochondrion	0.626	0	0.001	0.066	0.138	0.019	0.001	0.003	0.004	0	0	0	0
ENST00000222567.6:chr7:-|3|3893:22:1039|canonical|ATG	ENSG00000105849.6	POLR1F	protein_coding	chr7	-	19698315	19709016	1017	3893	22	canonical	ATG	4e-05	1	0	2.66	1	Nucleus	0.102	0.995	0.005	0	0.138	0	0	0	0	ENSMUST00000020877.8:12:+|1|4325:21:1014|canonical|ATG	ENSDART00000127578:19:-|32|3924:533:1706|canonical|ATG	0	YOR340C:XV:-|4|1232:99:1080|canonical|ATG
ENST00000222573.5:chr7:+|26|8974:339:387|uORF|ATG	ENSG00000105855.10	ITGB8	protein_coding	chr7	+	20331237	20331285	48	8974	339	uORF	ATG	0.46586	0	0	-4.8	0.0161	Extracellular	0.018	0.004	0.001	0.931	0.138	0	0	0	0	0	0	0	0
ENST00000222573.5:chr7:+|46|8974:536:722|uORF|ATG	ENSG00000105855.10	ITGB8	protein_coding	chr7	+	20331434	20331620	186	8974	536	uORF	ATG	0.04588	0	0	-5.27	0.3219	Cytoplasm	0.066	0.179	0.516	0.075	0.138	0.002	0	0	0	0	0	0	0
ENST00000222573.5:chr7:+|55|8974:723:810|uORF|ATG	ENSG00000105855.10	ITGB8	protein_coding	chr7	+	20331621	20331708	87	8974	723	uORF	ATG	0.23641	0	0	-7.02	0.0387	Mitochondrion	0.206	0.075	0.061	0.07	0.138	0.003	0	0.001	0.001	0	0	0	0
ENST00000222573.5:chr7:+|65|8974:908:3218|canonical|ATG	ENSG00000105855.10	ITGB8	protein_coding	chr7	+	20331806	20409997	2310	8974	908	canonical	ATG	0	1	1	4.38	1	Cell_membrane	1	0	0	0	0.138	0.995	0.004	0.001	0	ENSMUST00000026360.8:12:-|79|8403:1005:3309|canonical|ATG	ENSDART00000182103:19:+|1|2007:1:2008|canonical|ATG	ZK1058.2.1:III:-|2|2850:21:2451|canonical|ATG	0
ENST00000222573.5:chr7:+|8|8974:176:218|uORF|ATG	ENSG00000105855.10	ITGB8	protein_coding	chr7	+	20331074	20331116	42	8974	176	uORF	ATG	0.51908	0	0	-3.81	0.0145	Mitochondrion	0.157	0.028	0.138	0.378	0.138	0.011	0	0	0.004	0	0	0	0
ENST00000222574.9:chr7:+|2|2834:11:56|uORF|ATG	ENSG00000105856.14	HBP1	protein_coding	chr7	+	107169012	107169057	45	2834	11	uORF	ATG	0.47845	0	0	-2.98	0.0169	Mitochondrion	0.533	0.158	0.144	0.105	0.138	0.078	0.001	0.008	0.02	0	0	0	0
ENST00000222584.8:chr7:+|7|6077:163:250|ouORF|ATG	ENSG00000105866.15	SP4	protein_coding	chr7	+	21428244	21428749	87	6077	163	ouORF	ATG	0.23493	0	0	-0.85	0.0537	Nucleus	0.054	0.927	0.02	0.012	0.138	0.018	0	0	0.002	0	0	0	0
ENST00000222584.8:chr7:+|8|6077:170:2525|canonical|ATG	ENSG00000105866.15	SP4	protein_coding	chr7	+	21428251	21511269	2355	6077	170	canonical	ATG	0	1	0	5.25	1	Nucleus	0.112	1	0	0	0.138	0	0	0	0	ENSMUST00000222314.1:12:-|8|2677:136:2485|canonical|ATG	ENSDART00000097528:19:+|42|5359:507:2652|canonical|ATG	Y40B1A.4.1:I:-|2|1579:67:1306|canonical|ATG	YOR113W:XV:+|5|2903:139:2884|canonical|ATG
ENST00000222597.6:chr7:+|4|2003:23:1496|canonical|ATG	ENSG00000105879.12	CBLL1	protein_coding	chr7	+	107744163	107759178	1473	2003	23	canonical	ATG	0	1	0	5.42	1	Nucleus	0.031	0.886	0.113	0	0.138	0	0	0	0	ENSMUST00000185739.7:12:-|3|3945:23:1496|canonical|ATG	ENSDART00000066978:4:-|3|1769:58:1486|canonical|ATG	0	0
ENST00000222644.10:chr7:+|11|8346:145:1768|canonical|ATG	ENSG00000105926.16	PALS2	protein_coding	chr7	+	24623667	24687614	1623	8346	145	canonical	ATG	0	1	0	5.8	1	Cytoplasm	0.039	0.168	0.549	0.005	0.138	0.011	0.017	0.013	0.141	ENSMUST00000204545.2:6:+|11|2418:190:1810|canonical|ATG	ENSDART00000146914:16:-|30|5714:290:1943|canonical|ATG	F17E5.1b.1:X:-|24|2604:271:2134|canonical|ATG	YDR454C:IV:-|3|760:60:624|canonical|ATG
ENST00000222644.10:chr7:+|4|8346:39:69|uORF|ATG	ENSG00000105926.16	PALS2	protein_coding	chr7	+	24573489	24573519	30	8346	39	uORF	ATG	0.64395	0	0	-5.65	0.0103	Mitochondrion	0.994	0	0	0.01	0.138	0.233	0	0.003	0	0	0	0	0
ENST00000222673.6:chr7:+|5|4193:55:3127|canonical|ATG	ENSG00000105953.16	OGDH	protein_coding	chr7	+	44624343	44707999	3072	4193	55	canonical	ATG	0	1	0	7.02	1	Mitochondrion	0.185	0.001	0.031	0	0.138	0	0	0	0	ENSMUST00000003461.14:11:+|9|4127:88:3160|canonical|ATG	ENSDART00000148206:8:-|43|6154:490:3559|canonical|ATG	T22B11.5a.1:IV:-|2|3457:28:3118|canonical|ATG	YIL125W:IX:+|15|3448:304:3349|canonical|ATG
ENST00000222690.10:chr7:-|86|3804:1034:1298|dORF|ATG	ENSG00000105968.19	H2AZ2	protein_coding	chr7	-	44829297	44829561	264	3804	1034	dORF	ATG	0.01269	0	0	-6.03	0.7634	Mitochondrion	0.127	0.005	0.007	0.304	0.138	0	0	0	0	0	0	0	0
ENST00000222693.5:chr7:+|103|2953:1298:1304|dORF|ATG	ENSG00000105971.15	CAV2	protein_coding	chr7	+	116506885	116506891	6	2953	1298	dORF	ATG	0.98062	0	0	-8.69	0.0065	Cell_membrane	0.592	0.068	0.093	0.081	0.138	0.199	0.082	0.12	0.126	0	0	0	0
ENST00000222693.5:chr7:+|12|2953:208:214|iORF|ATG	ENSG00000105971.15	CAV2	protein_coding	chr7	+	116500272	116500278	6	2953	208	iORF	ATG	0.98062	0	0	-8.45	0.0065	Cell_membrane	0.592	0.068	0.093	0.081	0.138	0.199	0.082	0.12	0.126	0	0	0	0
ENST00000222693.5:chr7:+|3|2953:45:534|canonical|ATG	ENSG00000105971.15	CAV2	protein_coding	chr7	+	116499781	116506121	489	2953	45	canonical	ATG	0.00069	1	1	5.41	0.9999	Endoplasmic_reticulum	0.967	0.004	0	0	0.138	0.105	0.695	0.121	0.059	ENSMUST00000000058.6:6:+|9|2733:177:666|canonical|ATG	ENSDART00000073726:25:+|5|1705:84:573|canonical|ATG	T13F2.8a.1:IV:+|1|836:23:731|canonical|ATG	0
ENST00000222718.7:chr7:-|8|1686:184:1315|canonical|ATG	ENSG00000105996.7	HOXA2	protein_coding	chr7	-	27100725	27102500	1131	1686	184	canonical	ATG	0	1	0	4.61	1	Nucleus	0.086	0.994	0.006	0	0.138	0	0	0	0	ENSMUST00000014848.10:6:-|7|1775:188:1307|canonical|ATG	ENSDART00000009827:16:+|70|1914:1009:1546|truncation|ATG	C08C3.3.1:III:-|3|1103:67:670|canonical|ATG	YML027W:XIII:+|11|1368:101:1259|canonical|ATG
ENST00000222725.10:chr7:+|6|2445:89:1229|canonical|ATG	ENSG00000106003.14	LFNG	protein_coding	chr7	+	2519861	2527212	1140	2445	89	canonical	ATG	0	1	1	5.96	1	Extracellular	0.059	0	0.001	0.61	0.138	0.004	0.185	0.094	0.092	ENSMUST00000031555.2:5:+|7|2305:97:1234|canonical|ATG	ENSDART00000028673:3:+|10|2987:114:1239|canonical|ATG	ZC250.2.1:V:+|1|1426:1:1351|canonical|ATG	0
ENST00000222726.4:chr7:-|6|1670:75:888|canonical|ATG	ENSG00000106004.5	HOXA5	protein_coding	chr7	-	27141834	27143607	813	1670	75	canonical	ATG	2e-05	1	0	4.88	1	Nucleus	0.099	0.99	0.01	0	0.138	0	0	0	0	ENSMUST00000048794.6:6:-|16|1877:238:1051|canonical|ATG	ENSDART00000076161:12:+|7|1626:98:929|canonical|ATG	C07H6.7.2:III:-|1|1342:106:868|canonical|ATG	0
ENST00000222728.3:chr7:-|2|989:26:728|canonical|ATG	ENSG00000106006.6	HOXA6	protein_coding	chr7	-	27145657	27147749	702	989	26	canonical	ATG	3e-05	1	0	5.32	1	Nucleus	0.072	0.993	0.007	0	0.138	0	0	0	0	ENSMUST00000062829.8:6:-|4|874:99:798|canonical|ATG	ENSDART00000024256:3:+|1|989:1:688|canonical|ATG	C07H6.7.2:III:-|1|1342:106:868|canonical|ATG	YML027W:XIII:+|11|1368:101:1259|canonical|ATG
ENST00000222747.8:chr7:-|17|2585:259:364|uORF|ATG	ENSG00000106025.9	TSPAN12	protein_coding	chr7	-	120856795	120857886	105	2585	259	uORF	ATG	0.16876	0	0	-4.8	0.0654	Mitochondrion	0.095	0.087	0.029	0.32	0.138	0.006	0	0.001	0.002	0	0	0	0
ENST00000222747.8:chr7:-|29|2585:396:1314|canonical|ATG	ENSG00000106025.9	TSPAN12	protein_coding	chr7	-	120788591	120856763	918	2585	396	canonical	ATG	7e-05	1	1	6.69	1	Cell_membrane	0.936	0	0	0	0.138	0.791	0.032	0.023	0.154	ENSMUST00000031678.9:6:-|32|2490:337:1255|canonical|ATG	ENSDART00000154993:18:+|32|3540:332:1097|canonical|ATG	C17G1.8.2:X:+|7|1158:68:974|canonical|ATG	0
ENST00000222792.11:chr7:+|12|3167:168:1575|canonical|ATG	ENSG00000106069.24	CHN2	protein_coding	chr7	+	29194941	29512735	1407	3167	168	canonical	ATG	0	1	0	6.7	1	Cytoplasm	0.066	0.43	0.51	0.001	0.138	0.01	0.004	0.008	0.011	ENSMUST00000046856.13:6:+|32|2418:535:1942|canonical|ATG	ENSDART00000014769:16:-|52|1905:649:1906|truncation|ATG	BE0003N10.2.1:III:-|1|1660:3:1269|canonical|ATG	YBR260C:II:-|13|2215:195:2196|canonical|ATG
ENST00000222792.11:chr7:+|7|3167:67:139|uORF|ATG	ENSG00000106069.24	CHN2	protein_coding	chr7	+	29194840	29194912	72	3167	67	uORF	ATG	0.29758	0	0	0.77	0.0963	Nucleus	0.641	0.646	0.001	0.046	0.138	0.086	0.002	0.017	0	0	0	0	0
ENST00000222800.8:chr7:-|2|1418:6:954|extension|ATG	ENSG00000106077.19	ABHD11	protein_coding	chr7	-	73736558	73738797	948	1418	6	extension	ATG	0	1	0	2.59	1	Mitochondrion	0.272	0	0.003	0	0.138	0	0	0	0	ENSMUST00000046999.11:5:+|34|1493:414:1338|canonical|ATG	ENSDART00000101208:21:-|13|1067:129:1068|truncation|ATG	R05D7.4.1:I:-|7|1102:130:1030|canonical|ATG	YGR031W:VII:+|12|1480:130:1159|canonical|ATG
ENST00000222803.10:chr7:-|14|4978:137:170|uORF|ATG	ENSG00000106080.11	FKBP14	protein_coding	chr7	-	30026533	30026566	33	4978	137	uORF	ATG	0.60496	0	0	-7.71	0.0107	Extracellular	0	0.004	0.029	0.949	0.138	0	0	0	0	0	0	0	0
ENST00000222803.10:chr7:-|18|4978:195:831|canonical|ATG	ENSG00000106080.11	FKBP14	protein_coding	chr7	-	30014734	30026508	636	4978	195	canonical	ATG	0.00073	1	0	5.51	0.9999	Endoplasmic_reticulum	0.108	0.001	0.002	0.072	0.138	0.001	0.84	0.008	0.07	ENSMUST00000046520.12:6:-|16|2694:135:771|canonical|ATG	ENSDART00000059619:16:+|13|1806:166:802|canonical|ATG	F36H1.1a.3:IV:+|6|1505:39:459|canonical|ATG	YDR519W:IV:+|4|696:95:503|canonical|ATG
ENST00000222803.10:chr7:-|34|4978:349:364|iORF|ATG	ENSG00000106080.11	FKBP14	protein_coding	chr7	-	30026339	30026354	15	4978	349	iORF	ATG	0.83773	0	0	-7.06	0.0074	Extracellular	0.086	0.151	0.222	0.419	0.138	0.044	0	0	0	0	0	0	0
ENST00000222803.10:chr7:-|5|4978:54:72|uORF|ATG	ENSG00000106080.11	FKBP14	protein_coding	chr7	-	30026631	30026649	18	4978	54	uORF	ATG	0.79672	0	0	-4.49	0.0083	Extracellular	0.148	0	0	0.71	0.138	0.288	0	0	0.002	0	0	0	0
ENST00000222812.8:chr7:-|4|2102:39:906|canonical|ATG	ENSG00000106089.12	STX1A	protein_coding	chr7	-	73700406	73719631	867	2102	39	canonical	ATG	1e-05	1	1	6.95	1	Golgi_apparatus	0.957	0.028	0.003	0	0.138	0.011	0.393	0.456	0.028	ENSMUST00000005509.10:5:+|6|2162:100:967|canonical|ATG	ENSDART00000081951:19:-|17|6818:320:1187|canonical|ATG	F56A8.7b.1:III:+|6|997:109:985|canonical|ATG	YMR183C:XIII:-|13|1232:127:1015|canonical|ATG
ENST00000222823.9:chr7:-|13|4503:222:354|uORF|ATG	ENSG00000106100.11	NOD1	protein_coding	chr7	-	30459207	30459999	132	4503	222	uORF	ATG	0.10893	0	0	-8.39	0.1085	Mitochondrion	0.269	0.151	0.145	0.233	0.138	0.03	0.002	0.005	0.016	0	0	0	0
ENST00000222823.9:chr7:-|26|4503:388:406|uORF|ATG	ENSG00000106100.11	NOD1	protein_coding	chr7	-	30459155	30459173	18	4503	388	uORF	ATG	0.79271	0	0	-8.7	0.0076	Extracellular	0.082	0.097	0.207	0.417	0.138	0.011	0	0	0.008	0	0	0	0
ENST00000222823.9:chr7:-|37|4503:494:554|ouORF|ATG	ENSG00000106100.11	NOD1	protein_coding	chr7	-	30456898	30456958	60	4503	494	ouORF	ATG	0.37233	0	0	-6.81	0.0208	Extracellular	0.117	0.004	0.026	0.492	0.138	0.001	0	0	0	0	0	0	0
ENST00000222823.9:chr7:-|40|4503:531:3393|canonical|ATG	ENSG00000106100.11	NOD1	protein_coding	chr7	-	30425637	30456921	2862	4503	531	canonical	ATG	0	1	0	4.79	1	Cytoplasm	0.06	0.365	0.567	0	0.138	0.015	0.007	0.022	0.012	ENSMUST00000060655.14:6:-|37|4315:466:3328|canonical|ATG	ENSDART00000148805:7:-|60|3780:605:3191|truncation|ATG	F28C1.3a.1:V:+|13|3143:190:3025|canonical|ATG	0
ENST00000222823.9:chr7:-|4|4503:116:167|uORF|ATG	ENSG00000106100.11	NOD1	protein_coding	chr7	-	30478618	30478669	51	4503	116	uORF	ATG	0.43813	0	0	-9.42	0.0158	Mitochondrion	0.608	0.005	0.013	0.06	0.138	0.035	0.002	0.003	0.005	0	0	0	0
ENST00000222823.9:chr7:-|50|4503:670:910|iORF|ATG	ENSG00000106100.11	NOD1	protein_coding	chr7	-	30453037	30456782	240	4503	670	iORF	ATG	0.01984	0	0	-8.89	0.6062	Mitochondrion	0.256	0.068	0.044	0.215	0.138	0.033	0	0.005	0.009	ENSMUST00000060655.14:6:-|51|4315:605:845|iORF|ATG	0	0	0
[truncated: 72,414 more rows]
