# Supplementary material for: Widespread stable noncanonical peptides identified by integrated analyses of ribosome profiling and ORF features
Source: Nat Commun. 2024 Mar 2;15:1932. doi: 10.1038/s41467-024-46240-9 (PMC10908861; doi:10.1038/s41467-024-46240-9)
Supplement: Supplementary file 11 — Supplementary Dataset 8 [file 41467_2024_46240_MOESM11_ESM.xlsx]

## Sheet: legend
Supplementary Data 8. The ORF sequences, primers, CRISPR gRNAs, and antibodies used in this study.

## Sheet: sequences for pcDNA3.1
List of all oligonucletide sequences used for generating expression constructs of ORF in the vector pcDNA3.1.
Note: The CDS of ORFs with Flag and restriction enzymes were synthesized and then PCR amplified with indicated primers. After digestion, ORFs were ligated to the expression vector pcDNA3.1. For each synthesized ORF sequence, the start codon is shown in green, the stop codon is shown in red, the Flag tag is shown in blue, and two restriction enzymes are shown in purple and orange. Constructs were …
ORF name	PepScore	Peptide length (aa)	Orf length with stop (nt)	Restriction enzymes	PCR primers_forward	PCR primers_reverse	Synthsized sequence with Flag and restriction enzymes
uSLC35A4	0.998239	103	312	BamH1/Xho1	ATCTGGATCCATGGCGGATGAC	TCATCTCGAGTTACTTGTCGTCATCG	ATCTGGATCCATGGCGGATGACAAGGATTCTCTGCCTAAGCTTAAGGACCTGGCATTTCTCAAGAACCAGCTGGAAAGCCTGCAGCGGCGTGTAGAAGACGAAGTCAACAGTGGAGTGGGCCAGGATGGCTCGCTGTTGTCCTCCCCGTTCCTCAAGGGATTCCTGGCTGGCTATGTGGTGGCCAAACTGAGGGCATCAGCAGTATTGGGCTTTGCTGTGGGCACCTGCACTGGCATCTATGCGGCTCAGGCATATGCTGTGCCCAACGTGGAGAAGACATTAAGGGACTATTTGCAGTTGCTACGCAAGGGGCCCGACGACTACAAAGACGATGACGACAAGTAACTCGAGATGA
uMKKS	0.903806	63	192	BamH1/Xho1	ATCTGGATCCATGAGCCTTCGG	TCATCTCGAGTTACTTGTCGTCATCG	ATCTGGATCCATGAGCCTTCGGAACTTGTGGAGAGACTACAAAGTTTTGGTTGTTATGGTCCCTTTAGTTGGGCTCATACATTTGGGGTGGTACAGAATCAAAAGCAGCCCTGTTTTCCAAATACCTAAAAACGACGACATTCCTGAGCAAGATAGTCTGGGACTTTCAAATCTTCAGAAGAGCCAAATCCAGGGGAAGGACTACAAAGACGATGACGACAAGTAACTCGAGATGA
uINPP5F	0.998074	106	321	BamH1/Xho1	TTGGTACCGAGCTCGGATCCATG	GACTCGAGCTACTTGTCGTCATCGTCTTTGTAGTC	TTGGTACCGAGCTCGGATCCATGCCGCGCTCTCACAGGCCTCCGCCTACCGCGCAGCGGGCTGCCACTGCCGCAGCAGCCGAGCCCAAGTCTGAGGGCGTTGTGGCTATGACTTTCAAGATTTTTCTCCTTTTTGCAGGGCTTATGGTTAAAGTTCCTGTGGGGTTATATTTTTCCTGCAAATTACTTCTTTTCCAAAGTCTGATGTTGATGTCCCCTGAAGACAGCGGCTTTTATGCGACCATTGTTGCAGTGGTCGGGCTTCATGTGGTGCTGGCAATTTTCGTCTTCATAGTGTGGAAGGAGGGCTTGCCCCAGTGGCGGGAAAACAAAAACGAAGACTACAAAGACGATGACGACAAGTAGCTCGAG
uBPGM	0.723231	82	249	BamH1/Xho1	CGGATCCATGCCGGCGGCAGTGATGAGTCC	GACTCGAGCTACTTGTCGTCATCGTCTTTGTAGTC	TTGGTACCGAGCTCGGATCCATGCCGGCGGCAGTGATGAGTCCTAGGAGGCGCTGGCTCTTTGGCGGCTCGGAGGAGCGGCTGCTGCTGCTGCTGCTGCTGCTGGTGGCCCCTTTGCAGAATGAGCCTCGCAGGCAGTCACCGTTCTGTCAACTGAGAGGAGGAGCCCGCTTTGGTAGTGCTGTCCTTATGGCAAGAATATATAGAAGTTGGAGGGAAGATAAACTCTCTTCTGGATGTCTGAGATGTATTGCTGTCCTTGAATATGACTACAAAGACGATGACGACAAGTAGCTCGAGTCTAGAGGGCC
uCGGBP1	0.911197	105	318	BamH1/Xho1	CAATCCGCCCTCACTACAACCG	TCCCTCATCGACGCCAGAGTAG	CAATCCGCCCTCACTACAACCGATCTAAGCTTGCCACCATGCTGCTCGGCGGTTGCTGGGGACCGCCTACGGGCTCTGCCATAGGCGGTGCAGGCGGACGGGGCGCGGCGGGGGACACGGCGGCCGCCGCGGGGCTCGATCGGGCAACGGCGGCGACGGCGGCAGCGACGGATCCTCCTCCTCCCTTATTCCCTTGCTCCTCTTTCTTCCTTTTCTTTTCCTTTCCGGCCGGGCCTCGTCCACTTTCCCTAACGGCGGCCTCGATCCTACGTAAAGGCATGACTTCCTGGCACCACAGGGAAAATCGGGTGCAAGCCCAGAAACTATTTCCCCACCACCACTTGTTGAAAAACGACTACAAAGACGATGACGACAAGTAATAGCTCGAGATGACTACTC…
uSCHIP1	0.699068	81	246	BamH1/Xho1	ATCTGGATCCATGTTCCTAAGC	TCATCTCGAGTTACTTGTCGTCATCG	ATCTGGATCCATGTTCCTAAGCCTGCCTCACTGGTTTCGGAGGGCTGGAGAGCAGCTCAGCTCGCTAGCTGCGCGCTTCCCGGCACAGGCAGTGCCACTGCGCAGGTTGATCAGCGAAACAGCATCCATTTTAATCTGCGGGGAGCCCCTGCCTTACCAGGGCGTTCTCTCCGCCCGCCGGTGGATGCTCCGCGCCTGCCCTCCGCAGCCTCGCTCAGCAGTCCTGCGTTGGGGTCTGCGCCCTAGGATGCACGACTACAAAGACGATGACGACAAGTAACTCGAGATGA
uCDH8	0.964088	121	366	BamH1/Xho1	TTGGTACCGAGCTCGGATCCATG	GACTCGAGCTACTTGTCGTCATCGTCTTTGTAGTC	TTGGTACCGAGCTCGGATCCATGAGATCCGTCAGGGGAGGCACCCGGCTCACTTTTCCACATCACTTCACAGTTACATTTGGCAGGCAGGCGGGCTCGCACGCCGGAGCGCTCAGCCCAGAATTAGTGGATTTATTTGGAATCTCCCTGCCTCCTCCAAGCTCCGCCGCCGCCGCCGGCTTGTGCATAGACGGTAGCGTCAAGACACCAGCTGCACTTTGGGTTGCGGACACCCAGAGCCCAGCGCGCCCGCCCTGCGTCTCCGCACCAAGCCCTGTAGCTCCGAGAGGCATGAACGGAATCCGGAGGCGCCTGCCTAGCGAGCGAGGACCGGTCGGCGCTTGCCGCCCTCGGGAGCTAACCCCGAGCACCTCCAGCCATTTGGACTACAAAGACGATG…
uGTF2H1	0.809607	91	276	HindIII/Xha1	ATCTAAGCTTATGGTTGGGCCA	TCATTCTAGATTACTTGTCGTCATCG	ATCTAAGCTTATGGTTGGGCCAGCCAGGATCCCAGGACCCTTCGCCGCTCGAGACCGGAGAGAGGAAACGAAACAGGCGGGAACCCGTGGGGGAGGGAGGGAACTAGCGGAAGGTGTCATGGCGGCCGCGCTCTTGAGTCACGTGCCCAGGGCCCGCCTTGCTACTTCCGGTCACGTGCCCTCAGACTCCTCGCAGCCAGCGATGGAGGCGAGACCCCCTAGTAACAGAGGCGGTGGCTACTGCTGCGGCCACTGGGTTTCGGCCTCTTCCCAGCAGCGGCTCGACTACAAAGACGATGACGACAAGTAATCTAGAATGA
uRNF13	0.974458	129	390	BamH1/Xho1	TTGGTACCGAGCTCGGATCCATG	GACTCGAGCTACTTGTCGTCATCGTCTTTGTAGTC	TTGGTACCGAGCTCGGATCCATGGTTAGCGGCAGGCGCCCACAGCCAATCCACTTTGCCAGCCTGCCCCTTCCTCTGCCAAGAGCAGCTTCTTCAGCCGCGCTCCAGTTCCGCAGACGCCTGCCCCACCCTGCTCTTCCCTTCCAGGGAAGACGGATCACGCGGCCAAGAACGAGACTCGCAAACTGGGCATTTCTCCGAGCCGGGCTAGAGCAAGTAGCGAGACTCCGCGTGAGAGTGGGAAAGAGCCTTAACAGGCAACCATGTTGCCCAGTGGGTTTTCTGTGCCTTTGGGTGCGGACCAATGAGGCGCGTGGGGCGGGACTTCCGCTTCGCCTAGGTGTTGTCGTCCCTGCTAGTACTCCGGGCTGTGGGGGTCGGTGCGGATATTCAGTCATGA…
uTBPL1	0.408101	42	129	BamH1/Xho1	ATCTGGATCCATGGAGACTGGG	TCATCTCGAGTTACTTGTCGTCATCG	ATCTGGATCCATGGAGACTGGGGAGCGCGCCCGTCTCATCCTCATCCTTGTCCTCCAGCTTCTCCTTCGCATCCGACGCAACCGGCAGCAGCGCTGCCGCCGCGTCCTCAGCCACCGCTCCCTCTTCCCACGGATGGACTACAAAGACGATGACGACAAGTAACTCGAGATGA
uSLC5A6	0.568607	77	234	BamH1/Xho1	ATCTGGATCCATGCGCCCTAGC	TCATCTCGAGTTACTTGTCGTCATCG	ATCTGGATCCATGCGCCCTAGCCCTCTTTCGGGGATACTGGCCGACCCCCTCTTCCTTTTCCCCTTTAGTGAAGGCCTCCCCCGTCGCCGCGCGGCTTCCCGGAGCCGACTGCAGACTCCCTCAGCCCGGTGTTCCCCGCGTCCGGACGCCGAGGTCGCGGCTTCGCAGAAACTCGGGCCCCTCCATCCGCCCTCAGAAAAGGGAGCGATGTTGATCTCAGGAAGCACAAAGGGACCTTCCGACTACAAAGACGATGACGACAAGTAACTCGAGATGA
uPCDH10	0.389918	64	195	BamH1/Xho1	TTGGTACCGAGCTCGGATCCATG	GACTCGAGCTACTTGTCGTCATCGTCTTTGTAGTC	TTGGTACCGAGCTCGGATCCATGTTTAACGGTGCCAACAGCATCTCCTTTTCCTTCTCCTCTTCCTCTTCTTCTTCTTCCTCCTCCTCCTCCTCTTTTTCCTCCTCCTCGTTCTCCTCCCATCAGCAAGAAGACAAACCGAGGACAGTCTTGAAATATCGAAATTTCCTCTTTGGGATTTGCCAGCGCCAAGACTGTCGGAATAAAGGACGCGACTACAAAGACGATGACGACAAGTAGCTCGAGTCTAGAGGGCC
uPCNX1	0.302141	58	177	BamH1/Xho1	CGGATCCATGGCGGCGGCTCTCAGAAGGCC	GACTCGAGCTACTTGTCGTCATCGTCTTTGTAGTC	TTGGTACCGAGCTCGGATCCATGGCGGCGGCTCTCAGAAGGCCGGTCTCCTCCTCTCCGCCGTCCTCCGCCCCGCCGCTCGCCGCCTCCTCCTCTCGGGTCTCCTCCTCCTCGTTTGCTGCCTCCTCCTCCTCCTGCAGCAGCACCAGCGACCGCCGAAGCGCCGGCTCGCTCACCCGGAGCTCCGGAGGTGGAGACTACAAAGACGATGACGACAAGTAGCTCGAGTCTAGAGGGCC
uCILK1	0.305084	39	120	BamH1/Xho1	CGGATCCCTGCGCTCACCTCAGGGGCGG	GACTCGAGCTACTTGTCGTCATCGTCTTTGTAGTC	TTGGTACCGAGCTCGGATCCATGTATTTGGGAGACAGTCACGTCCTATTGAATACCTTGTGCTGGTGCTGCCATCGAAAAATCTGGTTACACTCTGGGGAGGACTGCTACCACTGCAGAACTGAACCACTTCGGCCGGACTACAAAGACGATGACGACAAGTAGCTCGAGTCTAGAGGGCC
uIFRD1	0.552398	52	159	BamH1/Xho1	TTGGTACCGAGCTCGGATCCATG	GACTCGAGCTACTTGTCGTCATCGTCTTTGTAGTC	TTGGTACCGAGCTCGGATCCATGTATCGTTTTCGATCACAGCTCTTCACGGGGATTTCTGCTGCCGCCACCGCCCACTCTTACCCCCGCCGCTTCTCGACTCTGTTGTTAGCCGAAGACTCGCCTCTCAGCCGCCCGCCGCACAGACGCACGAGTAAAAAGTGCAGCTCCATCGGCGACTACAAAGACGATGACGACAAGTAGCTCGAGTCTAGAGGGCC
uCNIH2	0.515427	49	150	BamH1/Xho1	ATCTGGATCCATGAGCGATCGG	TCATCTCGAGTTACTTGTCGTCATCG	ATCTGGATCCATGAGCGATCGGGGCCCGGGCAGCCGGCAGCGGACGCGCCCCCCGAGCCCACCGGCCCGCGCCCCGCGCCCCCCACGGCCCCGCGGTCCCGGTCCCGGCCGCATCACCCACGTCCCCCGAGCCCCACGGGCCATGCCCGGCCGGCCCGACTACAAAGACGATGACGACAAGTAACTCGAGATGA
uPTP4A1	0.425728	44	135	BamH1/Xho1	ATCTGGATCCATGATTAGGCCA	TCATCTCGAGCTATTACTTGTCGTCATCG	ATCTGGATCCATGATTAGGCCACAATCTTCAATGAGTAAACATATTCCTCAATTCTGTGGTGTTCTTGGTCACACATTTATGGAGTTTCTGAAGGGCAGTGGAGATTACTGCCAGGCACAGCACGACCTCTATGCAGACAAGGACTACAAAGACGATGACGACAAGTAACTCGAGATGA
uPTEN	0.44915	45	138	BamH1/Xho1	ATCTGGATCCATGAGAGACGGC	TCATCTCGAGTTACTTGTCGTCATCG	ATCTGGATCCATGAGAGACGGCGGCGGCCGCGGCCCGGAGCCCCTCTCAGCGCCTGTGAGCAGCCGCGGGGGCAGCGCCCTCGGGGAGCCGGCCGGCCTGCGGCGGCGGCAGCGGCGGCGTTTCTCGCCTCCTCTTCGTCTTTTCGACTACAAAGACGATGACGACAAGTAACTCGAGATGA
uLCOR	0.449019	47	144	BamH1/Xho1	ATCTGGATCCGCCACCATGGCG	TCATCTCGAGTTACTTGTCGTCATCG	ATCTGGATCCGCCACCATGGCGAGGGTGTGTAGGCGGCAGCAATGCTCCGTTGAGAGACGCGGCTTTCGGCAAGAACTGGATTCGTGGCGCCACAAGCTCATTCACTGTGTAGGTCCCGTTTCCCTCTGTGCGGCGGCCGGCGGGACCATAAGGGCTGACTACAAAGACGATGACGACAAGTAATAGCTCGAGATGA
uMAPKAPK5	0.394369	44	135	BamH1/Xho1	ATCTGGATCCATGTGTGGCGCT	TCATCTCGAGTTACTTGTCGTCATCG	ATCTGGATCCATGTGTGGCGCTGAGGCGGCGGCGGGAGCAGCGGCGCCGAGCTCTGCTTCGGCTTCGGCTTCGGCTTCGCGGCGGTGCAGGCGGCGGAGGCGGAGGCGCAGGCTCTTCTTTAGGACCTGGCGAGCCCAGGTCGACTACAAAGACGATGACGACAAGTAACTCGAGATGA
uARID1A	0.300504	37	114	BamH1/Xho1	ATCTGGATCCATGAGCCGGGAG	TCATCTCGAGTTACTTGTCGTCATCG	ATCTGGATCCATGAGCCGGGAGAGCCGGGTCCCGAGCCTACAGAGCCGGGAGCAGCTGAGCCGCCGGCGCCTCGGCCGCCGCCGCCGCCTCCTCCTCCTCCGCCGCCGCCAGCCCGGAGCCGACTACAAAGACGATGACGACAAGTAACTCGAGATGA
uPRR7	0.283019	52	159	BamH1/Xho1	CGGATCCATGGGAAGGAGCGGGCGCCGCTG	GACTCGAGCTACTTGTCGTCATCGTCTTTGTAGTC	TTGGTACCGAGCTCGGATCCATGGGAAGGAGCGGGCGCCGCTGCTGTCCCCCGCCGGCGCGCGCACGACTTGAGACCTGCCACGGGCAGCCCCCGGCCGCGGGTCCCCGAGTGACGCTGGCGGCACCTGAGAGTGTGGCGCGGGCCCGGGGCCACGCAGCGGAGCCCAGTGTCCAGGACTACAAAGACGATGACGACAAGTAGCTCGAGTCTAGAGGGCC
uURI1	0.279946	53	162	BamH1/Xho1	CGGATCCATGCGGCAGCGGGCGGCGCGGAC	GACTCGAGCTACTTGTCGTCATCGTCTTTGTAGTC	TTGGTACCGAGCTCGGATCCATGCGGCAGCGGGCGGCGCGGACGCGAACAGCAGCGGCGGCGGCGGGCGCGGCCTCCTGGGCGCGGGGCGCGCGGTGCCTGAGGGCGGGCGCGCGGGCGCTGGGCAACTGCCGGCCGCGCCGCCTGCGCAGGCGCTGGTTCAGGACTCACACGCCGCGCGACTACAAAGACGATGACGACAAGTAGCTCGAGTCTAGAGGGCC
uTNFRSF21	0.173577	48	147	BamH1/Xho1	TTGGTACCGAGCTCGGATCCATG	GACTCGAGCTACTTGTCGTCATCGTCTTTGTAGTC	TTGGTACCGAGCTCGGATCCATGGGAAGTCGTTCCTTTGCTCTCTCGCGCCCAGTCCTCCTCCCTGGTTCTCCTCAGCCGCTGTCGGAGGAGAGCACCCGGAGACGCGGGCTGCAGTCGCGGCGGCTTCTCCCCGCCTGGGCGGCCGCGCCGCTGGGCAGGTGCGACTACAAAGACGATGACGACAAGTAGCTCGAGTCTAGAGGGCC
uZNF689	0.162265	46	141	BamH1/Xho1	TTGGTACCGAGCTCGGATCCATG	GACTCGAGCTACTTGTCGTCATCGTCTTTGTAGTC	TTGGTACCGAGCTCGGATCCATGGCGCTCCGGTCAATAAAATCGATAGCTGGAAGCTGCCTGTGTTCCAGGCAAAGGCGGTGCGGTAGCAGCGCCGCCATTTTCCCCGAAGGCATCTTCCGGTGCCTTTCACCCAAGTTCGGGCAGGAGTTTCCTGAAGACTACAAAGACGATGACGACAAGTAGCTCGAGTCTAGAGGGCC
uZDHHC5	0.0783901	37	114	BamH1/Xho1	TTGGTACCGAGCTCGGATCCATG	GACTCGAGCTACTTGTCGTCATCGTCTTTGTAGTC	TTGGTACCGAGCTCGGATCCATGAGCTGTATCTTGATCTGTCTGACTGTCCATGTTTTCCACCTGCAACCATTTGCATGTGTACAGCCTACTGTTTGTCTCCAGTTTTTAAACTGTACAAGTTGTGTTTCTGACTACAAAGACGATGACGACAAGTAGCTCGAGTCTAGAGGGCC
uCSNK1G3	0.0383166	26	81	BamH1/Xho1	TTGGTACCGAGCTCGGATCCATG	GACTCGAGCTACTTGTCGTCATCGTCTTTGTAGTC	TTGGTACCGAGCTCGGATCCATGTTAACATTACCCATCTGGTACAGTTACCTAGTGATGTACCTATTTTCACAATACCCTGTTTCAGTGTGCTTGTCTGACTACAAAGACGATGACGACAAGTAGCTCGAGTCTAGAGGGCC
uSLITRK1	0.0204949	18	57	BamH1/Xho1	TTGGTACCGAGCTCGGATCCATG	GACTCGAGCTACTTGTCGTCATCGTCTTTGTAGTC	TTGGTACCGAGCTCGGATCCATGCACTTGCTTCTAATTACTAGCATTGTTTCATTTCTGATCAGTGAAGATCAGGACTACAAAGACGATGACGACAAGTAGCTCGAGTCTAGAGGGCC
uTEK	0.0182512	17	54	BamH1/Xho1	TTGGTACCGAGCTCGGATCCATG	GACTCGAGCTACTTGTCGTCATCGTCTTTGTAGTC	TTGGTACCGAGCTCGGATCCATGAGACTGTTACAGCCTGCTTCTGTGCTGTTCCTTCTTGCCTCTAACTTGGACTACAAAGACGATGACGACAAGTAGCTCGAGTCTAGAGGGCC
ouPHF19	0.755557	88	267	HindIII/Xho1	CAATCCGCCCTCACTACAACCG	TCCCTCATCGACGCCAGAGTAG	CAATCCGCCCTCACTACAACCGATCTAAGCTTGCCACCATGCGCCTGGTGGCCAGACTCCAAGTGGGACCGGCGGACACGCAGCCTCGCGTGTCAGGGGAAGCTGATGGAGAATCGAGCTCTGGATCCAGGGACTCGGGACTCCTATGGTGCCACCAGCCACCTCCCCAACAAGGGGGCCCTGGCGAAGGTCAAGAACAACTTCAAAGACTTGATGTCCAAACTGACGGAGGGCCAGTATGTGCTGTGCCGGTGGACAGATGGCCTGTACTACCTCGGGAAGATCAAGAGGGTCAGCAGCTCGACTACAAAGACGATGACGACAAGTAATAGCTCGAGATGACTACTCTGGCGTCGATGAGGGA
ouIP6K2	0.957045	115	348	BamH1/Xho1	ATCTGGATCCATGCTAGCCC	TCATCTCGAGTTACTTGTCGTCATCG	ATCTGGATCCATGCTAGCCCTGTATCTGTCTGAGCAGTGGAATGTGCCAGGAAAGAAGGAGCAACCACTGACTGATGAACCTTTGCCAGTCTCCCTTCCAAGAGGGATGCCAGAGCCTTCTAGCATCCTGGCCAGAACAAGCCAAGGAGCCAAGACGAGAGGGACACACGGACAAACAACAGACAGAAGACGTACTGGCCGCTGGACTCCGCTGCCTCCCCCATCTCCCCGCCATCTGCGCCCGGAGGATGAGCCCAGCCTTCAGGGCCATGGATGTGGAGCCCCGCGCCAAAGGCGTCCTTCTGGAGCCCTTTGTCCACCAGGTCGGGGGGCACTCATGCGTGCTCCGCTTCAAGACTACAAAGACGATGACGACAAGTAACTCGAGATGA
ouRNF10	0.937086	86	261	BamH1/Xho1	CGGATCCATGAAGGCCGAGAACCGCTGCCG	GACTCGAGCTACTTGTCGTCATCGTCTTTGTAGTC	TTGGTACCGAGCTCGGATCCATGAAGGCCGAGAACCGCTGCCGCCGCCGACCCCCGCCGGCCCTGAACGCCATGAGCCTGGGTCCCCGCCGCGCCCGCTCCGCTCCGACTGCCGTCGCCGCCGAGGCCCCCGTTGATGCCGCTGAGCTCCCCCAACGCCGCCGCCACCGCCTCCGACATGGACAAGAACAGCGGCTCCAACAGCTCCTCCGCCTCTTCGGGCAGCAGCAAAGGGCAACAGCCGCCCCGCTCCGCCTCGGCGGGGCCAGCCGGCGAGTCGACTACAAAGACGATGACGACAAGTAGCTCGAGTCTAGAGGGCC
ouMARS2	0.636219	79	240	BamH1/Xho1	AATCGGATCCATGAAGGTCTGGGG	TCATCTCGAGTTACTTGTCGTCATCG	GGATCCATGAAGGTCTGGGGTCTGGCTGCTGCCTGCTTCTTGCTCCAGCACCATGGAATGCCTGCGCAGTTTACCCTGCCTCCTGCCCCGCGCGATGAGACTTCCCCGGCGGACGCTGTGTGCCCTGGCCTTGGACGTGACCTCTGTGGGTCCTCCCGTTGCTGCCTGCGGCCGCCGAGCCAACCTGATTGGAAGGAGCCGAGCGGCGCAGCTTTGCGGGCCCGACCGGCTCCGCGTGGCAGGGACTACAAAGACGATGACGACAAGTAACTCGAG
ouTFAM	0.832072	99	300	BamH1/Xho1	CAATCCGCCCTCACTACAACCG	TCCCTCATCGACGCCAGAGTAG	CAATCCGCCCTCACTACAACCGATCTGGATCCGCCACCATGATAACACACGCCGGAGGGTCGCACGCGGGTTCCAGTTGTGATTGCTGGAGTTGTGTATTGCCAGGAGGCTCTCCGAGATTGGGGTCGGGTCACTGCCTCATCCACCGGAGCGATGGCGTTTCTCCGAAGCATGTGGGGCGTGCTGAGTGCCCTGGGAAGGTCTGGAGCAGAGCTGTGCACCGGCTGTGGAAGTCGACTGCGCTCCCCCTTCAGTTTTGTGTATTTACCGAGGTGGTTTTCATCTGTCTTGGCAAGTTGTCCAAAGAAACCTGTAAGTTCTTACCTTCGATTTTCGACTACAAAGACGATGACGACAAGTAATAGCTCGAGATGACTACTCTGGCGTCGATGAGGGA
iPGRMC1	0.84237	95	288	BamH1/Xho1	CAATCCGCCCTCACTACAACCG	TCCCTCATCGACGCCAGAGTAG	CAATCCGCCCTCACTACAACCGATCTGGATCCGCCACCATGTGGTGGCGACTGGCGCCGACCCAAGCGATCTGGAGAGCGGCGGGCTGCTGCATGAGATTTTCACGTCGCCGCTCAACCTGCTGCTGCTTGGCCTCTGCATCTTCCTGCTCTACAAGATCGTGCGCGGGGACCAGCCGGCGGCCAGCGGCGACAGCGACGACGACGAGCCGCCCCCTCTGCCCCGCCTCAAGCGGCGCGACTTCACCCCCGCCGAGCTGCGGCGCTTCGACGGCGTCCAGGACCCGCGCATACTCATGGCCATCAACGGCAAGGTGTTCGATGGACTACAAAGACGATGACGACAAGTAATAGCTCGAGATGACTACTCTGGCGTCGATGAGGGA
dCENPO	0.888872	104	315	BamH1/Xho1	CAATCCGCCCTCACTACAACCG	TCCCTCATCGACGCCAGAGTAG	CAATCCGCCCTCACTACAACCGATCTGGATCCGCCACCATGACTAAGGGGACAGGAGTTCCAGAAGAACCTTTCAAGATGATCAGGAACACCAGGACGAGGGCCGTCTCACCTCACTCGGACCACATGGAGACCTCCCTTCAAAATGGGAGCCATGTCCTGCCCCACCAAGCCCTGTCTGAAGTGGAGCTTCCCCGCCTGTGCTCCCTCCACAGTCCCGGAAAGCCCAGCGGCAAAGGCAGCTTTGTCCCAGCTCTGCCACCCTCCTGCTCACAGTGGTCAGGGCCCCTCAGGGGCAAGGACGGCAGGGATTGGAACGAGGGCTCTGGAAGGACTGTTCAGCCCTATGCCGACTACAAAGACGATGACGACAAGTAATAGCTCGAGATGACTACTCTGG…
dREEP6	0.838145	92	279	BamH1/Xho1	CAATCCGCCCTCACTACAACCG	TCCCTCATCGACGCCAGAGTAG	CAATCCGCCCTCACTACAACCGATCTGGATCCGCCACCATGGTCCAGTCTCCCAGCAGCAGCAACATCCCCACGCAGCCCCCCAGCAAGTCCTCTGGCAAGCCGGAGGACGCAGCCCCCAAGACCAGCGGACAGCGCCAGAAGGAATCGTCGAAACAGCCTGCCAGCAGCGCCTCAGTGCCCGAGCTGGTCCCCTGCCATTCCGGGACCTCTCTGGAGTACACTTCGGAGTCCACCACCGAGATCACCTGCAGCTGGCCACACCACAGGCCCCCGTGCCTGCAGCACTACTGGTGCCTGAAACACCTGGCCTGCGACTACAAAGACGATGACGACAAGTAATAGCTCGAGATGACTACTCTGGCGTCGATGAGGGA

## Sheet: sequences for pCDH
List of all oligonucletide sequences used for generating expression constructs of ORF in the lentivector pCDH-CMV-MCS-EF1-Puro.
Note: The CDS of ORFs with Flag were synthesized and then PCR amplified with primers containing wild type or mutated start codon and restriction enzyme sequences. After digestion, ORFs were ligated to the expression lentivector pCDH-EF1-MCS-IRES-copGFP. For each synthesized ORF sequence, the start codon is shown in green, the stop codon is shown in red, the Flag tag is shown in blue, and the HA t…
ORF	Restriction enzymes	PCR primers_forward	PCR primers_reverse	Synthsized sequence with Flag
uMKKS(AAA)_Flag	Nhe1/Not1	ATCTGCTAGCGCCACCAAAAGCCTTCGGAACTTGTG	TCATGCGGCCGCCTATTACTTGTCGTCATCGTCTTTGTAGTC	ATCTGCTAGCGCCACCATGAGCCTTCGGAACTTGTGGAGAGACTACAAAGTTTTGGTTGTTATAGTCCCTTTAGTTGGGCTCATACATTTGGGGTGGTACAGAATCAAAAGCAGCCCTGTTTTCCAAATACCTAAAAACGACGACATTCCTGAGCAAGATAGTCTGGGACTTTCAAATCTTCAGAAGAGCCAAATCCAGGGGAAGGACTACAAAGACGATGACGACAAGTAATAG
uMKKS(WT)_Flag	Nhe1/Not1	ATCTGCTAGCGCCACCATGAGCCTTCGGAACTTGTG	TCATGCGGCCGCCTATTACTTGTCGTCATCGTCTTTGTAGTC	ATCTGGATCCATGAGCCTTCGGAACTTGTGGAGAGACTACAAAGTTTTGGTTGTTATGGTCCCTTTAGTTGGGCTCATACATTTGGGGTGGTACAGAATCAAAAGCAGCCCTGTTTTCCAAATACCTAAAAACGACGACATTCCTGAGCAAGATAGTCTGGGACTTTCAAATCTTCAGAAGAGCCAAATCCAGGGGAAGGACTACAAAGACGATGACGACAAGTAACTCGAGATGA
uSLC35A4(AAA)_Flag	Nhe1/Not1	ATCTGCTAGCGCCACCAAAGCGGATGACAAGGATTC	TCATGCGGCCGCCTATTACTTGTCGTCATCGTCTTTGTAGTC	ATCTGGATCCATGGCGGATGACAAGGATTCTCTGCCTAAGCTTAAGGACCTGGCATTTCTCAAGAACCAGCTGGAAAGCCTGCAGCGGCGTGTAGAAGACGAAGTCAACAGTGGAGTGGGCCAGGATGGCTCGCTGTTGTCCTCCCCGTTCCTCAAGGGATTCCTGGCTGGCTATGTGGTGGCCAAACTGAGGGCATCAGCAGTATTGGGCTTTGCTGTGGGCACCTGCACTGGCATCTATGCGGCTCAGGCATATGCTGTGCCCAACGTGGAGAAGACATTAAGGGACTATTTGCAGTTGCTACGCAAGGGGCCCGACGACTACAAAGACGATGACGACAAGTAACTCGAGATGA
uSLC35A4(WT)_Flag	Nhe1/Not1	ATCTGCTAGCGCCACCATGGCGGATGACAAGGATTC	TCATGCGGCCGCCTATTACTTGTCGTCATCGTCTTTGTAGTC	ATCTGGATCCATGGCGGATGACAAGGATTCTCTGCCTAAGCTTAAGGACCTGGCATTTCTCAAGAACCAGCTGGAAAGCCTGCAGCGGCGTGTAGAAGACGAAGTCAACAGTGGAGTGGGCCAGGATGGCTCGCTGTTGTCCTCCCCGTTCCTCAAGGGATTCCTGGCTGGCTATGTGGTGGCCAAACTGAGGGCATCAGCAGTATTGGGCTTTGCTGTGGGCACCTGCACTGGCATCTATGCGGCTCAGGCATATGCTGTGCCCAACGTGGAGAAGACATTAAGGGACTATTTGCAGTTGCTACGCAAGGGGCCCGACGACTACAAAGACGATGACGACAAGTAACTCGAGATGA
iPGRMC1(AAA)_Flag	Nhe1/Not1	ATCTGCTAGCGCCACCAAGTGGTGGCGACTGGCGCC	TCATGCGGCCGCCTATTACTTGTCGTCATCGTCTTTGTAGTC	ATCTGCTAGCGCCACCATGTGGTGGCGACTGGCGCCGACCCAAGCGATCTGGAGAGCGGCGGGCTGCTGCATAAGATTTTCACGTCGCCGCTCAACCTGCTGCTGCTTGGCCTCTGCATCTTCCTGCTCTACAAGATCGTGCGCGGGGACCAGCCGGCGGCCAGCGGCGACAGCGACGACGACGAGCCGCCCCCTCTGCCCCGCCTCAAGCGGCGCGACTTCACCCCCGCCGAGCTGCGGCGCTTCGACGGCGTCCAGGACCCGCGCATACTCATGGCCATCAACGGCAAGGTGTTCGATGGACTACAAAGACGATGACGACAAGTAATAG
iPGRMC1(WT)_Flag	Nhe1/Not1	ATCTGCTAGCGCCACCATGTGGTGGCGACTGGCGCC	TCATGCGGCCGCCTATTACTTGTCGTCATCGTCTTTGTAGTC	CAATCCGCCCTCACTACAACCGATCTGGATCCGCCACCATGTGGTGGCGACTGGCGCCGACCCAAGCGATCTGGAGAGCGGCGGGCTGCTGCATGAGATTTTCACGTCGCCGCTCAACCTGCTGCTGCTTGGCCTCTGCATCTTCCTGCTCTACAAGATCGTGCGCGGGGACCAGCCGGCGGCCAGCGGCGACAGCGACGACGACGAGCCGCCCCCTCTGCCCCGCCTCAAGCGGCGCGACTTCACCCCCGCCGAGCTGCGGCGCTTCGACGGCGTCCAGGACCCGCGCATACTCATGGCCATCAACGGCAAGGTGTTCGATGGACTACAAAGACGATGACGACAAGTAATAGCTCGAGATGACTACTCTGGCGTCGATGAGGGA
HA_iPGRMC1(WT)_Flag	Nhe1/Not1	ATCTGGATCCGCCACCATGTACCCATACGATGTTCCAGATTACGCT	TCATGCGGCCGCCTATTACTTGTCGTCATCGTCTTTGTAGTC	CAATCCGCCCTCACTACAACCGATCTGGATCCGCCACCATGTACCCATACGATGTTCCAGATTACGCTTGGTGGCGACTGGCGCCGACCCAAGCGATCTGGAGAGCGGCGGGCTGCTGCATGAGATTTTCACGTCGCCGCTCAACCTGCTGCTGCTTGGCCTCTGCATCTTCCTGCTCTACAAGATCGTGCGCGGGGACCAGCCGGCGGCCAGCGGCGACAGCGACGACGACGAGCCGCCCCCTCTGCCCCGCCTCAAGCGGCGCGACTTCACCCCCGCCGAGCTGCGGCGCTTCGACGGCGTCCAGGACCCGCGCATACTCATGGCCATCAACGGCAAGGTGTTCGATGGACTACAAAGACGATGACGACAAGTAATAGCTCGAGATGACTACTCTGG…
Note: The full transcripts of genes were synthesized and then PCR amplified with primers with gene assembly arms. Lentivector pCDH-CMV-MCS-EF1-Puro were linearized with Nhe1 and Not1 enzymes. The full transcript of each gene was cloned into the lentivector by gene assembly. For each transcript, the canonical ORF (underlined) was tagged with HA (blue), and the noncanonical ORF (shown in orange) wa…
ORF	Clone sites	Gene assembly arm_L	Gene assembly arm_R	Synthsized sequence with Tags
FT.SLC35A4_uORF Mu	Nhe1/Not1	ACCTCCATAGAAGATTCTAGAGCTAGCAAGTTCGGCGGGGAAGAAAG	GGAGCGATCGCAGATCCTTCGCGGCCGCCTAAGCGTAATCTGGAACAT	AAGTTCGGCGGGGAAGAAAGCGGATGACAAGGATTCTCTGCCTAAGCTTAAGGACCTGGCATTTCTCAAGAACCAGCTGGAAAGCCTGCAGCGGCGTGTAGAAGACGAAGTCAACAGTGGAGTGGGCCAGGATGGCTCGCTGTTGTCCTCCCCGTTCCTCAAGGGATTCCTGGCTGGCTATGTGGTGGCCAAACTGAGGGCATCAGCAGTATTGGGCTTTGCTGTGGGCACCTGCACTGGCATCTATGCGGCTCAGGCATATGCTGTGCCCAACGTGGAGAAGACATTAAGGGACTATTTGCAGTTGCTACGCAAGGGGCCCGACGACTACAAAGACGATGACGACAAGTAGCTCTAGGTGCCATGGAAGAGGCAGGATGAGCAGCTCAGCCTTCAGGT…
FT.SLC35A4_uORF WT	Nhe1/Not1	ACCTCCATAGAAGATTCTAGAGCTAGCAAGTTCGGCGGGGAAGATGG	GGAGCGATCGCAGATCCTTCGCGGCCGCCTAAGCGTAATCTGGAACAT	AAGTTCGGCGGGGAAGATGGCGGATGACAAGGATTCTCTGCCTAAGCTTAAGGACCTGGCATTTCTCAAGAACCAGCTGGAAAGCCTGCAGCGGCGTGTAGAAGACGAAGTCAACAGTGGAGTGGGCCAGGATGGCTCGCTGTTGTCCTCCCCGTTCCTCAAGGGATTCCTGGCTGGCTATGTGGTGGCCAAACTGAGGGCATCAGCAGTATTGGGCTTTGCTGTGGGCACCTGCACTGGCATCTATGCGGCTCAGGCATATGCTGTGCCCAACGTGGAGAAGACATTAAGGGACTATTTGCAGTTGCTACGCAAGGGGCCCGACGACTACAAAGACGATGACGACAAGTAGCTCTAGGTGCCATGGAAGAGGCAGGATGAGCAGCTCAGCCTTCAGGT…
FT.INPP5F_uORF Mu	Nhe1/Not1	TTTTGACCTCCATAGAAGATTCTAGAGCTAGCATTCGCTGCAGGCGCGAGGT	GGAGCGATCGCAGATCCTTCGCGGCCGCCTAAGCGTAATCTGGAACAT	ATTCGCTGCAGGCGCGAGGTTGGGTGCAGGCAGCTGTTTGAGCCTCGAGGCATCGACGGACGGACAGACGGACGGACTGACTGACGATACCGCGCTCTCACAGGCCTCCGCCTACCGCGCAGCGGGCTGCCACTGCCGCAGCAGCCGAGCCCAAGTCTGAGGGCGTTGTGGCTATAACTTTCAAGATTTTTCTCCTTTTTGCAGGGCTTAAGGTTAAAGTTCCTGTGGGGTTATATTTTTCCTGCAAATTACTTCTTTTCCAAAGTCTGAAGTTGATATCCCCTGAAGACAGCGGCTTTTATGCGACCATTGTTGCAGTGGTCGGGCTTCATGTGGTGCTGGCAATTTTCGTCTTCATAGTGTGGAAGGAGGGCTTGCCCCAGTGGCGGGAAAACAAAA…
FT.INPP5F_uORF WT	Nhe1/Not1	TTTTGACCTCCATAGAAGATTCTAGAGCTAGCATTCGCTGCAGGCGCGAGGT	GGAGCGATCGCAGATCCTTCGCGGCCGCCTAAGCGTAATCTGGAACAT	ATTCGCTGCAGGCGCGAGGTTGGGTGCAGGCAGCTGTTTGAGCCTCGAGGCATCGACGGACGGACAGACGGACGGACTGACTGACGATGCCGCGCTCTCACAGGCCTCCGCCTACCGCGCAGCGGGCTGCCACTGCCGCAGCAGCCGAGCCCAAGTCTGAGGGCGTTGTGGCTATGACTTTCAAGATTTTTCTCCTTTTTGCAGGGCTTATGGTTAAAGTTCCTGTGGGGTTATATTTTTCCTGCAAATTACTTCTTTTCCAAAGTCTGATGTTGATGTCCCCTGAAGACAGCGGCTTTTATGCGACCATTGTTGCAGTGGTCGGGCTTCATGTGGTGCTGGCAATTTTCGTCTTCATAGTGTGGAAGGAGGGCTTGCCCCAGTGGCGGGAAAACAAAA…
FT.BPGM_uORF Mu	Nhe1/Not1	TTTTGACCTCCATAGAAGATTCTAGAGCTAGCCTGGTTCAGGGGCTAGAAAA	GGAGCGATCGCAGATCCTTCGCGGCCGCCTAAGCGTAATCTGGAACAT	CTGGTTCAGGGGCTAGAAAAGAGCGTCGATACCGGCGGCAGTGATTAGTCCTAGGAGGCGCTGGCTCTTTGGCGGCTCGGAGGAGCGGCTGCTGCTGCTGCTGCTGCTGCTGGTGGCCCCTTTGCAGAATGAGCCTCGCAGGCAGTCACCGTTCTGTCAACTGAGAGGAGGAGCCCGCTTTGGTAGTGCTGTCCTTATTGCAAGAATATATAGAAGTTGGAGGGAAGATAAACTCTCTTCTGGATGTCTGAGATGTATTGCTGTCCTTGAATATGACTACAAAGACGATGACGACAAGTAGCCCATTTGAAAACGCCTGGGAAGTTCAGCCATCAGTATGTCCAAGTACAAACTTATTATGTTAAGACATGGAGAGGGTGCTTGGAATAAGGAGAACCG…
FT.BPGM_uORF WT	Nhe1/Not1	TTTTGACCTCCATAGAAGATTCTAGAGCTAGCCTGGTTCAGGGGCTAGAAAA	GGAGCGATCGCAGATCCTTCGCGGCCGCCTAAGCGTAATCTGGAACAT	CTGGTTCAGGGGCTAGAAAAGAGCGTCGATGCCGGCGGCAGTGATGAGTCCTAGGAGGCGCTGGCTCTTTGGCGGCTCGGAGGAGCGGCTGCTGCTGCTGCTGCTGCTGCTGGTGGCCCCTTTGCAGAATGAGCCTCGCAGGCAGTCACCGTTCTGTCAACTGAGAGGAGGAGCCCGCTTTGGTAGTGCTGTCCTTATGGCAAGAATATATAGAAGTTGGAGGGAAGATAAACTCTCTTCTGGATGTCTGAGATGTATTGCTGTCCTTGAATATGACTACAAAGACGATGACGACAAGTAGCCCATTTGAAAACGCCTGGGAAGTTCAGCCATCAGTATGTCCAAGTACAAACTTATTATGTTAAGACATGGAGAGGGTGCTTGGAATAAGGAGAACCG…
FT.PHF19_ouORF Mu	Nhe1/Not1	TTTTGACCTCCATAGAAGATTCTAGAGCTAGC	GGAGCGATCGCAGATCCTTCGCGGCCGCTCAAGCGTAATCTGGAACAT	TTTTGACCTCCATAGAAGATTCTAGAGCTAGCACTCGGCCGGGCAGCCGCGGGCCGAGCGCAGCCGCCTCCGCCACCGAAACGCCTGGTGGCCAGACTCCAAGTGGGACCGGCGGACACGCAGCCTCGCGTGTCAGGGGAAGCTGATGGAGAATCGAGCTCTGGATCCAGGGACTCGGGACTCCTATGGTGCCACCAGCCACCTCCCCAACAAGGGGGCCCTGGCGAAGGTCAAGAACAACTTCAAAGACTTGATGTCCAAACTGACGGAGGGCCAGTATGTGCTGTGCCGGTGGACAGATGGCCTGTACTACCTCGGGAAGATCAAGAGGGTCAGCAGCTCGACTACAAAGACGACGACGACAAGTAAGCAAAGCTGCCTCGTGACTTTCGAAGATAA…
FT.PHF19_ouORF WT	Nhe1/Not1	TTTTGACCTCCATAGAAGATTCTAGAGCTAGC	GGAGCGATCGCAGATCCTTCGCGGCCGCTCAAGCGTAATCTGGAACAT	TTTTGACCTCCATAGAAGATTCTAGAGCTAGCACTCGGCCGGGCAGCCGCGGGCCGAGCGCAGCCGCCTCCGCCACCGATGCGCCTGGTGGCCAGACTCCAAGTGGGACCGGCGGACACGCAGCCTCGCGTGTCAGGGGAAGCTGATGGAGAATCGAGCTCTGGATCCAGGGACTCGGGACTCCTATGGTGCCACCAGCCACCTCCCCAACAAGGGGGCCCTGGCGAAGGTCAAGAACAACTTCAAAGACTTGATGTCCAAACTGACGGAGGGCCAGTATGTGCTGTGCCGGTGGACAGATGGCCTGTACTACCTCGGGAAGATCAAGAGGGTCAGCAGCTCGACTACAAAGACGACGACGACAAGTAAGCAAAGCTGCCTCGTGACTTTCGAAGATAA…
FT.CENPO_dORF Mu	Nhe1/Not1	ACCTCCATAGAAGATTCTAGAGCTAGCAGGATCGCAAAGCACGCCGG	GGAGCGATCGCAGATCCTTCGCGGCCGCTCCTGTGTGTGCCTGTAGTG	AGGATCGCAAAGCACGCCGGGACCGGTTGGTTTGGTTTTGAAGACGTGGATGGCGGGAATTCTCGCTTCTGGCCTGGGTGTTTTAGCTCACTTGGAAAGGCTAGAGACCCAAGTGAGCAGATCCCGTAAACAGTCTGAAGAGCTGCAGAGCGTGCAGGCCCAGGAAGGTGCTCTTGGAACCAAGATTCATAAACTAAGGCGTCTGCGAGATGAGCTGAGGGCTGTGGTGCGGCACCGGCGAGCCAGCGTGAAAGCATGTATTGCCAATGTAGAACCCAACCAAACAGTGGAGATCAATGAGCAAGAAGCATTGGAAGAGAAATTGGAAAATGTGAAAGCCATTCTGCAGGCATATCATTTTACAGGCCTCAGTGGTAAACTGACCAGCCGAGGAGTTTG…
FT.CENPO_dORF WT	Nhe1/Not1	ACCTCCATAGAAGATTCTAGAGCTAGCAGGATCGCAAAGCACGCCGG	GGAGCGATCGCAGATCCTTCGCGGCCGCTCCTGTGTGTGCCTGTAGTG	AGGATCGCAAAGCACGCCGGGACCGGTTGGTTTGGTTTTGAAGACGTGGATGGCGGGAATTCTCGCTTCTGGCCTGGGTGTTTTAGCTCACTTGGAAAGGCTAGAGACCCAAGTGAGCAGATCCCGTAAACAGTCTGAAGAGCTGCAGAGCGTGCAGGCCCAGGAAGGTGCTCTTGGAACCAAGATTCATAAACTAAGGCGTCTGCGAGATGAGCTGAGGGCTGTGGTGCGGCACCGGCGAGCCAGCGTGAAAGCATGTATTGCCAATGTAGAACCCAACCAAACAGTGGAGATCAATGAGCAAGAAGCATTGGAAGAGAAATTGGAAAATGTGAAAGCCATTCTGCAGGCATATCATTTTACAGGCCTCAGTGGTAAACTGACCAGCCGAGGAGTTTG…

## Sheet: RT-qPCR primers
List of all RT-qPCR sequences used for quantifying ORFs overexpression.
Gene	Sequences
SLC35A4-qPCR-S1-Forward	AAGATGGCGGATGACAAGGA
SLC35A4-qPCR-S1-Reverse	AGGAATCCCTTGAGGAACGG
SLC35A4-qPCR-S2-Forward	TGAGCCAGGCACTAAATGGA
SLC35A4-qPCR-S2-Reverse	CAATGTGGCCAGGAAGAAGG
MKKS-qPCR-S1-Forward	AACGACGACATTCCTGAGCA
MKKS-qPCR-S1-Reverse	CGTCTTTGTAGTCCTTCCCC
MKKS-qPCR-S2-Forward	GCCTTCGGAACTTGTGGAGA
MKKS-qPCR-S2-Reverse	TCGTCTTTGTAGTCCTTCCCC
PGRMC1-qPCR-S1-Forward	GACCCAAGCGATCTGGAGAG
PGRMC1-qPCR-S1-Reverse	CGCACGATCTTGTAGAGCAG
PGRMC1-qPCR-S2-Forward	TGCCTGGATAAGGAAGCACT
PGRMC1-qPCR-S2-Reverse	CAGTTTGCCCACGTGATGAT
ACTB-Forward	CCAACCGCGAGAAGATGA
ACTB-Reverse	CCAGAGGCGTACAGGGATAG
GAPDH-Forward	GGGAGCCAAAAGGGTCATCA
GAPDH-Reverse	TGATGGCATGGACTGTGGTC

## Sheet: sgRNA sequences
List of all sgRNA sequences used for generating constructs of gene knockout.
Target gene	Sequence
Ctrl_1F	CACCGCGTTGGTACGGTCCTCCCCG
Ctrl_1R	AAACCGGGGAGGACCGTACCAACGC
Ctrl_2F	CACCGTAAGGGGCTAACTTGGTCCC
Ctrl_2R	AAACGGGACCAAGTTAGCCCCTTAC
PMPCA_F	CACCGGGATCCACACCTGTTAGCCG
PMPCA_R	AAACCGGCTAACAGGTGTGGATCCC
PMPCB_F	CACCGATAGTATACAGTCTGCTCTC
PMPCB_R	AAACGAGAGCAGACTGTATACTATC
uSLC35A4_1F	CACCGGCTATGTGGTGGCCAAACTG
uSLC35A4_1R	AAACCAGTTTGGCCACCACATAGCC
uSLC35A4_2F	CACCGGTAGAAGACGAAGTCAACAG
uSLC35A4_2R	AAACCTGTTGACTTCGTCTTCTACC

## Sheet: antibodies
Antibody	Cat.no	Vendor	Dilution for WB	Dilution for IF
Flag	F1804	Sigma	1:1000	1:200
HA	ab9110	Abcam	1:1000	1:200
TOMM20	ab186735	Abcam	1:1000	1:200
AIF	5318T	Cell Signaling Technology	NA	1:200
OXCT1	12175-1-AP	Proteintech	1:1000	1:100
VDAC1/3	ab14734	Abcam	1:1000	NA
GAPDH	sc-47724	Santa Cruz	1:2000	NA
PMPCA	26536-1-AP	Proteintech	1:1000	NA
PMPCB	16064-1-AP	Proteintech	1:1000	NA
Calnexin	2679S	Cell Signaling Technology	1:1000	1:200
Bip	3177T	Cell Signaling Technology	1:1000	NA
MT-ND1	ab222892	Abcam	1:1000	NA
RPS24	14831-1-AP	Proteintech	1:1000	NA
RPL24	17082-1-AP	Proteintech	NA	1:100
CD63	10628D	Invitrogrn	1:1000	NA
β-Actin	3700	Cell Signaling Technology	1:2000	NA
anti-rabbit IgG	7074S	Cell Signaling Technology	1:5000	NA
anti-mouse IgG	7076S	Cell Signaling Technology	1:5000	NA
Alexa Fluor 488 Goat anti-Mouse	A32723	Invitrogrn	NA	1:1000
Alexa Fluor 555 Goat anti-Rabbit	A21428	Invitrogrn	NA	1:1000
Alexa Fluor 555 Goat anti-Mouse	A21424	Invitrogrn	NA	1:1000
Alexa Fluor 647 Goat anti-Rabbit	A32733	Invitrogrn	NA	1:1000
