# Supplementary material for: Widespread stable noncanonical peptides identified by integrated analyses of ribosome profiling and ORF features
Source: Nat Commun. 2024 Mar 2;15:1932. doi: 10.1038/s41467-024-46240-9 (PMC10908861; doi:10.1038/s41467-024-46240-9)
Supplement: Supplementary file 12 — Supplementary Dataset 9 [file 41467_2024_46240_MOESM12_ESM.xlsx]

## Sheet: legend
Supplementary Data 9. The expression levels of ORF peptides from ectopic expression experiments. We showed the original experimental values used for the plots in different figure panels. These data include the expression values for each replicate from a treatment condition, as well as the mean, standard deviation (sd), and T-test p-values comparing the inhibitor treatment vs. control.

## Sheet: Fig 4d
The peptide expression levels for Figure 4d.
	NT					MG-132				NT_mean	NT_sd	MG-132_mean	MG-132_sd	MG132 vs. NT_p value
uSLC35A4	0.924597	0.931133	0.761156	0.78532	0.987333	0.89	0.9	0.95	0.97	0.877908	0.0989825	0.9275	0.0386221	0.380419
uMKKS	0.779422	0.765504	0.820746	0.854516	0.825132	0.88	0.9	0.92	0.86	0.809064	0.0361824	0.89	0.0258199	0.00714513
uINPP5F	0.639621	0.65323	0.648427	0.673643	0.762101	0.78	0.85	0.84	0.75	0.675404	0.0500483	0.805	0.0479583	0.00567906
uBPGM	0.5714	0.547939	0.55673	0.447525	0.598993	0.74	0.84	0.732	0.798	0.544517	0.0575731	0.7775	0.051	0.000392043
uCGGBP1	0.104709	0.115442	0.073843	0.128841	0.133717	0.19	0.32	0.27	0.24	0.11131	0.0238424	0.255	0.0544671	0.00105136
uSCHIP1	0.061227	0.053252	0.059457	0.09219	0.028265	0.171473	0.209967	0.262458	0.187123	0.0588782	0.0228273	0.207755	0.0397466	0.000192272
uCDH8	0.065615	0.051005	0.049147	0.056589	0.045473	0.1	0.14	0.17	0.19	0.0535658	0.0078406	0.15	0.0391578	0.000942155
uGTF2H1	0.022682	0.024996	0.013313	0.029873	0.02333	0.139535	0.181453	0.186835	0.199031	0.0228388	0.00602371	0.176714	0.0258536	3.54529e-06
uRNF13	0.020585	0.011143	0.004417	0.014392	0.009424	0.154	0.195	0.21	0.187	0.0119922	0.00600616	0.1865	0.0236714	8.63313e-07
uTBPL1	0.250007	0.285433	0.218273	0.256538	0.228667	0.44	0.54	0.578	0.65	0.247784	0.0261504	0.552	0.0874986	0.000139173
uSLC5A6	0.051034	0.011135	0.065951	0.047473	0.045363	0.260597	0.158039	0.170112	0.206785	0.0441912	0.0201567	0.198883	0.046069	0.000247618
uPCDH10	0.010207	0.019422	0.020413	0.024661	0.016331	0.08	0.13	0.07	0.1	0.0182068	0.00537392	0.095	0.0264575	0.000355379
uPCNX1	0.013231	0.019029	0.018324	0.011329	0.012574	0.055	0.068	0.073	0.084	0.0148974	0.00352563	0.07	0.0120277	2.31439e-05
uCILK1	0.012498	0.011665	0.010207	0.011341	0.012248	0.083509	0.067349	0.091033	0.087486	0.0115918	0.000899684	0.0823442	0.0104586	1.21191e-06
uIFRD1	0	0	0	0	0	0.127218	0.115553	0.125053	0.165514	0	0	0.133335	0.0220431	2.50865e-06
uCNIH2	0	0	0	0	0	0.127965	0.092064	0.112152	0.124496	0	0	0.114169	0.0162242	8.9547e-07
uPTP4A1	0	0	0	0	0	0.011817	0.012954	0.138372	0.102062	0	0	0.0663012	0.0639987	0.0504134
uPTEN	0	0	0	0	0	0	0	0	0	0	0	0	0	NA
uLCOR	0	0	0	0	0	0	0	0	0	0	0	0	0	NA
uMAPKAPK5	0	0	0	0	0	0	0	0	0	0	0	0	0	NA
uARID1A	0	0	0	0	0	0	0	0	0	0	0	0	0	NA
uPRR7	0	0	0	0	0	0	0	0	0	0	0	0	0	NA
uURI1	0	0	0	0	0	0	0	0	0	0	0	0	0	NA
uTNFRSF21	0	0	0	0	0	0	0	0	0	0	0	0	0	NA
uZNF689	0	0	0	0	0	0	0	0	0	0	0	0	0	NA
uZDHHC5	0	0	0	0	0	0	0	0	0	0	0	0	0	NA
uCSNK1G3	0	0	0	0	0	0	0	0	0	0	0	0	0	NA
uSLITRK1	0	0	0	0	0	0	0	0	0	0	0	0	0	NA
uTEK	0	0	0	0	0	0	0	0	0	0	0	0	0	NA

## Sheet: Fig 4k
The peptide expression levels for Figure 4k.
	NT				Baf-A1				Chloroquine				Lactacystin				MG-132				Lactacystin + Baf-A1				MG-132 + Chloroquine
uGFT2H1	0.024996	0.013313	0.029873	0.02333	0.103142	0.091209	0.072047	0.013762	0.17708	0.155531	0.248511	0.193798	0.110233	0.216142	0.153101	0.143598	0.139535	0.181453	0.186835	0.199031	0.201088	0.226816	0.166332	0.162474	0.26886	0.22863	0.286318	0.306201
uSCHIP1	0.053252	0.059457	0.09219	0.028265	0.133802	0.118913	0.115548	0.103797	0.142419	0.144095	0.179638	0.146632	0.155531	0.171473	0.167782	0.144947	0.171473	0.209967	0.262458	0.187123	0.19339	0.199031	0.21032	0.206283	0.18456	0.168111	0.259094	0.193928
uSLC5A6	0.011135	0.065951	0.047473	0.045363	0.092632	0.109358	0.114826	0.101131	0.08234	0.059747	0.063508	0.098775	0.166478	0.120293	0.179497	0.139978	0.260597	0.158039	0.170112	0.206785	0.250864	0.257854	0.279956	0.268598	0.368631	0.412566	0.31577	0.455742
uMAPKAPK5	0	0	0	0	0	0	0	0	0	0	0	0	0	0	0	0	0	0	0	0	0	0	0	0	0	0	0	0
	NT_mean	sd	Baf-A1_mean	Baf-A1_sd	Baf-A1 vs.NT _p value	Chloroquine_mean	Chloroquine_sd	Chloroquine vs.NT_p value	Lactacystin_mean	Lactacystin _sd	Lactacystin vs.NT_p value	MG-132_mean	MG-132_sd	MG-132 vs.NT_p value	Lactacystin + Baf-A1_mean	Lactacystin + Baf-A1_sd	Lactacystin + Baf-A1_p value	MG-132 + Chloroquine_mean	MG-132 + Chloroquine_sd	MG-132 + Chloroquine_p value
uGFT2H1	0.022878	0.00695484	0.07004	0.0396447	0.057572	0.19373	0.0397381	0.000148013	0.155768	0.0442481	0.0010223	0.176714	0.0258536	2.60769e-05	0.189177	0.0305151	4.09065e-05	0.272502	0.0329875	5.96183e-06
uSCHIP1	0.058291	0.0263151	0.118015	0.0123595	0.00629663	0.153196	0.0177129	0.00097839	0.159933	0.0120932	0.000417206	0.207755	0.0397466	0.000764034	0.202256	0.00753329	4.33708e-05	0.201423	0.0399006	0.000973704
uSLC5A6	0.0424805	0.022852	0.104487	0.00970267	0.00246417	0.0760925	0.0180654	0.0604586	0.151562	0.0265505	0.000792566	0.198883	0.046069	0.000897568	0.264318	0.0127235	2.68373e-06	0.388177	0.0599574	3.7779e-05
uMAPKAPK5	0	0	0	0	NA	0	0	NA	0	0	NA	0	0	NA	0	0	NA	0	0	NA

## Sheet: Fig 4n
The peptide expression levels for Figure 4n.
	Expression level				mean	sd
ouPHF19	0.8589	0.7824	0.79	0.8458	0.819275	0.038689
ouIP6K2	0.5423	0.5501	0.6237	0.473	0.547275	0.0616179
ouRNF10	0.35834	0.34621	0.46302	0.5149	0.420617	0.0818579
ouMARS2	0.32287	0.289	0.3264	0.248	0.296567	0.0365051
ouTFAM	0.1829	0.246	0.1485	0.2131	0.197625	0.0416722
iPGRMC1	0.8923	0.9224	0.8359	0.8747	0.881325	0.0361244
dREEP6	0.84	0.89303	0.876	0.89124	0.875067	0.0245954
dCENPO	0.8747	0.893	0.7925	0.846	0.85155	0.0438624

## Sheet: Fig S8d
The peptide expression levels for Figure S8d.
	NT				Lactacystin + Baf-A1				MG-132+Chloroquine				NT_mean	NT_sd	Lactacystin + Baf-A1 _ mean	Lactacystin + Baf-A1 _ sd	Lactacystin + Baf-A1 vs. NT _ p value	MG-132+Chloroquine _ mean	MG-132+Chloroquine _ sd	MG-132+Chloroquine_p value
uIFRD1	0	0	0	0	0.114315	0.306201	0.17307	0.153101	0.272179	0.155531	0.250528	0.165514	0	0	0.186672	0.0833363	0.00419255	0.210938	0.059023	0.000378052
uCHIN2	0	0	0	0	0.153101	0.114826	0.187323	0.147567	0.127965	0.206428	0.215169	0.244961	0	0	0.150704	0.0296862	5.31084e-05	0.198631	0.0499149	0.00020938
uPTP4A1	0	0	0	0	0.0816537	0.0954394	0.183721	0.120625	0.158039	0.171903	0.294861	0.326615	0	0	0.12036	0.0452176	0.00178905	0.237854	0.0853389	0.00141391
uCILK1	0.0191376	0.0144095	0.0408269	0.0349945	0.188432	0.23172	0.306201	0.17924	0.0835095	0.0734883	0.103297	0.0874861	0.0273421	0.0125826	0.226398	0.0579144	0.000529101	0.0869452	0.0123903	0.000515321
uARIDIA	0	0	0	0	0.024496	0.020413	0.009721	0	0	0.016551	0.020413	0	0	0	0.0136575	0.0110323	0.0480705	0.009241	0.0107864	0.137463
uTNFRSF21	0	0	0	0	0	0	0	0	0	0	0	0	0	0	0	0	NA	0	0	NA
uTEK	0	0	0	0	0	0	0	0	0	0	0	0	0	0	0	0	NA	0	0	NA
