# Supplementary material for: Widespread stable noncanonical peptides identified by integrated analyses of ribosome profiling and ORF features
Source: Nat Commun. 2024 Mar 2;15:1932. doi: 10.1038/s41467-024-46240-9 (PMC10908861; doi:10.1038/s41467-024-46240-9)
Supplement: Supplementary file 13 — Supplementary Dataset 10 [file 41467_2024_46240_MOESM13_ESM.xlsx]

## Sheet: legend
Supplementary Data 10. The ncRNAs with ClinVar and GWAS variants shown in the VCF format. To accommodate the VCF, the ORF IDs were shown as gene symbol:transcript ID:start:end:ORF type. For the GWAS variants, we showed the trait types and associated -log10(P-value). For the ClinVar variants, their annotated risks are also shown.

## Sheet: highPepScore.ATG.ORF.GWAS
##fileformat=VCFv4.1
##fileDate=20211107
##source=gwas_catalog_v1.0-associations_e104_r2021-10-22
##reference=gencode/hs.release_28/GRCh38.p12.genome.fa
##SnpEffVersion="5.0e (build 2021-03-09 06:01), by Pablo Cingolani"
##SnpEffCmd="SnpEff -noStats -no-downstream -no-intergenic -no-intron -no-upstream hg38 /projects/b1080/zj/sORF/updated/variance/gwas/gwas_catalog_v1.0-associations_e105_r2022-04-07.vcf "
##INFO=<ID=ANN,Number=.,Type=String,Description="Functional annotations: 'Allele | Annotation | Annotation_Impact | Gene_Name | Gene_ID | Feature_Type | Feature_ID | Transcript_BioType | Rank | HGVS.c | HGVS.p | cDNA.pos / cDNA.length | CDS.pos / CDS.length | AA.pos / AA.length | Distance | ERRORS / WARNINGS / INFO' ">
##INFO=<ID=LOF,Number=.,Type=String,Description="Predicted loss of function effects for this variant. Format: 'Gene_Name | Gene_ID | Number_of_transcripts_in_gene | Percent_of_transcripts_affected'">
##INFO=<ID=NMD,Number=.,Type=String,Description="Predicted nonsense mediated decay effects for this variant. Format: 'Gene_Name | Gene_ID | Number_of_transcripts_in_gene | Percent_of_transcripts_affected'">
#CHROM	POS	ID	REF	ALT	QUAL	FILTER	INFO
11	2146388	rs1003484	A	G,T	.	.	TRAITS=Hip_circumference_adjusted_for_BMI:9.1549|;ANN=G|missense_variant|MODERATE|IGF2-AS:ENST00000381361.4:128:635:noncoding|IGF2-AS:ENST00000381361.4:128:635:noncoding|transcript|IGF2-AS:ENST00000381361.4:128:635:noncoding|protein_coding|2/2|c.448A>G|p.Thr150Ala|448/507|448/507|150/168||,T|missense_variant|MODERATE|IGF2-AS:ENST00000381361.4:128:635:noncoding|IGF2-AS:ENST00000381361.4:128:635:no…
22	17777938	rs10048897	T	C	.	.	TRAITS=Diisocyanate-induced_asthma:6.0000|;ANN=C|synonymous_variant|LOW|LINC00528:ENST00000600723.1:216:729:noncoding|LINC00528:ENST00000600723.1:216:729:noncoding|transcript|LINC00528:ENST00000600723.1:216:729:noncoding|protein_coding|1/1|c.402T>C|p.Ser134Ser|402/513|402/513|134/170||
8	95432774	rs10113800	G	A	.	.	TRAITS=Core_binding_factor_acute_myeloid_leukemia:10.0000|Core_binding_factor_acute_myeloid_leukemia:8.6990|;ANN=A|synonymous_variant|LOW|CFAP418-AS1:ENST00000521905.1:39:297:noncoding|CFAP418-AS1:ENST00000521905.1:39:297:noncoding|transcript|CFAP418-AS1:ENST00000521905.1:39:297:noncoding|protein_coding|3/4|c.237G>A|p.Glu79Glu|237/258|237/258|79/85||
7	27458801	rs10228450	T	A,C	.	.	TRAITS=Heel_bone_mineral_density:12.1549|;ANN=A|missense_variant|MODERATE|EIF4HP1:ENST00000453115.1:1:688:noncoding|EIF4HP1:ENST00000453115.1:1:688:noncoding|transcript|EIF4HP1:ENST00000453115.1:1:688:noncoding|protein_coding|1/1|c.49A>T|p.Ser17Cys|49/687|49/687|17/228||,C|missense_variant|MODERATE|EIF4HP1:ENST00000453115.1:1:688:noncoding|EIF4HP1:ENST00000453115.1:1:688:noncoding|transcript|EIF4…
19	32405810	rs10405382	C	G	.	.	TRAITS=Depressed_affect:10.1549|;ANN=G|missense_variant|MODERATE|DPY19L3:ENST00000587077.6:154:409:ouORF|DPY19L3:ENST00000587077.6:154:409:ouORF|transcript|DPY19L3:ENST00000587077.6:154:409:ouORF|protein_coding|1/2|c.115C>G|p.Pro39Ala|115/255|115/255|39/84||
6	42048508	rs10456506	T	C	.	.	TRAITS=Platelet_count:11.3010|White_blood_cell_count:10.0000|Lymphocyte_counts:25.5229|;ANN=C|stop_lost&splice_region_variant|HIGH|CCND3:ENST00000372988.8:252:462:uORF|CCND3:ENST00000372988.8:252:462:uORF|transcript|CCND3:ENST00000372988.8:252:462:uORF|protein_coding|1/1|c.210A>G|p.Ter70Trpext*?|210/210|210/210|70/69||,C|missense_variant|MODERATE|CCND3:ENST00000415497.6:249:417:uORF|CCND3:ENST000…
2	11446093	rs1047392	A	G	.	.	TRAITS=Electrocardiogram_morphology_(amplitude_at_temporal_datapoints):10.0458|Electrocardiogram_morphology_(amplitude_at_temporal_datapoints):9.0000|Electrocardiogram_morphology_(amplitude_at_temporal_datapoints):9.0458|;ANN=G|missense_variant|MODERATE|E2F6:ENST00000542100.5:1626:1809:dORF|E2F6:ENST00000542100.5:1626:1809:dORF|transcript|E2F6:ENST00000542100.5:1626:1809:dORF|protein_coding|1/1|c…
1	155216951	rs1057941	G	A,C,T	.	.	TRAITS=Gastric_cancer:32.6990|Cancer:6.6990|;ANN=A|missense_variant|MODERATE|GBAP1:ENST00000566701.5:474:1266:noncoding|GBAP1:ENST00000566701.5:474:1266:noncoding|transcript|GBAP1:ENST00000566701.5:474:1266:noncoding|protein_coding|2/5|c.184C>T|p.Arg62Trp|184/792|184/792|62/263||,C|missense_variant|MODERATE|GBAP1:ENST00000566701.5:474:1266:noncoding|GBAP1:ENST00000566701.5:474:1266:noncoding|tran…
11	119094628	rs1064193	T	A,C,G	.	.	TRAITS=Educational_attainment_(MTAG):8.0000|;ANN=A|missense_variant|MODERATE|H2AX:ENST00000530167.2:777:1005:dORF|H2AX:ENST00000530167.2:777:1005:dORF|transcript|H2AX:ENST00000530167.2:777:1005:dORF|protein_coding|1/1|c.62A>T|p.Glu21Val|62/228|62/228|21/75||,C|missense_variant|MODERATE|H2AX:ENST00000530167.2:777:1005:dORF|H2AX:ENST00000530167.2:777:1005:dORF|transcript|H2AX:ENST00000530167.2:777:…
2	200306468	rs10931898	C	G,T	.	.	TRAITS=Reaction_time:7.5229|Atrial_fibrillation/atrial_flutter:14.1549|;ANN=G|missense_variant|MODERATE|SPATS2L:ENST00000409988.7:153:396:uORF|SPATS2L:ENST00000409988.7:153:396:uORF|transcript|SPATS2L:ENST00000409988.7:153:396:uORF|protein_coding|1/1|c.166C>G|p.Leu56Val|166/243|166/243|56/80||,G|missense_variant|MODERATE|SPATS2L:ENST00000409988.7:227:368:uORF|SPATS2L:ENST00000409988.7:227:368:uOR…
12	7751515	rs11055602	T	A,C,G	.	.	TRAITS=Blood_protein_levels:418.0000|;ANN=A|missense_variant|MODERATE|CLEC4C:ENST00000354629.9:58:283:uORF|CLEC4C:ENST00000354629.9:58:283:uORF|transcript|CLEC4C:ENST00000354629.9:58:283:uORF|protein_coding|1/3|c.34A>T|p.Thr12Ser|34/225|34/225|12/74||,C|missense_variant|MODERATE|CLEC4C:ENST00000354629.9:58:283:uORF|CLEC4C:ENST00000354629.9:58:283:uORF|transcript|CLEC4C:ENST00000354629.9:58:283:uO…
11	72790363	rs11398692	T	TT	.	.	TRAITS=Sex_hormone-binding_globulin_levels_adjusted_for_BMI:7.3979|Sex_hormone-binding_globulin_levels:5.2218|;ANN=TT|frameshift_variant|HIGH|STARD10:ENST00000540587.1:265:493:uORF|STARD10:ENST00000540587.1:265:493:uORF|transcript|STARD10:ENST00000540587.1:265:493:uORF|protein_coding|2/3|c.119_120insA|p.Glu41fs|119/228|119/228|40/75||;LOF=(STARD10:ENST00000540587.1:265:493:uORF|STARD10:ENST000005…
2	238231384	rs114769095	G	C	.	.	TRAITS=Morning_person:27.0000|;ANN=C|missense_variant|MODERATE|LINC02610:ENST00000664102.1:133:508:noncoding|LINC02610:ENST00000664102.1:133:508:noncoding|transcript|LINC02610:ENST00000664102.1:133:508:noncoding|protein_coding|1/2|c.135C>G|p.Ser45Arg|135/375|135/375|45/124||
1	171670879	rs115199861	C	G,T	.	.	TRAITS=Cognitive_decline_rate_in_late_mild_cognitive_impairment:6.6990|Cognitive_decline_rate_in_late_mild_cognitive_impairment:7.0000|;ANN=G|missense_variant|MODERATE|PFN1P1:ENST00000442087.2:34:334:noncoding|PFN1P1:ENST00000442087.2:34:334:noncoding|transcript|PFN1P1:ENST00000442087.2:34:334:noncoding|protein_coding|1/1|c.28G>C|p.Ala10Pro|28/300|28/300|10/99||,T|missense_variant|MODERATE|PFN1P1…
3	134795505	rs115317731	G	A	.	.	TRAITS=Lung_cancer:6.1549|;ANN=A|missense_variant|MODERATE|EPHB1:ENST00000398015.8:162:522:ouORF|EPHB1:ENST00000398015.8:162:522:ouORF|transcript|EPHB1:ENST00000398015.8:162:522:ouORF|protein_coding|1/3|c.85G>A|p.Val29Ile|85/360|85/360|29/119||
3	132176084	rs11708369	T	C	.	.	TRAITS=Core_binding_factor_acute_myeloid_leukemia:20.5229|Core_binding_factor_acute_myeloid_leukemia:11.0458|;ANN=C|missense_variant|MODERATE|PSMC2P1:ENST00000470499.1:1:751:noncoding|PSMC2P1:ENST00000470499.1:1:751:noncoding|transcript|PSMC2P1:ENST00000470499.1:1:751:noncoding|protein_coding|1/1|c.683T>C|p.Leu228Ser|683/750|683/750|228/249||
1	1401954	rs1171	G	C,T	.	.	TRAITS=Heel_bone_mineral_density:8.0000|;ANN=C|missense_variant|MODERATE|MRPL20:ENST00000344843.12:618:684:dORF|MRPL20:ENST00000344843.12:618:684:dORF|transcript|MRPL20:ENST00000344843.12:618:684:dORF|protein_coding|1/1|c.38C>G|p.Thr13Arg|38/66|38/66|13/21||,T|missense_variant|MODERATE|MRPL20:ENST00000344843.12:618:684:dORF|MRPL20:ENST00000344843.12:618:684:dORF|transcript|MRPL20:ENST00000344843.…
4	108556952	rs11731416	C	G	.	.	TRAITS=Blond_vs._brown/black_hair_color:19.5229|;ANN=G|missense_variant|MODERATE|RPL34-DT:ENST00000506795.1:100:547:noncoding|RPL34-DT:ENST00000506795.1:100:547:noncoding|transcript|RPL34-DT:ENST00000506795.1:100:547:noncoding|protein_coding|2/4|c.136G>C|p.Glu46Gln|136/447|136/447|46/148||,G|missense_variant|MODERATE|RPL34-DT:ENST00000507248.2:84:456:noncoding|RPL34-DT:ENST00000507248.2:84:456:no…
12	46766458	rs117433039	T	C,G	.	.	TRAITS=Glutamine_levels:10.5229|;ANN=C|missense_variant|MODERATE|SLC38A4:ENST00000266579.9:2222:2594:dORF|SLC38A4:ENST00000266579.9:2222:2594:dORF|transcript|SLC38A4:ENST00000266579.9:2222:2594:dORF|protein_coding|1/1|c.65A>G|p.Gln22Arg|65/372|65/372|22/123||,G|missense_variant|MODERATE|SLC38A4:ENST00000266579.9:2222:2594:dORF|SLC38A4:ENST00000266579.9:2222:2594:dORF|transcript|SLC38A4:ENST000002…
7	99279644	rs11769461	C	A,T	.	.	TRAITS=Testosterone_levels:13.5229|;ANN=A|synonymous_variant|LOW|MYH16:ENST00000439784.7:2306:5837:noncoding|MYH16:ENST00000439784.7:2306:5837:noncoding|transcript|MYH16:ENST00000439784.7:2306:5837:noncoding|protein_coding|4/24|c.489C>A|p.Ala163Ala|489/3531|489/3531|163/1176||,T|synonymous_variant|LOW|MYH16:ENST00000439784.7:2306:5837:noncoding|MYH16:ENST00000439784.7:2306:5837:noncoding|transcri…
1	171683838	rs11799420	T	C	.	.	TRAITS=Hippocampal_atrophy:5.3979|;ANN=C|missense_variant|MODERATE|RPL4P3:ENST00000428881.1:414:912:noncoding|RPL4P3:ENST00000428881.1:414:912:noncoding|transcript|RPL4P3:ENST00000428881.1:414:912:noncoding|protein_coding|1/1|c.188A>G|p.His63Arg|188/498|188/498|63/165||
2	227305484	rs12468610	G	A,C,T	.	.	TRAITS=Core_binding_factor_acute_myeloid_leukemia:6.3010|Core_binding_factor_acute_myeloid_leukemia:5.5229|;ANN=C|stop_gained|HIGH|MFF-DT:ENST00000656707.1:71:323:noncoding|MFF-DT:ENST00000656707.1:71:323:noncoding|transcript|MFF-DT:ENST00000656707.1:71:323:noncoding|protein_coding|1/3|c.41C>G|p.Ser14*|41/252|41/252|14/83||,T|stop_gained|HIGH|MFF-DT:ENST00000656707.1:71:323:noncoding|MFF-DT:ENST0…
4	144646319	rs12507427	T	A	.	.	TRAITS=Femoral_neck_size:13.0969|Hip_bone_size:8.3010|;ANN=A|missense_variant|MODERATE|HHIP:ENST00000296575.8:1:544:ouORF|HHIP:ENST00000296575.8:1:544:ouORF|transcript|HHIP:ENST00000296575.8:1:544:ouORF|protein_coding|1/1|c.164T>A|p.Ile55Asn|164/543|164/543|55/180||
1	26455064	rs12723046	G	A	.	.	TRAITS=Core_binding_factor_acute_myeloid_leukemia:17.2218|Core_binding_factor_acute_myeloid_leukemia:10.0000|;ANN=A|stop_gained|HIGH|ENSG00000223583:ENST00000446498.1:34:526:noncoding|ENSG00000223583:ENST00000446498.1:34:526:noncoding|transcript|ENSG00000223583:ENST00000446498.1:34:526:noncoding|protein_coding|1/1|c.91C>T|p.Arg31*|91/492|91/492|31/163||
18	79903863	rs12928	A	C,G	.	.	TRAITS=Severe_insulin-resistant_type_2_diabetes:6.3979|;ANN=C|missense_variant|MODERATE|SLC66A2:ENST00000397778.7:1006:1243:dORF|SLC66A2:ENST00000397778.7:1006:1243:dORF|transcript|SLC66A2:ENST00000397778.7:1006:1243:dORF|protein_coding|1/1|c.96T>G|p.His32Gln|96/237|96/237|32/78||,G|synonymous_variant|LOW|SLC66A2:ENST00000397778.7:1006:1243:dORF|SLC66A2:ENST00000397778.7:1006:1243:dORF|transcript…
16	2094893	rs12929950	G	A	.	.	TRAITS=Monocyte_count:14.5229|White_blood_cell_count:14.3979|White_blood_cell_count:16.0969|Monocyte_count:12.3979|;ANN=A|missense_variant|MODERATE|ENSG00000259933:ENST00000570072.5:235:511:noncoding|ENSG00000259933:ENST00000570072.5:235:511:noncoding|transcript|ENSG00000259933:ENST00000570072.5:235:511:noncoding|protein_coding|2/2|c.242G>A|p.Arg81His|242/276|242/276|81/91||
20	17614084	rs13734	G	A,T	.	.	TRAITS=Height:8.6990|Coronary_artery_disease:6.0000|Height:7.6990|;ANN=A|missense_variant|MODERATE|RRBP1:ENST00000377813.6:4589:4979:dORF|RRBP1:ENST00000377813.6:4589:4979:dORF|transcript|RRBP1:ENST00000377813.6:4589:4979:dORF|protein_coding|1/1|c.56C>T|p.Ala19Val|56/390|56/390|19/129||,T|missense_variant|MODERATE|RRBP1:ENST00000377813.6:4589:4979:dORF|RRBP1:ENST00000377813.6:4589:4979:dORF|trans…
6	31395164	rs142973694	G	A,C,T	.	.	TRAITS=IgA_levels:9.1549|;ANN=A|missense_variant|MODERATE|ENSG00000272221:ENST00000606743.1:157:652:noncoding|ENSG00000272221:ENST00000606743.1:157:652:noncoding|transcript|ENSG00000272221:ENST00000606743.1:157:652:noncoding|protein_coding|1/1|c.176C>T|p.Pro59Leu|176/495|176/495|59/164||,C|missense_variant|MODERATE|ENSG00000272221:ENST00000606743.1:157:652:noncoding|ENSG00000272221:ENST0000060674…
20	35437976	rs143384	G	A	.	.	TRAITS=Appendicular_lean_mass:22.2218|Brain_region_volumes:7.6990|Appendicular_lean_mass:46.3979|Knee_osteoarthritis:22.3010|Walking_pace:8.6990|Height:20.3010|Subcortical_volume_(MOSTest):9.6990|Anthropometric_traits_(multi-trait_analysis):170.0000|Anthropometric_traits:291.0458|Developmental_dysplasia_of_the_hip:21.3979|Peak_expiratory_flow:9.0000|Lung_function_(FVC):23.0000|FEV1:11.3979|Femora…
7	122305828	rs143944199	C	T	.	.	TRAITS=Femur_bone_mineral_density_x_serum_urate_levels_interaction:7.3979|;ANN=T|missense_variant|MODERATE|FEZF1-AS1:ENST00000437317.2:632:1046:noncoding|FEZF1-AS1:ENST00000437317.2:632:1046:noncoding|transcript|FEZF1-AS1:ENST00000437317.2:632:1046:noncoding|protein_coding|1/1|c.148C>T|p.His50Tyr|148/414|148/414|50/137||
10	21174811	rs145215398	C	A,G,T	.	.	TRAITS=DNA_methylation_variation_(age_effect):8.0000|;ANN=A|missense_variant|MODERATE|NEBL-AS1:ENST00000439097.1:141:450:noncoding|NEBL-AS1:ENST00000439097.1:141:450:noncoding|transcript|NEBL-AS1:ENST00000439097.1:141:450:noncoding|protein_coding|1/1|c.284C>A|p.Pro95Gln|284/309|284/309|95/102||,G|missense_variant|MODERATE|NEBL-AS1:ENST00000439097.1:141:450:noncoding|NEBL-AS1:ENST00000439097.1:141…
9	95506816	rs145922731	G	A	.	.	TRAITS=Appendicular_lean_mass:18.6990|;ANN=A|missense_variant|MODERATE|ENSG00000271155:ENST00000604104.1:533:899:noncoding|ENSG00000271155:ENST00000604104.1:533:899:noncoding|transcript|ENSG00000271155:ENST00000604104.1:533:899:noncoding|protein_coding|1/1|c.50G>A|p.Arg17Gln|50/366|50/366|17/121||
8	47511867	rs146121210	C	G,T	.	.	TRAITS=Eosinophil_counts:7.6990|;ANN=G|missense_variant|MODERATE|ENSG00000253330:ENST00000519856.1:43:604:noncoding|ENSG00000253330:ENST00000519856.1:43:604:noncoding|transcript|ENSG00000253330:ENST00000519856.1:43:604:noncoding|protein_coding|1/1|c.233G>C|p.Arg78Thr|233/561|233/561|78/186||,T|missense_variant|MODERATE|ENSG00000253330:ENST00000519856.1:43:604:noncoding|ENSG00000253330:ENST0000051…
6	31356965	rs147324178	T	A,C,G	.	.	TRAITS=Frontal_fibrosing_alopecia:117.2218|;ANN=A|missense_variant|MODERATE|HLA-B:ENST00000434333.1:31:247:ouORF|HLA-B:ENST00000434333.1:31:247:ouORF|transcript|HLA-B:ENST00000434333.1:31:247:ouORF|protein_coding|1/1|c.194A>T|p.His65Leu|194/216|194/216|65/71||,C|missense_variant|MODERATE|HLA-B:ENST00000434333.1:31:247:ouORF|HLA-B:ENST00000434333.1:31:247:ouORF|transcript|HLA-B:ENST00000434333.1:3…
1	199387388	rs16844716	A	C	.	.	TRAITS=Dialysis-related_mortality:5.0458|;ANN=C|missense_variant|MODERATE|ENSG00000236468:ENST00000430498.1:158:413:noncoding|ENSG00000236468:ENST00000430498.1:158:413:noncoding|transcript|ENSG00000236468:ENST00000430498.1:158:413:noncoding|protein_coding|1/1|c.91A>C|p.Met31Leu|91/255|91/255|31/84||
5	79843321	rs16877254	A	G	.	.	TRAITS=Adolescent_idiopathic_scoliosis:5.2218|;ANN=G|synonymous_variant|LOW|ENSG00000286818:ENST00000665156.1:1836:2154:noncoding|ENSG00000286818:ENST00000665156.1:1836:2154:noncoding|transcript|ENSG00000286818:ENST00000665156.1:1836:2154:noncoding|protein_coding|2/2|c.303A>G|p.Lys101Lys|303/318|303/318|101/105||
9	5510644	rs16923189	A	G	.	.	TRAITS=Blood_protein_levels:50.0969|Blood_protein_levels:25.6990|Serum_levels_of_protein_PDCD1LG2:126.2218|Blood_protein_levels:69.5229|;ANN=G|missense_variant|MODERATE|PDCD1LG2:ENST00000397747.5:78:195:uORF|PDCD1LG2:ENST00000397747.5:78:195:uORF|transcript|PDCD1LG2:ENST00000397747.5:78:195:uORF|protein_coding|1/1|c.37A>G|p.Arg13Gly|37/117|37/117|13/38||WARNING_TRANSCRIPT_NO_START_CODON,G|synonym…
12	94548534	rs17022621	T	C	.	.	TRAITS=Core_binding_factor_acute_myeloid_leukemia:14.0000|Core_binding_factor_acute_myeloid_leukemia:10.3979|;ANN=C|synonymous_variant|LOW|SUCLG2P2:ENST00000307241.5:13:1297:noncoding|SUCLG2P2:ENST00000307241.5:13:1297:noncoding|transcript|SUCLG2P2:ENST00000307241.5:13:1297:noncoding|protein_coding|1/1|c.282T>C|p.Ser94Ser|282/1284|282/1284|94/427||
6	31395105	rs183809241	G	A,C	.	.	TRAITS=Pneumonia:15.0458|;ANN=A|missense_variant|MODERATE|ENSG00000272221:ENST00000606743.1:157:652:noncoding|ENSG00000272221:ENST00000606743.1:157:652:noncoding|transcript|ENSG00000272221:ENST00000606743.1:157:652:noncoding|protein_coding|1/1|c.235C>T|p.Pro79Ser|235/495|235/495|79/164||,C|missense_variant|MODERATE|ENSG00000272221:ENST00000606743.1:157:652:noncoding|ENSG00000272221:ENST0000060674…
15	94855803	rs184779992	C	A	.	.	TRAITS=Alcohol_consumption_x_traumatic_event_in_childhood_(felt_hated_by_family_member)_interaction:10.0000|;ANN=A|stop_gained|HIGH|ENSG00000277654:ENST00000565166.3:1:631:noncoding|ENSG00000277654:ENST00000565166.3:1:631:noncoding|transcript|ENSG00000277654:ENST00000565166.3:1:631:noncoding|protein_coding|1/1|c.330C>A|p.Cys110*|330/630|330/630|110/209||
9	112400052	rs185011186	C	A	.	.	TRAITS=Post_bronchodilator_FEV1/FVC_ratio:5.6990|;ANN=A|missense_variant|MODERATE|HSDL2-AS1:ENST00000656504.1:11:230:noncoding|HSDL2-AS1:ENST00000656504.1:11:230:noncoding|transcript|HSDL2-AS1:ENST00000656504.1:11:230:noncoding|protein_coding|3/3|c.204G>T|p.Glu68Asp|204/219|204/219|68/72||
7	73536886	rs188982745	G	A	.	.	TRAITS=Estradiol_levels:8.0000|;ANN=A|synonymous_variant|LOW|BCL7B:ENST00000223368.7:936:1167:dORF|BCL7B:ENST00000223368.7:936:1167:dORF|transcript|BCL7B:ENST00000223368.7:936:1167:dORF|protein_coding|1/1|c.198C>T|p.Leu66Leu|198/231|198/231|66/76||
18	56096220	rs1894151	G	A	.	.	TRAITS=Diabetic_retinopathy_in_type_2_diabetes:5.5229|;ANN=A|missense_variant|MODERATE|LINC01905:ENST00000660935.1:565:796:noncoding|LINC01905:ENST00000660935.1:565:796:noncoding|transcript|LINC01905:ENST00000660935.1:565:796:noncoding|protein_coding|2/2|c.218G>A|p.Arg73Gln|218/231|218/231|73/76||
9	133020529	rs200773990	C	A	.	.	TRAITS=Eosinophil_counts:8.3979|;ANN=A|missense_variant|MODERATE|EEF1A1P5:ENST00000436459.2:1:1390:noncoding|EEF1A1P5:ENST00000436459.2:1:1390:noncoding|transcript|EEF1A1P5:ENST00000436459.2:1:1390:noncoding|protein_coding|1/1|c.1044C>A|p.Asn348Lys|1044/1389|1044/1389|348/462||
20	6768535	rs201402819	TGTT	T	.	.	TRAITS=Heel_bone_mineral_density:23.0458|Heel_bone_mineral_density:9.3979|Heel_bone_mineral_density:5.6990|;ANN=T|disruptive_inframe_deletion|MODERATE|BMP2:ENST00000378827.5:593:905:uORF|BMP2:ENST00000378827.5:593:905:uORF|transcript|BMP2:ENST00000378827.5:593:905:uORF|protein_coding|1/1|c.264_266delTGT|p.Val89del|264/312|264/312|88/103||INFO_REALIGN_3_PRIME
13	50082446	rs2066575	T	A,C,G	.	.	TRAITS=Hip_circumference_adjusted_for_BMI:9.0458|;ANN=A|missense_variant|MODERATE|DLEU1:ENST00000469754.3:269:404:noncoding|DLEU1:ENST00000469754.3:269:404:noncoding|transcript|DLEU1:ENST00000469754.3:269:404:noncoding|protein_coding|1/2|c.10T>A|p.Cys4Ser|10/135|10/135|4/44||,C|missense_variant|MODERATE|DLEU1:ENST00000469754.3:269:404:noncoding|DLEU1:ENST00000469754.3:269:404:noncoding|transcript…
17	58345840	rs2070107	G	C	.	.	TRAITS=Uterine_fibroids_(MTAG):5.6990|Eosinophil_percentage_of_white_cells:10.0969|;ANN=C|synonymous_variant|LOW|SUPT4H1:ENST00000577396.5:874:1165:dORF|SUPT4H1:ENST00000577396.5:874:1165:dORF|transcript|SUPT4H1:ENST00000577396.5:874:1165:dORF|protein_coding|1/1|c.177C>G|p.Pro59Pro|177/291|177/291|59/96||
22	23895276	rs2070767	T	C	.	.	TRAITS=Protein_quantitative_trait_loci_(liver):11.2218|Protein_quantitative_trait_loci_(liver):18.6990|;ANN=C|missense_variant|MODERATE|MIF-AS1:ENST00000406213.1:285:855:noncoding|MIF-AS1:ENST00000406213.1:285:855:noncoding|transcript|MIF-AS1:ENST00000406213.1:285:855:noncoding|protein_coding|2/2|c.342A>G|p.Ile114Met|342/570|342/570|114/189||
7	156472643	rs2140629	A	G,T	.	.	TRAITS=Adolescent_idiopathic_scoliosis:42.3010|;ANN=G|synonymous_variant|LOW|LINC01006:ENST00000660473.1:2561:2888:noncoding|LINC01006:ENST00000660473.1:2561:2888:noncoding|transcript|LINC01006:ENST00000660473.1:2561:2888:noncoding|protein_coding|2/2|c.246T>C|p.Gly82Gly|246/327|246/327|82/108||,T|synonymous_variant|LOW|LINC01006:ENST00000660473.1:2561:2888:noncoding|LINC01006:ENST00000660473.1:25…
21	36460323	rs219781	G	T	.	.	TRAITS=Urate_levels:9.6990|Urate_levels:7.6990|Calcium_levels:8.0000|;ANN=T|missense_variant|MODERATE|ENSG00000233818:ENST00000454980.1:85:292:noncoding|ENSG00000233818:ENST00000454980.1:85:292:noncoding|transcript|ENSG00000233818:ENST00000454980.1:85:292:noncoding|protein_coding|2/2|c.136G>T|p.Ala46Ser|136/207|136/207|46/68||
6	31464043	rs2243621	C	T	.	.	TRAITS=Eosinophil_counts:25.3979|;ANN=T|synonymous_variant|LOW|HCP5:ENST00000414046.3:409:808:noncoding|HCP5:ENST00000414046.3:409:808:noncoding|transcript|HCP5:ENST00000414046.3:409:808:noncoding|protein_coding|1/1|c.375C>T|p.Ser125Ser|375/399|375/399|125/132||
8	102864552	rs2247355	C	T	.	.	TRAITS=HDL_cholesterol_levels:16.2218|Apolipoprotein_A1_levels:11.3979|Medication_use_(agents_acting_on_the_renin-angiotensin_system):7.3979|Phospholipids_to_total_lipids_ratio_in_medium_HDL:8.3010|HDL_cholesterol:11.6990|Medication_use_(agents_acting_on_the_renin-angiotensin_system):10.2218|;ANN=T|missense_variant|MODERATE|MAILR:ENST00000659614.1:81:342:noncoding|MAILR:ENST00000659614.1:81:342:n…
6	31463914	rs2255221	G	T	.	.	TRAITS=HIV-1_control:13.3979|Serum_levels_of_protein_C4A;C4B:44.6990|;ANN=T|missense_variant|MODERATE|HCP5:ENST00000414046.3:409:808:noncoding|HCP5:ENST00000414046.3:409:808:noncoding|transcript|HCP5:ENST00000414046.3:409:808:noncoding|protein_coding|1/1|c.246G>T|p.Trp82Cys|246/399|246/399|82/132||
13	110869911	rs2277425	A	G	.	.	TRAITS=Sitting_height_ratio:5.0969|;ANN=G|missense_variant|MODERATE|PRECSIT:ENST00000693706.1:190:847:noncoding|PRECSIT:ENST00000693706.1:190:847:noncoding|transcript|PRECSIT:ENST00000693706.1:190:847:noncoding|protein_coding|1/2|c.160T>C|p.Cys54Arg|160/657|160/657|54/218||
6	44003090	rs2295334	G	A	.	.	TRAITS=Exudative_age-related_macular_degeneration:17.2218|;ANN=A|synonymous_variant|LOW|C6orf223:ENST00000336600.6:36:765:noncoding|C6orf223:ENST00000336600.6:36:765:noncoding|transcript|C6orf223:ENST00000336600.6:36:765:noncoding|protein_coding|4/4|c.693G>A|p.Ala231Ala|693/729|693/729|231/242||,A|synonymous_variant|LOW|C6orf223:ENST00000442114.6:417:1086:noncoding|C6orf223:ENST00000442114.6:417:…
6	31464003	rs2395029	T	G	.	.	TRAITS=Drug-induced_liver_injury_(flucloxacillin):96.2218|Drug-induced_liver_injury_(flucloxacillin):32.0458|HIV-1_control:11.0000|HIV-1_control:34.3010|HIV-1_control:25.0000|Psoriasis:25.6990|AIDS_progression:18.5229|;ANN=G|missense_variant|MODERATE|HCP5:ENST00000414046.3:409:808:noncoding|HCP5:ENST00000414046.3:409:808:noncoding|transcript|HCP5:ENST00000414046.3:409:808:noncoding|protein_coding…
14	65411677	rs2411822	A	G,T	.	.	TRAITS=IgG_glycosylation_patterns:12.6990|;ANN=G|missense_variant|MODERATE|FUT8:ENST00000360689.9:1083:1434:uORF|FUT8:ENST00000360689.9:1083:1434:uORF|transcript|FUT8:ENST00000360689.9:1083:1434:uORF|protein_coding|1/2|c.4A>G|p.Ile2Val|4/351|4/351|2/116||,T|missense_variant|MODERATE|FUT8:ENST00000360689.9:1083:1434:uORF|FUT8:ENST00000360689.9:1083:1434:uORF|transcript|FUT8:ENST00000360689.9:1083:…
7	76980627	rs2430307	T	C	.	.	TRAITS=Body_mass_index_in_physically_active_individuals:5.3010|Body_mass_index:5.3010|Body_mass_index:8.1549|Body_mass_index_(joint_analysis_main_effects_and_physical_activity_interaction):5.6990|;ANN=C|start_lost|HIGH|DTX2P1-UPK3BP1-PMS2P11:ENST00000636308.1:635:1763:noncoding|DTX2P1-UPK3BP1-PMS2P11:ENST00000636308.1:635:1763:noncoding|transcript|DTX2P1-UPK3BP1-PMS2P11:ENST00000636308.1:635:1763…
16	11255821	rs243332	C	T	.	.	TRAITS=High_light_scatter_reticulocyte_count:15.2218|High_light_scatter_reticulocyte_percentage_of_red_cells:14.0000|Platelet_count:8.5229|;ANN=T|synonymous_variant|LOW|SOCS1:ENST00000644787.1:48:513:uORF|SOCS1:ENST00000644787.1:48:513:uORF|transcript|SOCS1:ENST00000644787.1:48:513:uORF|protein_coding|1/1|c.333G>A|p.Gly111Gly|333/465|333/465|111/154||
6	31395249	rs2523466	G	A,T	.	.	TRAITS=Platelet-to-lymphocyte_ratio:67.0969|;ANN=A|missense_variant|MODERATE|ENSG00000272221:ENST00000606743.1:157:652:noncoding|ENSG00000272221:ENST00000606743.1:157:652:noncoding|transcript|ENSG00000272221:ENST00000606743.1:157:652:noncoding|protein_coding|1/1|c.91C>T|p.Arg31Trp|91/495|91/495|31/164||,T|synonymous_variant|LOW|ENSG00000272221:ENST00000606743.1:157:652:noncoding|ENSG00000272221:E…
4	66094468	rs2726292	T	A,C,G	.	.	TRAITS=Brain_region_volumes:11.0969|;ANN=A|missense_variant|MODERATE|IFITM3P1:ENST00000505282.1:45:384:noncoding|IFITM3P1:ENST00000505282.1:45:384:noncoding|transcript|IFITM3P1:ENST00000505282.1:45:384:noncoding|protein_coding|1/1|c.283T>A|p.Phe95Ile|283/339|283/339|95/112||,C|missense_variant|MODERATE|IFITM3P1:ENST00000505282.1:45:384:noncoding|IFITM3P1:ENST00000505282.1:45:384:noncoding|transcr…
6	29888079	rs2734947	T	A,C	.	.	TRAITS=Hypothyroidism:12.3979|;ANN=A|missense_variant|MODERATE|HLA-H:ENST00000383620.4:1:667:noncoding|HLA-H:ENST00000383620.4:1:667:noncoding|transcript|HLA-H:ENST00000383620.4:1:667:noncoding|protein_coding|2/4|c.204T>A|p.Ser68Arg|204/666|204/666|68/221||,C|synonymous_variant|LOW|HLA-H:ENST00000383620.4:1:667:noncoding|HLA-H:ENST00000383620.4:1:667:noncoding|transcript|HLA-H:ENST00000383620.4:1…
6	31280814	rs2844605	A	C	.	.	TRAITS=Hip_circumference_adjusted_for_BMI:15.1549|;ANN=C|missense_variant|MODERATE|RPL3P2:ENST00000413027.1:1:859:noncoding|RPL3P2:ENST00000413027.1:1:859:noncoding|transcript|RPL3P2:ENST00000413027.1:1:859:noncoding|protein_coding|1/1|c.498A>C|p.Gln166His|498/858|498/858|166/285||
6	31280655	rs2844606	A	G,T	.	.	TRAITS=Anti-human_herpesvirus6IE1A_IgGseropositivity:8.0000|Neutrophil_count:22.5229|Waist-to-hip_ratio_adjusted_for_BMI:8.6990|A_body_shape_index:13.0000|Waist-hip_index:7.3010|;ANN=T|missense_variant|MODERATE|RPL3P2:ENST00000413027.1:1:859:noncoding|RPL3P2:ENST00000413027.1:1:859:noncoding|transcript|RPL3P2:ENST00000413027.1:1:859:noncoding|protein_coding|1/1|c.339A>T|p.Arg113Ser|339/858|339/85…
9	136944238	rs28578007	T	C	.	.	TRAITS=Blood_protein_levels:24.6990|Plateletcrit:10.3979|Serum_levels_of_protein_SUMF1:67.0000|;ANN=C|missense_variant|MODERATE|FBXW5:ENST00000443788.1:231:510:ouORF|FBXW5:ENST00000443788.1:231:510:ouORF|transcript|FBXW5:ENST00000443788.1:231:510:ouORF|protein_coding|1/1|c.67A>G|p.Thr23Ala|67/279|67/279|23/92||
16	81476441	rs2925999	T	C	.	.	TRAITS=A_body_shape_index:7.3979|Waist-to-hip_ratio_adjusted_for_BMI:13.5229|Waist-hip_index:14.0000|;ANN=C|missense_variant|MODERATE|PPIAP51:ENST00000567149.1:1:397:noncoding|PPIAP51:ENST00000567149.1:1:397:noncoding|transcript|PPIAP51:ENST00000567149.1:1:397:noncoding|protein_coding|1/1|c.79A>G|p.Asn27Asp|79/396|79/396|27/131||
8	8236070	rs2945252	G	A,C,T	.	.	TRAITS=A_body_shape_index:8.0000|Waist_circumference_adjusted_for_body_mass_index:9.6990|;ANN=A|missense_variant|MODERATE|FAM86B3P:ENST00000523992.2:1:694:noncoding|FAM86B3P:ENST00000523992.2:1:694:noncoding|transcript|FAM86B3P:ENST00000523992.2:1:694:noncoding|protein_coding|6/6|c.515G>A|p.Gly172Asp|515/693|515/693|172/230||,C|missense_variant|MODERATE|FAM86B3P:ENST00000523992.2:1:694:noncoding|…
8	142682204	rs2976394	C	A,T	.	.	TRAITS=Gastric_cancer:12.6990|;ANN=A|missense_variant|MODERATE|PSCA:ENST00000301258.5:232:802:odORF|PSCA:ENST00000301258.5:232:802:odORF|transcript|PSCA:ENST00000301258.5:232:802:odORF|protein_coding|1/1|c.230C>A|p.Pro77Gln|230/570|230/570|77/189||,T|missense_variant|MODERATE|PSCA:ENST00000301258.5:232:802:odORF|PSCA:ENST00000301258.5:232:802:odORF|transcript|PSCA:ENST00000301258.5:232:802:odORF|…
8	8234503	rs2980436	G	A,C,T	.	.	TRAITS=Schizophrenia:6.3979|Schizophrenia:7.6990|;ANN=C|missense_variant|MODERATE|FAM86B3P:ENST00000523992.2:1:694:noncoding|FAM86B3P:ENST00000523992.2:1:694:noncoding|transcript|FAM86B3P:ENST00000523992.2:1:694:noncoding|protein_coding|4/6|c.261G>C|p.Glu87Asp|261/693|261/693|87/230||,T|missense_variant|MODERATE|FAM86B3P:ENST00000523992.2:1:694:noncoding|FAM86B3P:ENST00000523992.2:1:694:noncoding…
6	32152121	rs3131283	T	A,C,G	.	.	TRAITS=Hip_circumference_adjusted_for_BMI:15.3979|;ANN=A|missense_variant|MODERATE|PRRT1:ENST00000375150.6:72:186:ouORF|PRRT1:ENST00000375150.6:72:186:ouORF|transcript|PRRT1:ENST00000375150.6:72:186:ouORF|protein_coding|2/2|c.96A>T|p.Glu32Asp|96/114|96/114|32/37||,G|missense_variant|MODERATE|PRRT1:ENST00000375150.6:72:186:ouORF|PRRT1:ENST00000375150.6:72:186:ouORF|transcript|PRRT1:ENST00000375150…
6	31520177	rs3132455	G	C	.	.	TRAITS=Triglyceride_levels_in_large_HDL:9.5229|;ANN=C|missense_variant|MODERATE|PPIAP9:ENST00000403866.2:1:499:noncoding|PPIAP9:ENST00000403866.2:1:499:noncoding|transcript|PPIAP9:ENST00000403866.2:1:499:noncoding|protein_coding|1/2|c.115C>G|p.Leu39Val|115/498|115/498|39/165||
19	58408190	rs34188294	G	A	.	.	TRAITS=Mean_platelet_volume:15.6990|;ANN=A|missense_variant|MODERATE|ENSG00000232098:ENST00000597980.1:142:415:noncoding|ENSG00000232098:ENST00000597980.1:142:415:noncoding|transcript|ENSG00000232098:ENST00000597980.1:142:415:noncoding|protein_coding|1/2|c.154C>T|p.Arg52Trp|154/273|154/273|52/90||,A|synonymous_variant|LOW|ENSG00000232098:ENST00000597980.1:185:419:noncoding|ENSG00000232098:ENST000…
6	26285921	rs34916901	G	A,C,T	.	.	TRAITS=Hand_grip_strength:9.5229|;ANN=A|synonymous_variant|LOW|ENSG00000289447:ENST00000687171.1:107:368:noncoding|ENSG00000289447:ENST00000687171.1:107:368:noncoding|transcript|ENSG00000289447:ENST00000687171.1:107:368:noncoding|protein_coding|1/1|c.132G>A|p.Pro44Pro|132/261|132/261|44/86||,C|synonymous_variant|LOW|ENSG00000289447:ENST00000687171.1:107:368:noncoding|ENSG00000289447:ENST000006871…
11	117230404	rs36066272	T	C	.	.	TRAITS=Triglyceride_levels:11.3010|;ANN=C|missense_variant|MODERATE|PCSK7:ENST00000524507.6:138:381:ouORF|PCSK7:ENST00000524507.6:138:381:ouORF|transcript|PCSK7:ENST00000524507.6:138:381:ouORF|protein_coding|2/3|c.175A>G|p.Asn59Asp|175/243|175/243|59/80||
4	164957183	rs3733418	A	G	.	.	TRAITS=Obesity-related_traits:5.0458|;ANN=G|start_lost|HIGH|FAM218A:ENST00000648094.1:236:488:noncoding|FAM218A:ENST00000648094.1:236:488:noncoding|transcript|FAM218A:ENST00000648094.1:236:488:noncoding|protein_coding|1/1|c.1A>G|p.Met1?|1/252|1/252|1/83||;LOF=(FAM218A:ENST00000648094.1:236:488:noncoding|FAM218A:ENST00000648094.1:236:488:noncoding|1|1.00)
10	31318286	rs3737178	A	G,T	.	.	TRAITS=Sex_hormone-binding_globulin_levels_adjusted_for_BMI:8.0000|Sex_hormone-binding_globulin_levels:8.6990|;ANN=G|missense_variant|MODERATE|ZEB1-AS1:ENST00000692750.1:648:894:noncoding|ZEB1-AS1:ENST00000692750.1:648:894:noncoding|transcript|ZEB1-AS1:ENST00000692750.1:648:894:noncoding|protein_coding|1/1|c.133T>C|p.Trp45Arg|133/246|133/246|45/81||,T|missense_variant|MODERATE|ZEB1-AS1:ENST000006…
16	66549802	rs3743714	T	A,C,G	.	.	TRAITS=3-hydroxypropylmercapturic_acid_levels_in_smokers:5.1549|;ANN=A|missense_variant|MODERATE|TK2:ENST00000677420.1:49:715:uORF|TK2:ENST00000677420.1:49:715:uORF|transcript|TK2:ENST00000677420.1:49:715:uORF|protein_coding|1/1|c.260A>T|p.Asp87Val|260/666|260/666|87/221||,C|missense_variant|MODERATE|TK2:ENST00000677420.1:49:715:uORF|TK2:ENST00000677420.1:49:715:uORF|transcript|TK2:ENST0000067742…
17	75272720	rs3744231	C	G,T	.	.	TRAITS=Hemoglobin:8.0458|;ANN=G|missense_variant|MODERATE|MIF4GD-DT:ENST00000585075.1:676:1390:noncoding|MIF4GD-DT:ENST00000585075.1:676:1390:noncoding|transcript|MIF4GD-DT:ENST00000585075.1:676:1390:noncoding|protein_coding|1/1|c.677C>G|p.Ala226Gly|677/714|677/714|226/237||,T|missense_variant|MODERATE|MIF4GD-DT:ENST00000585075.1:676:1390:noncoding|MIF4GD-DT:ENST00000585075.1:676:1390:noncoding|t…
19	13154456	rs3745992	C	T	.	.	TRAITS=Height:18.6990|;ANN=T|synonymous_variant|LOW|IER2:ENST00000588173.1:2408:2753:dORF|IER2:ENST00000588173.1:2408:2753:dORF|transcript|IER2:ENST00000588173.1:2408:2753:dORF|protein_coding|1/1|c.75C>T|p.Thr25Thr|75/345|75/345|25/114||
11	61506228	rs3802951	T	C,G	.	.	TRAITS=General_cognitive_ability:5.5229|;ANN=C|missense_variant|MODERATE|ENSG00000255931:ENST00000664822.1:433:838:noncoding|ENSG00000255931:ENST00000664822.1:433:838:noncoding|transcript|ENSG00000255931:ENST00000664822.1:433:838:noncoding|protein_coding|1/1|c.340T>C|p.Trp114Arg|340/405|340/405|114/134||,G|missense_variant|MODERATE|ENSG00000255931:ENST00000664822.1:433:838:noncoding|ENSG000002559…
17	78131350	rs383603	G	A,C	.	.	TRAITS=Hemoglobin_A1c_levels:11.0969|Hemoglobin_A1c_levels:11.5229|Mean_spheric_corpuscular_volume:12.0000|;ANN=A|missense_variant|MODERATE|TMC8:ENST00000318430.10:82:304:uORF|TMC8:ENST00000318430.10:82:304:uORF|transcript|TMC8:ENST00000318430.10:82:304:uORF|protein_coding|1/1|c.70G>A|p.Ala24Thr|70/222|70/222|24/73||,C|missense_variant|MODERATE|TMC8:ENST00000318430.10:82:304:uORF|TMC8:ENST0000031…
3	76435032	rs3849491	T	C,G	.	.	TRAITS=Sex_hormone-binding_globulin_levels:5.2218|;ANN=G|missense_variant|MODERATE|CAP1P1:ENST00000476047.1:815:1292:noncoding|CAP1P1:ENST00000476047.1:815:1292:noncoding|transcript|CAP1P1:ENST00000476047.1:815:1292:noncoding|protein_coding|1/1|c.201T>G|p.Asp67Glu|201/477|201/477|67/158||,C|synonymous_variant|LOW|CAP1P1:ENST00000476047.1:815:1292:noncoding|CAP1P1:ENST00000476047.1:815:1292:noncod…
19	18031187	rs388159	C	T	.	.	TRAITS=Hip_circumference_adjusted_for_BMI:7.3979|;ANN=T|missense_variant|MODERATE|ENSG00000273654:ENST00000614660.1:493:988:noncoding|ENSG00000273654:ENST00000614660.1:493:988:noncoding|transcript|ENSG00000273654:ENST00000614660.1:493:988:noncoding|protein_coding|1/1|c.67C>T|p.Arg23Trp|67/495|67/495|23/164||
13	113920848	rs41284486	G	A	.	.	TRAITS=Red_cell_distribution_width:21.1549|Free_cholesterol_to_total_lipids_ratio_in_medium_LDL:8.3010|Free_cholesterol_to_total_lipids_ratio_in_small_LDL:7.3979|Cardiovascular_disease:7.0000|;ANN=A|missense_variant|MODERATE|LINC00452:ENST00000609661.5:74:1061:noncoding|LINC00452:ENST00000609661.5:74:1061:noncoding|transcript|LINC00452:ENST00000609661.5:74:1061:noncoding|protein_coding|6/7|c.884G…
20	408636	rs41306771	G	A	.	.	TRAITS=Femur_bone_mineral_density_x_serum_urate_levels_interaction:7.3979|;ANN=A|synonymous_variant|LOW|RBCK1:ENST00000640614.1:177:642:uORF|RBCK1:ENST00000640614.1:177:642:uORF|transcript|RBCK1:ENST00000640614.1:177:642:uORF|protein_coding|1/1|c.396G>A|p.Pro132Pro|396/465|396/465|132/154||
20	38421365	rs41308713	C	T	.	.	TRAITS=Triglyceride_change_in_response_to_fenofibrate_in_statin-treated_type_2_diabetes:6.6990|;ANN=T|stop_gained|HIGH|SNHG17:ENST00000666549.1:15:186:noncoding|SNHG17:ENST00000666549.1:15:186:noncoding|transcript|SNHG17:ENST00000666549.1:15:186:noncoding|protein_coding|1/3|c.14G>A|p.Trp5*|14/171|14/171|5/56||;LOF=(SNHG17:ENST00000666549.1:15:186:noncoding|SNHG17:ENST00000666549.1:15:186:noncodin…
6	31356979	rs41552714	G	A	.	.	TRAITS=Blood_protein_levels:240.0000|Blood_protein_levels:163.0000|;ANN=A|synonymous_variant|LOW|HLA-B:ENST00000434333.1:31:247:ouORF|HLA-B:ENST00000434333.1:31:247:ouORF|transcript|HLA-B:ENST00000434333.1:31:247:ouORF|protein_coding|1/1|c.180C>T|p.Val60Val|180/216|180/216|60/71||
3	8501609	rs4349489	G	C	.	.	TRAITS=Lung_function_(FVC):8.6990|;ANN=C|missense_variant|MODERATE|LMCD1-AS1:ENST00000654635.1:36:384:noncoding|LMCD1-AS1:ENST00000654635.1:36:384:noncoding|transcript|LMCD1-AS1:ENST00000654635.1:36:384:noncoding|protein_coding|1/2|c.29C>G|p.Pro10Arg|29/348|29/348|10/115||
6	29792252	rs45479291	G	C	.	.	TRAITS=Takayasu_arteritis:15.6990|;ANN=C|missense_variant|MODERATE|HCG4:ENST00000418983.1:281:512:noncoding|HCG4:ENST00000418983.1:281:512:noncoding|transcript|HCG4:ENST00000418983.1:281:512:noncoding|protein_coding|1/1|c.219C>G|p.Phe73Leu|219/231|219/231|73/76||
16	79721549	rs4575545	G	A	.	.	TRAITS=Serum_alkaline_phosphatase_levels:79.0969|Platelet_count:31.3979|Serum_thyroid-stimulating_hormone_levels:5.6990|Serum_25-Hydroxyvitamin_D_levels:12.5229|Serum_25-Hydroxyvitamin_D_levels:11.1549|Urate_levels:36.0458|Liver_enzyme_levels_(alkaline_phosphatase):113.2218|Serum_alkaline_phosphatase_levels:88.3979|Serum_uric_acid_levels:42.6990|Platelet_count:20.3010|Tyrosine_levels:8.3979|Age_a…
21	41421864	rs459482	C	G,T	.	.	TRAITS=IgG_glycosylation:5.6990|IgG_glycosylation:6.5229|;ANN=G|missense_variant|MODERATE|MX1:ENST00000679911.1:131:482:uORF|MX1:ENST00000679911.1:131:482:uORF|transcript|MX1:ENST00000679911.1:131:482:uORF|protein_coding|2/3|c.102C>G|p.Ser34Arg|102/351|102/351|34/116||,G|missense_variant|MODERATE|MX1:ENST00000681415.1:67:373:uORF|MX1:ENST00000681415.1:67:373:uORF|transcript|MX1:ENST00000681415.1:…
2	37817201	rs4670779	C	T	.	.	TRAITS=Platelet_count:17.5229|Platelet_count:19.3979|Bone_mineral_density_(spine):5.3979|Platelet_count:15.6990|Platelet_count:9.0458|;ANN=T|missense_variant|MODERATE|ENSG00000225402:ENST00000456500.1:49:1048:noncoding|ENSG00000225402:ENST00000456500.1:49:1048:noncoding|transcript|ENSG00000225402:ENST00000456500.1:49:1048:noncoding|protein_coding|1/1|c.239C>T|p.Ala80Val|239/999|239/999|80/332||
8	47157174	rs4872992	T	C,G	.	.	TRAITS=Core_binding_factor_acute_myeloid_leukemia:21.3010|Core_binding_factor_acute_myeloid_leukemia:15.2218|;ANN=G|missense_variant|MODERATE|RPL10AP2:ENST00000479243.1:1:655:noncoding|RPL10AP2:ENST00000479243.1:1:655:noncoding|transcript|RPL10AP2:ENST00000479243.1:1:655:noncoding|protein_coding|1/1|c.57T>G|p.His19Gln|57/654|57/654|19/217||,C|synonymous_variant|LOW|RPL10AP2:ENST00000479243.1:1:65…
15	40240667	rs4924439	G	A	.	.	TRAITS=Obesity-related_traits:6.0000|;ANN=A|missense_variant|MODERATE|PAK6:ENST00000561230.5:275:539:uORF|PAK6:ENST00000561230.5:275:539:uORF|transcript|PAK6:ENST00000561230.5:275:539:uORF|protein_coding|2/3|c.172G>A|p.Glu58Lys|172/264|172/264|58/87||,A|synonymous_variant|LOW|PAK6:ENST00000441369.6:88:622:ouORF|PAK6:ENST00000441369.6:88:622:ouORF|transcript|PAK6:ENST00000441369.6:88:622:ouORF|pro…
1	203797203	rs4951011	A	G	.	.	TRAITS=Breast_cancer:7.6990|Breast_cancer:8.0458|;ANN=G|missense_variant|MODERATE|ZBED6:ENST00000550078.2:1436:1706:uORF|ZBED6:ENST00000550078.2:1436:1706:uORF|transcript|ZBED6:ENST00000550078.2:1436:1706:uORF|protein_coding|1/1|c.55A>G|p.Thr19Ala|55/270|55/270|19/89||
2	44930197	rs4953150	C	T	.	.	TRAITS=Fish-_and_plant-related_diet:7.6990|Fruit_consumption:13.3979|Fish-_and_plant-related_diet:13.2218|;ANN=T|missense_variant|MODERATE|LINC01833:ENST00000430847.3:468:687:noncoding|LINC01833:ENST00000430847.3:468:687:noncoding|transcript|LINC01833:ENST00000430847.3:468:687:noncoding|protein_coding|2/2|c.74G>A|p.Arg25Gln|74/219|74/219|25/72||
16	14989008	rs4985167	C	G,T	.	.	TRAITS=Metabolite_levels:7.5229|Plasma_omega-3_polyunsaturated_fatty_acid_levels_(alphalinolenic_acid):6.5229|;ANN=G|missense_variant|MODERATE|ENSG00000261819:ENST00000567634.1:1:1903:noncoding|ENSG00000261819:ENST00000567634.1:1:1903:noncoding|transcript|ENSG00000261819:ENST00000567634.1:1:1903:noncoding|protein_coding|1/1|c.1153G>C|p.Glu385Gln|1153/1902|1153/1902|385/633||,T|missense_variant|MO…
10	8051071	rs501764	G	C,T	.	.	TRAITS=Hodgkin's_lymphoma:9.3979|Hodgkin's_lymphoma:7.1549|;ANN=C|missense_variant|MODERATE|GATA3-AS1:ENST00000355358.1:1423:1801:noncoding|GATA3-AS1:ENST00000355358.1:1423:1801:noncoding|transcript|GATA3-AS1:ENST00000355358.1:1423:1801:noncoding|protein_coding|1/1|c.171C>G|p.Ser57Arg|171/378|171/378|57/125||,T|missense_variant|MODERATE|GATA3-AS1:ENST00000355358.1:1423:1801:noncoding|GATA3-AS1:EN…
1	174022141	rs527543513	G	A	.	.	TRAITS=Red_cell_distribution_width:10.6990|;ANN=A|missense_variant|MODERATE|RC3H1:ENST00000367696.7:60:237:uORF|RC3H1:ENST00000367696.7:60:237:uORF|transcript|RC3H1:ENST00000367696.7:60:237:uORF|protein_coding|1/1|c.158C>T|p.Ala53Val|158/177|158/177|53/58||
1	100352622	rs529224	G	C	.	.	TRAITS=Urea_levels:8.6990|Blood_urea_nitrogen_levels:7.6990|;ANN=C|missense_variant|MODERATE|CDC14A:ENST00000336454.5:58:202:uORF|CDC14A:ENST00000336454.5:58:202:uORF|transcript|CDC14A:ENST00000336454.5:58:202:uORF|protein_coding|1/1|c.60G>C|p.Lys20Asn|60/144|60/144|20/47||WARNING_TRANSCRIPT_NO_START_CODON,C|missense_variant|MODERATE|CDC14A:ENST00000336454.5:92:449:uORF|CDC14A:ENST00000336454.5:9…
2	237486836	rs58057291	T	A	.	.	TRAITS=Heel_bone_mineral_density:23.5229|Heel_bone_mineral_density:8.5229|;ANN=A|missense_variant|MODERATE|ENSG00000289261:ENST00000693351.1:261:627:noncoding|ENSG00000289261:ENST00000693351.1:261:627:noncoding|transcript|ENSG00000289261:ENST00000693351.1:261:627:noncoding|protein_coding|1/1|c.42A>T|p.Lys14Asn|42/366|42/366|14/121||
7	27185870	rs61744408	G	A	.	.	TRAITS=Waist-to-hip_ratio_adjusted_for_BMI:14.0000|Waist-to-hip_ratio_adjusted_for_BMI:8.6990|Waist-hip_index:9.0000|;ANN=A|splice_region_variant&stop_retained_variant|LOW|HOXA11-AS:ENST00000647680.1:245:494:noncoding|HOXA11-AS:ENST00000647680.1:245:494:noncoding|transcript|HOXA11-AS:ENST00000647680.1:245:494:noncoding|protein_coding|2/2|c.248G>A|p.Ter83Ter|248/249|248/249|83/82||,A|splice_region…
6	26272320	rs61747867	G	A,C,T	.	.	TRAITS=Schizophrenia:6.6990|Autism_spectrum_disorder_or_schizophrenia:8.6990|;ANN=A|missense_variant|MODERATE|H2AC10P:ENST00000362070.3:1:349:noncoding|H2AC10P:ENST00000362070.3:1:349:noncoding|transcript|H2AC10P:ENST00000362070.3:1:349:noncoding|protein_coding|1/1|c.221C>T|p.Thr74Ile|221/348|221/348|74/115||,C|missense_variant|MODERATE|H2AC10P:ENST00000362070.3:1:349:noncoding|H2AC10P:ENST000003…
14	41605523	rs61990288	G	A,T	.	.	TRAITS=Depression:30.6990|Bipolar_disorder_or_major_depressive_disorder:9.6990|;ANN=A|missense_variant|MODERATE|ENSG00000289436:ENST00000687009.1:234:645:noncoding|ENSG00000289436:ENST00000687009.1:234:645:noncoding|transcript|ENSG00000289436:ENST00000687009.1:234:645:noncoding|protein_coding|1/1|c.329G>A|p.Arg110Lys|329/411|329/411|110/136||,T|missense_variant|MODERATE|ENSG00000289436:ENST000006…
21	36320209	rs62229372	C	T	.	.	TRAITS=Diastolic_blood_pressure:8.6990|Systolic_blood_pressure:7.6990|;ANN=T|missense_variant|MODERATE|ENSG00000273199:ENST00000608391.1:164:728:noncoding|ENSG00000273199:ENST00000608391.1:164:728:noncoding|transcript|ENSG00000273199:ENST00000608391.1:164:728:noncoding|protein_coding|1/1|c.299G>A|p.Gly100Asp|299/564|299/564|100/187||
3	52840272	rs6445538	T	A,C	.	.	TRAITS=Smoking_initiation_(ever_regular_vs_never_regular):10.0969|odORFizing_behaviour_(multivariate_analysis):11.0000|;ANN=A|synonymous_variant|LOW|STIMATE:ENST00000355083.11:993:1398:dORF|STIMATE:ENST00000355083.11:993:1398:dORF|transcript|STIMATE:ENST00000355083.11:993:1398:dORF|protein_coding|1/1|c.213A>T|p.Ser71Ser|213/405|213/405|71/134||,C|synonymous_variant|LOW|STIMATE:ENST00000355083.11:…
14	55561097	rs6573040	C	G,T	.	.	TRAITS=Brain_region_volumes:9.5229|Brain_region_volumes:9.5229|;ANN=G|missense_variant|MODERATE|KTN1-AS1:ENST00000554558.6:327:399:noncoding|KTN1-AS1:ENST00000554558.6:327:399:noncoding|transcript|KTN1-AS1:ENST00000554558.6:327:399:noncoding|protein_coding|1/2|c.53G>C|p.Arg18Thr|53/72|53/72|18/23||,T|missense_variant|MODERATE|KTN1-AS1:ENST00000554558.6:327:399:noncoding|KTN1-AS1:ENST00000554558.6…
1	223863737	rs6604731	C	T	.	.	TRAITS=Waist-hip_ratio:8.5229|;ANN=T|missense_variant|MODERATE|ACTBP11:ENST00000436287.1:932:1127:noncoding|ACTBP11:ENST00000436287.1:932:1127:noncoding|transcript|ACTBP11:ENST00000436287.1:932:1127:noncoding|protein_coding|1/1|c.184G>A|p.Glu62Lys|184/195|184/195|62/64||
2	70190598	rs6750410	A	G,T	.	.	TRAITS=Sex_hormone-binding_globulin_levels_adjusted_for_BMI:15.3010|Total_testosterone_levels:11.3010|Sex_hormone-binding_globulin_levels:13.0458|;ANN=G|missense_variant|MODERATE|C2orf42:ENST00000417203.5:142:364:uORF|C2orf42:ENST00000417203.5:142:364:uORF|transcript|C2orf42:ENST00000417203.5:142:364:uORF|protein_coding|1/2|c.7T>C|p.Ser3Pro|7/222|7/222|3/73||,T|missense_variant|MODERATE|C2orf42:E…
11	838722	rs6762	T	C	.	.	TRAITS=Mean_platelet_volume:8.0969|;ANN=C|missense_variant|MODERATE|CD151:ENST00000322008.9:1062:1536:dORF|CD151:ENST00000322008.9:1062:1536:dORF|transcript|CD151:ENST00000322008.9:1062:1536:dORF|protein_coding|1/1|c.371T>C|p.Phe124Ser|371/474|371/474|124/157||
6	109300291	rs6927569	T	A,C,G	.	.	TRAITS=Neutrophil_count:40.6990|Neutrophil_count:37.3010|White_blood_cell_count:26.3010|Basophil_count:16.5229|Neutrophil_count:36.3010|;ANN=A|missense_variant|MODERATE|CCDC162P:ENST00000368966.10:3871:5179:noncoding|CCDC162P:ENST00000368966.10:3871:5179:noncoding|transcript|CCDC162P:ENST00000368966.10:3871:5179:noncoding|protein_coding|3/10|c.251T>A|p.Ile84Asn|251/1308|251/1308|84/435||,C|missen…
11	62671347	rs693698	G	A,T	.	.	TRAITS=Blood_protein_levels:85.6990|Blood_protein_levels:48.6990|;ANN=A|missense_variant|MODERATE|LBHD1:ENST00000532208.5:91:358:uORF|LBHD1:ENST00000532208.5:91:358:uORF|transcript|LBHD1:ENST00000532208.5:91:358:uORF|protein_coding|1/2|c.104C>T|p.Ala35Val|104/267|104/267|35/88||,T|missense_variant|MODERATE|LBHD1:ENST00000532208.5:91:358:uORF|LBHD1:ENST00000532208.5:91:358:uORF|transcript|LBHD1:EN…
9	83968161	rs696825	C	G,T	.	.	TRAITS=Triglyceride_levels:18.2218|Sex_hormone-binding_globulin_levels_adjusted_for_BMI:62.3010|Sex_hormone-binding_globulin_levels:54.2218|Neutrophil_count:8.0000|White_blood_cell_count:25.0969|;ANN=G|missense_variant|MODERATE|HNRNPK:ENST00000376281.8:2738:2891:dORF|HNRNPK:ENST00000376281.8:2738:2891:dORF|transcript|HNRNPK:ENST00000376281.8:2738:2891:dORF|protein_coding|1/1|c.113G>C|p.Arg38Pro|1…
10	89648999	rs7081788	G	A	.	.	TRAITS=Red_blood_cell_count:20.5229|;ANN=A|synonymous_variant|LOW|ENSG00000232936:ENST00000454174.5:20:257:noncoding|ENSG00000232936:ENST00000454174.5:20:257:noncoding|transcript|ENSG00000232936:ENST00000454174.5:20:257:noncoding|protein_coding|2/2|c.234G>A|p.Arg78Arg|234/237|234/237|78/78||
12	94548447	rs7139313	T	A,C,G	.	.	TRAITS=Core_binding_factor_acute_myeloid_leukemia:14.0000|Core_binding_factor_acute_myeloid_leukemia:10.3979|;ANN=A|synonymous_variant|LOW|SUCLG2P2:ENST00000307241.5:13:1297:noncoding|SUCLG2P2:ENST00000307241.5:13:1297:noncoding|transcript|SUCLG2P2:ENST00000307241.5:13:1297:noncoding|protein_coding|1/1|c.195T>A|p.Leu65Leu|195/1284|195/1284|65/427||,C|synonymous_variant|LOW|SUCLG2P2:ENST0000030724…
18	51465521	rs7241264	G	A	.	.	TRAITS=Male-pattern_baldness:17.3979|;ANN=A|synonymous_variant|LOW|LINC01630:ENST00000578152.5:92:449:noncoding|LINC01630:ENST00000578152.5:92:449:noncoding|transcript|LINC01630:ENST00000578152.5:92:449:noncoding|protein_coding|2/2|c.240G>A|p.Gln80Gln|240/357|240/357|80/118||
5	32710380	rs72740637	G	A	.	.	TRAITS=Waist_circumference_adjusted_for_body_mass_index:14.0000|Hip_circumference_adjusted_for_BMI:11.5229|;ANN=A|missense_variant|MODERATE|NPR3:ENST00000434067.6:787:1051:uORF|NPR3:ENST00000434067.6:787:1051:uORF|transcript|NPR3:ENST00000434067.6:787:1051:uORF|protein_coding|1/1|c.188G>A|p.Gly63Asp|188/264|188/264|63/87||
6	27359221	rs72839477	C	T	.	.	TRAITS=Major_depressive_disorder:23.3979|;ANN=T|missense_variant|MODERATE|ZNF204P:ENST00000416749.2:283:1117:noncoding|ZNF204P:ENST00000416749.2:283:1117:noncoding|transcript|ZNF204P:ENST00000416749.2:283:1117:noncoding|protein_coding|1/1|c.352G>A|p.Gly118Arg|352/834|352/834|118/277||
11	205021	rs72878027	C	G,T	.	.	TRAITS=Platelet_count:234.0000|;ANN=G|synonymous_variant|LOW|BET1L:ENST00000325147.13:712:967:dORF|BET1L:ENST00000325147.13:712:967:dORF|transcript|BET1L:ENST00000325147.13:712:967:dORF|protein_coding|1/1|c.108G>C|p.Ala36Ala|108/255|108/255|36/84||,T|synonymous_variant|LOW|BET1L:ENST00000325147.13:712:967:dORF|BET1L:ENST00000325147.13:712:967:dORF|transcript|BET1L:ENST00000325147.13:712:967:dORF|…
13	49891685	rs7331776	G	A,T	.	.	TRAITS=Waist-to-hip_ratio_adjusted_for_BMI:9.0000|Waist-hip_ratio:8.2218|;ANN=T|missense_variant|MODERATE|CTAGE10P:ENST00000318353.2:1:2329:noncoding|CTAGE10P:ENST00000318353.2:1:2329:noncoding|transcript|CTAGE10P:ENST00000318353.2:1:2329:noncoding|protein_coding|1/1|c.1095G>T|p.Gln365His|1095/2328|1095/2328|365/775||,A|synonymous_variant|LOW|CTAGE10P:ENST00000318353.2:1:2329:noncoding|CTAGE10P:E…
2	27356305	rs73921514	T	C	.	.	TRAITS=Apolipoprotein_B_levels:14.5229|Total_cholesterol_levels:9.6990|C-reactive_protein_levels:9.0000|Triglyceride_levels:25.6990|Low_density_lipoprotein_cholesterol_levels:9.6990|Sex_hormone-binding_globulin_levels:15.0000|Testosterone_levels:11.3979|;ANN=C|synonymous_variant|LOW|GTF3C2:ENST00000359541.6:162:432:ouORF|GTF3C2:ENST00000359541.6:162:432:ouORF|transcript|GTF3C2:ENST00000359541.6:1…
1	93290635	rs7418101	G	A,C	.	.	TRAITS=Bioavailable_testosterone_levels:9.3979|;ANN=A|missense_variant|MODERATE|CCDC18-AS1:ENST00000414430.5:6:393:noncoding|CCDC18-AS1:ENST00000414430.5:6:393:noncoding|transcript|CCDC18-AS1:ENST00000414430.5:6:393:noncoding|protein_coding|3/4|c.251C>T|p.Pro84Leu|251/387|251/387|84/128||,C|missense_variant|MODERATE|CCDC18-AS1:ENST00000414430.5:6:393:noncoding|CCDC18-AS1:ENST00000414430.5:6:393:n…
1	218510186	rs7532546	A	G,T	.	.	TRAITS=Post_bronchodilator_FEV1/FVC_ratio:5.5229|;ANN=G|missense_variant&splice_region_variant|MODERATE|LINC02869:ENST00000443836.5:19:313:noncoding|LINC02869:ENST00000443836.5:19:313:noncoding|transcript|LINC02869:ENST00000443836.5:19:313:noncoding|protein_coding|1/3|c.73A>G|p.Met25Val|73/294|73/294|25/97||,T|missense_variant&splice_region_variant|MODERATE|LINC02869:ENST00000443836.5:19:313:nonc…
11	61815055	rs75810419	C	A	.	.	TRAITS=Phosphatidylcholine(38:4)_[M+H]1+/Phosphatidylethanolamine(41:4)_[M+H]1+_levels:9.5229|Cholesteryl_ester(20:4)_[M+NH4]1+_levels:9.5229|;ANN=A|missense_variant|MODERATE|FADS1:ENST00000542506.5:87:333:uORF|FADS1:ENST00000542506.5:87:333:uORF|transcript|FADS1:ENST00000542506.5:87:333:uORF|protein_coding|1/1|c.151G>T|p.Gly51Trp|151/246|151/246|51/81||
3	127573257	rs76039363	C	T	.	.	TRAITS=Body_mass_index_and_systolic_blood_pressure_(bivariate_analysis):5.0969|;ANN=T|missense_variant|MODERATE|TPRA1:ENST00000648957.1:1973:2381:odORF|TPRA1:ENST00000648957.1:1973:2381:odORF|transcript|TPRA1:ENST00000648957.1:1973:2381:odORF|protein_coding|1/1|c.272G>A|p.Cys91Tyr|272/408|272/408|91/135||
20	45934578	rs77617917	G	A	.	.	TRAITS=Apolipoprotein_B_levels:19.3979|C-reactive_protein_levels:9.6990|High_density_lipoprotein_cholesterol_levels:48.5229|Triglyceride_levels:31.2218|;ANN=A|missense_variant|MODERATE|ENSG00000285796:ENST00000647856.1:118:526:noncoding|ENSG00000285796:ENST00000647856.1:118:526:noncoding|transcript|ENSG00000285796:ENST00000647856.1:118:526:noncoding|protein_coding|1/1|c.361C>T|p.Pro121Ser|361/408…
12	111900120	rs78069066	G	A	.	.	TRAITS=Serum_uric_acid_levels:8.5229|Cirrhosis:12.0000|Tea_consumption:7.0000|;ANN=A|missense_variant|MODERATE|MAPKAPK5:ENST00000550735.7:8861:10385:dORF|MAPKAPK5:ENST00000550735.7:8861:10385:dORF|transcript|MAPKAPK5:ENST00000550735.7:8861:10385:dORF|protein_coding|1/1|c.121G>A|p.Glu41Lys|121/1524|121/1524|41/507||
7	2663182	rs7811528	A	G	.	.	TRAITS=Schizophrenia:5.3979|;ANN=G|missense_variant|MODERATE|TTYH3:ENST00000258796.12:3013:3613:dORF|TTYH3:ENST00000258796.12:3013:3613:dORF|transcript|TTYH3:ENST00000258796.12:3013:3613:dORF|protein_coding|1/1|c.173A>G|p.Lys58Arg|173/600|173/600|58/199||
4	1250430	rs79407053	G	A	.	.	TRAITS=Type_2_diabetes:24.0000|;ANN=A|missense_variant|MODERATE|CTBP1-DT:ENST00000581398.1:4:280:noncoding|CTBP1-DT:ENST00000581398.1:4:280:noncoding|transcript|CTBP1-DT:ENST00000581398.1:4:280:noncoding|protein_coding|1/1|c.169G>A|p.Ala57Thr|169/276|169/276|57/91||,A|synonymous_variant|LOW|CTBP1-DT:ENST00000581398.1:149:182:noncoding|CTBP1-DT:ENST00000581398.1:149:182:noncoding|transcript|CTBP1-…
21	33931469	rs8129054	A	G,T	.	.	TRAITS=Hematocrit:9.5229|;ANN=G|missense_variant|MODERATE|LINC00649:ENST00000599421.1:262:658:noncoding|LINC00649:ENST00000599421.1:262:658:noncoding|transcript|LINC00649:ENST00000599421.1:262:658:noncoding|protein_coding|1/2|c.46A>G|p.Thr16Ala|46/396|46/396|16/131||,T|missense_variant|MODERATE|LINC00649:ENST00000599421.1:262:658:noncoding|LINC00649:ENST00000599421.1:262:658:noncoding|transcript|…
2	176109376	rs863678	G	A,T	.	.	TRAITS=Hemoglobin:24.6990|Red_blood_cell_count:35.0000|Red_blood_cell_count:43.3979|Hematocrit:47.0000|Hemoglobin_concentration:32.3979|Hematocrit:30.5229|Hematocrit:38.6990|Hemoglobin_concentration:39.6990|Red_blood_cell_count:25.3010|Hemoglobin_levels:19.0000|Creatinine_levels:8.0000|Hematocrit:8.5229|Kidney_volume:7.3979|Hemoglobin:8.6990|Red_blood_cell_count:9.0000|Hematocrit:9.6990|Hematocri…
2	232421162	rs878481	C	A,G	.	.	TRAITS=Height:13.0969|;ANN=A|missense_variant|MODERATE|ENSG00000237087:ENST00000437095.1:71:425:noncoding|ENSG00000237087:ENST00000437095.1:71:425:noncoding|transcript|ENSG00000237087:ENST00000437095.1:71:425:noncoding|protein_coding|1/1|c.5G>T|p.Arg2Leu|5/354|5/354|2/117||,G|missense_variant|MODERATE|ENSG00000237087:ENST00000437095.1:71:425:noncoding|ENSG00000237087:ENST00000437095.1:71:425:nonc…
15	74173930	rs923118	G	A,T	.	.	TRAITS=Blood_protein_levels:10.6990|;ANN=A|missense_variant|MODERATE|ISLR:ENST00000249842.8:8:278:uORF|ISLR:ENST00000249842.8:8:278:uORF|transcript|ISLR:ENST00000249842.8:8:278:uORF|protein_coding|1/1|c.214G>A|p.Val72Met|214/270|214/270|72/89||,T|missense_variant|MODERATE|ISLR:ENST00000249842.8:8:278:uORF|ISLR:ENST00000249842.8:8:278:uORF|transcript|ISLR:ENST00000249842.8:8:278:uORF|protein_codin…
6	31280657	rs9264758	A	G	.	.	TRAITS=Type_1_diabetes_(age_at_diagnosis):6.5229|;ANN=G|missense_variant|MODERATE|RPL3P2:ENST00000413027.1:1:859:noncoding|RPL3P2:ENST00000413027.1:1:859:noncoding|transcript|RPL3P2:ENST00000413027.1:1:859:noncoding|protein_coding|1/1|c.341A>G|p.His114Arg|341/858|341/858|114/285||
6	31280901	rs9264759	T	A,C	.	.	TRAITS=Eosinophil_counts:39.6990|;ANN=A|synonymous_variant|LOW|RPL3P2:ENST00000413027.1:1:859:noncoding|RPL3P2:ENST00000413027.1:1:859:noncoding|transcript|RPL3P2:ENST00000413027.1:1:859:noncoding|protein_coding|1/1|c.585T>A|p.Gly195Gly|585/858|585/858|195/285||,C|synonymous_variant|LOW|RPL3P2:ENST00000413027.1:1:859:noncoding|RPL3P2:ENST00000413027.1:1:859:noncoding|transcript|RPL3P2:ENST0000041…
6	28336792	rs9295769	A	G	.	.	TRAITS=Eosinophil_counts:6.6990|Eosinophil_counts:8.3979|;ANN=G|stop_lost&splice_region_variant|HIGH|ZSCAN31:ENST00000414429.5:559:874:uORF|ZSCAN31:ENST00000414429.5:559:874:uORF|transcript|ZSCAN31:ENST00000414429.5:559:874:uORF|protein_coding|4/4|c.313T>C|p.Ter105Glnext*?|313/315|313/315|105/104||
16	70011845	rs929843	A	C	.	.	TRAITS=Menarche_(age_at_onset):11.0000|;ANN=C|missense_variant|MODERATE|PDXDC2P-NPIPB14P:ENST00000531894.5:173:1583:noncoding|PDXDC2P-NPIPB14P:ENST00000531894.5:173:1583:noncoding|transcript|PDXDC2P-NPIPB14P:ENST00000531894.5:173:1583:noncoding|protein_coding|15/17|c.1286T>G|p.Leu429Arg|1286/1410|1286/1410|429/469||
6	88276959	rs9362476	C	T	.	.	TRAITS=Total_amyloid_(SNP_x_SNP_interaction):7.1549|;ANN=T|missense_variant|MODERATE|ACTBP8:ENST00000403258.1:1:481:noncoding|ACTBP8:ENST00000403258.1:1:481:noncoding|transcript|ACTBP8:ENST00000403258.1:1:481:noncoding|protein_coding|1/1|c.31G>A|p.Val11Ile|31/480|31/480|11/159||
6	109286353	rs9400271	G	A	.	.	TRAITS=Granulocyte_count:21.3010|Sum_basophil_neutrophil_counts:20.5229|White_blood_cell_count:15.5229|Sum_neutrophil_eosinophil_counts:20.5229|Myeloid_white_cell_count:21.5229|Neutrophil_count:19.6990|;ANN=A|missense_variant|MODERATE|CCDC162P:ENST00000368966.10:1219:3838:noncoding|CCDC162P:ENST00000368966.10:1219:3838:noncoding|transcript|CCDC162P:ENST00000368966.10:1219:3838:noncoding|protein_c…
13	113919624	rs9604529	A	G,T	.	.	TRAITS=Response_to_tocilizumab_in_rheumatoid_arthritis:6.1549|;ANN=G|missense_variant|MODERATE|LINC00452:ENST00000609661.5:74:1061:noncoding|LINC00452:ENST00000609661.5:74:1061:noncoding|transcript|LINC00452:ENST00000609661.5:74:1061:noncoding|protein_coding|5/7|c.728A>G|p.Asn243Ser|728/987|728/987|243/328||,T|missense_variant|MODERATE|LINC00452:ENST00000609661.5:74:1061:noncoding|LINC00452:ENST0…
16	88671324	rs987189531	C	T	.	.	TRAITS=High_light_scatter_reticulocyte_count:10.3010|High_light_scatter_reticulocyte_percentage_of_red_cells:11.3979|Reticulocyte_count:12.5229|Reticulocyte_fraction_of_red_cells:14.3010|;ANN=T|missense_variant|MODERATE|SNAI3-AS1:ENST00000663493.1:221:599:noncoding|SNAI3-AS1:ENST00000663493.1:221:599:noncoding|transcript|SNAI3-AS1:ENST00000663493.1:221:599:noncoding|protein_coding|2/3|c.70C>T|p.A…

## Sheet: highPepScore.ATG.ORF.ClinVar
##fileformat=VCFv4.1
##fileDate=20211107
##source=gwas_catalog_v1.0-associations_e104_r2021-10-22
##reference=gencode/hs.release_28/GRCh38.p12.genome.fa
##SnpEffVersion="5.0e (build 2021-03-09 06:01), by Pablo Cingolani"
##SnpEffCmd="SnpEff -noStats -no-downstream -no-intergenic -no-intron -no-upstream hg38 /projects/b1080/zj/sORF/updated/variance/gwas/gwas_catalog_v1.0-associations_e105_r2022-04-07.vcf "
##INFO=<ID=ANN,Number=.,Type=String,Description="Functional annotations: 'Allele | Annotation | Annotation_Impact | Gene_Name | Gene_ID | Feature_Type | Feature_ID | Transcript_BioType | Rank | HGVS.c | HGVS.p | cDNA.pos / cDNA.length | CDS.pos / CDS.length | AA.pos / AA.length | Distance | ERRORS / WARNINGS / INFO' ">
##INFO=<ID=LOF,Number=.,Type=String,Description="Predicted loss of function effects for this variant. Format: 'Gene_Name | Gene_ID | Number_of_transcripts_in_gene | Percent_of_transcripts_affected'">
##INFO=<ID=NMD,Number=.,Type=String,Description="Predicted nonsense mediated decay effects for this variant. Format: 'Gene_Name | Gene_ID | Number_of_transcripts_in_gene | Percent_of_transcripts_affected'">
#CHROM	POS	ID	REF	ALT	QUAL	FILTER	INFO
1	26780761	1192736	C	T	.	.	ALLELEID=1182911;CLNDISDB=MedGen:CN517202;CLNDN=not_provided;CLNHGVS=NC_000001.11:g.26780761C>T;CLNREVSTAT=criteria_provided,_single_submitter;CLNSIG=Likely_benign;CLNVC=single_nucleotide_variant;CLNVCSO=SO:0001483;GENEINFO=ARID1A:8289;MC=SO:0001624|3_prime_UTR_variant;ORIGIN=1;ANN=T|synonymous_variant|LOW|ARID1A:ENST00000324856.13:7244:7541:odORF|ARID1A:ENST00000324856.13:7244:7541:odORF|transcr…
1	26780766	1197106	G	T	.	.	ALLELEID=1186180;CLNDISDB=MedGen:CN517202;CLNDN=not_provided;CLNHGVS=NC_000001.11:g.26780766G>T;CLNREVSTAT=criteria_provided,_single_submitter;CLNSIG=Likely_benign;CLNVC=single_nucleotide_variant;CLNVCSO=SO:0001483;GENEINFO=ARID1A:8289;MC=SO:0001624|3_prime_UTR_variant;ORIGIN=1;ANN=T|missense_variant|MODERATE|ARID1A:ENST00000324856.13:7244:7541:odORF|ARID1A:ENST00000324856.13:7244:7541:odORF|tran…
1	26780772	1270609	T	TC	.	.	ALLELEID=1261747;CLNDISDB=MedGen:CN517202;CLNDN=not_provided;CLNHGVS=NC_000001.11:g.26780781dup;CLNREVSTAT=criteria_provided,_single_submitter;CLNSIG=Benign;CLNVC=Duplication;CLNVCSO=SO:1000035;GENEINFO=ARID1A:8289;MC=SO:0001624|3_prime_UTR_variant;ORIGIN=1;ANN=TC|frameshift_variant|HIGH|ARID1A:ENST00000324856.13:7244:7541:odORF|ARID1A:ENST00000324856.13:7244:7541:odORF|transcript|ARID1A:ENST0000…
1	26780777	1248241	C	T	.	.	ALLELEID=1239898;CLNDISDB=MedGen:CN517202;CLNDN=not_provided;CLNHGVS=NC_000001.11:g.26780777C>T;CLNREVSTAT=criteria_provided,_single_submitter;CLNSIG=Benign;CLNVC=single_nucleotide_variant;CLNVCSO=SO:0001483;GENEINFO=ARID1A:8289;MC=SO:0001624|3_prime_UTR_variant;ORIGIN=1;ANN=T|missense_variant|MODERATE|ARID1A:ENST00000324856.13:7244:7541:odORF|ARID1A:ENST00000324856.13:7244:7541:odORF|transcript|…
1	26780779	1276927	C	T	.	.	ALLELEID=1266797;CLNDISDB=MedGen:CN517202;CLNDN=not_provided;CLNHGVS=NC_000001.11:g.26780779C>T;CLNREVSTAT=criteria_provided,_single_submitter;CLNSIG=Benign;CLNVC=single_nucleotide_variant;CLNVCSO=SO:0001483;GENEINFO=ARID1A:8289;MC=SO:0001624|3_prime_UTR_variant;ORIGIN=1;ANN=T|synonymous_variant|LOW|ARID1A:ENST00000324856.13:7244:7541:odORF|ARID1A:ENST00000324856.13:7244:7541:odORF|transcript|ARI…
1	26780781	1226881	C	T	.	.	ALLELEID=1216853;CLNDISDB=MedGen:CN517202;CLNDN=not_provided;CLNHGVS=NC_000001.11:g.26780781C>T;CLNREVSTAT=criteria_provided,_single_submitter;CLNSIG=Benign;CLNVC=single_nucleotide_variant;CLNVCSO=SO:0001483;GENEINFO=ARID1A:8289;MC=SO:0001624|3_prime_UTR_variant;ORIGIN=1;ANN=T|missense_variant|MODERATE|ARID1A:ENST00000324856.13:7244:7541:odORF|ARID1A:ENST00000324856.13:7244:7541:odORF|transcript|…
1	26780793	1214712	C	G	.	.	ALLELEID=1204695;CLNDISDB=MedGen:CN517202;CLNDN=not_provided;CLNHGVS=NC_000001.11:g.26780793C>G;CLNREVSTAT=criteria_provided,_single_submitter;CLNSIG=Likely_benign;CLNVC=single_nucleotide_variant;CLNVCSO=SO:0001483;GENEINFO=ARID1A:8289;MC=SO:0001624|3_prime_UTR_variant;ORIGIN=1;ANN=G|missense_variant|MODERATE|ARID1A:ENST00000324856.13:7244:7541:odORF|ARID1A:ENST00000324856.13:7244:7541:odORF|tran…
1	26780793	1258214	C	T	.	.	ALLELEID=1248983;CLNDISDB=MedGen:CN517202;CLNDN=not_provided;CLNHGVS=NC_000001.11:g.26780793C>T;CLNREVSTAT=criteria_provided,_single_submitter;CLNSIG=Benign;CLNVC=single_nucleotide_variant;CLNVCSO=SO:0001483;GENEINFO=ARID1A:8289;MC=SO:0001624|3_prime_UTR_variant;ORIGIN=1;ANN=T|missense_variant|MODERATE|ARID1A:ENST00000324856.13:7244:7541:odORF|ARID1A:ENST00000324856.13:7244:7541:odORF|transcript|…
1	27552139	1191515	G	A	.	.	ALLELEID=1179252;CLNDISDB=MedGen:CN517202;CLNDN=not_provided;CLNHGVS=NC_000001.11:g.27552139G>A;CLNREVSTAT=criteria_provided,_single_submitter;CLNSIG=Likely_benign;CLNVC=single_nucleotide_variant;CLNVCSO=SO:0001483;GENEINFO=AHDC1:27245;MC=SO:0001623|5_prime_UTR_variant;ORIGIN=1;ANN=A|synonymous_variant|LOW|AHDC1:ENST00000374011.6:668:980:ouORF|AHDC1:ENST00000374011.6:668:980:ouORF|transcript|AHDC…
1	54887130	297665	C	T	.	.	AF_ESP=0.00024;AF_EXAC=0.00016;ALLELEID=282623;CLNDISDB=MONDO:MONDO:0011217,MedGen:C1865596,OMIM:602398,Orphanet:ORPHA35107;CLNDN=Desmosterolosis;CLNHGVS=NC_000001.11:g.54887130C>T;CLNREVSTAT=criteria_provided,_single_submitter;CLNSIG=Uncertain_significance;CLNVC=single_nucleotide_variant;CLNVCSO=SO:0001483;CLNVI=Illumina_Laboratory_Services,Illumina:820208;GENEINFO=DHCR24:1718;MC=SO:0001623|5_pr…
1	77888598	298084	A	ACGG	.	.	ALLELEID=283295;CLNDISDB=Human_Phenotype_Ontology:HP:0001639,MONDO:MONDO:0005045,MeSH:D002312,MedGen:C0007194,Orphanet:ORPHA217569|MedGen:CN239310;CLNDN=Hypertrophic_cardiomyopathy|Dilated_Cardiomyopathy,_Dominant;CLNHGVS=NC_000001.11:g.77888600GGC[7];CLNREVSTAT=criteria_provided,_single_submitter;CLNSIG=Uncertain_significance;CLNVC=Microsatellite;CLNVCSO=SO:0000289;CLNVI=Illumina_Laboratory_Serv…
1	77888754	138513	T	C	.	.	ALLELEID=142216;CLNDISDB=MedGen:CN169374;CLNDN=not_specified;CLNHGVS=NC_000001.11:g.77888754T>C;CLNREVSTAT=criteria_provided,_single_submitter;CLNSIG=Benign;CLNVC=single_nucleotide_variant;CLNVCSO=SO:0001483;GENEINFO=NEXN:91624|NEXN-AS1:374987;MC=SO:0001619|non-coding_transcript_variant,SO:0001623|5_prime_UTR_variant;ORIGIN=1;RS=587781100;ANN=C|missense_variant|MODERATE|NEXN:ENST00000330010.12:33…
1	77916064	513029	T	A	.	.	ALLELEID=498791;CLNDISDB=MedGen:CN169374;CLNDN=not_specified;CLNHGVS=NC_000001.11:g.77916064T>A;CLNREVSTAT=criteria_provided,_single_submitter;CLNSIG=Likely_benign;CLNVC=single_nucleotide_variant;CLNVCSO=SO:0001483;GENEINFO=NEXN:91624;MC=SO:0001623|5_prime_UTR_variant;ORIGIN=1;RS=765499984;ANN=A|missense_variant|MODERATE|NEXN:ENST00000330010.12:33:291:uORF|NEXN:ENST00000330010.12:33:291:uORF|tran…
1	77916073	201912	C	A	.	.	AF_EXAC=0.00001;ALLELEID=198073;CLNDISDB=MedGen:CN169374;CLNDN=not_specified;CLNHGVS=NC_000001.11:g.77916073C>A;CLNREVSTAT=criteria_provided,_single_submitter;CLNSIG=Benign;CLNVC=single_nucleotide_variant;CLNVCSO=SO:0001483;GENEINFO=NEXN:91624;MC=SO:0001623|5_prime_UTR_variant;ORIGIN=1;RS=758434911;ANN=A|missense_variant|MODERATE|NEXN:ENST00000330010.12:33:291:uORF|NEXN:ENST00000330010.12:33:291:…
1	77916097	179916	T	C	.	.	ALLELEID=172456;CLNDISDB=MedGen:CN169374;CLNDN=not_specified;CLNHGVS=NC_000001.11:g.77916097T>C;CLNREVSTAT=criteria_provided,_single_submitter;CLNSIG=Uncertain_significance;CLNVC=single_nucleotide_variant;CLNVCSO=SO:0001483;GENEINFO=NEXN:91624;MC=SO:0001623|5_prime_UTR_variant;ORIGIN=1;RS=727505219;ANN=C|stop_lost&splice_region_variant|HIGH|NEXN:ENST00000330010.12:33:291:uORF|NEXN:ENST00000330010…
1	100352622	1234793	G	C	.	.	ALLELEID=1223908;CLNDISDB=MedGen:CN517202;CLNDN=not_provided;CLNHGVS=NC_000001.11:g.100352622G>C;CLNREVSTAT=criteria_provided,_single_submitter;CLNSIG=Benign;CLNVC=single_nucleotide_variant;CLNVCSO=SO:0001483;GENEINFO=CDC14A:8556;MC=SO:0001623|5_prime_UTR_variant,SO:0001627|intron_variant;ORIGIN=1;ANN=C|missense_variant|MODERATE|CDC14A:ENST00000336454.5:58:202:uORF|CDC14A:ENST00000336454.5:58:202…
1	100352730	1294730	A	T	.	.	ALLELEID=1284526;CLNDISDB=MedGen:CN517202;CLNDN=not_provided;CLNHGVS=NC_000001.11:g.100352730A>T;CLNREVSTAT=criteria_provided,_single_submitter;CLNSIG=Benign;CLNVC=single_nucleotide_variant;CLNVCSO=SO:0001483;GENEINFO=CDC14A:8556;MC=SO:0001623|5_prime_UTR_variant,SO:0001627|intron_variant;ORIGIN=1;ANN=T|missense_variant|MODERATE|CDC14A:ENST00000336454.5:92:449:uORF|CDC14A:ENST00000336454.5:92:449…
1	100352908	1192711	T	C	.	.	ALLELEID=1182541;CLNDISDB=MONDO:MONDO:0012091,MedGen:C1837608,OMIM:608653;CLNDN=Deafness,_autosomal_recessive_32;CLNHGVS=NC_000001.11:g.100352908T>C;CLNREVSTAT=criteria_provided,_single_submitter;CLNSIG=Benign;CLNVC=single_nucleotide_variant;CLNVCSO=SO:0001483;GENEINFO=CDC14A:8556;MC=SO:0001623|5_prime_UTR_variant,SO:0001627|intron_variant;ORIGIN=1;ANN=C|synonymous_variant|LOW|CDC14A:ENST00000336…
1	100352940	513742	CG	C	.	.	AF_ESP=0.00032;AF_EXAC=0.00012;ALLELEID=497919;CLNDISDB=MedGen:CN169374;CLNDN=not_specified;CLNHGVS=NC_000001.11:g.100352941del;CLNREVSTAT=criteria_provided,_single_submitter;CLNSIG=Likely_benign;CLNVC=Deletion;CLNVCSO=SO:0000159;GENEINFO=CDC14A:8556;MC=SO:0001623|5_prime_UTR_variant,SO:0001627|intron_variant;ORIGIN=1;RS=772443286;ANN=C|frameshift_variant|HIGH|CDC14A:ENST00000336454.5:92:449:uORF…
1	108200518	1262422	C	G	.	.	ALLELEID=1253613;CLNDISDB=MedGen:CN517202;CLNDN=not_provided;CLNHGVS=NC_000001.11:g.108200518C>G;CLNREVSTAT=criteria_provided,_single_submitter;CLNSIG=Benign;CLNVC=single_nucleotide_variant;CLNVCSO=SO:0001483;GENEINFO=SLC25A24:29957|LOC112577470:112577470;ORIGIN=1;ANN=G|missense_variant|MODERATE|ENSG00000260879:ENST00000564063.1:212:782:noncoding|ENSG00000260879:ENST00000564063.1:212:782:noncodin…
1	108200556	1240944	C	G	.	.	ALLELEID=1230482;CLNDISDB=MedGen:CN517202;CLNDN=not_provided;CLNHGVS=NC_000001.11:g.108200556C>G;CLNREVSTAT=criteria_provided,_single_submitter;CLNSIG=Benign;CLNVC=single_nucleotide_variant;CLNVCSO=SO:0001483;GENEINFO=SLC25A24:29957|LOC112577470:112577470;ORIGIN=1;ANN=G|stop_lost&splice_region_variant|HIGH|SLC25A24:ENST00000569674.1:164:296:uORF|SLC25A24:ENST00000569674.1:164:296:uORF|transcript|…
1	111988885	1293605	C	A	.	.	ALLELEID=1283409;CLNDISDB=MedGen:CN517202;CLNDN=not_provided;CLNHGVS=NC_000001.11:g.111988885C>A;CLNREVSTAT=criteria_provided,_single_submitter;CLNSIG=Benign;CLNVC=single_nucleotide_variant;CLNVCSO=SO:0001483;GENEINFO=KCND3:3752;MC=SO:0001623|5_prime_UTR_variant,SO:0001627|intron_variant;ORIGIN=1;ANN=A|missense_variant|MODERATE|KCND3:ENST00000315987.6:9:282:uORF|KCND3:ENST00000315987.6:9:282:uORF…
1	113899875	424678	C	G	.	.	ALLELEID=411552;CLNDISDB=MONDO:MONDO:0019064,MedGen:C0037773,OMIM:PS303350,Orphanet:ORPHA685,SNOMED_CT:39912006;CLNDN=Hereditary_spastic_paraplegia;CLNHGVS=NC_000001.11:g.113899875C>G;CLNREVSTAT=criteria_provided,_single_submitter;CLNSIG=Uncertain_significance;CLNVC=single_nucleotide_variant;CLNVCSO=SO:0001483;GENEINFO=AP4B1:10717|AP4B1-AS1:100287722;MC=SO:0001619|non-coding_transcript_variant,SO…
1	150066990	1259623	G	A	.	.	ALLELEID=1250386;CLNDISDB=MedGen:CN517202;CLNDN=not_provided;CLNHGVS=NC_000001.11:g.150066990G>A;CLNREVSTAT=criteria_provided,_single_submitter;CLNSIG=Benign;CLNVC=single_nucleotide_variant;CLNVCSO=SO:0001483;GENEINFO=VPS45:11311;ORIGIN=1;ANN=A|synonymous_variant|LOW|ENSG00000285184:ENST00000642888.2:515:761:noncoding|ENSG00000285184:ENST00000642888.2:515:761:noncoding|transcript|ENSG00000285184:…
1	150067150	1231785	C	A	.	.	ALLELEID=1220456;CLNDISDB=MedGen:CN517202;CLNDN=not_provided;CLNHGVS=NC_000001.11:g.150067150C>A;CLNREVSTAT=criteria_provided,_single_submitter;CLNSIG=Benign;CLNVC=single_nucleotide_variant;CLNVCSO=SO:0001483;GENEINFO=VPS45:11311;ORIGIN=1;ANN=A|missense_variant|MODERATE|ENSG00000285184:ENST00000642888.2:515:761:noncoding|ENSG00000285184:ENST00000642888.2:515:761:noncoding|transcript|ENSG000002851…
1	160830769	1232419	A	G	.	.	ALLELEID=1224127;CLNDISDB=MedGen:CN517202;CLNDN=not_provided;CLNHGVS=NC_000001.11:g.160830769A>G;CLNREVSTAT=criteria_provided,_single_submitter;CLNSIG=Benign;CLNVC=single_nucleotide_variant;CLNVCSO=SO:0001483;GENEINFO=CD244:51744;MC=SO:0001624|3_prime_UTR_variant;ORIGIN=1;ANN=G|missense_variant|MODERATE|CD244:ENST00000368034.9:1601:1967:dORF|CD244:ENST00000368034.9:1601:1967:dORF|transcript|CD244…
1	161039733	12294	G	A	.	.	AF_TGP=0.17033;ALLELEID=27333;CLNDISDB=MedGen:C4016424;CLNDN=Hyperlipidemia,_familial_combined,_susceptibility_to;CLNHGVS=NC_000001.11:g.161039733G>A;CLNREVSTAT=no_assertion_criteria_provided;CLNSIG=risk_factor;CLNVC=single_nucleotide_variant;CLNVCSO=SO:0001483;CLNVI=OMIM_Allelic_Variant:191523.0001;GENEINFO=USF1:7391;MC=SO:0001624|3_prime_UTR_variant;ORIGIN=1;RS=3737787;ANN=A|missense_variant|MO…
1	180230309	874770	G	A	.	.	AF_TGP=0.00020;ALLELEID=862853;CLNDISDB=MONDO:MONDO:0009880,MedGen:C2678408,OMIM:262700,Orphanet:ORPHA85442;CLNDN=Short_stature-pituitary_and_cerebellar_defects-small_sella_turcica_syndrome;CLNHGVS=NC_000001.11:g.180230309G>A;CLNREVSTAT=criteria_provided,_single_submitter;CLNSIG=Uncertain_significance;CLNVC=single_nucleotide_variant;CLNVCSO=SO:0001483;CLNVI=Illumina_Laboratory_Services,Illumina:9…
1	180230358	293853	A	G	.	.	ALLELEID=277487;CLNDISDB=MONDO:MONDO:0009880,MedGen:C2678408,OMIM:262700,Orphanet:ORPHA85442;CLNDN=Short_stature-pituitary_and_cerebellar_defects-small_sella_turcica_syndrome;CLNHGVS=NC_000001.11:g.180230358A>G;CLNREVSTAT=criteria_provided,_single_submitter;CLNSIG=Uncertain_significance;CLNVC=single_nucleotide_variant;CLNVCSO=SO:0001483;CLNVI=Illumina_Laboratory_Services,Illumina:279982;GENEINFO=…
1	180230396	293854	G	C	.	.	AF_TGP=0.00020;ALLELEID=278575;CLNDISDB=MONDO:MONDO:0009880,MedGen:C2678408,OMIM:262700,Orphanet:ORPHA85442;CLNDN=Short_stature-pituitary_and_cerebellar_defects-small_sella_turcica_syndrome;CLNHGVS=NC_000001.11:g.180230396G>C;CLNREVSTAT=criteria_provided,_single_submitter;CLNSIG=Uncertain_significance;CLNVC=single_nucleotide_variant;CLNVCSO=SO:0001483;CLNVI=Illumina_Laboratory_Services,Illumina:7…
1	180230409	293855	T	G	.	.	AF_TGP=0.00020;ALLELEID=277488;CLNDISDB=MONDO:MONDO:0009880,MedGen:C2678408,OMIM:262700,Orphanet:ORPHA85442;CLNDN=Short_stature-pituitary_and_cerebellar_defects-small_sella_turcica_syndrome;CLNHGVS=NC_000001.11:g.180230409T>G;CLNREVSTAT=criteria_provided,_single_submitter;CLNSIG=Uncertain_significance;CLNVC=single_nucleotide_variant;CLNVCSO=SO:0001483;CLNVI=Illumina_Laboratory_Services,Illumina:8…
1	180230410	293856	C	T	.	.	AF_TGP=0.02536;ALLELEID=277490;CLNDISDB=MONDO:MONDO:0009880,MedGen:C2678408,OMIM:262700,Orphanet:ORPHA85442;CLNDN=Short_stature-pituitary_and_cerebellar_defects-small_sella_turcica_syndrome;CLNHGVS=NC_000001.11:g.180230410C>T;CLNREVSTAT=criteria_provided,_single_submitter;CLNSIG=Benign;CLNVC=single_nucleotide_variant;CLNVCSO=SO:0001483;CLNVI=Illumina_Laboratory_Services,Illumina:293426;GENEINFO=L…
1	201359664	926911	C	A	.	.	ALLELEID=915109;CLNDISDB=Human_Phenotype_Ontology:HP:0001638,MONDO:MONDO:0004994,MedGen:C0878544,Orphanet:ORPHA167848,SNOMED_CT:85898001;CLNDN=Cardiomyopathy;CLNHGVS=NC_000001.11:g.201359664C>A;CLNREVSTAT=criteria_provided,_single_submitter;CLNSIG=Uncertain_significance;CLNVC=single_nucleotide_variant;CLNVCSO=SO:0001483;GENEINFO=TNNT2:7139;MC=SO:0001574|splice_acceptor_variant;ORIGIN=1;RS=1658235…
1	201359667	469529	C	T	.	.	ALLELEID=447687;CLNDISDB=MONDO:MONDO:0007266,MedGen:C1861864,OMIM:115195|MONDO:MONDO:0011095,MedGen:C1832243,OMIM:601494|MONDO:MONDO:0012900,MedGen:C2676271,OMIM:612422|MedGen:CN517202;CLNDN=Familial_hypertrophic_cardiomyopathy_2|Left_ventricular_noncompaction_6|Familial_restrictive_cardiomyopathy_3|not_provided;CLNHGVS=NC_000001.11:g.201359667C>T;CLNREVSTAT=criteria_provided,_single_submitter;CL…
1	201359682	387170	G	C	.	.	ALLELEID=364814;CLNDISDB=MedGen:CN169374;CLNDN=not_specified;CLNHGVS=NC_000001.11:g.201359682G>C;CLNREVSTAT=criteria_provided,_single_submitter;CLNSIG=Likely_benign;CLNVC=single_nucleotide_variant;CLNVCSO=SO:0001483;GENEINFO=TNNT2:7139;MC=SO:0001627|intron_variant;ORIGIN=1;RS=1057522713;ANN=C|missense_variant|MODERATE|ENSG00000286600:ENST00000671234.1:74:950:noncoding|ENSG00000286600:ENST00000671…
1	201359696	256846	G	A	.	.	AF_ESP=0.22466;AF_TGP=0.27716;ALLELEID=249664;CLNDISDB=MONDO:MONDO:0007266,MedGen:C1861864,OMIM:115195|MONDO:MONDO:0011095,MedGen:C1832243,OMIM:601494|MONDO:MONDO:0012900,MedGen:C2676271,OMIM:612422|MedGen:CN169374|MedGen:CN517202;CLNDN=Familial_hypertrophic_cardiomyopathy_2|Left_ventricular_noncompaction_6|Familial_restrictive_cardiomyopathy_3|not_specified|not_provided;CLNHGVS=NC_000001.11:g.20…
1	201373255	626616	G	A	.	.	ALLELEID=614700;CLNDISDB=Human_Phenotype_Ontology:HP:0001638,MONDO:MONDO:0004994,MedGen:C0878544,Orphanet:ORPHA167848,SNOMED_CT:85898001;CLNDN=Cardiomyopathy;CLNHGVS=NC_000001.11:g.201373255G>A;CLNREVSTAT=criteria_provided,_multiple_submitters,_no_conflicts;CLNSIG=Uncertain_significance;CLNVC=single_nucleotide_variant;CLNVCSO=SO:0001483;GENEINFO=TNNT2:7139;MC=SO:0001623|5_prime_UTR_variant;ORIGIN…
1	201373255	294896	G	T	.	.	ALLELEID=279841;CLNDISDB=Human_Phenotype_Ontology:HP:0011664,MedGen:C4021133|MONDO:MONDO:0007266,MedGen:C1861864,OMIM:115195|MONDO:MONDO:0011095,MedGen:C1832243,OMIM:601494|MONDO:MONDO:0012900,MedGen:C2676271,OMIM:612422;CLNDN=Cardiomyopathy,_left_ventricular_noncompaction|Familial_hypertrophic_cardiomyopathy_2|Left_ventricular_noncompaction_6|Familial_restrictive_cardiomyopathy_3;CLNHGVS=NC_0000…
1	201373257	388720	T	C	.	.	AF_EXAC=0.00001;ALLELEID=364606;CLNDISDB=MedGen:CN517202;CLNDN=not_provided;CLNHGVS=NC_000001.11:g.201373257T>C;CLNREVSTAT=criteria_provided,_single_submitter;CLNSIG=Likely_benign;CLNVC=single_nucleotide_variant;CLNVCSO=SO:0001483;GENEINFO=TNNT2:7139;MC=SO:0001623|5_prime_UTR_variant;ORIGIN=1;RS=752977897;ANN=C|missense_variant|MODERATE|ENSG00000286600:ENST00000503578.5:13:580:noncoding|ENSG00000…
1	201373259	181606	T	C	.	.	AF_EXAC=0.00001;ALLELEID=178958;CLNDISDB=Human_Phenotype_Ontology:HP:0001638,MONDO:MONDO:0004994,MedGen:C0878544,Orphanet:ORPHA167848,SNOMED_CT:85898001|MedGen:CN169374;CLNDN=Cardiomyopathy|not_specified;CLNHGVS=NC_000001.11:g.201373259T>C;CLNREVSTAT=criteria_provided,_multiple_submitters,_no_conflicts;CLNSIG=Likely_benign;CLNVC=single_nucleotide_variant;CLNVCSO=SO:0001483;GENEINFO=TNNT2:7139;MC=…
1	201373262	1290280	G	T	.	.	ALLELEID=1280108;CLNDISDB=MedGen:CN517202;CLNDN=not_provided;CLNHGVS=NC_000001.11:g.201373262G>T;CLNREVSTAT=criteria_provided,_single_submitter;CLNSIG=Benign;CLNVC=single_nucleotide_variant;CLNVCSO=SO:0001483;GENEINFO=TNNT2:7139;MC=SO:0001623|5_prime_UTR_variant;ORIGIN=1;ANN=T|missense_variant|MODERATE|ENSG00000286600:ENST00000503578.5:13:580:noncoding|ENSG00000286600:ENST00000503578.5:13:580:non…
1	201377630	294897	C	A	.	.	ALLELEID=278454;CLNDISDB=Human_Phenotype_Ontology:HP:0001639,MONDO:MONDO:0005045,MeSH:D002312,MedGen:C0007194,Orphanet:ORPHA217569|Human_Phenotype_Ontology:HP:0011664,MedGen:C4021133|MONDO:MONDO:0016340,MedGen:C0340429,OMIM:PS115210,Orphanet:ORPHA217635,SNOMED_CT:233878008|MedGen:CN239310;CLNDN=Hypertrophic_cardiomyopathy|Cardiomyopathy,_left_ventricular_noncompaction|Familial_restrictive_cardiom…
1	201377630	294898	C	G	.	.	ALLELEID=279751;CLNDISDB=Human_Phenotype_Ontology:HP:0011664,MedGen:C4021133|MONDO:MONDO:0007266,MedGen:C1861864,OMIM:115195|MONDO:MONDO:0011095,MedGen:C1832243,OMIM:601494|MONDO:MONDO:0012900,MedGen:C2676271,OMIM:612422;CLNDN=Cardiomyopathy,_left_ventricular_noncompaction|Familial_hypertrophic_cardiomyopathy_2|Left_ventricular_noncompaction_6|Familial_restrictive_cardiomyopathy_3;CLNHGVS=NC_0000…
1	201377641	1265080	G	A	.	.	ALLELEID=1255406;CLNDISDB=MedGen:CN517202;CLNDN=not_provided;CLNHGVS=NC_000001.11:g.201377641G>A;CLNREVSTAT=criteria_provided,_single_submitter;CLNSIG=Benign;CLNVC=single_nucleotide_variant;CLNVCSO=SO:0001483;GENEINFO=TNNT2:7139;MC=SO:0001623|5_prime_UTR_variant;ORIGIN=1;ANN=A|missense_variant|MODERATE|ENSG00000286600:ENST00000503578.5:13:580:noncoding|ENSG00000286600:ENST00000503578.5:13:580:non…
1	201377648	387790	C	A	.	.	ALLELEID=364736;CLNDISDB=MedGen:CN169374;CLNDN=not_specified;CLNHGVS=NC_000001.11:g.201377648C>A;CLNREVSTAT=criteria_provided,_single_submitter;CLNSIG=Likely_benign;CLNVC=single_nucleotide_variant;CLNVCSO=SO:0001483;GENEINFO=TNNT2:7139;MC=SO:0001623|5_prime_UTR_variant;ORIGIN=1;RS=921078883;ANN=A|missense_variant|MODERATE|ENSG00000286600:ENST00000503578.5:13:580:noncoding|ENSG00000286600:ENST0000…
1	201377651	668273	G	A	.	.	ALLELEID=655056;CLNDISDB=MedGen:CN517202;CLNDN=not_provided;CLNHGVS=NC_000001.11:g.201377651G>A;CLNREVSTAT=criteria_provided,_single_submitter;CLNSIG=Likely_benign;CLNVC=single_nucleotide_variant;CLNVCSO=SO:0001483;GENEINFO=TNNT2:7139;MC=SO:0001623|5_prime_UTR_variant;ORIGIN=1;RS=1571707151;ANN=A|stop_gained|HIGH|ENSG00000286600:ENST00000503578.5:13:580:noncoding|ENSG00000286600:ENST00000503578.5…
1	201377657	508266	G	A	.	.	ALLELEID=498274;CLNDISDB=MedGen:CN517202;CLNDN=not_provided;CLNHGVS=NC_000001.11:g.201377657G>A;CLNREVSTAT=criteria_provided,_single_submitter;CLNSIG=Likely_benign;CLNVC=single_nucleotide_variant;CLNVCSO=SO:0001483;GENEINFO=TNNT2:7139;MC=SO:0001623|5_prime_UTR_variant;ORIGIN=1;RS=1050772817;ANN=A|missense_variant|MODERATE|ENSG00000286600:ENST00000503578.5:13:580:noncoding|ENSG00000286600:ENST0000…
1	236483207	875147	C	T	.	.	ALLELEID=863970;CLNDISDB=MONDO:MONDO:0009147,MedGen:C3887494,OMIM:224900;CLNDN=Ectodermal_dysplasia_10B,_hypohidrotic/hair/tooth_type,_autosomal;CLNHGVS=NC_000001.11:g.236483207C>T;CLNREVSTAT=criteria_provided,_single_submitter;CLNSIG=Uncertain_significance;CLNVC=single_nucleotide_variant;CLNVCSO=SO:0001483;CLNVI=Illumina_Laboratory_Services,Illumina:281012;GENEINFO=EDARADD:128178;MC=SO:0001624|3…
1	236483235	296461	T	C	.	.	ALLELEID=280007;CLNDISDB=Human_Phenotype_Ontology:HP:0007607,MONDO:MONDO:0016535,MedGen:CN236709,Orphanet:ORPHA238468|MedGen:CN239465;CLNDN=Hypohidrotic_ectodermal_dysplasia|Hypohidrotic_Ectodermal_Dysplasia,_Recessive;CLNHGVS=NC_000001.11:g.236483235T>C;CLNREVSTAT=criteria_provided,_single_submitter;CLNSIG=Uncertain_significance;CLNVC=single_nucleotide_variant;CLNVCSO=SO:0001483;CLNVI=Illumina_L…
1	236483277	296462	G	A	.	.	AF_TGP=0.00020;ALLELEID=279721;CLNDISDB=MedGen:CN239465;CLNDN=Hypohidrotic_Ectodermal_Dysplasia,_Recessive;CLNHGVS=NC_000001.11:g.236483277G>A;CLNREVSTAT=criteria_provided,_single_submitter;CLNSIG=Uncertain_significance;CLNVC=single_nucleotide_variant;CLNVCSO=SO:0001483;CLNVI=Illumina_Laboratory_Services,Illumina:147688;GENEINFO=EDARADD:128178;MC=SO:0001624|3_prime_UTR_variant;ORIGIN=1;RS=1831530…
1	236483327	296463	A	C	.	.	AF_TGP=0.01737;ALLELEID=281531;CLNDISDB=MONDO:MONDO:0009147,MedGen:C3887494,OMIM:224900;CLNDN=Ectodermal_dysplasia_10B,_hypohidrotic/hair/tooth_type,_autosomal;CLNHGVS=NC_000001.11:g.236483327A>C;CLNREVSTAT=criteria_provided,_single_submitter;CLNSIG=Likely_benign;CLNVC=single_nucleotide_variant;CLNVCSO=SO:0001483;CLNVI=Illumina_Laboratory_Services,Illumina:582809;GENEINFO=EDARADD:128178;MC=SO:000…
1	236483331	296464	G	A	.	.	AF_TGP=0.02356;ALLELEID=280019;CLNDISDB=MONDO:MONDO:0009147,MedGen:C3887494,OMIM:224900;CLNDN=Ectodermal_dysplasia_10B,_hypohidrotic/hair/tooth_type,_autosomal;CLNHGVS=NC_000001.11:g.236483331G>A;CLNREVSTAT=criteria_provided,_single_submitter;CLNSIG=Likely_benign;CLNVC=single_nucleotide_variant;CLNVCSO=SO:0001483;CLNVI=Illumina_Laboratory_Services,Illumina:618254;GENEINFO=EDARADD:128178;MC=SO:000…
1	236483368	296465	C	T	.	.	AF_TGP=0.00020;ALLELEID=281331;CLNDISDB=Human_Phenotype_Ontology:HP:0007607,MONDO:MONDO:0016535,MedGen:CN236709,Orphanet:ORPHA238468|MedGen:CN239465;CLNDN=Hypohidrotic_ectodermal_dysplasia|Hypohidrotic_Ectodermal_Dysplasia,_Recessive;CLNHGVS=NC_000001.11:g.236483368C>T;CLNREVSTAT=criteria_provided,_single_submitter;CLNSIG=Uncertain_significance;CLNVC=single_nucleotide_variant;CLNVCSO=SO:0001483;C…
1	236483395	296466	G	T	.	.	ALLELEID=281532;CLNDISDB=Human_Phenotype_Ontology:HP:0007607,MONDO:MONDO:0016535,MedGen:CN236709,Orphanet:ORPHA238468|MedGen:CN239465;CLNDN=Hypohidrotic_ectodermal_dysplasia|Hypohidrotic_Ectodermal_Dysplasia,_Recessive;CLNHGVS=NC_000001.11:g.236483395G>T;CLNREVSTAT=criteria_provided,_single_submitter;CLNSIG=Uncertain_significance;CLNVC=single_nucleotide_variant;CLNVCSO=SO:0001483;CLNVI=Illumina_L…
1	236483406	875148	A	C	.	.	ALLELEID=863971;CLNDISDB=Human_Phenotype_Ontology:HP:0007607,MONDO:MONDO:0016535,MedGen:CN236709,Orphanet:ORPHA238468;CLNDN=Hypohidrotic_ectodermal_dysplasia;CLNHGVS=NC_000001.11:g.236483406A>C;CLNREVSTAT=criteria_provided,_single_submitter;CLNSIG=Uncertain_significance;CLNVC=single_nucleotide_variant;CLNVCSO=SO:0001483;CLNVI=Illumina_Laboratory_Services,Illumina:845551;GENEINFO=EDARADD:128178;MC…
1	236483414	875149	G	A	.	.	AF_TGP=0.00020;ALLELEID=863972;CLNDISDB=Human_Phenotype_Ontology:HP:0007607,MONDO:MONDO:0016535,MedGen:CN236709,Orphanet:ORPHA238468;CLNDN=Hypohidrotic_ectodermal_dysplasia;CLNHGVS=NC_000001.11:g.236483414G>A;CLNREVSTAT=criteria_provided,_single_submitter;CLNSIG=Uncertain_significance;CLNVC=single_nucleotide_variant;CLNVCSO=SO:0001483;CLNVI=Illumina_Laboratory_Services,Illumina:1650119;GENEINFO=E…
1	236483512	296467	C	T	.	.	AF_TGP=0.00020;ALLELEID=280021;CLNDISDB=Human_Phenotype_Ontology:HP:0007607,MONDO:MONDO:0016535,MedGen:CN236709,Orphanet:ORPHA238468|MedGen:CN239465;CLNDN=Hypohidrotic_ectodermal_dysplasia|Hypohidrotic_Ectodermal_Dysplasia,_Recessive;CLNHGVS=NC_000001.11:g.236483512C>T;CLNREVSTAT=criteria_provided,_single_submitter;CLNSIG=Uncertain_significance;CLNVC=single_nucleotide_variant;CLNVCSO=SO:0001483;C…
1	236483569	876108	C	T	.	.	ALLELEID=863973;CLNDISDB=Human_Phenotype_Ontology:HP:0007607,MONDO:MONDO:0016535,MedGen:CN236709,Orphanet:ORPHA238468;CLNDN=Hypohidrotic_ectodermal_dysplasia;CLNHGVS=NC_000001.11:g.236483569C>T;CLNREVSTAT=criteria_provided,_single_submitter;CLNSIG=Uncertain_significance;CLNVC=single_nucleotide_variant;CLNVCSO=SO:0001483;CLNVI=Illumina_Laboratory_Services,Illumina:1643705;GENEINFO=EDARADD:128178;M…
1	236483570	296468	G	A	.	.	ALLELEID=281534;CLNDISDB=Human_Phenotype_Ontology:HP:0007607,MONDO:MONDO:0016535,MedGen:CN236709,Orphanet:ORPHA238468|MedGen:CN239465;CLNDN=Hypohidrotic_ectodermal_dysplasia|Hypohidrotic_Ectodermal_Dysplasia,_Recessive;CLNHGVS=NC_000001.11:g.236483570G>A;CLNREVSTAT=criteria_provided,_single_submitter;CLNSIG=Uncertain_significance;CLNVC=single_nucleotide_variant;CLNVCSO=SO:0001483;CLNVI=Illumina_L…
1	236483605	876109	C	T	.	.	AF_TGP=0.00399;ALLELEID=863974;CLNDISDB=Human_Phenotype_Ontology:HP:0007607,MONDO:MONDO:0016535,MedGen:CN236709,Orphanet:ORPHA238468;CLNDN=Hypohidrotic_ectodermal_dysplasia;CLNHGVS=NC_000001.11:g.236483605C>T;CLNREVSTAT=criteria_provided,_single_submitter;CLNSIG=Benign;CLNVC=single_nucleotide_variant;CLNVCSO=SO:0001483;CLNVI=Illumina_Laboratory_Services,Illumina:668627;GENEINFO=EDARADD:128178;MC=…
1	236483615	876110	A	G	.	.	AF_TGP=0.01018;ALLELEID=863975;CLNDISDB=Human_Phenotype_Ontology:HP:0007607,MONDO:MONDO:0016535,MedGen:CN236709,Orphanet:ORPHA238468;CLNDN=Hypohidrotic_ectodermal_dysplasia;CLNHGVS=NC_000001.11:g.236483615A>G;CLNREVSTAT=criteria_provided,_single_submitter;CLNSIG=Benign;CLNVC=single_nucleotide_variant;CLNVCSO=SO:0001483;CLNVI=Illumina_Laboratory_Services,Illumina:1392628;GENEINFO=EDARADD:128178;MC…
1	236483616	296469	A	G	.	.	AF_TGP=0.00100;ALLELEID=281333;CLNDISDB=Human_Phenotype_Ontology:HP:0007607,MONDO:MONDO:0016535,MedGen:CN236709,Orphanet:ORPHA238468|MedGen:CN239465;CLNDN=Hypohidrotic_ectodermal_dysplasia|Hypohidrotic_Ectodermal_Dysplasia,_Recessive;CLNHGVS=NC_000001.11:g.236483616A>G;CLNREVSTAT=criteria_provided,_conflicting_interpretations;CLNSIG=Conflicting_interpretations_of_pathogenicity;CLNSIGCONF=Uncertai…
1	236483620	296470	C	T	.	.	ALLELEID=281339;CLNDISDB=Human_Phenotype_Ontology:HP:0007607,MONDO:MONDO:0016535,MedGen:CN236709,Orphanet:ORPHA238468|MedGen:CN239465;CLNDN=Hypohidrotic_ectodermal_dysplasia|Hypohidrotic_Ectodermal_Dysplasia,_Recessive;CLNHGVS=NC_000001.11:g.236483620C>T;CLNREVSTAT=criteria_provided,_single_submitter;CLNSIG=Uncertain_significance;CLNVC=single_nucleotide_variant;CLNVCSO=SO:0001483;CLNVI=Illumina_L…
1	236483653	876111	G	A	.	.	ALLELEID=863976;CLNDISDB=Human_Phenotype_Ontology:HP:0007607,MONDO:MONDO:0016535,MedGen:CN236709,Orphanet:ORPHA238468;CLNDN=Hypohidrotic_ectodermal_dysplasia;CLNHGVS=NC_000001.11:g.236483653G>A;CLNREVSTAT=criteria_provided,_single_submitter;CLNSIG=Uncertain_significance;CLNVC=single_nucleotide_variant;CLNVCSO=SO:0001483;CLNVI=Illumina_Laboratory_Services,Illumina:805945;GENEINFO=EDARADD:128178;MC…
1	236483661	877062	A	G	.	.	AF_TGP=0.00020;ALLELEID=863977;CLNDISDB=Human_Phenotype_Ontology:HP:0007607,MONDO:MONDO:0016535,MedGen:CN236709,Orphanet:ORPHA238468;CLNDN=Hypohidrotic_ectodermal_dysplasia;CLNHGVS=NC_000001.11:g.236483661A>G;CLNREVSTAT=criteria_provided,_single_submitter;CLNSIG=Uncertain_significance;CLNVC=single_nucleotide_variant;CLNVCSO=SO:0001483;CLNVI=Illumina_Laboratory_Services,Illumina:1414690;GENEINFO=E…
1	236483721	877063	C	T	.	.	ALLELEID=863978;CLNDISDB=MONDO:MONDO:0009147,MedGen:C3887494,OMIM:224900;CLNDN=Ectodermal_dysplasia_10B,_hypohidrotic/hair/tooth_type,_autosomal;CLNHGVS=NC_000001.11:g.236483721C>T;CLNREVSTAT=criteria_provided,_single_submitter;CLNSIG=Uncertain_significance;CLNVC=single_nucleotide_variant;CLNVCSO=SO:0001483;CLNVI=Illumina_Laboratory_Services,Illumina:503139;GENEINFO=EDARADD:128178;MC=SO:0001624|3…
1	236483798	296471	G	A	.	.	ALLELEID=279724;CLNDISDB=Human_Phenotype_Ontology:HP:0007607,MONDO:MONDO:0016535,MedGen:CN236709,Orphanet:ORPHA238468|MedGen:CN239465;CLNDN=Hypohidrotic_ectodermal_dysplasia|Hypohidrotic_Ectodermal_Dysplasia,_Recessive;CLNHGVS=NC_000001.11:g.236483798G>A;CLNREVSTAT=criteria_provided,_single_submitter;CLNSIG=Uncertain_significance;CLNVC=single_nucleotide_variant;CLNVCSO=SO:0001483;CLNVI=Illumina_L…
1	236483823	877064	A	G	.	.	AF_TGP=0.01018;ALLELEID=863979;CLNDISDB=Human_Phenotype_Ontology:HP:0007607,MONDO:MONDO:0016535,MedGen:CN236709,Orphanet:ORPHA238468;CLNDN=Hypohidrotic_ectodermal_dysplasia;CLNHGVS=NC_000001.11:g.236483823A>G;CLNREVSTAT=criteria_provided,_single_submitter;CLNSIG=Benign;CLNVC=single_nucleotide_variant;CLNVCSO=SO:0001483;CLNVI=Illumina_Laboratory_Services,Illumina:1392631;GENEINFO=EDARADD:128178;MC…
1	236483899	877065	C	T	.	.	ALLELEID=863980;CLNDISDB=Human_Phenotype_Ontology:HP:0007607,MONDO:MONDO:0016535,MedGen:CN236709,Orphanet:ORPHA238468;CLNDN=Hypohidrotic_ectodermal_dysplasia;CLNHGVS=NC_000001.11:g.236483899C>T;CLNREVSTAT=criteria_provided,_single_submitter;CLNSIG=Uncertain_significance;CLNVC=single_nucleotide_variant;CLNVCSO=SO:0001483;CLNVI=Illumina_Laboratory_Services,Illumina:1359265;GENEINFO=EDARADD:128178;M…
1	236483911	877066	C	T	.	.	ALLELEID=863981;CLNDISDB=Human_Phenotype_Ontology:HP:0007607,MONDO:MONDO:0016535,MedGen:CN236709,Orphanet:ORPHA238468;CLNDN=Hypohidrotic_ectodermal_dysplasia;CLNHGVS=NC_000001.11:g.236483911C>T;CLNREVSTAT=criteria_provided,_single_submitter;CLNSIG=Uncertain_significance;CLNVC=single_nucleotide_variant;CLNVCSO=SO:0001483;CLNVI=Illumina_Laboratory_Services,Illumina:1373829;GENEINFO=EDARADD:128178;M…
1	236483952	877067	T	G	.	.	ALLELEID=863982;CLNDISDB=Human_Phenotype_Ontology:HP:0007607,MONDO:MONDO:0016535,MedGen:CN236709,Orphanet:ORPHA238468;CLNDN=Hypohidrotic_ectodermal_dysplasia;CLNHGVS=NC_000001.11:g.236483952T>G;CLNREVSTAT=criteria_provided,_single_submitter;CLNSIG=Uncertain_significance;CLNVC=single_nucleotide_variant;CLNVCSO=SO:0001483;CLNVI=Illumina_Laboratory_Services,Illumina:758651;GENEINFO=EDARADD:128178;MC…
1	236484087	296472	C	T	.	.	AF_TGP=0.00080;ALLELEID=281345;CLNDISDB=Human_Phenotype_Ontology:HP:0007607,MONDO:MONDO:0016535,MedGen:CN236709,Orphanet:ORPHA238468|MedGen:CN239465;CLNDN=Hypohidrotic_ectodermal_dysplasia|Hypohidrotic_Ectodermal_Dysplasia,_Recessive;CLNHGVS=NC_000001.11:g.236484087C>T;CLNREVSTAT=criteria_provided,_conflicting_interpretations;CLNSIG=Conflicting_interpretations_of_pathogenicity;CLNSIGCONF=Uncertai…
1	236484107	296473	G	GT	.	.	AF_TGP=0.00180;ALLELEID=281538;CLNDISDB=MedGen:CN239465;CLNDN=Hypohidrotic_Ectodermal_Dysplasia,_Recessive;CLNHGVS=NC_000001.11:g.236484108dup;CLNREVSTAT=criteria_provided,_single_submitter;CLNSIG=Uncertain_significance;CLNVC=Duplication;CLNVCSO=SO:1000035;CLNVI=Illumina_Laboratory_Services,Illumina:561834;GENEINFO=EDARADD:128178;MC=SO:0001624|3_prime_UTR_variant;ORIGIN=1;RS=372417387;ANN=GT|fram…
1	236484157	296474	C	T	.	.	ALLELEID=281348;CLNDISDB=Human_Phenotype_Ontology:HP:0007607,MONDO:MONDO:0016535,MedGen:CN236709,Orphanet:ORPHA238468|MedGen:CN239465;CLNDN=Hypohidrotic_ectodermal_dysplasia|Hypohidrotic_Ectodermal_Dysplasia,_Recessive;CLNHGVS=NC_000001.11:g.236484157C>T;CLNREVSTAT=criteria_provided,_single_submitter;CLNSIG=Uncertain_significance;CLNVC=single_nucleotide_variant;CLNVCSO=SO:0001483;CLNVI=Illumina_L…
1	236484184	296475	C	T	.	.	ALLELEID=281540;CLNDISDB=Human_Phenotype_Ontology:HP:0007607,MONDO:MONDO:0016535,MedGen:CN236709,Orphanet:ORPHA238468|MedGen:CN239465;CLNDN=Hypohidrotic_ectodermal_dysplasia|Hypohidrotic_Ectodermal_Dysplasia,_Recessive;CLNHGVS=NC_000001.11:g.236484184C>T;CLNREVSTAT=criteria_provided,_single_submitter;CLNSIG=Uncertain_significance;CLNVC=single_nucleotide_variant;CLNVCSO=SO:0001483;CLNVI=Illumina_L…
1	236484211	296476	T	C	.	.	AF_TGP=0.25399;ALLELEID=279731;CLNDISDB=Human_Phenotype_Ontology:HP:0007607,MONDO:MONDO:0016535,MedGen:CN236709,Orphanet:ORPHA238468|MedGen:CN239465|MedGen:CN517202;CLNDN=Hypohidrotic_ectodermal_dysplasia|Hypohidrotic_Ectodermal_Dysplasia,_Recessive|not_provided;CLNHGVS=NC_000001.11:g.236484211T>C;CLNREVSTAT=criteria_provided,_multiple_submitters,_no_conflicts;CLNSIG=Benign/Likely_benign;CLNVC=si…
1	236484242	296477	G	T	.	.	AF_TGP=0.05451;ALLELEID=280030;CLNDISDB=Human_Phenotype_Ontology:HP:0007607,MONDO:MONDO:0016535,MedGen:CN236709,Orphanet:ORPHA238468|MedGen:CN239465|MedGen:CN517202;CLNDN=Hypohidrotic_ectodermal_dysplasia|Hypohidrotic_Ectodermal_Dysplasia,_Recessive|not_provided;CLNHGVS=NC_000001.11:g.236484242G>T;CLNREVSTAT=criteria_provided,_multiple_submitters,_no_conflicts;CLNSIG=Benign/Likely_benign;CLNVC=si…
1	236484250	296478	C	A	.	.	AF_TGP=0.03275;ALLELEID=280048;CLNDISDB=Human_Phenotype_Ontology:HP:0007607,MONDO:MONDO:0016535,MedGen:CN236709,Orphanet:ORPHA238468|MedGen:CN239465|MedGen:CN517202;CLNDN=Hypohidrotic_ectodermal_dysplasia|Hypohidrotic_Ectodermal_Dysplasia,_Recessive|not_provided;CLNHGVS=NC_000001.11:g.236484250C>A;CLNREVSTAT=criteria_provided,_multiple_submitters,_no_conflicts;CLNSIG=Benign/Likely_benign;CLNVC=si…
1	236484250	296479	C	G	.	.	AF_TGP=0.20328;ALLELEID=280049;CLNDISDB=Human_Phenotype_Ontology:HP:0007607,MONDO:MONDO:0016535,MedGen:CN236709,Orphanet:ORPHA238468|MedGen:CN239465|MedGen:CN517202;CLNDN=Hypohidrotic_ectodermal_dysplasia|Hypohidrotic_Ectodermal_Dysplasia,_Recessive|not_provided;CLNHGVS=NC_000001.11:g.236484250C>G;CLNREVSTAT=criteria_provided,_multiple_submitters,_no_conflicts;CLNSIG=Benign/Likely_benign;CLNVC=si…
1	236484262	874271	T	C	.	.	AF_TGP=0.05072;ALLELEID=863983;CLNDISDB=Human_Phenotype_Ontology:HP:0007607,MONDO:MONDO:0016535,MedGen:CN236709,Orphanet:ORPHA238468|MedGen:CN517202;CLNDN=Hypohidrotic_ectodermal_dysplasia|not_provided;CLNHGVS=NC_000001.11:g.236484262T>C;CLNREVSTAT=criteria_provided,_multiple_submitters,_no_conflicts;CLNSIG=Benign;CLNVC=single_nucleotide_variant;CLNVCSO=SO:0001483;CLNVI=Illumina_Laboratory_Servic…
1	247418091	296923	C	T	.	.	AF_TGP=0.00020;ALLELEID=280193;CLNDISDB=MONDO:MONDO:0007349,MedGen:C4551895,OMIM:120100|MONDO:MONDO:0008633,MedGen:C0268390,OMIM:191900,Orphanet:ORPHA575,SNOMED_CT:15123008|MONDO:MONDO:0011776,MedGen:C0409818,OMIM:607115,Orphanet:ORPHA1451,SNOMED_CT:239826001;CLNDN=Familial_cold_autoinflammatory_syndrome_1|Familial_amyloid_nephropathy_with_urticaria_AND_deafness|Chronic_infantile_neurological,_cu…
1	247418115	876633	C	T	.	.	AF_TGP=0.00020;ALLELEID=864187;CLNDISDB=MONDO:MONDO:0007349,MedGen:C4551895,OMIM:120100|MONDO:MONDO:0008633,MedGen:C0268390,OMIM:191900,Orphanet:ORPHA575,SNOMED_CT:15123008|MONDO:MONDO:0011776,MedGen:C0409818,OMIM:607115,Orphanet:ORPHA1451,SNOMED_CT:239826001;CLNDN=Familial_cold_autoinflammatory_syndrome_1|Familial_amyloid_nephropathy_with_urticaria_AND_deafness|Chronic_infantile_neurological,_cu…
1	247418116	296924	G	A	.	.	ALLELEID=281832;CLNDISDB=MONDO:MONDO:0007349,MedGen:C4551895,OMIM:120100|MONDO:MONDO:0008633,MedGen:C0268390,OMIM:191900,Orphanet:ORPHA575,SNOMED_CT:15123008|MONDO:MONDO:0011776,MedGen:C0409818,OMIM:607115,Orphanet:ORPHA1451,SNOMED_CT:239826001;CLNDN=Familial_cold_autoinflammatory_syndrome_1|Familial_amyloid_nephropathy_with_urticaria_AND_deafness|Chronic_infantile_neurological,_cutaneous_and_art…
1	247418172	296925	C	T	.	.	ALLELEID=280195;CLNDISDB=MONDO:MONDO:0007349,MedGen:C4551895,OMIM:120100|MONDO:MONDO:0008633,MedGen:C0268390,OMIM:191900,Orphanet:ORPHA575,SNOMED_CT:15123008|MONDO:MONDO:0011776,MedGen:C0409818,OMIM:607115,Orphanet:ORPHA1451,SNOMED_CT:239826001;CLNDN=Familial_cold_autoinflammatory_syndrome_1|Familial_amyloid_nephropathy_with_urticaria_AND_deafness|Chronic_infantile_neurological,_cutaneous_and_art…
1	247418240	296926	T	G	.	.	AF_TGP=0.08466;ALLELEID=281982;CLNDISDB=MONDO:MONDO:0007349,MedGen:C4551895,OMIM:120100|MONDO:MONDO:0008633,MedGen:C0268390,OMIM:191900,Orphanet:ORPHA575,SNOMED_CT:15123008|MONDO:MONDO:0011776,MedGen:C0409818,OMIM:607115,Orphanet:ORPHA1451,SNOMED_CT:239826001;CLNDN=Familial_cold_autoinflammatory_syndrome_1|Familial_amyloid_nephropathy_with_urticaria_AND_deafness|Chronic_infantile_neurological,_cu…
1	247418258	296927	A	T	.	.	AF_TGP=0.00300;ALLELEID=281854;CLNDISDB=MONDO:MONDO:0007349,MedGen:C4551895,OMIM:120100|MONDO:MONDO:0008633,MedGen:C0268390,OMIM:191900,Orphanet:ORPHA575,SNOMED_CT:15123008|MONDO:MONDO:0011776,MedGen:C0409818,OMIM:607115,Orphanet:ORPHA1451,SNOMED_CT:239826001;CLNDN=Familial_cold_autoinflammatory_syndrome_1|Familial_amyloid_nephropathy_with_urticaria_AND_deafness|Chronic_infantile_neurological,_cu…
1	247418268	296928	C	G	.	.	ALLELEID=280565;CLNDISDB=MONDO:MONDO:0007349,MedGen:C4551895,OMIM:120100|MONDO:MONDO:0008633,MedGen:C0268390,OMIM:191900,Orphanet:ORPHA575,SNOMED_CT:15123008|MONDO:MONDO:0011776,MedGen:C0409818,OMIM:607115,Orphanet:ORPHA1451,SNOMED_CT:239826001;CLNDN=Familial_cold_autoinflammatory_syndrome_1|Familial_amyloid_nephropathy_with_urticaria_AND_deafness|Chronic_infantile_neurological,_cutaneous_and_art…
1	247418268	296929	C	T	.	.	AF_TGP=0.00260;ALLELEID=280566;CLNDISDB=MONDO:MONDO:0007349,MedGen:C4551895,OMIM:120100|MONDO:MONDO:0008633,MedGen:C0268390,OMIM:191900,Orphanet:ORPHA575,SNOMED_CT:15123008|MONDO:MONDO:0011776,MedGen:C0409818,OMIM:607115,Orphanet:ORPHA1451,SNOMED_CT:239826001;CLNDN=Familial_cold_autoinflammatory_syndrome_1|Familial_amyloid_nephropathy_with_urticaria_AND_deafness|Chronic_infantile_neurological,_cu…
1	247418278	874739	G	A	.	.	ALLELEID=864188;CLNDISDB=MONDO:MONDO:0007349,MedGen:C4551895,OMIM:120100|MONDO:MONDO:0008633,MedGen:C0268390,OMIM:191900,Orphanet:ORPHA575,SNOMED_CT:15123008|MONDO:MONDO:0011776,MedGen:C0409818,OMIM:607115,Orphanet:ORPHA1451,SNOMED_CT:239826001;CLNDN=Familial_cold_autoinflammatory_syndrome_1|Familial_amyloid_nephropathy_with_urticaria_AND_deafness|Chronic_infantile_neurological,_cutaneous_and_art…
1	247418307	296930	C	CT	.	.	ALLELEID=281855;CLNDISDB=MONDO:MONDO:0008633,MedGen:C0268390,OMIM:191900,Orphanet:ORPHA575,SNOMED_CT:15123008|MONDO:MONDO:0011776,MedGen:C0409818,OMIM:607115,Orphanet:ORPHA1451,SNOMED_CT:239826001|MONDO:MONDO:0018768,MedGen:C0343068,OMIM:PS120100,Orphanet:ORPHA47045;CLNDN=Familial_amyloid_nephropathy_with_urticaria_AND_deafness|Chronic_infantile_neurological,_cutaneous_and_articular_syndrome|Fami…
1	247418341	103034	G	A	.	.	AF_TGP=0.00020;ALLELEID=108769;CLNDISDB=MONDO:MONDO:0007349,MedGen:C4551895,OMIM:120100|MONDO:MONDO:0008633,MedGen:C0268390,OMIM:191900,Orphanet:ORPHA575,SNOMED_CT:15123008|MONDO:MONDO:0011776,MedGen:C0409818,OMIM:607115,Orphanet:ORPHA1451,SNOMED_CT:239826001|MedGen:CN517202;CLNDN=Familial_cold_autoinflammatory_syndrome_1|Familial_amyloid_nephropathy_with_urticaria_AND_deafness|Chronic_infantile_…
2	49920361	897901	A	G	.	.	AF_TGP=0.00160;ALLELEID=885184;CLNDISDB=MONDO:MONDO:0013690,MedGen:C3280479,OMIM:614325;CLNDN=Pitt-Hopkins-like_syndrome_2;CLNHGVS=NC_000002.12:g.49920361A>G;CLNREVSTAT=criteria_provided,_single_submitter;CLNSIG=Uncertain_significance;CLNVC=single_nucleotide_variant;CLNVCSO=SO:0001483;CLNVI=Illumina_Laboratory_Services,Illumina:894396;GENEINFO=NRXN1:9378;MC=SO:0001624|3_prime_UTR_variant;ORIGIN=1…
2	49920405	899033	G	C	.	.	AF_TGP=0.01178;ALLELEID=885185;CLNDISDB=MONDO:MONDO:0013690,MedGen:C3280479,OMIM:614325;CLNDN=Pitt-Hopkins-like_syndrome_2;CLNHGVS=NC_000002.12:g.49920405G>C;CLNREVSTAT=criteria_provided,_single_submitter;CLNSIG=Benign;CLNVC=single_nucleotide_variant;CLNVCSO=SO:0001483;CLNVI=Illumina_Laboratory_Services,Illumina:846827;GENEINFO=NRXN1:9378;MC=SO:0001624|3_prime_UTR_variant;ORIGIN=1;RS=112108943;AN…
2	49920420	336517	A	C	.	.	ALLELEID=289873;CLNDISDB=MONDO:MONDO:0013690,MedGen:C3280479,OMIM:614325;CLNDN=Pitt-Hopkins-like_syndrome_2;CLNHGVS=NC_000002.12:g.49920420A>C;CLNREVSTAT=criteria_provided,_single_submitter;CLNSIG=Uncertain_significance;CLNVC=single_nucleotide_variant;CLNVCSO=SO:0001483;CLNVI=Illumina_Laboratory_Services,Illumina:479631;GENEINFO=NRXN1:9378;MC=SO:0001624|3_prime_UTR_variant;ORIGIN=1;RS=201970726;A…
2	71130065	1245549	C	A	.	.	ALLELEID=1234219;CLNDISDB=MedGen:CN517202;CLNDN=not_provided;CLNHGVS=NC_000002.12:g.71130065C>A;CLNREVSTAT=criteria_provided,_single_submitter;CLNSIG=Benign;CLNVC=single_nucleotide_variant;CLNVCSO=SO:0001483;GENEINFO=MCEE:84693;MC=SO:0001627|intron_variant;ORIGIN=1;ANN=A|missense_variant|MODERATE|MCEE:ENST00000494660.6:65:353:uORF|MCEE:ENST00000494660.6:65:353:uORF|transcript|MCEE:ENST00000494660…
2	96253133	337494	A	AG	.	.	ALLELEID=291311;CLNDISDB=Human_Phenotype_Ontology:HP:0002666,MONDO:MONDO:0008233,MedGen:C0031511,OMIM:171300;CLNDN=Pheochromocytoma;CLNHGVS=NC_000002.12:g.96253138dup;CLNREVSTAT=criteria_provided,_single_submitter;CLNSIG=Likely_benign;CLNVC=Duplication;CLNVCSO=SO:1000035;CLNVI=Illumina_Laboratory_Services,Illumina:498028;GENEINFO=TMEM127:55654;MC=SO:0001624|3_prime_UTR_variant;ORIGIN=1;RS=2018716…
2	96253146	337495	C	T	.	.	ALLELEID=287590;CLNDISDB=Human_Phenotype_Ontology:HP:0002666,MONDO:MONDO:0008233,MedGen:C0031511,OMIM:171300;CLNDN=Pheochromocytoma;CLNHGVS=NC_000002.12:g.96253146C>T;CLNREVSTAT=criteria_provided,_single_submitter;CLNSIG=Uncertain_significance;CLNVC=single_nucleotide_variant;CLNVCSO=SO:0001483;CLNVI=Illumina_Laboratory_Services,Illumina:703558;GENEINFO=TMEM127:55654;MC=SO:0001624|3_prime_UTR_vari…
2	96253196	897751	G	A	.	.	AF_TGP=0.00020;ALLELEID=885688;CLNDISDB=Human_Phenotype_Ontology:HP:0002666,MONDO:MONDO:0008233,MedGen:C0031511,OMIM:171300;CLNDN=Pheochromocytoma;CLNHGVS=NC_000002.12:g.96253196G>A;CLNREVSTAT=criteria_provided,_single_submitter;CLNSIG=Uncertain_significance;CLNVC=single_nucleotide_variant;CLNVCSO=SO:0001483;CLNVI=Illumina_Laboratory_Services,Illumina:923720;GENEINFO=TMEM127:55654;MC=SO:0001624|3…
2	96253306	337496	G	A	.	.	AF_TGP=0.00339;ALLELEID=288376;CLNDISDB=Human_Phenotype_Ontology:HP:0002666,MONDO:MONDO:0008233,MedGen:C0031511,OMIM:171300;CLNDN=Pheochromocytoma;CLNHGVS=NC_000002.12:g.96253306G>A;CLNREVSTAT=criteria_provided,_single_submitter;CLNSIG=Benign;CLNVC=single_nucleotide_variant;CLNVCSO=SO:0001483;CLNVI=Illumina_Laboratory_Services,Illumina:751916;GENEINFO=TMEM127:55654;MC=SO:0001624|3_prime_UTR_varia…
2	96253468	897752	C	T	.	.	ALLELEID=885689;CLNDISDB=Human_Phenotype_Ontology:HP:0002666,MONDO:MONDO:0008233,MedGen:C0031511,OMIM:171300;CLNDN=Pheochromocytoma;CLNHGVS=NC_000002.12:g.96253468C>T;CLNREVSTAT=criteria_provided,_single_submitter;CLNSIG=Uncertain_significance;CLNVC=single_nucleotide_variant;CLNVCSO=SO:0001483;CLNVI=Illumina_Laboratory_Services,Illumina:301970;GENEINFO=TMEM127:55654;MC=SO:0001624|3_prime_UTR_vari…
2	96253470	337497	C	T	.	.	AF_TGP=0.01897;ALLELEID=291313;CLNDISDB=Human_Phenotype_Ontology:HP:0002666,MONDO:MONDO:0008233,MedGen:C0031511,OMIM:171300;CLNDN=Pheochromocytoma;CLNHGVS=NC_000002.12:g.96253470C>T;CLNREVSTAT=criteria_provided,_single_submitter;CLNSIG=Benign;CLNVC=single_nucleotide_variant;CLNVCSO=SO:0001483;CLNVI=Illumina_Laboratory_Services,Illumina:25552;GENEINFO=TMEM127:55654;MC=SO:0001624|3_prime_UTR_varian…
2	96253559	337498	C	T	.	.	ALLELEID=287599;CLNDISDB=Human_Phenotype_Ontology:HP:0002666,MONDO:MONDO:0008233,MedGen:C0031511,OMIM:171300;CLNDN=Pheochromocytoma;CLNHGVS=NC_000002.12:g.96253559C>T;CLNREVSTAT=criteria_provided,_single_submitter;CLNSIG=Uncertain_significance;CLNVC=single_nucleotide_variant;CLNVCSO=SO:0001483;CLNVI=Illumina_Laboratory_Services,Illumina:153648;GENEINFO=TMEM127:55654;MC=SO:0001624|3_prime_UTR_vari…
2	110164487	1202842	C	A	.	.	ALLELEID=1192921;CLNDISDB=MedGen:CN517202;CLNDN=not_provided;CLNHGVS=NC_000002.12:g.110164487C>A;CLNREVSTAT=criteria_provided,_single_submitter;CLNSIG=Likely_benign;CLNVC=single_nucleotide_variant;CLNVCSO=SO:0001483;GENEINFO=NPHP1:4867;MC=SO:0001627|intron_variant;ORIGIN=1;ANN=A|missense_variant|MODERATE|NPHP1:ENST00000675067.1:772:937:uORF|NPHP1:ENST00000675067.1:772:937:uORF|transcript|NPHP1:EN…
2	110164487	1239130	C	CA	.	.	ALLELEID=1226965;CLNDISDB=MedGen:CN517202;CLNDN=not_provided;CLNHGVS=NC_000002.12:g.110164502dup;CLNREVSTAT=criteria_provided,_single_submitter;CLNSIG=Benign;CLNVC=Duplication;CLNVCSO=SO:1000035;GENEINFO=NPHP1:4867;MC=SO:0001627|intron_variant;ORIGIN=1;ANN=CA|frameshift_variant|HIGH|NPHP1:ENST00000675067.1:772:937:uORF|NPHP1:ENST00000675067.1:772:937:uORF|transcript|NPHP1:ENST00000675067.1:772:93…
2	110164502	1407740	A	AT	.	.	ALLELEID=1506620;CLNDISDB=Human_Phenotype_Ontology:HP:0000090,Human_Phenotype_Ontology:HP:0004748,MONDO:MONDO:0019005,MedGen:C0687120,OMIM:PS256100,Orphanet:ORPHA655,SNOMED_CT:204958008;CLNDN=Nephronophthisis;CLNHGVS=NC_000002.12:g.110164502_110164503insT;CLNREVSTAT=criteria_provided,_single_submitter;CLNSIG=Uncertain_significance;CLNVC=Insertion;CLNVCSO=SO:0000667;GENEINFO=NPHP1:4867;MC=SO:00016…
2	110164510	894253	G	A	.	.	AF_EXAC=0.00003;ALLELEID=882781;CLNDISDB=Human_Phenotype_Ontology:HP:0000090,Human_Phenotype_Ontology:HP:0004748,MONDO:MONDO:0019005,MedGen:C0687120,OMIM:PS256100,Orphanet:ORPHA655,SNOMED_CT:204958008|MONDO:MONDO:0009728,MedGen:C4551979,OMIM:256100,Orphanet:ORPHA93592|MONDO:MONDO:0009962,MedGen:C4551559,OMIM:266900|MONDO:MONDO:0012308,MedGen:C1846790,OMIM:609583,Orphanet:ORPHA220497;CLNDN=Nephron…
2	110164513	1116441	A	G	.	.	ALLELEID=1089515;CLNDISDB=Human_Phenotype_Ontology:HP:0000090,Human_Phenotype_Ontology:HP:0004748,MONDO:MONDO:0019005,MedGen:C0687120,OMIM:PS256100,Orphanet:ORPHA655,SNOMED_CT:204958008;CLNDN=Nephronophthisis;CLNHGVS=NC_000002.12:g.110164513A>G;CLNREVSTAT=criteria_provided,_single_submitter;CLNSIG=Likely_benign;CLNVC=single_nucleotide_variant;CLNVCSO=SO:0001483;GENEINFO=NPHP1:4867;MC=SO:0001627|i…
2	121530681	1192748	T	C	.	.	ALLELEID=1182985;CLNDISDB=MedGen:CN517202;CLNDN=not_provided;CLNHGVS=NC_000002.12:g.121530681T>C;CLNREVSTAT=criteria_provided,_single_submitter;CLNSIG=Likely_benign;CLNVC=single_nucleotide_variant;CLNVCSO=SO:0001483;GENEINFO=CLASP1:23332|RNU4ATAC:100151683;MC=SO:0001627|intron_variant;ORIGIN=1;ANN=C|synonymous_variant|LOW|CLASP1-AS1:ENST00000577914.1:231:483:noncoding|CLASP1-AS1:ENST00000577914.1…
2	148233382	390534	A	G	.	.	ALLELEID=365788;CLNDISDB=MedGen:CN169374;CLNDN=not_specified;CLNHGVS=NC_000002.12:g.148233382A>G;CLNREVSTAT=criteria_provided,_single_submitter;CLNSIG=Likely_benign;CLNVC=single_nucleotide_variant;CLNVCSO=SO:0001483;GENEINFO=MBD5:55777;MC=SO:0001623|5_prime_UTR_variant;ORIGIN=1;RS=1057523808;ANN=G|missense_variant|MODERATE|MBD5:ENST00000642680.2:820:1072:uORF|MBD5:ENST00000642680.2:820:1072:uORF|…
2	148342230	331321	C	T	.	.	ALLELEID=282634;CLNDISDB=MedGen:CN169374;CLNDN=not_specified;CLNHGVS=NC_000002.12:g.148342230C>T;CLNREVSTAT=criteria_provided,_single_submitter;CLNSIG=Likely_benign;CLNVC=single_nucleotide_variant;CLNVCSO=SO:0001483;GENEINFO=MBD5:55777;MC=SO:0001623|5_prime_UTR_variant;ORIGIN=1;RS=748989182;ANN=T|missense_variant|MODERATE|MBD5:ENST00000642680.2:820:1072:uORF|MBD5:ENST00000642680.2:820:1072:uORF|t…
2	148342233	507022	A	C	.	.	ALLELEID=498683;CLNDISDB=MedGen:CN169374;CLNDN=not_specified;CLNHGVS=NC_000002.12:g.148342233A>C;CLNREVSTAT=criteria_provided,_single_submitter;CLNSIG=Likely_benign;CLNVC=single_nucleotide_variant;CLNVCSO=SO:0001483;GENEINFO=MBD5:55777;MC=SO:0001623|5_prime_UTR_variant;ORIGIN=1;RS=888498386;ANN=C|missense_variant|MODERATE|MBD5:ENST00000642680.2:791:863:uORF|MBD5:ENST00000642680.2:791:863:uORF|tra…
2	148342233	1273852	A	T	.	.	ALLELEID=1263318;CLNDISDB=MedGen:CN517202;CLNDN=not_provided;CLNHGVS=NC_000002.12:g.148342233A>T;CLNREVSTAT=criteria_provided,_single_submitter;CLNSIG=Benign;CLNVC=single_nucleotide_variant;CLNVCSO=SO:0001483;GENEINFO=MBD5:55777;MC=SO:0001623|5_prime_UTR_variant;ORIGIN=1;ANN=T|missense_variant|MODERATE|MBD5:ENST00000642680.2:791:863:uORF|MBD5:ENST00000642680.2:791:863:uORF|transcript|MBD5:ENST000…
2	148342300	331323	C	CA	.	.	ALLELEID=282640;CLNDISDB=MedGen:CN239282;CLNDN=Intellectual_Disability,_Dominant;CLNHGVS=NC_000002.12:g.148342302dup;CLNREVSTAT=criteria_provided,_single_submitter;CLNSIG=Uncertain_significance;CLNVC=Duplication;CLNVCSO=SO:1000035;CLNVI=Illumina_Laboratory_Services,Illumina:661448;GENEINFO=MBD5:55777;MC=SO:0001623|5_prime_UTR_variant;ORIGIN=1;RS=886054903;ANN=CA|frameshift_variant|HIGH|MBD5:ENST0…
2	149587646	381837	G	A	.	.	ALLELEID=365648;CLNDISDB=MedGen:CN169374;CLNDN=not_specified;CLNHGVS=NC_000002.12:g.149587646G>A;CLNREVSTAT=criteria_provided,_single_submitter;CLNSIG=Likely_benign;CLNVC=single_nucleotide_variant;CLNVCSO=SO:0001483;GENEINFO=MMADHC:27249|MMADHC-DT:101929231;MC=SO:0001619|non-coding_transcript_variant,SO:0001627|intron_variant;ORIGIN=1;RS=556561072;ANN=A|stop_gained|HIGH|MMADHC-DT:ENST00000687950.…
2	149587666	385796	G	C	.	.	ALLELEID=365840;CLNDISDB=MedGen:CN169374;CLNDN=not_specified;CLNHGVS=NC_000002.12:g.149587666G>C;CLNREVSTAT=criteria_provided,_single_submitter;CLNSIG=Likely_benign;CLNVC=single_nucleotide_variant;CLNVCSO=SO:0001483;GENEINFO=MMADHC:27249|MMADHC-DT:101929231;MC=SO:0001619|non-coding_transcript_variant,SO:0001623|5_prime_UTR_variant;ORIGIN=1;RS=988301282;ANN=C|missense_variant|MODERATE|MMADHC-DT:EN…
2	149587671	331388	C	T	.	.	ALLELEID=282731;CLNDISDB=MONDO:MONDO:0010185,MedGen:C1848552,OMIM:277410,Orphanet:ORPHA79283|MedGen:CN043592|MedGen:CN517202;CLNDN=Methylmalonic_acidemia_with_homocystinuria_cblD|Disorders_of_Intracellular_Cobalamin_Metabolism|not_provided;CLNHGVS=NC_000002.12:g.149587671C>T;CLNREVSTAT=criteria_provided,_conflicting_interpretations;CLNSIG=Conflicting_interpretations_of_pathogenicity;CLNSIGCONF=Un…
2	149587673	331389	C	T	.	.	ALLELEID=284566;CLNDISDB=MONDO:MONDO:0010185,MedGen:C1848552,OMIM:277410,Orphanet:ORPHA79283|MedGen:CN043592;CLNDN=Methylmalonic_acidemia_with_homocystinuria_cblD|Disorders_of_Intracellular_Cobalamin_Metabolism;CLNHGVS=NC_000002.12:g.149587673C>T;CLNREVSTAT=criteria_provided,_single_submitter;CLNSIG=Uncertain_significance;CLNVC=single_nucleotide_variant;CLNVCSO=SO:0001483;CLNVI=Illumina_Laborator…
2	149587747	893755	C	G	.	.	ALLELEID=881126;CLNDISDB=MONDO:MONDO:0010185,MedGen:C1848552,OMIM:277410,Orphanet:ORPHA79283|MedGen:CN043592;CLNDN=Methylmalonic_acidemia_with_homocystinuria_cblD|Disorders_of_Intracellular_Cobalamin_Metabolism;CLNHGVS=NC_000002.12:g.149587747C>G;CLNREVSTAT=criteria_provided,_single_submitter;CLNSIG=Uncertain_significance;CLNVC=single_nucleotide_variant;CLNVCSO=SO:0001483;CLNVI=Illumina_Laborator…
2	149587756	331390	T	C	.	.	AF_TGP=0.00978;ALLELEID=282733;CLNDISDB=MONDO:MONDO:0010185,MedGen:C1848552,OMIM:277410,Orphanet:ORPHA79283|MedGen:CN043592|MedGen:CN517202;CLNDN=Methylmalonic_acidemia_with_homocystinuria_cblD|Disorders_of_Intracellular_Cobalamin_Metabolism|not_provided;CLNHGVS=NC_000002.12:g.149587756T>C;CLNREVSTAT=criteria_provided,_multiple_submitters,_no_conflicts;CLNSIG=Benign/Likely_benign;CLNVC=single_nuc…
2	178538934	332711	T	G	.	.	AF_EXAC=0.00009;ALLELEID=283211;CLNDISDB=MONDO:MONDO:0010870,MedGen:C1838244,OMIM:600334,Orphanet:ORPHA609|MONDO:MONDO:0011362,MedGen:C1863599,OMIM:603689,Orphanet:ORPHA178464|MONDO:MONDO:0011400,MedGen:C1858763,OMIM:604145|MONDO:MONDO:0012127,MedGen:C1837342,OMIM:608807,Orphanet:ORPHA140922|MONDO:MONDO:0012714,MedGen:C2673677,OMIM:611705,Orphanet:ORPHA289377|MedGen:CN169374;CLNDN=Tibial_muscular…
2	178539255	1158590	T	C	.	.	ALLELEID=1132563;CLNDISDB=MONDO:MONDO:0011400,MedGen:C1858763,OMIM:604145|MONDO:MONDO:0012127,MedGen:C1837342,OMIM:608807,Orphanet:ORPHA140922;CLNDN=Dilated_cardiomyopathy_1G|Limb-girdle_muscular_dystrophy,_type_2J;CLNHGVS=NC_000002.12:g.178539255T>C;CLNREVSTAT=criteria_provided,_single_submitter;CLNSIG=Likely_benign;CLNVC=single_nucleotide_variant;CLNVCSO=SO:0001483;GENEINFO=TTN:7273|TTN-AS1:100…
2	178539260	1102302	A	G	.	.	ALLELEID=1090134;CLNDISDB=MONDO:MONDO:0011400,MedGen:C1858763,OMIM:604145|MONDO:MONDO:0012127,MedGen:C1837342,OMIM:608807,Orphanet:ORPHA140922;CLNDN=Dilated_cardiomyopathy_1G|Limb-girdle_muscular_dystrophy,_type_2J;CLNHGVS=NC_000002.12:g.178539260A>G;CLNREVSTAT=criteria_provided,_single_submitter;CLNSIG=Likely_benign;CLNVC=single_nucleotide_variant;CLNVCSO=SO:0001483;GENEINFO=TTN:7273|TTN-AS1:100…
2	178539261	179713	T	C	.	.	ALLELEID=172629;CLNDISDB=MONDO:MONDO:0011400,MedGen:C1858763,OMIM:604145|MONDO:MONDO:0012127,MedGen:C1837342,OMIM:608807,Orphanet:ORPHA140922|MedGen:CN169374;CLNDN=Dilated_cardiomyopathy_1G|Limb-girdle_muscular_dystrophy,_type_2J|not_specified;CLNHGVS=NC_000002.12:g.178539261T>C;CLNREVSTAT=criteria_provided,_conflicting_interpretations;CLNSIG=Conflicting_interpretations_of_pathogenicity;CLNSIGCON…
2	178539263	507864	A	G	.	.	AF_EXAC=0.00002;ALLELEID=499203;CLNDISDB=MedGen:CN517202;CLNDN=not_provided;CLNHGVS=NC_000002.12:g.178539263A>G;CLNREVSTAT=criteria_provided,_single_submitter;CLNSIG=Likely_benign;CLNVC=single_nucleotide_variant;CLNVCSO=SO:0001483;GENEINFO=TTN:7273|TTN-AS1:100506866;MC=SO:0001619|non-coding_transcript_variant,SO:0001627|intron_variant;ORIGIN=1;RS=752771741;ANN=G|missense_variant|MODERATE|TTN-AS1:…
2	189784667	1275917	G	A	.	.	ALLELEID=1268546;CLNDISDB=MedGen:CN517202;CLNDN=not_provided;CLNHGVS=NC_000002.12:g.189784667G>A;CLNREVSTAT=criteria_provided,_single_submitter;CLNSIG=Benign;CLNVC=single_nucleotide_variant;CLNVCSO=SO:0001483;GENEINFO=PMS1:5378;MC=SO:0001623|5_prime_UTR_variant,SO:0001627|intron_variant;ORIGIN=1;ANN=A|stop_gained|HIGH|PMS1:ENST00000446877.5:145:406:uORF|PMS1:ENST00000446877.5:145:406:uORF|transcr…
2	189784669	1292404	T	C	.	.	ALLELEID=1282210;CLNDISDB=MedGen:CN517202;CLNDN=not_provided;CLNHGVS=NC_000002.12:g.189784669T>C;CLNREVSTAT=criteria_provided,_single_submitter;CLNSIG=Benign;CLNVC=single_nucleotide_variant;CLNVCSO=SO:0001483;GENEINFO=PMS1:5378;MC=SO:0001623|5_prime_UTR_variant,SO:0001627|intron_variant;ORIGIN=1;ANN=C|missense_variant|MODERATE|PMS1:ENST00000446877.5:145:406:uORF|PMS1:ENST00000446877.5:145:406:uOR…
2	190880872	626335	C	CGCAGCAGCAGCAGCAGCAGCAGCAGCAGCAGCAGCAGCAGCAGCAGCAGCAGCAGCAGCAGCAGCAGCAGCAGCAGCAGCAGCAGCAGCAGCAGCAGCAGCAGCAGCAGCAGCAGCAGCAGCAGCAGCAGCAGCAGCAGCAGCAGCAGCAGCAGCAGCAGCAGCAGCAGCAGCAGCAGCAGCAGCAGCAGCAGCAGCAGCAGCAGCAGCAGCAGCAGCAGCAGCAGCAGCAGCAGCAGCAGCAGCAGCAGCAGCAGCAGCAGCAGCAGCAGCAGCAGCAGCAGCAGCAGCAGCAGCAGCAGCAGCAGCAGCAGCAGCAGCAGCAGCAGCAGCAGCAGCAGCAGCAGCAGCAGCAGCAGCAGCAGCAGCAGCAGCAGCAGCAGCAGCAGCAGCAGCAGC…	.	.	ALLELEID=614667;CLNDISDB=MONDO:MONDO:0032733,MedGen:C5193080,OMIM:618412;CLNDN=Global_developmental_delay,_progressive_ataxia,_and_elevated_glutamine;CLNHGVS=NC_000002.12:g.190880873GCA[680];CLNREVSTAT=no_assertion_criteria_provided;CLNSIG=Pathogenic;CLNVC=Microsatellite;CLNVCSO=SO:0000289;CLNVI=OMIM_Allelic_Variant:138280.0005;GENEINFO=GLS:2744;MC=SO:0001623|5_prime_UTR_variant;ORIGIN=1;ANN=CGCA…
2	218660025	512097	C	T	.	.	ALLELEID=499759;CLNDISDB=MedGen:CN169374;CLNDN=not_specified;CLNHGVS=NC_000002.12:g.218660025C>T;CLNREVSTAT=criteria_provided,_single_submitter;CLNSIG=Likely_benign;CLNVC=single_nucleotide_variant;CLNVCSO=SO:0001483;GENEINFO=BCS1L:617;MC=SO:0001623|5_prime_UTR_variant,SO:0001627|intron_variant;ORIGIN=1;RS=774164629;ANN=T|missense_variant|MODERATE|BCS1L:ENST00000431802.5:185:452:uORF|BCS1L:ENST000…
2	218660131	801896	C	G	.	.	ALLELEID=790196;CLNDISDB=MONDO:MONDO:0011308,MedGen:C1864002,OMIM:603358,Orphanet:ORPHA53693;CLNDN=GRACILE_syndrome;CLNHGVS=NC_000002.12:g.218660131C>G;CLNREVSTAT=criteria_provided,_single_submitter;CLNSIG=Likely_pathogenic;CLNVC=single_nucleotide_variant;CLNVCSO=SO:0001483;GENEINFO=BCS1L:617;MC=SO:0001619|non-coding_transcript_variant,SO:0001623|5_prime_UTR_variant,SO:0001627|intron_variant;ORIG…
2	218660148	553134	A	G	.	.	ALLELEID=541892;CLNDISDB=MONDO:MONDO:0007415,MedGen:C3541471,OMIM:124000|MONDO:MONDO:0011308,MedGen:C1864002,OMIM:603358,Orphanet:ORPHA53693;CLNDN=Mitochondrial_complex_III_deficiency,_nuclear_type_1|GRACILE_syndrome;CLNHGVS=NC_000002.12:g.218660148A>G;CLNREVSTAT=criteria_provided,_conflicting_interpretations;CLNSIG=Conflicting_interpretations_of_pathogenicity;CLNSIGCONF=Pathogenic(1)|_Likely_pat…
2	218660168	334353	T	C	.	.	ALLELEID=287849;CLNDISDB=MONDO:MONDO:0007415,MedGen:C3541471,OMIM:124000|MONDO:MONDO:0009723,MedGen:C0023264,OMIM:256000,Orphanet:ORPHA506,SNOMED_CT:29570005|MONDO:MONDO:0011308,MedGen:C1864002,OMIM:603358,Orphanet:ORPHA53693;CLNDN=Mitochondrial_complex_III_deficiency,_nuclear_type_1|Leigh_syndrome|GRACILE_syndrome;CLNHGVS=NC_000002.12:g.218660168T>C;CLNREVSTAT=criteria_provided,_multiple_submitt…
2	218660201	334354	T	G	.	.	ALLELEID=285380;CLNDISDB=MONDO:MONDO:0007415,MedGen:C3541471,OMIM:124000|MONDO:MONDO:0009723,MedGen:C0023264,OMIM:256000,Orphanet:ORPHA506,SNOMED_CT:29570005|MONDO:MONDO:0011308,MedGen:C1864002,OMIM:603358,Orphanet:ORPHA53693|MedGen:CN517202;CLNDN=Mitochondrial_complex_III_deficiency,_nuclear_type_1|Leigh_syndrome|GRACILE_syndrome|not_provided;CLNHGVS=NC_000002.12:g.218660201T>G;CLNREVSTAT=criter…
3	4814412	345783	C	T	.	.	AF_ESP=0.00016;AF_EXAC=0.00002;ALLELEID=291824;CLNDISDB=MONDO:MONDO:0020380,MedGen:CN227858,OMIM:PS164400,Orphanet:ORPHA99;CLNDN=Autosomal_dominant_cerebellar_ataxia;CLNHGVS=NC_000003.12:g.4814412C>T;CLNREVSTAT=criteria_provided,_single_submitter;CLNSIG=Uncertain_significance;CLNVC=single_nucleotide_variant;CLNVCSO=SO:0001483;CLNVI=Illumina_Laboratory_Services,Illumina:723381;GENEINFO=ITPR1:3708;…
3	15601892	552129	CAGGT	C	.	.	ALLELEID=543090;CLNDISDB=MONDO:MONDO:0009665,MedGen:C0220754,OMIM:253260,Orphanet:ORPHA79241,SNOMED_CT:8808004;CLNDN=Biotinidase_deficiency;CLNHGVS=NC_000003.12:g.15601894_15601897del;CLNREVSTAT=criteria_provided,_multiple_submitters,_no_conflicts;CLNSIG=Likely_pathogenic;CLNVC=Deletion;CLNVCSO=SO:0000159;GENEINFO=BTD:686;MC=SO:0001575|splice_donor_variant,SO:0001627|intron_variant;ORIGIN=1;RS=10…
3	15601893	371236	AG	A	.	.	ALLELEID=357294;CLNDISDB=MONDO:MONDO:0009665,MedGen:C0220754,OMIM:253260,Orphanet:ORPHA79241,SNOMED_CT:8808004;CLNDN=Biotinidase_deficiency;CLNHGVS=NC_000003.12:g.15601895del;CLNREVSTAT=criteria_provided,_single_submitter;CLNSIG=Likely_pathogenic;CLNVC=Deletion;CLNVCSO=SO:0000159;GENEINFO=BTD:686;MC=SO:0001575|splice_donor_variant,SO:0001627|intron_variant;ORIGIN=0;RS=1057517114;ANN=A|frameshift_…
3	15601895	370376	G	A	.	.	ALLELEID=357291;CLNDISDB=MONDO:MONDO:0009665,MedGen:C0220754,OMIM:253260,Orphanet:ORPHA79241,SNOMED_CT:8808004;CLNDN=Biotinidase_deficiency;CLNHGVS=NC_000003.12:g.15601895G>A;CLNREVSTAT=criteria_provided,_multiple_submitters,_no_conflicts;CLNSIG=Likely_pathogenic;CLNVC=single_nucleotide_variant;CLNVCSO=SO:0001483;GENEINFO=BTD:686;MC=SO:0001575|splice_donor_variant,SO:0001627|intron_variant;ORIGIN…
3	15601895	370391	G	C	.	.	ALLELEID=357292;CLNDISDB=MONDO:MONDO:0009665,MedGen:C0220754,OMIM:253260,Orphanet:ORPHA79241,SNOMED_CT:8808004;CLNDN=Biotinidase_deficiency;CLNHGVS=NC_000003.12:g.15601895G>C;CLNREVSTAT=criteria_provided,_single_submitter;CLNSIG=Likely_pathogenic;CLNVC=single_nucleotide_variant;CLNVCSO=SO:0001483;GENEINFO=BTD:686;MC=SO:0001575|splice_donor_variant,SO:0001627|intron_variant;ORIGIN=0;RS=1057516440;…
3	15601895	370613	G	T	.	.	ALLELEID=357293;CLNDISDB=MONDO:MONDO:0009665,MedGen:C0220754,OMIM:253260,Orphanet:ORPHA79241,SNOMED_CT:8808004;CLNDN=Biotinidase_deficiency;CLNHGVS=NC_000003.12:g.15601895G>T;CLNREVSTAT=criteria_provided,_single_submitter;CLNSIG=Likely_pathogenic;CLNVC=single_nucleotide_variant;CLNVCSO=SO:0001483;GENEINFO=BTD:686;MC=SO:0001575|splice_donor_variant,SO:0001627|intron_variant;ORIGIN=0;RS=1057516440;…
3	15601896	1068379	T	C	.	.	ALLELEID=1055310;CLNDISDB=MONDO:MONDO:0009665,MedGen:C0220754,OMIM:253260,Orphanet:ORPHA79241,SNOMED_CT:8808004;CLNDN=Biotinidase_deficiency;CLNHGVS=NC_000003.12:g.15601896T>C;CLNREVSTAT=criteria_provided,_single_submitter;CLNSIG=Likely_pathogenic;CLNVC=single_nucleotide_variant;CLNVCSO=SO:0001483;GENEINFO=BTD:686;MC=SO:0001575|splice_donor_variant,SO:0001627|intron_variant;ORIGIN=1;ANN=C|missens…
3	15601898	593388	C	A	.	.	ALLELEID=584452;CLNDISDB=MedGen:CN517202;CLNDN=not_provided;CLNHGVS=NC_000003.12:g.15601898C>A;CLNREVSTAT=criteria_provided,_single_submitter;CLNSIG=Uncertain_significance;CLNVC=single_nucleotide_variant;CLNVCSO=SO:0001483;GENEINFO=BTD:686;MC=SO:0001627|intron_variant;ORIGIN=1;RS=780115477;ANN=A|stop_gained|HIGH|BTD:ENST00000672336.1:88:358:uORF|BTD:ENST00000672336.1:88:358:uORF|transcript|BTD:EN…
3	15601901	1121415	A	C	.	.	ALLELEID=1113704;CLNDISDB=MONDO:MONDO:0009665,MedGen:C0220754,OMIM:253260,Orphanet:ORPHA79241,SNOMED_CT:8808004;CLNDN=Biotinidase_deficiency;CLNHGVS=NC_000003.12:g.15601901A>C;CLNREVSTAT=criteria_provided,_single_submitter;CLNSIG=Likely_benign;CLNVC=single_nucleotide_variant;CLNVCSO=SO:0001483;GENEINFO=BTD:686;MC=SO:0001627|intron_variant;ORIGIN=1;ANN=C|synonymous_variant|LOW|BTD:ENST00000672336.…
3	15601907	1479599	CGTGGTGCGGCGCGGAGGGGGT	C	.	.	ALLELEID=1439322;CLNDISDB=MONDO:MONDO:0009665,MedGen:C0220754,OMIM:253260,Orphanet:ORPHA79241,SNOMED_CT:8808004;CLNDN=Biotinidase_deficiency;CLNHGVS=NC_000003.12:g.15601913_15601933del;CLNREVSTAT=criteria_provided,_single_submitter;CLNSIG=Uncertain_significance;CLNVC=Deletion;CLNVCSO=SO:0000159;GENEINFO=BTD:686;MC=SO:0001627|intron_variant;ORIGIN=1;ANN=C|disruptive_inframe_deletion|MODERATE|BTD:E…
3	15601975	1174319	A	C	.	.	ALLELEID=1163429;CLNDISDB=MedGen:CN517202;CLNDN=not_provided;CLNHGVS=NC_000003.12:g.15601975A>C;CLNREVSTAT=criteria_provided,_single_submitter;CLNSIG=Benign;CLNVC=single_nucleotide_variant;CLNVCSO=SO:0001483;GENEINFO=BTD:686;MC=SO:0001623|5_prime_UTR_variant,SO:0001627|intron_variant;ORIGIN=1;ANN=C|missense_variant|MODERATE|BTD:ENST00000672336.1:88:358:uORF|BTD:ENST00000672336.1:88:358:uORF|trans…
3	38633314	216838	A	C	.	.	ALLELEID=212336;CLNDISDB=MONDO:MONDO:0015263,MedGen:C1142166,OMIM:PS601144,Orphanet:ORPHA130,SNOMED_CT:418818005;CLNDN=Brugada_syndrome;CLNHGVS=NC_000003.12:g.38633314A>C;CLNREVSTAT=criteria_provided,_single_submitter;CLNSIG=Uncertain_significance;CLNVC=single_nucleotide_variant;CLNVCSO=SO:0001483;GENEINFO=SCN5A:6331;MC=SO:0001623|5_prime_UTR_variant;ORIGIN=1;RS=863224816;ANN=C|start_lost|HIGH|SC…
3	46979786	345609	G	A	.	.	ALLELEID=291691;CLNDISDB=MONDO:MONDO:0007686,MedGen:C0272302,OMIM:139090,Orphanet:ORPHA721,SNOMED_CT:51720005;CLNDN=Gray_platelet_syndrome;CLNHGVS=NC_000003.12:g.46979786G>A;CLNREVSTAT=criteria_provided,_single_submitter;CLNSIG=Uncertain_significance;CLNVC=single_nucleotide_variant;CLNVCSO=SO:0001483;CLNVI=Illumina_Laboratory_Services,Illumina:698484;GENEINFO=NBEAL2:23218|CCDC12:151903;MC=SO:0001…
3	46979842	345610	G	GGCCGGA	.	.	ALLELEID=291693;CLNDISDB=MONDO:MONDO:0007686,MedGen:C0272302,OMIM:139090,Orphanet:ORPHA721,SNOMED_CT:51720005;CLNDN=Gray_platelet_syndrome;CLNHGVS=NC_000003.12:g.46979848_46979853dup;CLNREVSTAT=criteria_provided,_single_submitter;CLNSIG=Uncertain_significance;CLNVC=Duplication;CLNVCSO=SO:1000035;CLNVI=Illumina_Laboratory_Services,Illumina:818061;GENEINFO=NBEAL2:23218|CCDC12:151903;MC=SO:0001623|5…
3	48466049	345763	C	T	.	.	ALLELEID=295410;CLNDISDB=MONDO:MONDO:0008641,MedGen:C1860518,OMIM:192315,Orphanet:ORPHA247691|MONDO:MONDO:0018866,MedGen:C0393591,OMIM:PS225750,Orphanet:ORPHA51,SNOMED_CT:230312006;CLNDN=Retinal_vasculopathy_with_cerebral_leukoencephalopathy_and_systemic_manifestations|Aicardi_Goutieres_syndrome;CLNHGVS=NC_000003.12:g.48466049C>T;CLNREVSTAT=criteria_provided,_single_submitter;CLNSIG=Uncertain_sig…
3	48466130	345764	G	T	.	.	ALLELEID=295418;CLNDISDB=MONDO:MONDO:0008641,MedGen:C1860518,OMIM:192315,Orphanet:ORPHA247691|MONDO:MONDO:0018866,MedGen:C0393591,OMIM:PS225750,Orphanet:ORPHA51,SNOMED_CT:230312006;CLNDN=Retinal_vasculopathy_with_cerebral_leukoencephalopathy_and_systemic_manifestations|Aicardi_Goutieres_syndrome;CLNHGVS=NC_000003.12:g.48466130G>T;CLNREVSTAT=criteria_provided,_single_submitter;CLNSIG=Uncertain_sig…
3	48466137	345765	A	G	.	.	ALLELEID=291832;CLNDISDB=MONDO:MONDO:0008641,MedGen:C1860518,OMIM:192315,Orphanet:ORPHA247691|MONDO:MONDO:0018866,MedGen:C0393591,OMIM:PS225750,Orphanet:ORPHA51,SNOMED_CT:230312006;CLNDN=Retinal_vasculopathy_with_cerebral_leukoencephalopathy_and_systemic_manifestations|Aicardi_Goutieres_syndrome;CLNHGVS=NC_000003.12:g.48466137A>G;CLNREVSTAT=criteria_provided,_single_submitter;CLNSIG=Uncertain_sig…
3	48466520	586839	G	A	.	.	ALLELEID=576705;CLNDISDB=MedGen:CN517202;CLNDN=not_provided;CLNHGVS=NC_000003.12:g.48466520G>A;CLNREVSTAT=criteria_provided,_single_submitter;CLNSIG=Uncertain_significance;CLNVC=single_nucleotide_variant;CLNVCSO=SO:0001483;GENEINFO=TREX1:11277|ATRIP:84126|ATRIP-TREX1:111822955;MC=SO:0001624|3_prime_UTR_variant,SO:0001627|intron_variant;ORIGIN=1;RS=1187994319;ANN=A|synonymous_variant|LOW|ATRIP:ENS…
3	48466578	1029599	C	T	.	.	ALLELEID=1016278;CLNDISDB=MONDO:MONDO:0009165,MedGen:C0796126,OMIM:225750;CLNDN=Aicardi_Goutieres_syndrome_1;CLNHGVS=NC_000003.12:g.48466578C>T;CLNREVSTAT=criteria_provided,_single_submitter;CLNSIG=Uncertain_significance;CLNVC=single_nucleotide_variant;CLNVCSO=SO:0001483;GENEINFO=TREX1:11277|ATRIP:84126|ATRIP-TREX1:111822955;MC=SO:0001624|3_prime_UTR_variant,SO:0001627|intron_variant;ORIGIN=0;RS=…
3	48466629	632417	G	A	.	.	AF_EXAC=0.00009;ALLELEID=620765;CLNDISDB=MONDO:MONDO:0008641,MedGen:C1860518,OMIM:192315,Orphanet:ORPHA247691|MONDO:MONDO:0009165,MedGen:C0796126,OMIM:225750|MedGen:CN239414;CLNDN=Retinal_vasculopathy_with_cerebral_leukoencephalopathy_and_systemic_manifestations|Aicardi_Goutieres_syndrome_1|TREX1-Related_Disorders;CLNHGVS=NC_000003.12:g.48466629G>A;CLNREVSTAT=criteria_provided,_conflicting_interp…
3	123612296	342823	T	C	.	.	AF_TGP=0.44409;ALLELEID=292195;CLNDISDB=MONDO:MONDO:0013418,MedGen:C3151077,OMIM:613780;CLNDN=Aortic_aneurysm,_familial_thoracic_7;CLNHGVS=NC_000003.12:g.123612296T>C;CLNREVSTAT=criteria_provided,_multiple_submitters,_no_conflicts;CLNSIG=Benign;CLNVC=single_nucleotide_variant;CLNVCSO=SO:0001483;CLNVI=Illumina_Laboratory_Services,Illumina:32996|ARUP_Laboratories,_Molecular_Genetics_and_Genomics,AR…
3	123629627	1067883	C	A	.	.	ALLELEID=1055290;CLNDISDB=MONDO:MONDO:0013418,MedGen:C3151077,OMIM:613780;CLNDN=Aortic_aneurysm,_familial_thoracic_7;CLNHGVS=NC_000003.12:g.123629627C>A;CLNREVSTAT=criteria_provided,_single_submitter;CLNSIG=Likely_pathogenic;CLNVC=single_nucleotide_variant;CLNVCSO=SO:0001483;GENEINFO=MYLK:4638|MYLK-AS1:100506826;MC=SO:0001574|splice_acceptor_variant,SO:0001619|non-coding_transcript_variant,SO:000…
3	123629628	1525501	T	C	.	.	ALLELEID=1359959;CLNDISDB=MONDO:MONDO:0013418,MedGen:C3151077,OMIM:613780;CLNDN=Aortic_aneurysm,_familial_thoracic_7;CLNHGVS=NC_000003.12:g.123629628T>C;CLNREVSTAT=criteria_provided,_single_submitter;CLNSIG=Likely_pathogenic;CLNVC=single_nucleotide_variant;CLNVCSO=SO:0001483;GENEINFO=MYLK:4638|MYLK-AS1:100506826;MC=SO:0001574|splice_acceptor_variant,SO:0001619|non-coding_transcript_variant,SO:000…
3	123629631	1101362	A	G	.	.	ALLELEID=1091966;CLNDISDB=MONDO:MONDO:0013418,MedGen:C3151077,OMIM:613780;CLNDN=Aortic_aneurysm,_familial_thoracic_7;CLNHGVS=NC_000003.12:g.123629631A>G;CLNREVSTAT=criteria_provided,_single_submitter;CLNSIG=Likely_benign;CLNVC=single_nucleotide_variant;CLNVCSO=SO:0001483;GENEINFO=MYLK:4638|MYLK-AS1:100506826;MC=SO:0001619|non-coding_transcript_variant,SO:0001627|intron_variant;ORIGIN=1;ANN=G|miss…
3	129439838	1337963	C	G	.	.	ALLELEID=1328972;CLNDISDB=MedGen:CN169374;CLNDN=not_specified;CLNHGVS=NC_000003.12:g.129439838C>G;CLNREVSTAT=criteria_provided,_single_submitter;CLNSIG=Likely_benign;CLNVC=single_nucleotide_variant;CLNVCSO=SO:0001483;GENEINFO=MBD4:8930;MC=SO:0001623|5_prime_UTR_variant;ORIGIN=1;ANN=G|missense_variant|MODERATE|MBD4:ENST00000249910.5:157:205:ouORF|MBD4:ENST00000249910.5:157:205:ouORF|transcript|MBD…
3	130894680	903236	G	C	.	.	ALLELEID=887977;CLNDISDB=MONDO:MONDO:0008218,MedGen:C0085106,OMIM:169600,Orphanet:ORPHA2841,SNOMED_CT:79468000;CLNDN=Familial_benign_pemphigus;CLNHGVS=NC_000003.12:g.130894680G>C;CLNREVSTAT=criteria_provided,_single_submitter;CLNSIG=Uncertain_significance;CLNVC=single_nucleotide_variant;CLNVCSO=SO:0001483;CLNVI=Illumina_Laboratory_Services,Illumina:1641866;GENEINFO=ATP2C1:27032;MC=SO:0001623|5_pr…
3	130894688	343314	CCT	C	.	.	ALLELEID=292536;CLNDISDB=MONDO:MONDO:0008218,MedGen:C0085106,OMIM:169600,Orphanet:ORPHA2841,SNOMED_CT:79468000;CLNDN=Familial_benign_pemphigus;CLNHGVS=NC_000003.12:g.130894690TC[1];CLNREVSTAT=criteria_provided,_single_submitter;CLNSIG=Uncertain_significance;CLNVC=Microsatellite;CLNVCSO=SO:0000289;CLNVI=Illumina_Laboratory_Services,Illumina:779892;GENEINFO=ATP2C1:27032;MC=SO:0001623|5_prime_UTR_va…
3	130894704	343315	C	T	.	.	ALLELEID=288750;CLNDISDB=MONDO:MONDO:0008218,MedGen:C0085106,OMIM:169600,Orphanet:ORPHA2841,SNOMED_CT:79468000;CLNDN=Familial_benign_pemphigus;CLNHGVS=NC_000003.12:g.130894704C>T;CLNREVSTAT=criteria_provided,_single_submitter;CLNSIG=Uncertain_significance;CLNVC=single_nucleotide_variant;CLNVCSO=SO:0001483;CLNVI=Illumina_Laboratory_Services,Illumina:820063;GENEINFO=ATP2C1:27032;MC=SO:0001623|5_pri…
3	130894706	343316	A	G	.	.	ALLELEID=289512;CLNDISDB=MONDO:MONDO:0008218,MedGen:C0085106,OMIM:169600,Orphanet:ORPHA2841,SNOMED_CT:79468000;CLNDN=Familial_benign_pemphigus;CLNHGVS=NC_000003.12:g.130894706A>G;CLNREVSTAT=criteria_provided,_single_submitter;CLNSIG=Uncertain_significance;CLNVC=single_nucleotide_variant;CLNVCSO=SO:0001483;CLNVI=Illumina_Laboratory_Services,Illumina:588795;GENEINFO=ATP2C1:27032;MC=SO:0001574|splic…
3	130894737	903237	T	C	.	.	AF_EXAC=0.00002;AF_TGP=0.00020;ALLELEID=887978;CLNDISDB=MONDO:MONDO:0008218,MedGen:C0085106,OMIM:169600,Orphanet:ORPHA2841,SNOMED_CT:79468000;CLNDN=Familial_benign_pemphigus;CLNHGVS=NC_000003.12:g.130894737T>C;CLNREVSTAT=criteria_provided,_single_submitter;CLNSIG=Benign;CLNVC=single_nucleotide_variant;CLNVCSO=SO:0001483;CLNVI=Illumina_Laboratory_Services,Illumina:1299250;GENEINFO=ATP2C1:27032;MC=…
3	180679648	1260646	C	G	.	.	ALLELEID=1253134;CLNDISDB=MedGen:CN517202;CLNDN=not_provided;CLNHGVS=NC_000003.12:g.180679648C>G;CLNREVSTAT=criteria_provided,_single_submitter;CLNSIG=Benign;CLNVC=single_nucleotide_variant;CLNVCSO=SO:0001483;GENEINFO=CCDC39:339829;ORIGIN=1;ANN=G|synonymous_variant|LOW|CCDC39:ENST00000651576.1:621:2889:noncoding|CCDC39:ENST00000651576.1:621:2889:noncoding|transcript|CCDC39:ENST00000651576.1:621:2…
4	499495	1507451	G	C	.	.	ALLELEID=1449741;CLNDISDB=MONDO:MONDO:0014832,MedGen:C4310794,OMIM:616917,Orphanet:ORPHA488635;CLNDN=Intellectual_disability,_autosomal_recessive_53;CLNHGVS=NC_000004.12:g.499495G>C;CLNREVSTAT=criteria_provided,_single_submitter;CLNSIG=Uncertain_significance;CLNVC=single_nucleotide_variant;CLNVCSO=SO:0001483;GENEINFO=PIGG:54872;MC=SO:0001619|non-coding_transcript_variant,SO:0001623|5_prime_UTR_va…
4	25160483	348555	AAAAAC	A	.	.	ALLELEID=294605;CLNDISDB=MONDO:MONDO:0020135,MedGen:C1261175,OMIM:PS607596,Orphanet:ORPHA98523,SNOMED_CT:373666002;CLNDN=Pontoneocerebellar_hypoplasia;CLNHGVS=NC_000004.12:g.25160488CAAAA[4];CLNREVSTAT=criteria_provided,_single_submitter;CLNSIG=Uncertain_significance;CLNVC=Microsatellite;CLNVCSO=SO:0000289;CLNVI=Illumina_Laboratory_Services,Illumina:729967;GENEINFO=SEPSECS:51091;MC=SO:0002153|gen…
4	25160508	348556	C	CA	.	.	ALLELEID=298237;CLNDISDB=MONDO:MONDO:0020135,MedGen:C1261175,OMIM:PS607596,Orphanet:ORPHA98523,SNOMED_CT:373666002|MedGen:CN517202;CLNDN=Pontoneocerebellar_hypoplasia|not_provided;CLNHGVS=NC_000004.12:g.25160516dup;CLNREVSTAT=criteria_provided,_multiple_submitters,_no_conflicts;CLNSIG=Benign/Likely_benign;CLNVC=Duplication;CLNVCSO=SO:1000035;CLNVI=Illumina_Laboratory_Services,Illumina:600965;GENE…
4	25160508	348557	C	CAA	.	.	ALLELEID=294606;CLNDISDB=MONDO:MONDO:0020135,MedGen:C1261175,OMIM:PS607596,Orphanet:ORPHA98523,SNOMED_CT:373666002|MedGen:CN517202;CLNDN=Pontoneocerebellar_hypoplasia|not_provided;CLNHGVS=NC_000004.12:g.25160515_25160516dup;CLNREVSTAT=criteria_provided,_conflicting_interpretations;CLNSIG=Conflicting_interpretations_of_pathogenicity;CLNSIGCONF=Uncertain_significance(1)|_Likely_benign(1);CLNVC=Dupl…
4	25160529	348558	G	A	.	.	AF_TGP=0.01218;ALLELEID=298240;CLNDISDB=MONDO:MONDO:0020135,MedGen:C1261175,OMIM:PS607596,Orphanet:ORPHA98523,SNOMED_CT:373666002|MedGen:CN517202;CLNDN=Pontoneocerebellar_hypoplasia|not_provided;CLNHGVS=NC_000004.12:g.25160529G>A;CLNREVSTAT=criteria_provided,_conflicting_interpretations;CLNSIG=Conflicting_interpretations_of_pathogenicity;CLNSIGCONF=Uncertain_significance(1)|_Likely_benign(1);CLNV…
4	54265056	240361	A	G	.	.	ALLELEID=239389;CLNDISDB=Human_Phenotype_Ontology:HP:0100723,MONDO:MONDO:0011719,MeSH:D046152,MedGen:C0238198,OMIM:606764,Orphanet:ORPHA44890;CLNDN=Gastrointestinal_stromal_tumor;CLNHGVS=NC_000004.12:g.54265056A>G;CLNREVSTAT=criteria_provided,_single_submitter;CLNSIG=Likely_benign;CLNVC=single_nucleotide_variant;CLNVCSO=SO:0001483;GENEINFO=PDGFRA:5156;MC=SO:0001627|intron_variant;ORIGIN=1;RS=8788…
4	54265057	1100877	C	T	.	.	ALLELEID=1093323;CLNDISDB=Human_Phenotype_Ontology:HP:0100723,MONDO:MONDO:0011719,MeSH:D046152,MedGen:C0238198,OMIM:606764,Orphanet:ORPHA44890;CLNDN=Gastrointestinal_stromal_tumor;CLNHGVS=NC_000004.12:g.54265057C>T;CLNREVSTAT=criteria_provided,_single_submitter;CLNSIG=Likely_benign;CLNVC=single_nucleotide_variant;CLNVCSO=SO:0001483;GENEINFO=PDGFRA:5156;MC=SO:0001627|intron_variant;ORIGIN=1;ANN=T|…
4	54265066	1356568	C	G	.	.	ALLELEID=1447317;CLNDISDB=Human_Phenotype_Ontology:HP:0100723,MONDO:MONDO:0011719,MeSH:D046152,MedGen:C0238198,OMIM:606764,Orphanet:ORPHA44890;CLNDN=Gastrointestinal_stromal_tumor;CLNHGVS=NC_000004.12:g.54265066C>G;CLNREVSTAT=criteria_provided,_single_submitter;CLNSIG=Uncertain_significance;CLNVC=single_nucleotide_variant;CLNVCSO=SO:0001483;GENEINFO=PDGFRA:5156;MC=SO:0001627|intron_variant;ORIGIN…
4	70637843	907539	G	C	.	.	AF_EXAC=0.00005;ALLELEID=892113;CLNDISDB=Human_Phenotype_Ontology:HP:0000705,Human_Phenotype_Ontology:HP:0006284,Human_Phenotype_Ontology:HP:0006310,Human_Phenotype_Ontology:HP:0006325,Human_Phenotype_Ontology:HP:0006327,Human_Phenotype_Ontology:HP:0006331,MONDO:MONDO:0019507,MedGen:C0002452,OMIM:PS104500,Orphanet:ORPHA88661,SNOMED_CT:78494001;CLNDN=Amelogenesis_imperfecta;CLNHGVS=NC_000004.12:g.…
4	102345022	1226491	A	C	.	.	ALLELEID=1217745;CLNDISDB=MedGen:CN517202;CLNDN=not_provided;CLNHGVS=NC_000004.12:g.102345022A>C;CLNREVSTAT=criteria_provided,_single_submitter;CLNSIG=Benign;CLNVC=single_nucleotide_variant;CLNVCSO=SO:0001483;GENEINFO=SLC39A8:64116;MC=SO:0001623|5_prime_UTR_variant,SO:0001627|intron_variant;ORIGIN=1;ANN=C|start_lost|HIGH|SLC39A8:ENST00000394833.6:117:384:uORF|SLC39A8:ENST00000394833.6:117:384:uOR…
5	476395	1165503	G	A	.	.	ALLELEID=1155116;CLNDISDB=MedGen:CN517202;CLNDN=not_provided;CLNHGVS=NC_000005.10:g.476395G>A;CLNREVSTAT=criteria_provided,_single_submitter;CLNSIG=Benign;CLNVC=single_nucleotide_variant;CLNVCSO=SO:0001483;GENEINFO=SLC9A3:6550|SLC9A3-AS1:100288152;MC=SO:0001619|non-coding_transcript_variant,SO:0001627|intron_variant;ORIGIN=1;ANN=A|missense_variant|MODERATE|SLC9A3-AS1:ENST00000607286.5:486:783:non…
5	476415	1333123	C	G	.	.	ALLELEID=1323880;CLNDISDB=MONDO:MONDO:0014808,MedGen:C5441928,OMIM:616868;CLNDN=Diarrhea_8,_secretory_sodium,_congenital;CLNHGVS=NC_000005.10:g.476415C>G;CLNREVSTAT=criteria_provided,_single_submitter;CLNSIG=Benign;CLNVC=single_nucleotide_variant;CLNVCSO=SO:0001483;GENEINFO=SLC9A3:6550|SLC9A3-AS1:100288152;MC=SO:0001619|non-coding_transcript_variant,SO:0001627|intron_variant;ORIGIN=1;ANN=G|missen…
5	476517	1123848	TCCAGCCC	T	.	.	ALLELEID=1115942;CLNDISDB=MedGen:CN517202;CLNDN=not_provided;CLNHGVS=NC_000005.10:g.476518CCAGCCC[1];CLNREVSTAT=criteria_provided,_single_submitter;CLNSIG=Likely_benign;CLNVC=Microsatellite;CLNVCSO=SO:0000289;CLNVI=Invitae:11957152;GENEINFO=SLC9A3:6550|SLC9A3-AS1:100288152;MC=SO:0001619|non-coding_transcript_variant,SO:0001627|intron_variant;ORIGIN=1;ANN=T|frameshift_variant|HIGH|SLC9A3-AS1:ENST0…
5	476531	1165504	C	G	.	.	ALLELEID=1155117;CLNDISDB=MedGen:CN517202;CLNDN=not_provided;CLNHGVS=NC_000005.10:g.476531C>G;CLNREVSTAT=criteria_provided,_single_submitter;CLNSIG=Benign;CLNVC=single_nucleotide_variant;CLNVCSO=SO:0001483;GENEINFO=SLC9A3:6550|SLC9A3-AS1:100288152;MC=SO:0001619|non-coding_transcript_variant,SO:0001627|intron_variant;ORIGIN=1;ANN=G|synonymous_variant|LOW|SLC9A3-AS1:ENST00000607286.5:486:783:noncod…
5	477320	1078195	A	G	.	.	ALLELEID=1072820;CLNDISDB=MedGen:CN517202;CLNDN=not_provided;CLNHGVS=NC_000005.10:g.477320A>G;CLNREVSTAT=criteria_provided,_single_submitter;CLNSIG=Likely_benign;CLNVC=single_nucleotide_variant;CLNVCSO=SO:0001483;GENEINFO=SLC9A3:6550|SLC9A3-AS1:100288152;MC=SO:0001619|non-coding_transcript_variant,SO:0001627|intron_variant;ORIGIN=1;ANN=G|missense_variant|MODERATE|SLC9A3-AS1:ENST00000607286.5:486:…
5	128537725	350794	C	A	.	.	AF_TGP=0.00120;ALLELEID=297094;CLNDISDB=MONDO:MONDO:0007363,MedGen:C0220668,OMIM:121050,Orphanet:ORPHA115,SNOMED_CT:205821003;CLNDN=Congenital_contractural_arachnodactyly;CLNHGVS=NC_000005.10:g.128537725C>A;CLNREVSTAT=criteria_provided,_single_submitter;CLNSIG=Benign;CLNVC=single_nucleotide_variant;CLNVCSO=SO:0001483;CLNVI=Illumina_Laboratory_Services,Illumina:287694;GENEINFO=FBN2:2201;MC=SO:0001…
5	128537750	906245	G	A	.	.	AF_TGP=0.00060;ALLELEID=892860;CLNDISDB=MONDO:MONDO:0007363,MedGen:C0220668,OMIM:121050,Orphanet:ORPHA115,SNOMED_CT:205821003;CLNDN=Congenital_contractural_arachnodactyly;CLNHGVS=NC_000005.10:g.128537750G>A;CLNREVSTAT=criteria_provided,_single_submitter;CLNSIG=Benign;CLNVC=single_nucleotide_variant;CLNVCSO=SO:0001483;CLNVI=Illumina_Laboratory_Services,Illumina:1361626;GENEINFO=FBN2:2201;MC=SO:000…
5	128537776	906246	C	G	.	.	ALLELEID=892861;CLNDISDB=MONDO:MONDO:0007363,MedGen:C0220668,OMIM:121050,Orphanet:ORPHA115,SNOMED_CT:205821003;CLNDN=Congenital_contractural_arachnodactyly;CLNHGVS=NC_000005.10:g.128537776C>G;CLNREVSTAT=criteria_provided,_single_submitter;CLNSIG=Uncertain_significance;CLNVC=single_nucleotide_variant;CLNVCSO=SO:0001483;CLNVI=Illumina_Laboratory_Services,Illumina:730633;GENEINFO=FBN2:2201;MC=SO:000…
5	128537776	906247	C	T	.	.	ALLELEID=892862;CLNDISDB=MONDO:MONDO:0007363,MedGen:C0220668,OMIM:121050,Orphanet:ORPHA115,SNOMED_CT:205821003;CLNDN=Congenital_contractural_arachnodactyly;CLNHGVS=NC_000005.10:g.128537776C>T;CLNREVSTAT=criteria_provided,_single_submitter;CLNSIG=Uncertain_significance;CLNVC=single_nucleotide_variant;CLNVCSO=SO:0001483;CLNVI=Illumina_Laboratory_Services,Illumina:1313213;GENEINFO=FBN2:2201;MC=SO:00…
5	128537793	906248	G	C	.	.	ALLELEID=892863;CLNDISDB=MONDO:MONDO:0007363,MedGen:C0220668,OMIM:121050,Orphanet:ORPHA115,SNOMED_CT:205821003;CLNDN=Congenital_contractural_arachnodactyly;CLNHGVS=NC_000005.10:g.128537793G>C;CLNREVSTAT=criteria_provided,_single_submitter;CLNSIG=Uncertain_significance;CLNVC=single_nucleotide_variant;CLNVCSO=SO:0001483;CLNVI=Illumina_Laboratory_Services,Illumina:1357065;GENEINFO=FBN2:2201;MC=SO:00…
5	128537822	350795	G	C	.	.	ALLELEID=297096;CLNDISDB=MONDO:MONDO:0007363,MedGen:C0220668,OMIM:121050,Orphanet:ORPHA115,SNOMED_CT:205821003;CLNDN=Congenital_contractural_arachnodactyly;CLNHGVS=NC_000005.10:g.128537822G>C;CLNREVSTAT=criteria_provided,_single_submitter;CLNSIG=Uncertain_significance;CLNVC=single_nucleotide_variant;CLNVCSO=SO:0001483;CLNVI=Illumina_Laboratory_Services,Illumina:767664;GENEINFO=FBN2:2201;MC=SO:000…
5	128537865	350796	G	A	.	.	AF_TGP=0.00579;ALLELEID=300764;CLNDISDB=MONDO:MONDO:0007363,MedGen:C0220668,OMIM:121050,Orphanet:ORPHA115,SNOMED_CT:205821003|MedGen:CN517202;CLNDN=Congenital_contractural_arachnodactyly|not_provided;CLNHGVS=NC_000005.10:g.128537865G>A;CLNREVSTAT=criteria_provided,_multiple_submitters,_no_conflicts;CLNSIG=Benign/Likely_benign;CLNVC=single_nucleotide_variant;CLNVCSO=SO:0001483;CLNVI=Illumina_Labor…
5	128537872	350797	T	C	.	.	AF_TGP=0.00120;ALLELEID=300920;CLNDISDB=MONDO:MONDO:0007363,MedGen:C0220668,OMIM:121050,Orphanet:ORPHA115,SNOMED_CT:205821003;CLNDN=Congenital_contractural_arachnodactyly;CLNHGVS=NC_000005.10:g.128537872T>C;CLNREVSTAT=criteria_provided,_single_submitter;CLNSIG=Benign;CLNVC=single_nucleotide_variant;CLNVCSO=SO:0001483;CLNVI=Illumina_Laboratory_Services,Illumina:463982;GENEINFO=FBN2:2201;MC=SO:0001…
5	128537912	350798	T	C	.	.	AF_TGP=0.43750;ALLELEID=295269;CLNDISDB=MONDO:MONDO:0007363,MedGen:C0220668,OMIM:121050,Orphanet:ORPHA115,SNOMED_CT:205821003;CLNDN=Congenital_contractural_arachnodactyly;CLNHGVS=NC_000005.10:g.128537912T>C;CLNREVSTAT=criteria_provided,_single_submitter;CLNSIG=Benign;CLNVC=single_nucleotide_variant;CLNVCSO=SO:0001483;CLNVI=Illumina_Laboratory_Services,Illumina:37791;GENEINFO=FBN2:2201;MC=SO:00016…
5	128537941	350799	C	T	.	.	ALLELEID=300766;CLNDISDB=MONDO:MONDO:0007363,MedGen:C0220668,OMIM:121050,Orphanet:ORPHA115,SNOMED_CT:205821003;CLNDN=Congenital_contractural_arachnodactyly;CLNHGVS=NC_000005.10:g.128537941C>T;CLNREVSTAT=criteria_provided,_single_submitter;CLNSIG=Uncertain_significance;CLNVC=single_nucleotide_variant;CLNVCSO=SO:0001483;CLNVI=Illumina_Laboratory_Services,Illumina:634020;GENEINFO=FBN2:2201;MC=SO:000…
5	128537947	350800	C	G	.	.	AF_TGP=0.00280;ALLELEID=297105;CLNDISDB=MONDO:MONDO:0007363,MedGen:C0220668,OMIM:121050,Orphanet:ORPHA115,SNOMED_CT:205821003;CLNDN=Congenital_contractural_arachnodactyly;CLNHGVS=NC_000005.10:g.128537947C>G;CLNREVSTAT=criteria_provided,_single_submitter;CLNSIG=Likely_benign;CLNVC=single_nucleotide_variant;CLNVCSO=SO:0001483;CLNVI=Illumina_Laboratory_Services,Illumina:452568;GENEINFO=FBN2:2201;MC=…
5	128538033	907245	T	G	.	.	ALLELEID=892864;CLNDISDB=MONDO:MONDO:0007363,MedGen:C0220668,OMIM:121050,Orphanet:ORPHA115,SNOMED_CT:205821003;CLNDN=Congenital_contractural_arachnodactyly;CLNHGVS=NC_000005.10:g.128538033T>G;CLNREVSTAT=criteria_provided,_single_submitter;CLNSIG=Uncertain_significance;CLNVC=single_nucleotide_variant;CLNVCSO=SO:0001483;CLNVI=Illumina_Laboratory_Services,Illumina:1659178;GENEINFO=FBN2:2201;MC=SO:00…
5	128538038	350801	G	A	.	.	AF_TGP=0.02436;ALLELEID=300768;CLNDISDB=MONDO:MONDO:0007363,MedGen:C0220668,OMIM:121050,Orphanet:ORPHA115,SNOMED_CT:205821003|MedGen:CN517202;CLNDN=Congenital_contractural_arachnodactyly|not_provided;CLNHGVS=NC_000005.10:g.128538038G>A;CLNREVSTAT=criteria_provided,_multiple_submitters,_no_conflicts;CLNSIG=Benign;CLNVC=single_nucleotide_variant;CLNVCSO=SO:0001483;CLNVI=Illumina_Laboratory_Services…
5	131159614	665495	G	A	.	.	ALLELEID=651274;CLNDISDB=MONDO:MONDO:0007646,MedGen:CN074193,OMIM:137200,Orphanet:ORPHA324442,SNOMED_CT:711406009;CLNDN=Autosomal_recessive_axonal_neuropathy_with_neuromyotonia;CLNHGVS=NC_000005.10:g.131159614G>A;CLNREVSTAT=criteria_provided,_single_submitter;CLNSIG=Uncertain_significance;CLNVC=single_nucleotide_variant;CLNVCSO=SO:0001483;GENEINFO=HINT1:3094;MC=SO:0001627|intron_variant;ORIGIN=1;…
5	131159621	743387	G	A	.	.	ALLELEID=759355;CLNDISDB=MedGen:CN517202;CLNDN=not_provided;CLNHGVS=NC_000005.10:g.131159621G>A;CLNREVSTAT=criteria_provided,_single_submitter;CLNSIG=Likely_benign;CLNVC=single_nucleotide_variant;CLNVCSO=SO:0001483;GENEINFO=HINT1:3094;MC=SO:0001627|intron_variant;ORIGIN=1;RS=1580682569;ANN=A|synonymous_variant|LOW|HINT1:ENST00000506908.2:3259:3478:dORF|HINT1:ENST00000506908.2:3259:3478:dORF|trans…
5	139307277	351115	G	A	.	.	ALLELEID=301435;CLNDISDB=MONDO:MONDO:0011632,MedGen:C3807521,OMIM:606070;CLNDN=Amyotrophic_lateral_sclerosis_21;CLNHGVS=NC_000005.10:g.139307277G>A;CLNREVSTAT=criteria_provided,_single_submitter;CLNSIG=Uncertain_significance;CLNVC=single_nucleotide_variant;CLNVCSO=SO:0001483;CLNVI=Illumina_Laboratory_Services,Illumina:551527;GENEINFO=MATR3:9782;MC=SO:0001623|5_prime_UTR_variant,SO:0001627|intron_…
5	139307292	351116	T	C	.	.	ALLELEID=295575;CLNDISDB=MONDO:MONDO:0011632,MedGen:C3807521,OMIM:606070;CLNDN=Amyotrophic_lateral_sclerosis_21;CLNHGVS=NC_000005.10:g.139307292T>C;CLNREVSTAT=criteria_provided,_single_submitter;CLNSIG=Uncertain_significance;CLNVC=single_nucleotide_variant;CLNVCSO=SO:0001483;CLNVI=Illumina_Laboratory_Services,Illumina:205193;GENEINFO=MATR3:9782;MC=SO:0001623|5_prime_UTR_variant,SO:0001627|intron_…
5	139307308	351117	A	AT	.	.	ALLELEID=297372;CLNDISDB=MONDO:MONDO:0018949,MedGen:C0751336,Orphanet:ORPHA599|MedGen:CN517202;CLNDN=Distal_myopathy|not_provided;CLNHGVS=NC_000005.10:g.139307313dup;CLNREVSTAT=criteria_provided,_multiple_submitters,_no_conflicts;CLNSIG=Benign;CLNVC=Duplication;CLNVCSO=SO:1000035;CLNVI=Illumina_Laboratory_Services,Illumina:499170;GENEINFO=MATR3:9782;MC=SO:0001623|5_prime_UTR_variant,SO:0001627|in…
5	143434608	904282	T	C	.	.	ALLELEID=893178;CLNDISDB=MONDO:MONDO:0014421,MedGen:C1841972,OMIM:615962,Orphanet:ORPHA786;CLNDN=Glucocorticoid_resistance,_generalized;CLNHGVS=NC_000005.10:g.143434608T>C;CLNREVSTAT=criteria_provided,_single_submitter;CLNSIG=Uncertain_significance;CLNVC=single_nucleotide_variant;CLNVCSO=SO:0001483;CLNVI=Illumina_Laboratory_Services,Illumina:494666;GENEINFO=NR3C1:2908;MC=SO:0001623|5_prime_UTR_va…
5	177402206	907757	G	A	.	.	ALLELEID=893997;CLNDISDB=Human_Phenotype_Ontology:HP:0004841,Human_Phenotype_Ontology:HP:0005514,Human_Phenotype_Ontology:HP:0005551,Human_Phenotype_Ontology:HP:0008286,MONDO:MONDO:0009315,MedGen:C0015526,OMIM:234000,Orphanet:ORPHA330,SNOMED_CT:46981006|MONDO:MONDO:0012526,MedGen:C1857728,OMIM:610618,Orphanet:ORPHA100054;CLNDN=Factor_XII_deficiency_disease|Hereditary_angioedema_type_3;CLNHGVS=NC_…
5	177402283	904429	C	T	.	.	ALLELEID=893998;CLNDISDB=Human_Phenotype_Ontology:HP:0004841,Human_Phenotype_Ontology:HP:0005514,Human_Phenotype_Ontology:HP:0005551,Human_Phenotype_Ontology:HP:0008286,MONDO:MONDO:0009315,MedGen:C0015526,OMIM:234000,Orphanet:ORPHA330,SNOMED_CT:46981006|MONDO:MONDO:0012526,MedGen:C1857728,OMIM:610618,Orphanet:ORPHA100054;CLNDN=Factor_XII_deficiency_disease|Hereditary_angioedema_type_3;CLNHGVS=NC_…
5	177600194	512363	C	A	.	.	AF_EXAC=0.00408;AF_TGP=0.00100;ALLELEID=500830;CLNDISDB=MedGen:CN169374;CLNDN=not_specified;CLNHGVS=NC_000005.10:g.177600194C>A;CLNREVSTAT=criteria_provided,_single_submitter;CLNSIG=Likely_benign;CLNVC=single_nucleotide_variant;CLNVCSO=SO:0001483;GENEINFO=B4GALT7:11285;MC=SO:0001623|5_prime_UTR_variant;ORIGIN=1;RS=547981999;ANN=A|missense_variant|MODERATE|B4GALT7:ENST00000029410.10:57:438:ouORF|B…
6	10404742	1215515	G	A	.	.	ALLELEID=1205497;CLNDISDB=MedGen:CN517202;CLNDN=not_provided;CLNHGVS=NC_000006.12:g.10404742G>A;CLNREVSTAT=criteria_provided,_single_submitter;CLNSIG=Likely_benign;CLNVC=single_nucleotide_variant;CLNVCSO=SO:0001483;GENEINFO=TFAP2A:7020|TFAP2A-AS2:109729173;MC=SO:0001619|non-coding_transcript_variant,SO:0001627|intron_variant;ORIGIN=1;ANN=A|missense_variant|MODERATE|TFAP2A-AS2:ENST00000645232.1:19…
6	10404792	1262289	TC	T	.	.	ALLELEID=1253480;CLNDISDB=MedGen:CN517202;CLNDN=not_provided;CLNHGVS=NC_000006.12:g.10404794del;CLNREVSTAT=criteria_provided,_single_submitter;CLNSIG=Benign;CLNVC=Deletion;CLNVCSO=SO:0000159;GENEINFO=TFAP2A:7020|TFAP2A-AS2:109729173;MC=SO:0001619|non-coding_transcript_variant,SO:0001627|intron_variant;ORIGIN=1;ANN=T|frameshift_variant|HIGH|TFAP2A-AS2:ENST00000645232.1:193:538:noncoding|TFAP2A-AS2…
6	10412200	1189597	C	G	.	.	ALLELEID=1180071;CLNDISDB=MedGen:CN517202;CLNDN=not_provided;CLNHGVS=NC_000006.12:g.10412200C>G;CLNREVSTAT=criteria_provided,_single_submitter;CLNSIG=Likely_benign;CLNVC=single_nucleotide_variant;CLNVCSO=SO:0001483;GENEINFO=TFAP2A:7020;MC=SO:0001623|5_prime_UTR_variant,SO:0001627|intron_variant;ORIGIN=1;ANN=G|missense_variant|MODERATE|TFAP2A:ENST00000379608.9:96:333:uORF|TFAP2A:ENST00000379608.9:…
6	41159067	1498893	C	T	.	.	ALLELEID=1488640;CLNDISDB=MedGen:CN517202;CLNDN=not_provided;CLNHGVS=NC_000006.12:g.41159067C>T;CLNREVSTAT=criteria_provided,_single_submitter;CLNSIG=Likely_pathogenic;CLNVC=single_nucleotide_variant;CLNVCSO=SO:0001483;GENEINFO=TREM2:54209;MC=SO:0001574|splice_acceptor_variant,SO:0001627|intron_variant;ORIGIN=1;ANN=T|missense_variant|MODERATE|TREM2:ENST00000373122.8:257:755:odORF|TREM2:ENST000003…
6	41159068	1473898	T	G	.	.	ALLELEID=1387894;CLNDISDB=MedGen:CN517202;CLNDN=not_provided;CLNHGVS=NC_000006.12:g.41159068T>G;CLNREVSTAT=criteria_provided,_single_submitter;CLNSIG=Likely_pathogenic;CLNVC=single_nucleotide_variant;CLNVCSO=SO:0001483;GENEINFO=TREM2:54209;MC=SO:0001574|splice_acceptor_variant,SO:0001627|intron_variant;ORIGIN=1;ANN=G|synonymous_variant|LOW|TREM2:ENST00000373122.8:257:755:odORF|TREM2:ENST000003731…
6	42697174	356754	T	G	.	.	AF_TGP=0.00060;ALLELEID=307565;CLNDISDB=Human_Phenotype_Ontology:HP:0000547,MONDO:MONDO:0019200,MeSH:D012174,MedGen:C0035334,OMIM:268000,OMIM:PS268000,Orphanet:ORPHA791,SNOMED_CT:28835009|Human_Phenotype_Ontology:HP:0000548,MONDO:MONDO:0015993,MedGen:C4085590,OMIM:PS120970,Orphanet:ORPHA1872|Human_Phenotype_Ontology:HP:0030642,MONDO:MONDO:0007639,MedGen:C0311338,OMIM:136880,Orphanet:ORPHA227796,S…
6	42697216	908512	C	T	.	.	AF_TGP=0.00080;ALLELEID=896285;CLNDISDB=Human_Phenotype_Ontology:HP:0000547,MONDO:MONDO:0019200,MeSH:D012174,MedGen:C0035334,OMIM:268000,OMIM:PS268000,Orphanet:ORPHA791,SNOMED_CT:28835009|Human_Phenotype_Ontology:HP:0000548,MONDO:MONDO:0015993,MedGen:C4085590,OMIM:PS120970,Orphanet:ORPHA1872|Human_Phenotype_Ontology:HP:0030642,MONDO:MONDO:0007639,MedGen:C0311338,OMIM:136880,Orphanet:ORPHA227796,S…
6	42697288	356755	G	T	.	.	ALLELEID=307570;CLNDISDB=Human_Phenotype_Ontology:HP:0000547,MONDO:MONDO:0019200,MeSH:D012174,MedGen:C0035334,OMIM:268000,OMIM:PS268000,Orphanet:ORPHA791,SNOMED_CT:28835009|Human_Phenotype_Ontology:HP:0000548,MONDO:MONDO:0015993,MedGen:C4085590,OMIM:PS120970,Orphanet:ORPHA1872|Human_Phenotype_Ontology:HP:0030642,MONDO:MONDO:0007639,MedGen:C0311338,OMIM:136880,Orphanet:ORPHA227796,SNOMED_CT:682220…
6	42697294	356756	G	T	.	.	AF_TGP=0.21446;ALLELEID=307355;CLNDISDB=Human_Phenotype_Ontology:HP:0000547,MONDO:MONDO:0019200,MeSH:D012174,MedGen:C0035334,OMIM:268000,OMIM:PS268000,Orphanet:ORPHA791,SNOMED_CT:28835009|Human_Phenotype_Ontology:HP:0000548,MONDO:MONDO:0015993,MedGen:C4085590,OMIM:PS120970,Orphanet:ORPHA1872|Human_Phenotype_Ontology:HP:0030642,MONDO:MONDO:0007639,MedGen:C0311338,OMIM:136880,Orphanet:ORPHA227796,S…
6	42697295	911537	G	C	.	.	ALLELEID=896286;CLNDISDB=Human_Phenotype_Ontology:HP:0000547,MONDO:MONDO:0019200,MeSH:D012174,MedGen:C0035334,OMIM:268000,OMIM:PS268000,Orphanet:ORPHA791,SNOMED_CT:28835009|Human_Phenotype_Ontology:HP:0000548,MONDO:MONDO:0015993,MedGen:C4085590,OMIM:PS120970,Orphanet:ORPHA1872|Human_Phenotype_Ontology:HP:0030642,MONDO:MONDO:0007639,MedGen:C0311338,OMIM:136880,Orphanet:ORPHA227796,SNOMED_CT:682220…
6	42697306	356757	C	T	.	.	AF_TGP=0.00679;ALLELEID=300156;CLNDISDB=Human_Phenotype_Ontology:HP:0000547,MONDO:MONDO:0019200,MeSH:D012174,MedGen:C0035334,OMIM:268000,OMIM:PS268000,Orphanet:ORPHA791,SNOMED_CT:28835009|Human_Phenotype_Ontology:HP:0000548,MONDO:MONDO:0015993,MedGen:C4085590,OMIM:PS120970,Orphanet:ORPHA1872|Human_Phenotype_Ontology:HP:0030642,MONDO:MONDO:0007639,MedGen:C0311338,OMIM:136880,Orphanet:ORPHA227796,S…
6	42697378	356758	C	T	.	.	AF_TGP=0.00020;ALLELEID=302885;CLNDISDB=Human_Phenotype_Ontology:HP:0000547,MONDO:MONDO:0019200,MeSH:D012174,MedGen:C0035334,OMIM:268000,OMIM:PS268000,Orphanet:ORPHA791,SNOMED_CT:28835009|Human_Phenotype_Ontology:HP:0000548,MONDO:MONDO:0015993,MedGen:C4085590,OMIM:PS120970,Orphanet:ORPHA1872|Human_Phenotype_Ontology:HP:0030642,MONDO:MONDO:0007639,MedGen:C0311338,OMIM:136880,Orphanet:ORPHA227796,S…
6	42697397	356759	G	T	.	.	AF_TGP=0.21446;ALLELEID=302916;CLNDISDB=Human_Phenotype_Ontology:HP:0000547,MONDO:MONDO:0019200,MeSH:D012174,MedGen:C0035334,OMIM:268000,OMIM:PS268000,Orphanet:ORPHA791,SNOMED_CT:28835009|Human_Phenotype_Ontology:HP:0000548,MONDO:MONDO:0015993,MedGen:C4085590,OMIM:PS120970,Orphanet:ORPHA1872|Human_Phenotype_Ontology:HP:0030642,MONDO:MONDO:0007639,MedGen:C0311338,OMIM:136880,Orphanet:ORPHA227796,S…
6	42697440	98654	ATGTC	A	.	.	ALLELEID=104544;CLNDISDB=MedGen:CN517202;CLNDN=not_provided;CLNHGVS=NC_000006.12:g.42697443_42697446del;CLNREVSTAT=no_assertion_provided;CLNSIG=not_provided;CLNVC=Deletion;CLNVCSO=SO:0000159;GENEINFO=PRPH2:5961;MC=SO:0001624|3_prime_UTR_variant;RS=281865376;ANN=A|frameshift_variant&start_lost|HIGH|PRPH2:ENST00000230381.7:2158:2521:dORF|PRPH2:ENST00000230381.7:2158:2521:dORF|transcript|PRPH2:ENST0…
6	56843567	1287918	T	C	.	.	ALLELEID=1277750;CLNDISDB=MedGen:CN517202;CLNDN=not_provided;CLNHGVS=NC_000006.12:g.56843567T>C;CLNREVSTAT=criteria_provided,_single_submitter;CLNSIG=Benign;CLNVC=single_nucleotide_variant;CLNVCSO=SO:0001483;GENEINFO=DST:667;MC=SO:0001623|5_prime_UTR_variant,SO:0001627|intron_variant;ORIGIN=1;ANN=C|missense_variant|MODERATE|DST:ENST00000421834.6:14:260:uORF|DST:ENST00000421834.6:14:260:uORF|trans…
6	85594044	1218183	A	G	.	.	ALLELEID=1208165;CLNDISDB=MedGen:CN517202;CLNDN=not_provided;CLNHGVS=NC_000006.12:g.85594044A>G;CLNREVSTAT=criteria_provided,_single_submitter;CLNSIG=Likely_benign;CLNVC=single_nucleotide_variant;CLNVCSO=SO:0001483;GENEINFO=SNX14:57231;ORIGIN=1;ANN=G|missense_variant|MODERATE|SNX14:ENST00000684150.1:5:266:uORF|SNX14:ENST00000684150.1:5:266:uORF|transcript|SNX14:ENST00000684150.1:5:266:uORF|protei…
6	98927003	437504	T	C	.	.	AF_EXAC=0.00001;ALLELEID=431382;CLNDISDB=MONDO:MONDO:0014198,MedGen:C3809592,OMIM:615471,Orphanet:ORPHA369897;CLNDN=Mitochondrial_DNA_depletion_syndrome_13_(encephalomyopathic_type);CLNHGVS=NC_000006.12:g.98927003T>C;CLNREVSTAT=criteria_provided,_single_submitter;CLNSIG=Uncertain_significance;CLNVC=single_nucleotide_variant;CLNVCSO=SO:0001483;GENEINFO=FBXL4:26235;MC=SO:0001619|non-coding_transcri…
6	98927004	437506	G	A	.	.	AF_EXAC=0.00005;ALLELEID=431383;CLNDISDB=MONDO:MONDO:0014198,MedGen:C3809592,OMIM:615471,Orphanet:ORPHA369897;CLNDN=Mitochondrial_DNA_depletion_syndrome_13_(encephalomyopathic_type);CLNHGVS=NC_000006.12:g.98927004G>A;CLNREVSTAT=criteria_provided,_single_submitter;CLNSIG=Uncertain_significance;CLNVC=single_nucleotide_variant;CLNVCSO=SO:0001483;GENEINFO=FBXL4:26235;MC=SO:0001619|non-coding_transcri…
6	98927057	516975	T	C	.	.	AF_TGP=0.00060;ALLELEID=501824;CLNDISDB=MedGen:CN517202;CLNDN=not_provided;CLNHGVS=NC_000006.12:g.98927057T>C;CLNREVSTAT=criteria_provided,_single_submitter;CLNSIG=Likely_benign;CLNVC=single_nucleotide_variant;CLNVCSO=SO:0001483;GENEINFO=FBXL4:26235;MC=SO:0001619|non-coding_transcript_variant,SO:0001623|5_prime_UTR_variant;ORIGIN=1;RS=144837535;ANN=C|missense_variant|MODERATE|FBXL4:ENST0000036924…
6	98927711	675564	T	C	.	.	ALLELEID=655755;CLNDISDB=MedGen:CN517202;CLNDN=not_provided;CLNHGVS=NC_000006.12:g.98927711T>C;CLNREVSTAT=criteria_provided,_single_submitter;CLNSIG=Likely_benign;CLNVC=single_nucleotide_variant;CLNVCSO=SO:0001483;GENEINFO=FBXL4:26235;MC=SO:0001619|non-coding_transcript_variant,SO:0001623|5_prime_UTR_variant;ORIGIN=1;RS=574428980;ANN=C|missense_variant|MODERATE|FBXL4:ENST00000369244.7:251:557:ouO…
6	98927762	1280797	G	T	.	.	ALLELEID=1272893;CLNDISDB=MedGen:CN517202;CLNDN=not_provided;CLNHGVS=NC_000006.12:g.98927762G>T;CLNREVSTAT=criteria_provided,_single_submitter;CLNSIG=Benign;CLNVC=single_nucleotide_variant;CLNVCSO=SO:0001483;GENEINFO=FBXL4:26235;MC=SO:0001619|non-coding_transcript_variant,SO:0001623|5_prime_UTR_variant;ORIGIN=1;ANN=T|missense_variant|MODERATE|FBXL4:ENST00000369244.7:251:557:ouORF|FBXL4:ENST000003…
6	107957792	1273189	G	A	.	.	ALLELEID=1265019;CLNDISDB=MedGen:CN517202;CLNDN=not_provided;CLNHGVS=NC_000006.12:g.107957792G>A;CLNREVSTAT=criteria_provided,_single_submitter;CLNSIG=Benign;CLNVC=single_nucleotide_variant;CLNVCSO=SO:0001483;GENEINFO=SEC63:11231;MC=SO:0001627|intron_variant;ORIGIN=1;ANN=A|missense_variant|MODERATE|ENSG00000272476:ENST00000606070.1:239:485:noncoding|ENSG00000272476:ENST00000606070.1:239:485:nonco…
6	152636719	904796	C	A	.	.	ALLELEID=895620;CLNDISDB=MONDO:MONDO:0012549,MedGen:C1853116,OMIM:610743,Orphanet:ORPHA88644|MONDO:MONDO:0013071,MedGen:C2751807,OMIM:612998;CLNDN=Spinocerebellar_ataxia,_autosomal_recessive_8|Emery-Dreifuss_muscular_dystrophy_4,_autosomal_dominant;CLNHGVS=NC_000006.12:g.152636719C>A;CLNREVSTAT=criteria_provided,_single_submitter;CLNSIG=Uncertain_significance;CLNVC=single_nucleotide_variant;CLNVC…
6	152636761	355954	G	T	.	.	AF_TGP=0.00020;ALLELEID=299518;CLNDISDB=MONDO:MONDO:0012549,MedGen:C1853116,OMIM:610743,Orphanet:ORPHA88644|MONDO:MONDO:0013071,MedGen:C2751807,OMIM:612998;CLNDN=Spinocerebellar_ataxia,_autosomal_recessive_8|Emery-Dreifuss_muscular_dystrophy_4,_autosomal_dominant;CLNHGVS=NC_000006.12:g.152636761G>T;CLNREVSTAT=criteria_provided,_single_submitter;CLNSIG=Uncertain_significance;CLNVC=single_nucleotid…
6	152636766	355955	G	A	.	.	ALLELEID=299521;CLNDISDB=MONDO:MONDO:0012549,MedGen:C1853116,OMIM:610743,Orphanet:ORPHA88644|MONDO:MONDO:0013071,MedGen:C2751807,OMIM:612998;CLNDN=Spinocerebellar_ataxia,_autosomal_recessive_8|Emery-Dreifuss_muscular_dystrophy_4,_autosomal_dominant;CLNHGVS=NC_000006.12:g.152636766G>A;CLNREVSTAT=criteria_provided,_single_submitter;CLNSIG=Uncertain_significance;CLNVC=single_nucleotide_variant;CLNVC…
6	152636775	355956	C	A	.	.	ALLELEID=299522;CLNDISDB=MONDO:MONDO:0012549,MedGen:C1853116,OMIM:610743,Orphanet:ORPHA88644|MONDO:MONDO:0013071,MedGen:C2751807,OMIM:612998;CLNDN=Spinocerebellar_ataxia,_autosomal_recessive_8|Emery-Dreifuss_muscular_dystrophy_4,_autosomal_dominant;CLNHGVS=NC_000006.12:g.152636775C>A;CLNREVSTAT=criteria_provided,_single_submitter;CLNSIG=Uncertain_significance;CLNVC=single_nucleotide_variant;CLNVC…
6	152637326	1227290	G	A	.	.	ALLELEID=1215975;CLNDISDB=MedGen:CN517202;CLNDN=not_provided;CLNHGVS=NC_000006.12:g.152637326G>A;CLNREVSTAT=criteria_provided,_single_submitter;CLNSIG=Benign;CLNVC=single_nucleotide_variant;CLNVCSO=SO:0001483;GENEINFO=SYNE1:23345;MC=SO:0001623|5_prime_UTR_variant;ORIGIN=1;ANN=A|missense_variant|MODERATE|SYNE1:ENST00000537750.5:296:764:uORF|SYNE1:ENST00000537750.5:296:764:uORF|transcript|SYNE1:ENS…
7	193091	1245869	C	T	.	.	ALLELEID=1234538;CLNDISDB=MedGen:CN517202;CLNDN=not_provided;CLNHGVS=NC_000007.14:g.193091C>T;CLNREVSTAT=criteria_provided,_single_submitter;CLNSIG=Benign;CLNVC=single_nucleotide_variant;CLNVCSO=SO:0001483;GENEINFO=FAM20C:56975;MC=SO:0001623|5_prime_UTR_variant;ORIGIN=1;ANN=T|missense_variant|MODERATE|FAM20C:ENST00000313766.6:286:580:uORF|FAM20C:ENST00000313766.6:286:580:uORF|transcript|FAM20C:EN…
7	5527468	1218686	C	T	.	.	ALLELEID=1208666;CLNDISDB=MedGen:CN517202;CLNDN=not_provided;CLNHGVS=NC_000007.14:g.5527468C>T;CLNREVSTAT=criteria_provided,_single_submitter;CLNSIG=Likely_benign;CLNVC=single_nucleotide_variant;CLNVCSO=SO:0001483;GENEINFO=ACTB:60;MC=SO:0001624|3_prime_UTR_variant;ORIGIN=1;ANN=T|synonymous_variant|LOW|ACTB:ENST00000674681.1:1280:1622:dORF|ACTB:ENST00000674681.1:1280:1622:dORF|transcript|ACTB:ENST…
7	5527481	1260131	C	T	.	.	ALLELEID=1248341;CLNDISDB=MedGen:CN517202;CLNDN=not_provided;CLNHGVS=NC_000007.14:g.5527481C>T;CLNREVSTAT=criteria_provided,_single_submitter;CLNSIG=Benign;CLNVC=single_nucleotide_variant;CLNVCSO=SO:0001483;GENEINFO=ACTB:60;MC=SO:0001624|3_prime_UTR_variant;ORIGIN=1;ANN=T|missense_variant|MODERATE|ACTB:ENST00000674681.1:1280:1622:dORF|ACTB:ENST00000674681.1:1280:1622:dORF|transcript|ACTB:ENST0000…
7	5527488	1185839	C	T	.	.	ALLELEID=1176930;CLNDISDB=MedGen:CN517202;CLNDN=not_provided;CLNHGVS=NC_000007.14:g.5527488C>T;CLNREVSTAT=criteria_provided,_single_submitter;CLNSIG=Likely_benign;CLNVC=single_nucleotide_variant;CLNVCSO=SO:0001483;GENEINFO=ACTB:60;MC=SO:0001624|3_prime_UTR_variant;ORIGIN=1;ANN=T|missense_variant|MODERATE|ACTB:ENST00000674681.1:1280:1622:dORF|ACTB:ENST00000674681.1:1280:1622:dORF|transcript|ACTB:E…
7	5527623	1249295	C	A	.	.	ALLELEID=1238386;CLNDISDB=MedGen:CN517202;CLNDN=not_provided;CLNHGVS=NC_000007.14:g.5527623C>A;CLNREVSTAT=criteria_provided,_single_submitter;CLNSIG=Benign;CLNVC=single_nucleotide_variant;CLNVCSO=SO:0001483;GENEINFO=ACTB:60;MC=SO:0001624|3_prime_UTR_variant;ORIGIN=1;ANN=A|missense_variant|MODERATE|ACTB:ENST00000674681.1:1280:1622:dORF|ACTB:ENST00000674681.1:1280:1622:dORF|transcript|ACTB:ENST0000…
7	5527623	1245930	C	CA	.	.	ALLELEID=1234599;CLNDISDB=MedGen:CN517202;CLNDN=not_provided;CLNHGVS=NC_000007.14:g.5527639dup;CLNREVSTAT=criteria_provided,_single_submitter;CLNSIG=Benign;CLNVC=Duplication;CLNVCSO=SO:1000035;GENEINFO=ACTB:60;MC=SO:0001624|3_prime_UTR_variant;ORIGIN=1;ANN=CA|frameshift_variant|HIGH|ACTB:ENST00000674681.1:1280:1622:dORF|ACTB:ENST00000674681.1:1280:1622:dORF|transcript|ACTB:ENST00000674681.1:1280:…
7	5527623	1272390	CA	C	.	.	ALLELEID=1263146;CLNDISDB=MedGen:CN517202;CLNDN=not_provided;CLNHGVS=NC_000007.14:g.5527639del;CLNREVSTAT=criteria_provided,_single_submitter;CLNSIG=Benign;CLNVC=Deletion;CLNVCSO=SO:0000159;GENEINFO=ACTB:60;MC=SO:0001624|3_prime_UTR_variant;ORIGIN=1;ANN=C|frameshift_variant|HIGH|ACTB:ENST00000674681.1:1280:1622:dORF|ACTB:ENST00000674681.1:1280:1622:dORF|transcript|ACTB:ENST00000674681.1:1280:1622…
7	5527651	1213113	C	CA	.	.	ALLELEID=1203107;CLNDISDB=MedGen:CN517202;CLNDN=not_provided;CLNHGVS=NC_000007.14:g.5527659dup;CLNREVSTAT=criteria_provided,_single_submitter;CLNSIG=Likely_benign;CLNVC=Duplication;CLNVCSO=SO:1000035;GENEINFO=ACTB:60;MC=SO:0001624|3_prime_UTR_variant;ORIGIN=1;ANN=CA|frameshift_variant|HIGH|ACTB:ENST00000674681.1:1280:1622:dORF|ACTB:ENST00000674681.1:1280:1622:dORF|transcript|ACTB:ENST00000674681.…
7	56032003	909404	C	T	.	.	ALLELEID=898277;CLNDISDB=MONDO:MONDO:0013531,MedGen:C1291463,OMIM:614023,Orphanet:ORPHA79350,SNOMED_CT:124432005;CLNDN=Deficiency_of_phosphoserine_phosphatase;CLNHGVS=NC_000007.14:g.56032003C>T;CLNREVSTAT=criteria_provided,_single_submitter;CLNSIG=Uncertain_significance;CLNVC=single_nucleotide_variant;CLNVCSO=SO:0001483;CLNVI=Illumina_Laboratory_Services,Illumina:1381505;GENEINFO=PSPH:5723;MC=SO:…
7	56032039	360519	C	A	.	.	ALLELEID=303235;CLNDISDB=MONDO:MONDO:0013531,MedGen:C1291463,OMIM:614023,Orphanet:ORPHA79350,SNOMED_CT:124432005;CLNDN=Deficiency_of_phosphoserine_phosphatase;CLNHGVS=NC_000007.14:g.56032039C>A;CLNREVSTAT=criteria_provided,_single_submitter;CLNSIG=Uncertain_significance;CLNVC=single_nucleotide_variant;CLNVCSO=SO:0001483;CLNVI=Illumina_Laboratory_Services,Illumina:773404;GENEINFO=PSPH:5723;MC=SO:0…
7	56034028	360521	CCGACGCTCGGGCGAGCAGTTCC	G	.	.	ALLELEID=306534;CLNDISDB=MONDO:MONDO:0013531,MedGen:C1291463,OMIM:614023,Orphanet:ORPHA79350,SNOMED_CT:124432005;CLNDN=Deficiency_of_phosphoserine_phosphatase;CLNHGVS=NC_000007.14:g.56034028_56034050delinsG;CLNREVSTAT=criteria_provided,_single_submitter;CLNSIG=Uncertain_significance;CLNVC=Indel;CLNVCSO=SO:1000032;CLNVI=Illumina_Laboratory_Services,Illumina:704345;GENEINFO=PSPH:5723;MC=SO:0001623|…
7	56034043	360522	G	C	.	.	ALLELEID=303239;CLNDISDB=MONDO:MONDO:0013531,MedGen:C1291463,OMIM:614023,Orphanet:ORPHA79350,SNOMED_CT:124432005;CLNDN=Deficiency_of_phosphoserine_phosphatase;CLNHGVS=NC_000007.14:g.56034043G>C;CLNREVSTAT=criteria_provided,_single_submitter;CLNSIG=Uncertain_significance;CLNVC=single_nucleotide_variant;CLNVCSO=SO:0001483;CLNVI=Illumina_Laboratory_Services,Illumina:686431;GENEINFO=PSPH:5723;MC=SO:0…
7	56051331	360530	T	C	.	.	ALLELEID=306549;CLNDISDB=MONDO:MONDO:0013531,MedGen:C1291463,OMIM:614023,Orphanet:ORPHA79350,SNOMED_CT:124432005;CLNDN=Deficiency_of_phosphoserine_phosphatase;CLNHGVS=NC_000007.14:g.56051331T>C;CLNREVSTAT=criteria_provided,_single_submitter;CLNSIG=Uncertain_significance;CLNVC=single_nucleotide_variant;CLNVCSO=SO:0001483;CLNVI=Illumina_Laboratory_Services,Illumina:122132;GENEINFO=PSPH:5723;MC=SO:0…
7	100101546	680067	A	T	.	.	AF_TGP=0.27716;ALLELEID=655756;CLNDISDB=MedGen:CN517202;CLNDN=not_provided;CLNHGVS=NC_000007.14:g.100101546A>T;CLNREVSTAT=criteria_provided,_single_submitter;CLNSIG=Benign;CLNVC=single_nucleotide_variant;CLNVCSO=SO:0001483;GENEINFO=AP4M1:9179;MC=SO:0002153|genic_upstream_transcript_variant;ORIGIN=1;RS=1534310;ANN=T|synonymous_variant|LOW|MCM7:ENST00000621318.4:180:450:uORF|MCM7:ENST00000621318.4:…
7	100101705	384128	C	T	.	.	AF_EXAC=0.00002;ALLELEID=369352;CLNDISDB=MedGen:CN169374;CLNDN=not_specified;CLNHGVS=NC_000007.14:g.100101705C>T;CLNREVSTAT=criteria_provided,_single_submitter;CLNSIG=Likely_benign;CLNVC=single_nucleotide_variant;CLNVCSO=SO:0001483;GENEINFO=AP4M1:9179;MC=SO:0001623|5_prime_UTR_variant;ORIGIN=1;RS=780256851;ANN=T|synonymous_variant|LOW|MCM7:ENST00000621318.4:180:450:uORF|MCM7:ENST00000621318.4:180…
7	120857900	908528	T	G	.	.	ALLELEID=897350;CLNDISDB=MONDO:MONDO:0013218,MedGen:C2750079,OMIM:613310;CLNDN=Exudative_vitreoretinopathy_5;CLNHGVS=NC_000007.14:g.120857900T>G;CLNREVSTAT=criteria_provided,_single_submitter;CLNSIG=Uncertain_significance;CLNVC=single_nucleotide_variant;CLNVCSO=SO:0001483;CLNVI=Illumina_Laboratory_Services,Illumina:907326;GENEINFO=TSPAN12:23554;MC=SO:0001623|5_prime_UTR_variant;ORIGIN=1;RS=127883…
7	120857918	908529	A	T	.	.	ALLELEID=897351;CLNDISDB=MONDO:MONDO:0013218,MedGen:C2750079,OMIM:613310;CLNDN=Exudative_vitreoretinopathy_5;CLNHGVS=NC_000007.14:g.120857918A>T;CLNREVSTAT=criteria_provided,_single_submitter;CLNSIG=Uncertain_significance;CLNVC=single_nucleotide_variant;CLNVCSO=SO:0001483;CLNVI=Illumina_Laboratory_Services,Illumina:923806;GENEINFO=TSPAN12:23554;MC=SO:0001623|5_prime_UTR_variant;ORIGIN=1;RS=935463…
7	120857963	358767	C	T	.	.	ALLELEID=309663;CLNDISDB=MONDO:MONDO:0013218,MedGen:C2750079,OMIM:613310;CLNDN=Exudative_vitreoretinopathy_5;CLNHGVS=NC_000007.14:g.120857963C>T;CLNREVSTAT=criteria_provided,_single_submitter;CLNSIG=Uncertain_significance;CLNVC=single_nucleotide_variant;CLNVCSO=SO:0001483;CLNVI=Illumina_Laboratory_Services,Illumina:621312;GENEINFO=TSPAN12:23554;MC=SO:0001623|5_prime_UTR_variant;ORIGIN=1;RS=886061…
7	120857964	908530	C	A	.	.	ALLELEID=897352;CLNDISDB=MONDO:MONDO:0013218,MedGen:C2750079,OMIM:613310;CLNDN=Exudative_vitreoretinopathy_5;CLNHGVS=NC_000007.14:g.120857964C>A;CLNREVSTAT=criteria_provided,_single_submitter;CLNSIG=Uncertain_significance;CLNVC=single_nucleotide_variant;CLNVCSO=SO:0001483;CLNVI=Illumina_Laboratory_Services,Illumina:1649580;GENEINFO=TSPAN12:23554;MC=SO:0001623|5_prime_UTR_variant;ORIGIN=1;RS=10335…
7	120857981	908531	G	A	.	.	ALLELEID=897353;CLNDISDB=MONDO:MONDO:0013218,MedGen:C2750079,OMIM:613310;CLNDN=Exudative_vitreoretinopathy_5;CLNHGVS=NC_000007.14:g.120857981G>A;CLNREVSTAT=criteria_provided,_single_submitter;CLNSIG=Uncertain_significance;CLNVC=single_nucleotide_variant;CLNVCSO=SO:0001483;CLNVI=Illumina_Laboratory_Services,Illumina:942464;GENEINFO=TSPAN12:23554;MC=SO:0001623|5_prime_UTR_variant;ORIGIN=1;RS=142936…
7	124928892	678871	G	T	.	.	AF_TGP=0.00739;ALLELEID=655773;CLNDISDB=MedGen:CN517202;CLNDN=not_provided;CLNHGVS=NC_000007.14:g.124928892G>T;CLNREVSTAT=criteria_provided,_single_submitter;CLNSIG=Likely_benign;CLNVC=single_nucleotide_variant;CLNVCSO=SO:0001483;GENEINFO=POT1:25913;MC=SO:0001619|non-coding_transcript_variant,SO:0001623|5_prime_UTR_variant;ORIGIN=1;RS=139838633;ANN=T|missense_variant|MODERATE|POT1:ENST00000446993…
7	124928909	1218359	T	A	.	.	ALLELEID=1208341;CLNDISDB=MedGen:CN517202;CLNDN=not_provided;CLNHGVS=NC_000007.14:g.124928909T>A;CLNREVSTAT=criteria_provided,_single_submitter;CLNSIG=Likely_benign;CLNVC=single_nucleotide_variant;CLNVCSO=SO:0001483;GENEINFO=POT1:25913;MC=SO:0001619|non-coding_transcript_variant,SO:0001623|5_prime_UTR_variant;ORIGIN=1;ANN=A|missense_variant|MODERATE|POT1:ENST00000446993.6:86:326:uORF|POT1:ENST000…
7	151814685	1262053	C	T	.	.	ALLELEID=1250667;CLNDISDB=MedGen:CN517202;CLNDN=not_provided;CLNHGVS=NC_000007.14:g.151814685C>T;CLNREVSTAT=criteria_provided,_single_submitter;CLNSIG=Benign;CLNVC=single_nucleotide_variant;CLNVCSO=SO:0001483;GENEINFO=PRKAG2:51422;MC=SO:0001623|5_prime_UTR_variant,SO:0001627|intron_variant;ORIGIN=1;ANN=T|missense_variant|MODERATE|PRKAG2:ENST00000651378.1:189:438:uORF|PRKAG2:ENST00000651378.1:189:…
7	151814704	1248759	G	A	.	.	ALLELEID=1239128;CLNDISDB=MedGen:CN517202;CLNDN=not_provided;CLNHGVS=NC_000007.14:g.151814704G>A;CLNREVSTAT=criteria_provided,_single_submitter;CLNSIG=Benign;CLNVC=single_nucleotide_variant;CLNVCSO=SO:0001483;GENEINFO=PRKAG2:51422;MC=SO:0001623|5_prime_UTR_variant,SO:0001627|intron_variant;ORIGIN=1;ANN=A|missense_variant|MODERATE|PRKAG2:ENST00000651378.1:189:438:uORF|PRKAG2:ENST00000651378.1:189:…
7	151814740	1189388	AGGCAACGGTCTT	A	.	.	ALLELEID=1180309;CLNDISDB=MedGen:CN517202;CLNDN=not_provided;CLNHGVS=NC_000007.14:g.151814743_151814754del;CLNREVSTAT=criteria_provided,_single_submitter;CLNSIG=Likely_benign;CLNVC=Deletion;CLNVCSO=SO:0000159;GENEINFO=PRKAG2:51422;MC=SO:0001623|5_prime_UTR_variant,SO:0001627|intron_variant;ORIGIN=1;ANN=A|conservative_inframe_deletion|MODERATE|PRKAG2:ENST00000651378.1:189:438:uORF|PRKAG2:ENST00000…
7	151814744	1276953	A	C	.	.	ALLELEID=1266823;CLNDISDB=MedGen:CN517202;CLNDN=not_provided;CLNHGVS=NC_000007.14:g.151814744A>C;CLNREVSTAT=criteria_provided,_single_submitter;CLNSIG=Benign;CLNVC=single_nucleotide_variant;CLNVCSO=SO:0001483;GENEINFO=PRKAG2:51422;MC=SO:0001623|5_prime_UTR_variant,SO:0001627|intron_variant;ORIGIN=1;ANN=C|synonymous_variant|LOW|PRKAG2:ENST00000651378.1:189:438:uORF|PRKAG2:ENST00000651378.1:189:438…
7	151814747	1226834	G	A	.	.	ALLELEID=1216806;CLNDISDB=MedGen:CN517202;CLNDN=not_provided;CLNHGVS=NC_000007.14:g.151814747G>A;CLNREVSTAT=criteria_provided,_single_submitter;CLNSIG=Benign;CLNVC=single_nucleotide_variant;CLNVCSO=SO:0001483;GENEINFO=PRKAG2:51422;MC=SO:0001623|5_prime_UTR_variant,SO:0001627|intron_variant;ORIGIN=1;ANN=A|synonymous_variant|LOW|PRKAG2:ENST00000651378.1:189:438:uORF|PRKAG2:ENST00000651378.1:189:438…
7	151814748	1237269	G	T	.	.	ALLELEID=1226393;CLNDISDB=MedGen:CN517202;CLNDN=not_provided;CLNHGVS=NC_000007.14:g.151814748G>T;CLNREVSTAT=criteria_provided,_single_submitter;CLNSIG=Benign;CLNVC=single_nucleotide_variant;CLNVCSO=SO:0001483;GENEINFO=PRKAG2:51422;MC=SO:0001623|5_prime_UTR_variant,SO:0001627|intron_variant;ORIGIN=1;ANN=T|missense_variant|MODERATE|PRKAG2:ENST00000651378.1:189:438:uORF|PRKAG2:ENST00000651378.1:189:…
7	151814749	1249291	T	C	.	.	ALLELEID=1238382;CLNDISDB=MedGen:CN517202;CLNDN=not_provided;CLNHGVS=NC_000007.14:g.151814749T>C;CLNREVSTAT=criteria_provided,_single_submitter;CLNSIG=Benign;CLNVC=single_nucleotide_variant;CLNVCSO=SO:0001483;GENEINFO=PRKAG2:51422;MC=SO:0001623|5_prime_UTR_variant,SO:0001627|intron_variant;ORIGIN=1;ANN=C|missense_variant|MODERATE|PRKAG2:ENST00000651378.1:189:438:uORF|PRKAG2:ENST00000651378.1:189:…
7	151814808	1290090	C	T	.	.	ALLELEID=1279919;CLNDISDB=MedGen:CN517202;CLNDN=not_provided;CLNHGVS=NC_000007.14:g.151814808C>T;CLNREVSTAT=criteria_provided,_single_submitter;CLNSIG=Benign;CLNVC=single_nucleotide_variant;CLNVCSO=SO:0001483;GENEINFO=PRKAG2:51422;MC=SO:0001623|5_prime_UTR_variant,SO:0001627|intron_variant;ORIGIN=1;ANN=T|missense_variant|MODERATE|PRKAG2:ENST00000651378.1:189:438:uORF|PRKAG2:ENST00000651378.1:189:…
7	151814811	1226425	T	C	.	.	ALLELEID=1217679;CLNDISDB=MedGen:CN517202;CLNDN=not_provided;CLNHGVS=NC_000007.14:g.151814811T>C;CLNREVSTAT=criteria_provided,_single_submitter;CLNSIG=Benign;CLNVC=single_nucleotide_variant;CLNVCSO=SO:0001483;GENEINFO=PRKAG2:51422;MC=SO:0001623|5_prime_UTR_variant,SO:0001627|intron_variant;ORIGIN=1;ANN=C|missense_variant|MODERATE|PRKAG2:ENST00000651378.1:189:438:uORF|PRKAG2:ENST00000651378.1:189:…
7	151876894	359358	G	T	.	.	ALLELEID=305448;CLNDISDB=Human_Phenotype_Ontology:HP:0001716,MONDO:MONDO:0008685,MedGen:C0043202,OMIM:194200,Orphanet:ORPHA907,SNOMED_CT:74390002|MONDO:MONDO:0009867,MedGen:C1849813,OMIM:261740,Orphanet:ORPHA439854|MedGen:CN239247;CLNDN=Wolff-Parkinson-White_pattern|Glycogen_storage_disease_of_heart,_lethal_congenital|Familial_Hypertrophic_Cardiomyopathy_with_Wolff-Parkinson-White_Syndrome;CLNHGV…
7	151876907	359359	G	C	.	.	AF_TGP=0.00679;ALLELEID=310357;CLNDISDB=Human_Phenotype_Ontology:HP:0001716,MONDO:MONDO:0008685,MedGen:C0043202,OMIM:194200,Orphanet:ORPHA907,SNOMED_CT:74390002|MONDO:MONDO:0010946,MedGen:C1833236,OMIM:600858|MedGen:CN517202;CLNDN=Wolff-Parkinson-White_pattern|Familial_hypertrophic_cardiomyopathy_6|not_provided;CLNHGVS=NC_000007.14:g.151876907G>C;CLNREVSTAT=criteria_provided,_multiple_submitters,…
7	151876942	359360	A	G	.	.	AF_TGP=0.00739;ALLELEID=302225;CLNDISDB=Human_Phenotype_Ontology:HP:0001716,MONDO:MONDO:0008685,MedGen:C0043202,OMIM:194200,Orphanet:ORPHA907,SNOMED_CT:74390002|MONDO:MONDO:0009867,MedGen:C1849813,OMIM:261740,Orphanet:ORPHA439854|MedGen:CN239247|MedGen:CN517202;CLNDN=Wolff-Parkinson-White_pattern|Glycogen_storage_disease_of_heart,_lethal_congenital|Familial_Hypertrophic_Cardiomyopathy_with_Wolff-…
7	151876971	359361	C	T	.	.	ALLELEID=310230;CLNDISDB=Human_Phenotype_Ontology:HP:0001716,MONDO:MONDO:0008685,MedGen:C0043202,OMIM:194200,Orphanet:ORPHA907,SNOMED_CT:74390002|MONDO:MONDO:0009867,MedGen:C1849813,OMIM:261740,Orphanet:ORPHA439854|MedGen:CN239247;CLNDN=Wolff-Parkinson-White_pattern|Glycogen_storage_disease_of_heart,_lethal_congenital|Familial_Hypertrophic_Cardiomyopathy_with_Wolff-Parkinson-White_Syndrome;CLNHGV…
7	151876974	1293545	A	C	.	.	ALLELEID=1283350;CLNDISDB=MedGen:CN517202;CLNDN=not_provided;CLNHGVS=NC_000007.14:g.151876974A>C;CLNREVSTAT=criteria_provided,_single_submitter;CLNSIG=Benign;CLNVC=single_nucleotide_variant;CLNVCSO=SO:0001483;GENEINFO=PRKAG2:51422;MC=SO:0001623|5_prime_UTR_variant;ORIGIN=1;ANN=C|missense_variant|MODERATE|PRKAG2:ENST00000287878.9:25:232:uORF|PRKAG2:ENST00000287878.9:25:232:uORF|transcript|PRKAG2:E…
7	151876988	1267379	G	A	.	.	ALLELEID=1257716;CLNDISDB=MedGen:CN517202;CLNDN=not_provided;CLNHGVS=NC_000007.14:g.151876988G>A;CLNREVSTAT=criteria_provided,_single_submitter;CLNSIG=Benign;CLNVC=single_nucleotide_variant;CLNVCSO=SO:0001483;GENEINFO=PRKAG2:51422;MC=SO:0001623|5_prime_UTR_variant;ORIGIN=1;ANN=A|missense_variant|MODERATE|PRKAG2:ENST00000287878.9:25:232:uORF|PRKAG2:ENST00000287878.9:25:232:uORF|transcript|PRKAG2:E…
7	151877017	359362	C	G	.	.	ALLELEID=310234;CLNDISDB=Human_Phenotype_Ontology:HP:0001716,MONDO:MONDO:0008685,MedGen:C0043202,OMIM:194200,Orphanet:ORPHA907,SNOMED_CT:74390002|MONDO:MONDO:0010946,MedGen:C1833236,OMIM:600858;CLNDN=Wolff-Parkinson-White_pattern|Familial_hypertrophic_cardiomyopathy_6;CLNHGVS=NC_000007.14:g.151877017C>G;CLNREVSTAT=criteria_provided,_single_submitter;CLNSIG=Uncertain_significance;CLNVC=single_nucl…
8	6621435	158843	A	G	.	.	AF_ESP=0.42181;AF_EXAC=0.44923;AF_TGP=0.49042;ALLELEID=168684;CLNDISDB=MONDO:MONDO:0009617,MedGen:C1855081,OMIM:251200,Orphanet:ORPHA52183|MedGen:CN169374|MedGen:CN517202;CLNDN=Primary_autosomal_recessive_microcephaly_1|not_specified|not_provided;CLNHGVS=NC_000008.11:g.6621435A>G;CLNREVSTAT=criteria_provided,_multiple_submitters,_no_conflicts;CLNSIG=Benign;CLNVC=single_nucleotide_variant;CLNVCSO=…
8	6621439	158842	C	G	.	.	AF_ESP=0.26246;AF_EXAC=0.24817;AF_TGP=0.20308;ALLELEID=168685;CLNDISDB=MONDO:MONDO:0009617,MedGen:C1855081,OMIM:251200,Orphanet:ORPHA52183|MedGen:CN169374|MedGen:CN517202;CLNDN=Primary_autosomal_recessive_microcephaly_1|not_specified|not_provided;CLNHGVS=NC_000008.11:g.6621439C>G;CLNREVSTAT=criteria_provided,_multiple_submitters,_no_conflicts;CLNSIG=Benign;CLNVC=single_nucleotide_variant;CLNVCSO=…
8	105798377	1182785	G	GAGGT	.	.	ALLELEID=1171799;CLNDISDB=MedGen:CN517202;CLNDN=not_provided;CLNHGVS=NC_000008.11:g.105798380_105798383dup;CLNREVSTAT=criteria_provided,_single_submitter;CLNSIG=Benign;CLNVC=Duplication;CLNVCSO=SO:1000035;GENEINFO=ZFPM2:23414|ZFPM2-AS1:102723356;MC=SO:0001619|non-coding_transcript_variant,SO:0001627|intron_variant;ORIGIN=1;ANN=GAGGT|frameshift_variant|HIGH|ZFPM2-AS1:ENST00000520594.5:26:323:nonco…
8	118111062	910931	C	T	.	.	ALLELEID=898785;CLNDISDB=Human_Phenotype_Ontology:HP:0002762,MONDO:MONDO:0005508,MedGen:C0015306,Orphanet:ORPHA321,SNOMED_CT:254044004;CLNDN=Multiple_congenital_exostosis;CLNHGVS=NC_000008.11:g.118111062C>T;CLNREVSTAT=criteria_provided,_single_submitter;CLNSIG=Uncertain_significance;CLNVC=single_nucleotide_variant;CLNVCSO=SO:0001483;CLNVI=Illumina_Laboratory_Services,Illumina:1380864;GENEINFO=EXT…
8	118111103	361663	C	G	.	.	ALLELEID=312704;CLNDISDB=Human_Phenotype_Ontology:HP:0002762,MONDO:MONDO:0005508,MedGen:C0015306,Orphanet:ORPHA321,SNOMED_CT:254044004;CLNDN=Multiple_congenital_exostosis;CLNHGVS=NC_000008.11:g.118111103C>G;CLNREVSTAT=criteria_provided,_single_submitter;CLNSIG=Uncertain_significance;CLNVC=single_nucleotide_variant;CLNVCSO=SO:0001483;CLNVI=Illumina_Laboratory_Services,Illumina:750223;GENEINFO=EXT1…
8	118111159	361664	C	G	.	.	ALLELEID=312814;CLNDISDB=Human_Phenotype_Ontology:HP:0002762,MONDO:MONDO:0005508,MedGen:C0015306,Orphanet:ORPHA321,SNOMED_CT:254044004;CLNDN=Multiple_congenital_exostosis;CLNHGVS=NC_000008.11:g.118111159C>G;CLNREVSTAT=criteria_provided,_single_submitter;CLNSIG=Uncertain_significance;CLNVC=single_nucleotide_variant;CLNVCSO=SO:0001483;CLNVI=Illumina_Laboratory_Services,Illumina:441192;GENEINFO=EXT1…
8	118111175	361665	T	C	.	.	ALLELEID=304082;CLNDISDB=Human_Phenotype_Ontology:HP:0002762,MONDO:MONDO:0005508,MedGen:C0015306,Orphanet:ORPHA321,SNOMED_CT:254044004;CLNDN=Multiple_congenital_exostosis;CLNHGVS=NC_000008.11:g.118111175T>C;CLNREVSTAT=criteria_provided,_single_submitter;CLNSIG=Uncertain_significance;CLNVC=single_nucleotide_variant;CLNVCSO=SO:0001483;CLNVI=Illumina_Laboratory_Services,Illumina:664499;GENEINFO=EXT1…
8	118111185	361666	T	C	.	.	ALLELEID=307648;CLNDISDB=Human_Phenotype_Ontology:HP:0002762,MONDO:MONDO:0005508,MedGen:C0015306,Orphanet:ORPHA321,SNOMED_CT:254044004;CLNDN=Multiple_congenital_exostosis;CLNHGVS=NC_000008.11:g.118111185T>C;CLNREVSTAT=criteria_provided,_single_submitter;CLNSIG=Uncertain_significance;CLNVC=single_nucleotide_variant;CLNVCSO=SO:0001483;CLNVI=Illumina_Laboratory_Services,Illumina:607877;GENEINFO=EXT1…
9	214593	1279302	T	C	.	.	ALLELEID=1266585;CLNDISDB=MedGen:CN517202;CLNDN=not_provided;CLNHGVS=NC_000009.12:g.214593T>C;CLNREVSTAT=criteria_provided,_single_submitter;CLNSIG=Benign;CLNVC=single_nucleotide_variant;CLNVCSO=SO:0001483;GENEINFO=DOCK8:81704|DOCK8-AS1:157983;MC=SO:0001619|non-coding_transcript_variant;ORIGIN=1;ANN=C|synonymous_variant|LOW|DOCK8-AS1:ENST00000648587.1:346:1234:noncoding|DOCK8-AS1:ENST00000648587.…
9	214679	1187835	G	A	.	.	ALLELEID=1177181;CLNDISDB=MedGen:CN517202;CLNDN=not_provided;CLNHGVS=NC_000009.12:g.214679G>A;CLNREVSTAT=criteria_provided,_single_submitter;CLNSIG=Likely_benign;CLNVC=single_nucleotide_variant;CLNVCSO=SO:0001483;GENEINFO=DOCK8:81704|DOCK8-AS1:157983;MC=SO:0001619|non-coding_transcript_variant;ORIGIN=1;ANN=A|missense_variant|MODERATE|DOCK8-AS1:ENST00000648587.1:346:1234:noncoding|DOCK8-AS1:ENST00…
9	214706	1224206	G	C	.	.	ALLELEID=1213309;CLNDISDB=MedGen:CN517202;CLNDN=not_provided;CLNHGVS=NC_000009.12:g.214706G>C;CLNREVSTAT=criteria_provided,_single_submitter;CLNSIG=Benign;CLNVC=single_nucleotide_variant;CLNVCSO=SO:0001483;GENEINFO=DOCK8:81704|DOCK8-AS1:157983;MC=SO:0001619|non-coding_transcript_variant;ORIGIN=1;ANN=C|missense_variant|MODERATE|DOCK8-AS1:ENST00000648587.1:346:1234:noncoding|DOCK8-AS1:ENST000006485…
9	214719	1220363	C	T	.	.	ALLELEID=1210339;CLNDISDB=MedGen:CN517202;CLNDN=not_provided;CLNHGVS=NC_000009.12:g.214719C>T;CLNREVSTAT=criteria_provided,_single_submitter;CLNSIG=Likely_benign;CLNVC=single_nucleotide_variant;CLNVCSO=SO:0001483;GENEINFO=DOCK8:81704|DOCK8-AS1:157983;MC=SO:0001619|non-coding_transcript_variant;ORIGIN=1;ANN=T|synonymous_variant|LOW|DOCK8-AS1:ENST00000648587.1:346:1234:noncoding|DOCK8-AS1:ENST00000…
9	214804	674418	A	G	.	.	AF_ESP=0.07313;AF_EXAC=0.23821;AF_TGP=0.19249;ALLELEID=664502;CLNDISDB=MedGen:CN517202;CLNDN=not_provided;CLNHGVS=NC_000009.12:g.214804A>G;CLNREVSTAT=criteria_provided,_single_submitter;CLNSIG=Benign;CLNVC=single_nucleotide_variant;CLNVCSO=SO:0001483;GENEINFO=DOCK8:81704|DOCK8-AS1:157983;MC=SO:0001619|non-coding_transcript_variant;ORIGIN=1;RS=76707254;ANN=G|missense_variant|MODERATE|DOCK8-AS1:ENS…
9	214847	1321799	A	C	.	.	ALLELEID=1312080;CLNDISDB=MedGen:CN517202;CLNDN=not_provided;CLNHGVS=NC_000009.12:g.214847A>C;CLNREVSTAT=criteria_provided,_single_submitter;CLNSIG=Likely_benign;CLNVC=single_nucleotide_variant;CLNVCSO=SO:0001483;GENEINFO=DOCK8:81704|DOCK8-AS1:157983;MC=SO:0001619|non-coding_transcript_variant;ORIGIN=1;ANN=C|missense_variant|MODERATE|DOCK8-AS1:ENST00000648587.1:346:1234:noncoding|DOCK8-AS1:ENST00…
9	214864	369626	C	T	.	.	AF_ESP=0.21597;AF_TGP=0.32548;ALLELEID=353855;CLNDISDB=MONDO:MONDO:0018037,MedGen:C3887645,OMIM:PS147060,Orphanet:ORPHA331223|MedGen:CN517202;CLNDN=Hyper-IgE_syndrome|not_provided;CLNHGVS=NC_000009.12:g.214864C>T;CLNREVSTAT=criteria_provided,_multiple_submitters,_no_conflicts;CLNSIG=Benign;CLNVC=single_nucleotide_variant;CLNVCSO=SO:0001483;GENEINFO=DOCK8:81704|DOCK8-AS1:157983;MC=SO:0001619|non-c…
9	214872	366223	G	T	.	.	ALLELEID=317883;CLNDISDB=MONDO:MONDO:0009478,MedGen:C4722305,OMIM:243700,Orphanet:ORPHA217390;CLNDN=Combined_immunodeficiency_due_to_DOCK8_deficiency;CLNHGVS=NC_000009.12:g.214872G>T;CLNREVSTAT=criteria_provided,_single_submitter;CLNSIG=Uncertain_significance;CLNVC=single_nucleotide_variant;CLNVCSO=SO:0001483;CLNVI=Illumina_Laboratory_Services,Illumina:783855;GENEINFO=DOCK8:81704|DOCK8-AS1:157983…
9	214877	366224	T	A	.	.	ALLELEID=312197;CLNDISDB=MONDO:MONDO:0009478,MedGen:C4722305,OMIM:243700,Orphanet:ORPHA217390;CLNDN=Combined_immunodeficiency_due_to_DOCK8_deficiency;CLNHGVS=NC_000009.12:g.214877T>A;CLNREVSTAT=criteria_provided,_single_submitter;CLNSIG=Uncertain_significance;CLNVC=single_nucleotide_variant;CLNVCSO=SO:0001483;CLNVI=Illumina_Laboratory_Services,Illumina:469331;GENEINFO=DOCK8:81704|DOCK8-AS1:157983…
9	214908	366225	T	C	.	.	AF_ESP=0.09332;AF_EXAC=0.09886;AF_TGP=0.08726;ALLELEID=318398;CLNDISDB=MONDO:MONDO:0009478,MedGen:C4722305,OMIM:243700,Orphanet:ORPHA217390|MedGen:CN517202;CLNDN=Combined_immunodeficiency_due_to_DOCK8_deficiency|not_provided;CLNHGVS=NC_000009.12:g.214908T>C;CLNREVSTAT=criteria_provided,_multiple_submitters,_no_conflicts;CLNSIG=Benign;CLNVC=single_nucleotide_variant;CLNVCSO=SO:0001483;CLNVI=Illumi…
9	214919	366226	C	T	.	.	AF_ESP=0.00098;AF_EXAC=0.00167;AF_TGP=0.00100;ALLELEID=318399;CLNDISDB=MONDO:MONDO:0009478,MedGen:C4722305,OMIM:243700,Orphanet:ORPHA217390;CLNDN=Combined_immunodeficiency_due_to_DOCK8_deficiency;CLNHGVS=NC_000009.12:g.214919C>T;CLNREVSTAT=criteria_provided,_single_submitter;CLNSIG=Uncertain_significance;CLNVC=single_nucleotide_variant;CLNVCSO=SO:0001483;CLNVI=Illumina_Laboratory_Services,Illumin…
9	214965	512917	C	T	.	.	ALLELEID=503349;CLNDISDB=MedGen:CN169374;CLNDN=not_specified;CLNHGVS=NC_000009.12:g.214965C>T;CLNREVSTAT=criteria_provided,_single_submitter;CLNSIG=Likely_benign;CLNVC=single_nucleotide_variant;CLNVCSO=SO:0001483;GENEINFO=DOCK8:81704|DOCK8-AS1:157983;MC=SO:0001619|non-coding_transcript_variant,SO:0001623|5_prime_UTR_variant;ORIGIN=1;RS=769683861;ANN=T|missense_variant|MODERATE|DOCK8:ENST000004328…
9	215030	1502020	G	A	.	.	ALLELEID=1411238;CLNDISDB=MONDO:MONDO:0009478,MedGen:C4722305,OMIM:243700,Orphanet:ORPHA217390;CLNDN=Combined_immunodeficiency_due_to_DOCK8_deficiency;CLNHGVS=NC_000009.12:g.215030G>A;CLNREVSTAT=criteria_provided,_single_submitter;CLNSIG=Likely_pathogenic;CLNVC=single_nucleotide_variant;CLNVCSO=SO:0001483;GENEINFO=DOCK8:81704|DOCK8-AS1:157983;MC=SO:0001575|splice_donor_variant,SO:0001619|non-codi…
9	215032	1476847	A	T	.	.	ALLELEID=1416912;CLNDISDB=MONDO:MONDO:0009478,MedGen:C4722305,OMIM:243700,Orphanet:ORPHA217390;CLNDN=Combined_immunodeficiency_due_to_DOCK8_deficiency;CLNHGVS=NC_000009.12:g.215032A>T;CLNREVSTAT=criteria_provided,_single_submitter;CLNSIG=Uncertain_significance;CLNVC=single_nucleotide_variant;CLNVCSO=SO:0001483;GENEINFO=DOCK8:81704|DOCK8-AS1:157983;MC=SO:0001619|non-coding_transcript_variant,SO:00…
9	215037	1167043	GC	G	.	.	ALLELEID=1156178;CLNDISDB=MONDO:MONDO:0009478,MedGen:C4722305,OMIM:243700,Orphanet:ORPHA217390|MedGen:CN169374;CLNDN=Combined_immunodeficiency_due_to_DOCK8_deficiency|not_specified;CLNHGVS=NC_000009.12:g.215043del;CLNREVSTAT=criteria_provided,_multiple_submitters,_no_conflicts;CLNSIG=Benign/Likely_benign;CLNVC=Deletion;CLNVCSO=SO:0000159;CLNVI=Invitae:9829381;GENEINFO=DOCK8:81704|DOCK8-AS1:157983…
9	215039	753875	C	T	.	.	AF_EXAC=0.00005;ALLELEID=775556;CLNDISDB=MONDO:MONDO:0009478,MedGen:C4722305,OMIM:243700,Orphanet:ORPHA217390|MedGen:CN517202;CLNDN=Combined_immunodeficiency_due_to_DOCK8_deficiency|not_provided;CLNHGVS=NC_000009.12:g.215039C>T;CLNREVSTAT=criteria_provided,_conflicting_interpretations;CLNSIG=Conflicting_interpretations_of_pathogenicity;CLNSIGCONF=Uncertain_significance(1)|_Likely_benign(2);CLNVC=…
9	215040	366229	C	T	.	.	AF_EXAC=0.00007;ALLELEID=312198;CLNDISDB=MONDO:MONDO:0009478,MedGen:C4722305,OMIM:243700,Orphanet:ORPHA217390;CLNDN=Combined_immunodeficiency_due_to_DOCK8_deficiency;CLNHGVS=NC_000009.12:g.215040C>T;CLNREVSTAT=criteria_provided,_single_submitter;CLNSIG=Uncertain_significance;CLNVC=single_nucleotide_variant;CLNVCSO=SO:0001483;CLNVI=Illumina_Laboratory_Services,Illumina:268887;GENEINFO=DOCK8:81704|…
9	215049	1299135	G	A	.	.	ALLELEID=1288996;CLNDISDB=MedGen:CN517202;CLNDN=not_provided;CLNHGVS=NC_000009.12:g.215049G>A;CLNREVSTAT=criteria_provided,_single_submitter;CLNSIG=Likely_benign;CLNVC=single_nucleotide_variant;CLNVCSO=SO:0001483;GENEINFO=DOCK8:81704|DOCK8-AS1:157983;MC=SO:0001619|non-coding_transcript_variant,SO:0001627|intron_variant;ORIGIN=1;ANN=A|synonymous_variant|LOW|DOCK8-AS1:ENST00000648587.1:346:1234:non…
9	215052	1030476	C	T	.	.	AF_EXAC=0.00000;ALLELEID=1017183;CLNDISDB=MONDO:MONDO:0009478,MedGen:C4722305,OMIM:243700,Orphanet:ORPHA217390;CLNDN=Combined_immunodeficiency_due_to_DOCK8_deficiency;CLNHGVS=NC_000009.12:g.215052C>T;CLNREVSTAT=criteria_provided,_single_submitter;CLNSIG=Uncertain_significance;CLNVC=single_nucleotide_variant;CLNVCSO=SO:0001483;GENEINFO=DOCK8:81704|DOCK8-AS1:157983;MC=SO:0001619|non-coding_transcri…
9	215057	673270	T	C	.	.	AF_ESP=0.42916;AF_EXAC=0.58309;AF_TGP=0.64157;ALLELEID=664229;CLNDISDB=MedGen:CN517202;CLNDN=not_provided;CLNHGVS=NC_000009.12:g.215057T>C;CLNREVSTAT=criteria_provided,_single_submitter;CLNSIG=Benign;CLNVC=single_nucleotide_variant;CLNVCSO=SO:0001483;GENEINFO=DOCK8:81704|DOCK8-AS1:157983;MC=SO:0001619|non-coding_transcript_variant,SO:0001627|intron_variant;ORIGIN=1;RS=481905;ANN=C|missense_varian…
9	215060	1204467	G	T	.	.	ALLELEID=1194201;CLNDISDB=MedGen:CN517202;CLNDN=not_provided;CLNHGVS=NC_000009.12:g.215060G>T;CLNREVSTAT=criteria_provided,_single_submitter;CLNSIG=Likely_benign;CLNVC=single_nucleotide_variant;CLNVCSO=SO:0001483;GENEINFO=DOCK8:81704|DOCK8-AS1:157983;MC=SO:0001619|non-coding_transcript_variant,SO:0001627|intron_variant;ORIGIN=1;ANN=T|missense_variant|MODERATE|DOCK8-AS1:ENST00000648587.1:346:1234:…
9	215081	235456	T	G	.	.	AF_ESP=0.00575;AF_EXAC=0.00352;AF_TGP=0.01338;ALLELEID=237139;CLNDISDB=MedGen:CN517202;CLNDN=not_provided;CLNHGVS=NC_000009.12:g.215081T>G;CLNREVSTAT=criteria_provided,_multiple_submitters,_no_conflicts;CLNSIG=Likely_benign;CLNVC=single_nucleotide_variant;CLNVCSO=SO:0001483;GENEINFO=DOCK8:81704|DOCK8-AS1:157983;MC=SO:0001619|non-coding_transcript_variant,SO:0001627|intron_variant;ORIGIN=1;RS=1922…
9	215086	1233460	A	C	.	.	ALLELEID=1222582;CLNDISDB=MedGen:CN517202;CLNDN=not_provided;CLNHGVS=NC_000009.12:g.215086A>C;CLNREVSTAT=criteria_provided,_single_submitter;CLNSIG=Benign;CLNVC=single_nucleotide_variant;CLNVCSO=SO:0001483;GENEINFO=DOCK8:81704|DOCK8-AS1:157983;MC=SO:0001619|non-coding_transcript_variant,SO:0001627|intron_variant;ORIGIN=1;ANN=C|missense_variant|MODERATE|DOCK8-AS1:ENST00000648587.1:346:1234:noncodi…
9	215173	1205466	C	G	.	.	ALLELEID=1194202;CLNDISDB=MedGen:CN517202;CLNDN=not_provided;CLNHGVS=NC_000009.12:g.215173C>G;CLNREVSTAT=criteria_provided,_single_submitter;CLNSIG=Likely_benign;CLNVC=single_nucleotide_variant;CLNVCSO=SO:0001483;GENEINFO=DOCK8:81704|DOCK8-AS1:157983;MC=SO:0001619|non-coding_transcript_variant,SO:0001627|intron_variant;ORIGIN=1;ANN=G|missense_variant|MODERATE|DOCK8-AS1:ENST00000648587.1:346:1234:…
9	215258	1270406	T	C	.	.	ALLELEID=1261545;CLNDISDB=MedGen:CN517202;CLNDN=not_provided;CLNHGVS=NC_000009.12:g.215258T>C;CLNREVSTAT=criteria_provided,_single_submitter;CLNSIG=Benign;CLNVC=single_nucleotide_variant;CLNVCSO=SO:0001483;GENEINFO=DOCK8:81704|DOCK8-AS1:157983;MC=SO:0001619|non-coding_transcript_variant,SO:0001627|intron_variant;ORIGIN=1;ANN=C|missense_variant|MODERATE|DOCK8-AS1:ENST00000648587.1:346:1234:noncodi…
9	215269	676901	A	C	.	.	AF_ESP=0.18242;AF_EXAC=0.31023;AF_TGP=0.17951;ALLELEID=663725;CLNDISDB=MedGen:CN517202;CLNDN=not_provided;CLNHGVS=NC_000009.12:g.215269A>C;CLNREVSTAT=criteria_provided,_single_submitter;CLNSIG=Benign;CLNVC=single_nucleotide_variant;CLNVCSO=SO:0001483;GENEINFO=DOCK8:81704|DOCK8-AS1:157983;MC=SO:0001619|non-coding_transcript_variant,SO:0001627|intron_variant;ORIGIN=1;RS=636922;ANN=C|missense_varian…
9	215277	1206483	G	A	.	.	ALLELEID=1197923;CLNDISDB=MedGen:CN517202;CLNDN=not_provided;CLNHGVS=NC_000009.12:g.215277G>A;CLNREVSTAT=criteria_provided,_single_submitter;CLNSIG=Likely_benign;CLNVC=single_nucleotide_variant;CLNVCSO=SO:0001483;GENEINFO=DOCK8:81704|DOCK8-AS1:157983;MC=SO:0001619|non-coding_transcript_variant,SO:0001627|intron_variant;ORIGIN=1;ANN=A|synonymous_variant|LOW|DOCK8-AS1:ENST00000648587.1:346:1234:non…
9	215291	1030477	G	C	.	.	AF_ESP=0.00008;ALLELEID=1017184;CLNDISDB=MONDO:MONDO:0009478,MedGen:C4722305,OMIM:243700,Orphanet:ORPHA217390;CLNDN=Combined_immunodeficiency_due_to_DOCK8_deficiency;CLNHGVS=NC_000009.12:g.215291G>C;CLNREVSTAT=criteria_provided,_single_submitter;CLNSIG=Uncertain_significance;CLNVC=single_nucleotide_variant;CLNVCSO=SO:0001483;GENEINFO=DOCK8:81704|DOCK8-AS1:157983;MC=SO:0001619|non-coding_transcrip…
9	215296	1250184	A	G	.	.	ALLELEID=1240559;CLNDISDB=MedGen:CN517202;CLNDN=not_provided;CLNHGVS=NC_000009.12:g.215296A>G;CLNREVSTAT=criteria_provided,_single_submitter;CLNSIG=Benign;CLNVC=single_nucleotide_variant;CLNVCSO=SO:0001483;GENEINFO=DOCK8:81704|DOCK8-AS1:157983;MC=SO:0001619|non-coding_transcript_variant,SO:0001627|intron_variant;ORIGIN=1;ANN=G|missense_variant|MODERATE|DOCK8-AS1:ENST00000648587.1:346:1234:noncodi…
9	215329	1281486	G	A	.	.	ALLELEID=1270480;CLNDISDB=MedGen:CN517202;CLNDN=not_provided;CLNHGVS=NC_000009.12:g.215329G>A;CLNREVSTAT=criteria_provided,_single_submitter;CLNSIG=Benign;CLNVC=single_nucleotide_variant;CLNVCSO=SO:0001483;GENEINFO=DOCK8:81704|DOCK8-AS1:157983;MC=SO:0001619|non-coding_transcript_variant,SO:0001627|intron_variant;ORIGIN=1;ANN=A|missense_variant|MODERATE|DOCK8-AS1:ENST00000648587.1:346:1234:noncodi…
9	21971209	422058	C	A	.	.	ALLELEID=407662;CLNDISDB=MedGen:CN517202;CLNDN=not_provided;CLNHGVS=NC_000009.12:g.21971209C>A;CLNREVSTAT=criteria_provided,_single_submitter;CLNSIG=Pathogenic;CLNVC=single_nucleotide_variant;CLNVCSO=SO:0001483;CLNVI=MutSpliceDB:_a_database_of_splice_sites_variants_effects_on_splicing,NIH:CA16618833;GENEINFO=CDKN2A:1029;MC=SO:0001574|splice_acceptor_variant;ORIGIN=1;RS=730881677;ANN=A|missense_va…
9	21971209	182416	C	G	.	.	ALLELEID=180319;CLNDISDB=MONDO:MONDO:0015356,MeSH:D009386,MedGen:C0027672,Orphanet:ORPHA140162,SNOMED_CT:699346009|MONDO:MONDO:0018961,MedGen:C1512419,Orphanet:ORPHA618|MedGen:CN517202;CLNDN=Hereditary_cancer-predisposing_syndrome|Hereditary_melanoma|not_provided;CLNHGVS=NC_000009.12:g.21971209C>G;CLNREVSTAT=criteria_provided,_multiple_submitters,_no_conflicts;CLNSIG=Pathogenic;CLNVC=single_nucle…
9	21971209	635365	C	T	.	.	ALLELEID=623197;CLNDISDB=MONDO:MONDO:0011713,MedGen:C1838547,OMIM:606719|MedGen:CN517202;CLNDN=Melanoma-pancreatic_cancer_syndrome|not_provided;CLNHGVS=NC_000009.12:g.21971209C>T;CLNREVSTAT=criteria_provided,_single_submitter;CLNSIG=Pathogenic;CLNVC=single_nucleotide_variant;CLNVCSO=SO:0001483;CLNVI=MutSpliceDB:_a_database_of_splice_sites_variants_effects_on_splicing,NIH:CA373086462;GENEINFO=CDKN…
9	21971210	1179021	T	A	.	.	ALLELEID=1168563;CLNDISDB=MedGen:CN517202;CLNDN=not_provided;CLNHGVS=NC_000009.12:g.21971210T>A;CLNREVSTAT=no_assertion_provided;CLNSIG=not_provided;CLNVC=single_nucleotide_variant;CLNVCSO=SO:0001483;CLNVI=MutSpliceDB:_a_database_of_splice_sites_variants_effects_on_splicing,NIH:CA373086463;GENEINFO=CDKN2A:1029;MC=SO:0001574|splice_acceptor_variant;ORIGIN=2;ANN=A|synonymous_variant|LOW|CDKN2A:ENST…
9	21971210	487034	T	C	.	.	ALLELEID=475094;CLNDISDB=MONDO:MONDO:0015356,MeSH:D009386,MedGen:C0027672,Orphanet:ORPHA140162,SNOMED_CT:699346009|MONDO:MONDO:0018961,MedGen:C1512419,Orphanet:ORPHA618|MedGen:CN517202;CLNDN=Hereditary_cancer-predisposing_syndrome|Hereditary_melanoma|not_provided;CLNHGVS=NC_000009.12:g.21971210T>C;CLNREVSTAT=criteria_provided,_multiple_submitters,_no_conflicts;CLNSIG=Likely_pathogenic;CLNVC=singl…
9	21971210	635369	T	G	.	.	ALLELEID=623198;CLNDISDB=MedGen:CN517202;CLNDN=not_provided;CLNHGVS=NC_000009.12:g.21971210T>G;CLNREVSTAT=no_assertion_provided;CLNSIG=not_provided;CLNVC=single_nucleotide_variant;CLNVCSO=SO:0001483;CLNVI=MutSpliceDB:_a_database_of_splice_sites_variants_effects_on_splicing,NIH:CA373086465;GENEINFO=CDKN2A:1029;MC=SO:0001574|splice_acceptor_variant;ORIGIN=0;RS=1554654224;ANN=G|synonymous_variant|LO…
9	21971211	819431	G	T	.	.	ALLELEID=815404;CLNDISDB=MONDO:MONDO:0015356,MeSH:D009386,MedGen:C0027672,Orphanet:ORPHA140162,SNOMED_CT:699346009;CLNDN=Hereditary_cancer-predisposing_syndrome;CLNHGVS=NC_000009.12:g.21971211G>T;CLNREVSTAT=criteria_provided,_single_submitter;CLNSIG=Uncertain_significance;CLNVC=single_nucleotide_variant;CLNVCSO=SO:0001483;GENEINFO=CDKN2A:1029;MC=SO:0001627|intron_variant;ORIGIN=1;RS=1587332642;AN…
9	21971212	141600	C	G	.	.	AF_EXAC=0.00278;AF_TGP=0.00319;ALLELEID=151314;CLNDISDB=Human_Phenotype_Ontology:HP:0001402,Human_Phenotype_Ontology:HP:0002899,Human_Phenotype_Ontology:HP:0003007,Human_Phenotype_Ontology:HP:0006750,MONDO:MONDO:0007256,MedGen:C2239176,OMIM:114550,Orphanet:ORPHA88673,SNOMED_CT:187769009,SNOMED_CT:25370001|MONDO:MONDO:0011713,MedGen:C1838547,OMIM:606719|MONDO:MONDO:0015356,MeSH:D009386,MedGen:C002…
9	21971215	993217	G	A	.	.	ALLELEID=981043;CLNDISDB=MONDO:MONDO:0018961,MedGen:C1512419,Orphanet:ORPHA618|MedGen:CN517202;CLNDN=Hereditary_melanoma|not_provided;CLNHGVS=NC_000009.12:g.21971215G>A;CLNREVSTAT=criteria_provided,_conflicting_interpretations;CLNSIG=Conflicting_interpretations_of_pathogenicity;CLNSIGCONF=Uncertain_significance(1)|_Likely_benign(1);CLNVC=single_nucleotide_variant;CLNVCSO=SO:0001483;GENEINFO=CDKN2…
9	21971215	463484	G	C	.	.	ALLELEID=459408;CLNDISDB=MONDO:MONDO:0015356,MeSH:D009386,MedGen:C0027672,Orphanet:ORPHA140162,SNOMED_CT:699346009|MONDO:MONDO:0018961,MedGen:C1512419,Orphanet:ORPHA618|MedGen:CN517202;CLNDN=Hereditary_cancer-predisposing_syndrome|Hereditary_melanoma|not_provided;CLNHGVS=NC_000009.12:g.21971215G>C;CLNREVSTAT=criteria_provided,_multiple_submitters,_no_conflicts;CLNSIG=Likely_benign;CLNVC=single_nu…
9	21971217	1099124	G	C	.	.	ALLELEID=1098034;CLNDISDB=MONDO:MONDO:0018961,MedGen:C1512419,Orphanet:ORPHA618;CLNDN=Hereditary_melanoma;CLNHGVS=NC_000009.12:g.21971217G>C;CLNREVSTAT=criteria_provided,_single_submitter;CLNSIG=Likely_benign;CLNVC=single_nucleotide_variant;CLNVCSO=SO:0001483;GENEINFO=CDKN2A:1029;MC=SO:0001627|intron_variant;ORIGIN=1;ANN=C|missense_variant|MODERATE|CDKN2A:ENST00000578845.2:79:331:ouORF|CDKN2A:ENS…
9	21971221	379165	A	G	.	.	AF_EXAC=0.00003;ALLELEID=371188;CLNDISDB=MONDO:MONDO:0015356,MeSH:D009386,MedGen:C0027672,Orphanet:ORPHA140162,SNOMED_CT:699346009|MedGen:CN169374|MedGen:CN517202;CLNDN=Hereditary_cancer-predisposing_syndrome|not_specified|not_provided;CLNHGVS=NC_000009.12:g.21971221A>G;CLNREVSTAT=criteria_provided,_multiple_submitters,_no_conflicts;CLNSIG=Likely_benign;CLNVC=single_nucleotide_variant;CLNVCSO=SO:…
9	21971221	420650	ACAGAA	GCAGAG	.	.	ALLELEID=407663;CLNDISDB=MedGen:CN517202;CLNDN=not_provided;CLNHGVS=NC_000009.12:g.21971221_21971226delinsGCAGAG;CLNREVSTAT=criteria_provided,_single_submitter;CLNSIG=Likely_benign;CLNVC=Indel;CLNVCSO=SO:1000032;GENEINFO=CDKN2A:1029;MC=SO:0001627|intron_variant;ORIGIN=1;RS=1064794613;ANN=GCAGAG|missense_variant|MODERATE|CDKN2A:ENST00000578845.2:79:331:ouORF|CDKN2A:ENST00000578845.2:79:331:ouORF|t…
9	21971222	371946	C	T	.	.	ALLELEID=358807;CLNDISDB=MONDO:MONDO:0011713,MedGen:C1838547,OMIM:606719|MONDO:MONDO:0015356,MeSH:D009386,MedGen:C0027672,Orphanet:ORPHA140162,SNOMED_CT:699346009|MedGen:CN169374;CLNDN=Melanoma-pancreatic_cancer_syndrome|Hereditary_cancer-predisposing_syndrome|not_specified;CLNHGVS=NC_000009.12:g.21971222C>T;CLNREVSTAT=criteria_provided,_multiple_submitters,_no_conflicts;CLNSIG=Benign/Likely_beni…
9	21971226	491566	A	G	.	.	AF_EXAC=0.00003;ALLELEID=484275;CLNDISDB=MONDO:MONDO:0015356,MeSH:D009386,MedGen:C0027672,Orphanet:ORPHA140162,SNOMED_CT:699346009|MedGen:CN517202;CLNDN=Hereditary_cancer-predisposing_syndrome|not_provided;CLNHGVS=NC_000009.12:g.21971226A>G;CLNREVSTAT=criteria_provided,_multiple_submitters,_no_conflicts;CLNSIG=Likely_benign;CLNVC=single_nucleotide_variant;CLNVCSO=SO:0001483;GENEINFO=CDKN2A:1029;M…
9	35738520	509015	G	A	.	.	AF_EXAC=0.00019;AF_TGP=0.00100;ALLELEID=503149;CLNDISDB=Human_Phenotype_Ontology:HP:0001258,Human_Phenotype_Ontology:HP:0007062,Human_Phenotype_Ontology:HP:0007124,Human_Phenotype_Ontology:HP:0007216,MedGen:C0037772|MedGen:CN169374;CLNDN=Spastic_paraplegia|not_specified;CLNHGVS=NC_000009.12:g.35738520G>A;CLNREVSTAT=criteria_provided,_conflicting_interpretations;CLNSIG=Conflicting_interpretations_…
9	35792191	1280206	C	T	.	.	ALLELEID=1270070;CLNDISDB=MedGen:CN517202;CLNDN=not_provided;CLNHGVS=NC_000009.12:g.35792191C>T;CLNREVSTAT=criteria_provided,_single_submitter;CLNSIG=Benign;CLNVC=single_nucleotide_variant;CLNVCSO=SO:0001483;GENEINFO=NPR2:4882;MC=SO:0001623|5_prime_UTR_variant;ORIGIN=1;ANN=T|missense_variant|MODERATE|NPR2:ENST00000342694.7:313:700:uORF|NPR2:ENST00000342694.7:313:700:uORF|transcript|NPR2:ENST00000…
9	36840330	1226046	C	T	.	.	ALLELEID=1214728;CLNDISDB=MedGen:CN517202;CLNDN=not_provided;CLNHGVS=NC_000009.12:g.36840330C>T;CLNREVSTAT=criteria_provided,_single_submitter;CLNSIG=Benign;CLNVC=single_nucleotide_variant;CLNVCSO=SO:0001483;GENEINFO=PAX5:5079;MC=SO:0001619|non-coding_transcript_variant,SO:0001624|3_prime_UTR_variant;ORIGIN=1;ANN=T|missense_variant|MODERATE|PAX5:ENST00000358127.9:1501:1747:dORF|PAX5:ENST000003581…
9	36840449	1254811	G	A	.	.	ALLELEID=1244744;CLNDISDB=MedGen:CN517202;CLNDN=not_provided;CLNHGVS=NC_000009.12:g.36840449G>A;CLNREVSTAT=criteria_provided,_single_submitter;CLNSIG=Likely_benign;CLNVC=single_nucleotide_variant;CLNVCSO=SO:0001483;GENEINFO=PAX5:5079;MC=SO:0001619|non-coding_transcript_variant,SO:0001624|3_prime_UTR_variant;ORIGIN=1;ANN=A|synonymous_variant|LOW|PAX5:ENST00000358127.9:1501:1747:dORF|PAX5:ENST00000…
9	69073008	1222153	C	T	.	.	ALLELEID=1213715;CLNDISDB=MedGen:CN517202;CLNDN=not_provided;CLNHGVS=NC_000009.12:g.69073008C>T;CLNREVSTAT=criteria_provided,_single_submitter;CLNSIG=Benign;CLNVC=single_nucleotide_variant;CLNVCSO=SO:0001483;GENEINFO=FXN:2395;MC=SO:0001624|3_prime_UTR_variant;ORIGIN=1;ANN=T|missense_variant|MODERATE|FXN:ENST00000484259.3:796:976:dORF|FXN:ENST00000484259.3:796:976:dORF|transcript|FXN:ENST000004842…
9	95506816	676867	G	A	.	.	AF_TGP=0.00978;ALLELEID=664475;CLNDISDB=MedGen:CN517202;CLNDN=not_provided;CLNHGVS=NC_000009.12:g.95506816G>A;CLNREVSTAT=criteria_provided,_single_submitter;CLNSIG=Likely_benign;CLNVC=single_nucleotide_variant;CLNVCSO=SO:0001483;GENEINFO=PTCH1:5727;MC=SO:0001627|intron_variant;ORIGIN=1;RS=145922731;ANN=A|missense_variant|MODERATE|ENSG00000271155:ENST00000604104.1:533:899:noncoding|ENSG00000271155…
9	128254537	1327359	C	T	.	.	ALLELEID=1317872;CLNDISDB=MedGen:CN517202;CLNDN=not_provided;CLNHGVS=NC_000009.12:g.128254537C>T;CLNREVSTAT=criteria_provided,_single_submitter;CLNSIG=Likely_benign;CLNVC=single_nucleotide_variant;CLNVCSO=SO:0001483;GENEINFO=DNM1:1759;MC=SO:0001624|3_prime_UTR_variant,SO:0001627|intron_variant;ORIGIN=1;ANN=T|missense_variant|MODERATE|DNM1:ENST00000627543.2:3571:4270:dORF|DNM1:ENST00000627543.2:35…
9	128254563	1214508	G	A	.	.	ALLELEID=1204492;CLNDISDB=MedGen:CN517202;CLNDN=not_provided;CLNHGVS=NC_000009.12:g.128254563G>A;CLNREVSTAT=criteria_provided,_single_submitter;CLNSIG=Likely_benign;CLNVC=single_nucleotide_variant;CLNVCSO=SO:0001483;GENEINFO=DNM1:1759;MC=SO:0001624|3_prime_UTR_variant,SO:0001627|intron_variant;ORIGIN=1;ANN=A|missense_variant|MODERATE|DNM1:ENST00000627543.2:3571:4270:dORF|DNM1:ENST00000627543.2:35…
9	128254652	588096	A	G	.	.	ALLELEID=579574;CLNDISDB=MedGen:C2711754;CLNDN=History_of_neurodevelopmental_disorder;CLNHGVS=NC_000009.12:g.128254652A>G;CLNREVSTAT=criteria_provided,_single_submitter;CLNSIG=Uncertain_significance;CLNVC=single_nucleotide_variant;CLNVCSO=SO:0001483;GENEINFO=DNM1:1759;MC=SO:0001574|splice_acceptor_variant,SO:0001624|3_prime_UTR_variant;ORIGIN=1;RS=1564358627;ANN=G|synonymous_variant|LOW|DNM1:ENST…
9	128254720	804751	T	A	.	.	AF_EXAC=0.00001;ALLELEID=793299;CLNDISDB=MedGen:CN517202;CLNDN=not_provided;CLNHGVS=NC_000009.12:g.128254720T>A;CLNREVSTAT=criteria_provided,_single_submitter;CLNSIG=Uncertain_significance;CLNVC=single_nucleotide_variant;CLNVCSO=SO:0001483;GENEINFO=DNM1:1759;MC=SO:0001624|3_prime_UTR_variant;ORIGIN=1;RS=766139015;ANN=A|missense_variant|MODERATE|DNM1:ENST00000627543.2:3571:4270:dORF|DNM1:ENST00000…
9	128254733	389216	C	T	.	.	ALLELEID=370608;CLNDISDB=MedGen:CN169374;CLNDN=not_specified;CLNHGVS=NC_000009.12:g.128254733C>T;CLNREVSTAT=criteria_provided,_single_submitter;CLNSIG=Likely_benign;CLNVC=single_nucleotide_variant;CLNVCSO=SO:0001483;GENEINFO=DNM1:1759;MC=SO:0001624|3_prime_UTR_variant;ORIGIN=1;RS=1057523362;ANN=T|synonymous_variant|LOW|DNM1:ENST00000627543.2:3571:4270:dORF|DNM1:ENST00000627543.2:3571:4270:dORF|tr…
9	130681718	1277097	C	T	.	.	ALLELEID=1266966;CLNDISDB=MedGen:CN517202;CLNDN=not_provided;CLNHGVS=NC_000009.12:g.130681718C>T;CLNREVSTAT=criteria_provided,_single_submitter;CLNSIG=Benign;CLNVC=single_nucleotide_variant;CLNVCSO=SO:0001483;GENEINFO=PRDM12:59335;MC=SO:0001624|3_prime_UTR_variant;ORIGIN=1;ANN=T|missense_variant|MODERATE|PRDM12:ENST00000253008.3:792:1710:odORF|PRDM12:ENST00000253008.3:792:1710:odORF|transcript|PR…
9	130681720	1189759	C	T	.	.	ALLELEID=1180523;CLNDISDB=MedGen:CN517202;CLNDN=not_provided;CLNHGVS=NC_000009.12:g.130681720C>T;CLNREVSTAT=criteria_provided,_single_submitter;CLNSIG=Likely_benign;CLNVC=single_nucleotide_variant;CLNVCSO=SO:0001483;GENEINFO=PRDM12:59335;MC=SO:0001624|3_prime_UTR_variant;ORIGIN=1;ANN=T|missense_variant|MODERATE|PRDM12:ENST00000253008.3:792:1710:odORF|PRDM12:ENST00000253008.3:792:1710:odORF|transc…
9	130681721	1228883	C	G	.	.	ALLELEID=1221435;CLNDISDB=MedGen:CN517202;CLNDN=not_provided;CLNHGVS=NC_000009.12:g.130681721C>G;CLNREVSTAT=criteria_provided,_single_submitter;CLNSIG=Benign;CLNVC=single_nucleotide_variant;CLNVCSO=SO:0001483;GENEINFO=PRDM12:59335;MC=SO:0001624|3_prime_UTR_variant;ORIGIN=1;ANN=G|missense_variant|MODERATE|PRDM12:ENST00000253008.3:792:1710:odORF|PRDM12:ENST00000253008.3:792:1710:odORF|transcript|PR…
9	130681735	1293991	G	A	.	.	ALLELEID=1283790;CLNDISDB=MedGen:CN517202;CLNDN=not_provided;CLNHGVS=NC_000009.12:g.130681735G>A;CLNREVSTAT=criteria_provided,_single_submitter;CLNSIG=Benign;CLNVC=single_nucleotide_variant;CLNVCSO=SO:0001483;GENEINFO=PRDM12:59335;MC=SO:0001624|3_prime_UTR_variant;ORIGIN=1;ANN=A|missense_variant|MODERATE|PRDM12:ENST00000253008.3:792:1710:odORF|PRDM12:ENST00000253008.3:792:1710:odORF|transcript|PR…
10	28535556	1286356	T	C	.	.	ALLELEID=1276193;CLNDISDB=MedGen:CN517202;CLNDN=not_provided;CLNHGVS=NC_000010.11:g.28535556T>C;CLNREVSTAT=criteria_provided,_single_submitter;CLNSIG=Benign;CLNVC=single_nucleotide_variant;CLNVCSO=SO:0001483;GENEINFO=WAC:51322;MC=SO:0001627|intron_variant;ORIGIN=1;ANN=C|synonymous_variant|LOW|WAC:ENST00000651598.1:285:792:ouORF|WAC:ENST00000651598.1:285:792:ouORF|transcript|WAC:ENST00000651598.1:…
10	49532975	1216402	C	G	.	.	ALLELEID=1206382;CLNDISDB=MedGen:CN517202;CLNDN=not_provided;CLNHGVS=NC_000010.11:g.49532975C>G;CLNREVSTAT=criteria_provided,_single_submitter;CLNSIG=Likely_benign;CLNVC=single_nucleotide_variant;CLNVCSO=SO:0001483;GENEINFO=ERCC6:2074|ERCC6-PGBD3:101243544;MC=SO:0001574|splice_acceptor_variant,SO:0001623|5_prime_UTR_variant;ORIGIN=1;ANN=G|missense_variant|MODERATE|ERCC6:ENST00000355832.10:56:425:…
10	49538969	300097	C	T	.	.	AF_TGP=0.00180;ALLELEID=322340;CLNDISDB=MONDO:MONDO:0008955,MedGen:C0220722,OMIM:214150|MONDO:MONDO:0013409,MedGen:C3151063,OMIM:613761|MONDO:MONDO:0019570,MedGen:C0751038,OMIM:133540,Orphanet:ORPHA90322;CLNDN=Cerebrooculofacioskeletal_syndrome_1|Age-related_macular_degeneration_5|Cockayne_syndrome_B;CLNHGVS=NC_000010.11:g.49538969C>T;CLNREVSTAT=criteria_provided,_conflicting_interpretations;CLNS…
10	49538979	877919	C	T	.	.	ALLELEID=865953;CLNDISDB=MONDO:MONDO:0008955,MedGen:C0220722,OMIM:214150|MONDO:MONDO:0013409,MedGen:C3151063,OMIM:613761|MONDO:MONDO:0019570,MedGen:C0751038,OMIM:133540,Orphanet:ORPHA90322;CLNDN=Cerebrooculofacioskeletal_syndrome_1|Age-related_macular_degeneration_5|Cockayne_syndrome_B;CLNHGVS=NC_000010.11:g.49538979C>T;CLNREVSTAT=criteria_provided,_single_submitter;CLNSIG=Uncertain_significance;…
10	49538999	300098	C	T	.	.	ALLELEID=322344;CLNDISDB=MONDO:MONDO:0008955,MedGen:C0220722,OMIM:214150|MONDO:MONDO:0013409,MedGen:C3151063,OMIM:613761|MONDO:MONDO:0019570,MedGen:C0751038,OMIM:133540,Orphanet:ORPHA90322;CLNDN=Cerebrooculofacioskeletal_syndrome_1|Age-related_macular_degeneration_5|Cockayne_syndrome_B;CLNHGVS=NC_000010.11:g.49538999C>T;CLNREVSTAT=criteria_provided,_single_submitter;CLNSIG=Uncertain_significance;…
10	49539012	878085	C	T	.	.	ALLELEID=865954;CLNDISDB=MONDO:MONDO:0008955,MedGen:C0220722,OMIM:214150|MONDO:MONDO:0013409,MedGen:C3151063,OMIM:613761|MONDO:MONDO:0019570,MedGen:C0751038,OMIM:133540,Orphanet:ORPHA90322;CLNDN=Cerebrooculofacioskeletal_syndrome_1|Age-related_macular_degeneration_5|Cockayne_syndrome_B;CLNHGVS=NC_000010.11:g.49539012C>T;CLNREVSTAT=criteria_provided,_single_submitter;CLNSIG=Uncertain_significance;…
10	49539025	300099	C	A	.	.	AF_TGP=0.04113;ALLELEID=321588;CLNDISDB=Human_Phenotype_Ontology:HP:0000608,Human_Phenotype_Ontology:HP:0007694,MONDO:MONDO:0003004,MedGen:C0024437,SNOMED_CT:422338006|MONDO:MONDO:0008926,MedGen:CN239231,OMIM:PS214150,Orphanet:ORPHA1466,SNOMED_CT:41283003|MONDO:MONDO:0016006,MedGen:C0009207,Orphanet:ORPHA191,SNOMED_CT:21086008|MedGen:CN517202;CLNDN=Macular_degeneration|COFS_syndrome|Cockayne_synd…
10	49539030	300100	C	T	.	.	ALLELEID=310460;CLNDISDB=MONDO:MONDO:0008955,MedGen:C0220722,OMIM:214150|MONDO:MONDO:0013409,MedGen:C3151063,OMIM:613761|MONDO:MONDO:0019570,MedGen:C0751038,OMIM:133540,Orphanet:ORPHA90322;CLNDN=Cerebrooculofacioskeletal_syndrome_1|Age-related_macular_degeneration_5|Cockayne_syndrome_B;CLNHGVS=NC_000010.11:g.49539030C>T;CLNREVSTAT=criteria_provided,_single_submitter;CLNSIG=Uncertain_significance;…
10	49539034	300101	G	T	.	.	AF_TGP=0.12480;ALLELEID=310463;CLNDISDB=Human_Phenotype_Ontology:HP:0000608,Human_Phenotype_Ontology:HP:0007694,MONDO:MONDO:0003004,MedGen:C0024437,SNOMED_CT:422338006|MONDO:MONDO:0008926,MedGen:CN239231,OMIM:PS214150,Orphanet:ORPHA1466,SNOMED_CT:41283003|MONDO:MONDO:0016006,MedGen:C0009207,Orphanet:ORPHA191,SNOMED_CT:21086008|MedGen:CN517202;CLNDN=Macular_degeneration|COFS_syndrome|Cockayne_synd…
10	49539047	300102	T	C	.	.	ALLELEID=315584;CLNDISDB=MONDO:MONDO:0008955,MedGen:C0220722,OMIM:214150|MONDO:MONDO:0013409,MedGen:C3151063,OMIM:613761|MONDO:MONDO:0019570,MedGen:C0751038,OMIM:133540,Orphanet:ORPHA90322;CLNDN=Cerebrooculofacioskeletal_syndrome_1|Age-related_macular_degeneration_5|Cockayne_syndrome_B;CLNHGVS=NC_000010.11:g.49539047T>C;CLNREVSTAT=criteria_provided,_single_submitter;CLNSIG=Uncertain_significance;…
10	49539054	300103	T	C	.	.	ALLELEID=321589;CLNDISDB=MONDO:MONDO:0008955,MedGen:C0220722,OMIM:214150|MONDO:MONDO:0013409,MedGen:C3151063,OMIM:613761|MONDO:MONDO:0019570,MedGen:C0751038,OMIM:133540,Orphanet:ORPHA90322;CLNDN=Cerebrooculofacioskeletal_syndrome_1|Age-related_macular_degeneration_5|Cockayne_syndrome_B;CLNHGVS=NC_000010.11:g.49539054T>C;CLNREVSTAT=criteria_provided,_single_submitter;CLNSIG=Uncertain_significance;…
10	58385498	1318234	A	G	.	.	ALLELEID=1308019;CLNDISDB=MedGen:CN517202;CLNDN=not_provided;CLNHGVS=NC_000010.11:g.58385498A>G;CLNREVSTAT=criteria_provided,_single_submitter;CLNSIG=Likely_benign;CLNVC=single_nucleotide_variant;CLNVCSO=SO:0001483;GENEINFO=TFAM:7019;MC=SO:0001619|non-coding_transcript_variant,SO:0001623|5_prime_UTR_variant;ORIGIN=1;ANN=G|synonymous_variant|LOW|TFAM:ENST00000487519.6:24:324:ouORF|TFAM:ENST0000048…
10	74826685	300851	A	AGCGGTG	.	.	ALLELEID=316391;CLNDISDB=MedGen:CN239406;CLNDN=KAT6B-Related_Spectrum_Disorders;CLNHGVS=NC_000010.11:g.74826690_74826695dup;CLNREVSTAT=criteria_provided,_single_submitter;CLNSIG=Uncertain_significance;CLNVC=Duplication;CLNVCSO=SO:1000035;CLNVI=Illumina_Laboratory_Services,Illumina:634337;GENEINFO=KAT6B:23522;MC=SO:0001623|5_prime_UTR_variant,SO:0001627|intron_variant;ORIGIN=1;RS=886047239;ANN=AGC…
10	87051546	301386	T	C	.	.	ALLELEID=323676;CLNDISDB=MONDO:MONDO:0011717,MedGen:C1847555,OMIM:606762,Orphanet:ORPHA35878;CLNDN=Hyperinsulinism-hyperammonemia_syndrome;CLNHGVS=NC_000010.11:g.87051546T>C;CLNREVSTAT=criteria_provided,_single_submitter;CLNSIG=Uncertain_significance;CLNVC=single_nucleotide_variant;CLNVCSO=SO:0001483;CLNVI=Illumina_Laboratory_Services,Illumina:680458;GENEINFO=GLUD1:2746;MC=SO:0001624|3_prime_UTR_…
10	87051687	301387	A	C	.	.	ALLELEID=317075;CLNDISDB=MONDO:MONDO:0011717,MedGen:C1847555,OMIM:606762,Orphanet:ORPHA35878;CLNDN=Hyperinsulinism-hyperammonemia_syndrome;CLNHGVS=NC_000010.11:g.87051687A>C;CLNREVSTAT=criteria_provided,_single_submitter;CLNSIG=Uncertain_significance;CLNVC=single_nucleotide_variant;CLNVCSO=SO:0001483;CLNVI=Illumina_Laboratory_Services,Illumina:224323;GENEINFO=GLUD1:2746;MC=SO:0001624|3_prime_UTR_…
10	87051687	301388	A	G	.	.	ALLELEID=311493;CLNDISDB=MONDO:MONDO:0011717,MedGen:C1847555,OMIM:606762,Orphanet:ORPHA35878;CLNDN=Hyperinsulinism-hyperammonemia_syndrome;CLNHGVS=NC_000010.11:g.87051687A>G;CLNREVSTAT=criteria_provided,_single_submitter;CLNSIG=Uncertain_significance;CLNVC=single_nucleotide_variant;CLNVCSO=SO:0001483;CLNVI=Illumina_Laboratory_Services,Illumina:682498;GENEINFO=GLUD1:2746;MC=SO:0001624|3_prime_UTR_…
10	100827817	1224267	T	C	.	.	ALLELEID=1213370;CLNDISDB=MedGen:CN517202;CLNDN=not_provided;CLNHGVS=NC_000010.11:g.100827817T>C;CLNREVSTAT=criteria_provided,_single_submitter;CLNSIG=Benign;CLNVC=single_nucleotide_variant;CLNVCSO=SO:0001483;GENEINFO=PAX2:5076;MC=SO:0001624|3_prime_UTR_variant;ORIGIN=1;ANN=C|missense_variant|MODERATE|PAX2:ENST00000355243.8:1965:2361:dORF|PAX2:ENST00000355243.8:1965:2361:dORF|transcript|PAX2:ENST…
10	100827842	1192969	C	A	.	.	ALLELEID=1184309;CLNDISDB=MedGen:CN517202;CLNDN=not_provided;CLNHGVS=NC_000010.11:g.100827842C>A;CLNREVSTAT=criteria_provided,_single_submitter;CLNSIG=Likely_benign;CLNVC=single_nucleotide_variant;CLNVCSO=SO:0001483;GENEINFO=PAX2:5076;MC=SO:0001624|3_prime_UTR_variant;ORIGIN=1;ANN=A|synonymous_variant|LOW|PAX2:ENST00000355243.8:1965:2361:dORF|PAX2:ENST00000355243.8:1965:2361:dORF|transcript|PAX2:…
10	100827843	1288961	G	A	.	.	ALLELEID=1278791;CLNDISDB=MedGen:CN517202;CLNDN=not_provided;CLNHGVS=NC_000010.11:g.100827843G>A;CLNREVSTAT=criteria_provided,_single_submitter;CLNSIG=Benign;CLNVC=single_nucleotide_variant;CLNVCSO=SO:0001483;GENEINFO=PAX2:5076;MC=SO:0001624|3_prime_UTR_variant;ORIGIN=1;ANN=A|missense_variant|MODERATE|PAX2:ENST00000355243.8:1965:2361:dORF|PAX2:ENST00000355243.8:1965:2361:dORF|transcript|PAX2:ENST…
10	102631528	298588	C	T	.	.	AF_TGP=0.24581;ALLELEID=319861;CLNDISDB=Human_Phenotype_Ontology:HP:0002885,MONDO:MONDO:0007959,MeSH:D008527,MedGen:C0025149,OMIM:155255,Orphanet:ORPHA616;CLNDN=Medulloblastoma;CLNHGVS=NC_000010.11:g.102631528C>T;CLNREVSTAT=criteria_provided,_single_submitter;CLNSIG=Benign;CLNVC=single_nucleotide_variant;CLNVCSO=SO:0001483;CLNVI=Illumina_Laboratory_Services,Illumina:48816;GENEINFO=SUFU:51684;MC=S…
10	102631544	298589	C	T	.	.	ALLELEID=309291;CLNDISDB=Human_Phenotype_Ontology:HP:0002885,MONDO:MONDO:0007959,MeSH:D008527,MedGen:C0025149,OMIM:155255,Orphanet:ORPHA616;CLNDN=Medulloblastoma;CLNHGVS=NC_000010.11:g.102631544C>T;CLNREVSTAT=criteria_provided,_single_submitter;CLNSIG=Uncertain_significance;CLNVC=single_nucleotide_variant;CLNVCSO=SO:0001483;CLNVI=Illumina_Laboratory_Services,Illumina:551599;GENEINFO=SUFU:51684;MC…
10	102631606	298590	C	T	.	.	ALLELEID=320438;CLNDISDB=Human_Phenotype_Ontology:HP:0002885,MONDO:MONDO:0007959,MeSH:D008527,MedGen:C0025149,OMIM:155255,Orphanet:ORPHA616;CLNDN=Medulloblastoma;CLNHGVS=NC_000010.11:g.102631606C>T;CLNREVSTAT=criteria_provided,_single_submitter;CLNSIG=Uncertain_significance;CLNVC=single_nucleotide_variant;CLNVCSO=SO:0001483;CLNVI=Illumina_Laboratory_Services,Illumina:712682;GENEINFO=SUFU:51684;MC…
10	102631788	298591	C	T	.	.	AF_TGP=0.24501;ALLELEID=320442;CLNDISDB=Human_Phenotype_Ontology:HP:0002885,MONDO:MONDO:0007959,MeSH:D008527,MedGen:C0025149,OMIM:155255,Orphanet:ORPHA616;CLNDN=Medulloblastoma;CLNHGVS=NC_000010.11:g.102631788C>T;CLNREVSTAT=criteria_provided,_single_submitter;CLNSIG=Benign;CLNVC=single_nucleotide_variant;CLNVCSO=SO:0001483;CLNVI=Illumina_Laboratory_Services,Illumina:48833;GENEINFO=SUFU:51684;MC=S…
10	125823033	299196	C	A	.	.	AF_TGP=0.01258;ALLELEID=314572;CLNDISDB=MONDO:MONDO:0009902,MedGen:C0162530,OMIM:263700,Orphanet:ORPHA79277;CLNDN=Congenital_erythropoietic_porphyria;CLNHGVS=NC_000010.11:g.125823033C>A;CLNREVSTAT=criteria_provided,_single_submitter;CLNSIG=Likely_benign;CLNVC=single_nucleotide_variant;CLNVCSO=SO:0001483;CLNVI=Illumina_Laboratory_Services,Illumina:672755;GENEINFO=UROS:7390;MC=SO:0001619|non-coding…
10	125823136	880399	G	T	.	.	ALLELEID=865592;CLNDISDB=MONDO:MONDO:0009902,MedGen:C0162530,OMIM:263700,Orphanet:ORPHA79277;CLNDN=Congenital_erythropoietic_porphyria;CLNHGVS=NC_000010.11:g.125823136G>T;CLNREVSTAT=criteria_provided,_single_submitter;CLNSIG=Uncertain_significance;CLNVC=single_nucleotide_variant;CLNVCSO=SO:0001483;CLNVI=Illumina_Laboratory_Services,Illumina:904298;GENEINFO=UROS:7390;MC=SO:0001619|non-coding_trans…
10	125823138	299197	G	A	.	.	AF_TGP=0.00899;ALLELEID=314573;CLNDISDB=MONDO:MONDO:0009902,MedGen:C0162530,OMIM:263700,Orphanet:ORPHA79277;CLNDN=Congenital_erythropoietic_porphyria;CLNHGVS=NC_000010.11:g.125823138G>A;CLNREVSTAT=criteria_provided,_single_submitter;CLNSIG=Benign;CLNVC=single_nucleotide_variant;CLNVCSO=SO:0001483;CLNVI=Illumina_Laboratory_Services,Illumina:301388;GENEINFO=UROS:7390;MC=SO:0001619|non-coding_transc…
10	125823187	299198	C	T	.	.	AF_TGP=0.37320;ALLELEID=321178;CLNDISDB=MONDO:MONDO:0009902,MedGen:C0162530,OMIM:263700,Orphanet:ORPHA79277;CLNDN=Congenital_erythropoietic_porphyria;CLNHGVS=NC_000010.11:g.125823187C>T;CLNREVSTAT=criteria_provided,_single_submitter;CLNSIG=Benign;CLNVC=single_nucleotide_variant;CLNVCSO=SO:0001483;CLNVI=Illumina_Laboratory_Services,Illumina:6626;GENEINFO=UROS:7390;MC=SO:0001619|non-coding_transcri…
10	125823197	880400	G	T	.	.	ALLELEID=865593;CLNDISDB=MONDO:MONDO:0009902,MedGen:C0162530,OMIM:263700,Orphanet:ORPHA79277;CLNDN=Congenital_erythropoietic_porphyria;CLNHGVS=NC_000010.11:g.125823197G>T;CLNREVSTAT=criteria_provided,_single_submitter;CLNSIG=Uncertain_significance;CLNVC=single_nucleotide_variant;CLNVCSO=SO:0001483;CLNVI=Illumina_Laboratory_Services,Illumina:1342242;GENEINFO=UROS:7390;MC=SO:0001619|non-coding_tran…
10	125823205	3762	A	G	.	.	ALLELEID=18801;CLNDISDB=MONDO:MONDO:0009902,MedGen:C0162530,OMIM:263700,Orphanet:ORPHA79277;CLNDN=Congenital_erythropoietic_porphyria;CLNHGVS=NC_000010.11:g.125823205A>G;CLNREVSTAT=no_assertion_criteria_provided;CLNSIG=Pathogenic;CLNVC=single_nucleotide_variant;CLNVCSO=SO:0001483;CLNVI=OMIM_Allelic_Variant:606938.0013;GENEINFO=UROS:7390;MC=SO:0001619|non-coding_transcript_variant,SO:0001623|5_pri…
10	125823221	225268	G	T	.	.	AF_TGP=0.37939;ALLELEID=227033;CLNDISDB=MONDO:MONDO:0009902,MedGen:C0162530,OMIM:263700,Orphanet:ORPHA79277;CLNDN=Congenital_erythropoietic_porphyria;CLNHGVS=NC_000010.11:g.125823221G>T;CLNREVSTAT=criteria_provided,_single_submitter;CLNSIG=Benign;CLNVC=single_nucleotide_variant;CLNVCSO=SO:0001483;CLNVI=Illumina_Laboratory_Services,Illumina:6634;GENEINFO=UROS:7390;MC=SO:0001619|non-coding_transcri…
10	125823226	877640	G	A	.	.	ALLELEID=865594;CLNDISDB=MONDO:MONDO:0009902,MedGen:C0162530,OMIM:263700,Orphanet:ORPHA79277;CLNDN=Congenital_erythropoietic_porphyria;CLNHGVS=NC_000010.11:g.125823226G>A;CLNREVSTAT=criteria_provided,_single_submitter;CLNSIG=Uncertain_significance;CLNVC=single_nucleotide_variant;CLNVCSO=SO:0001483;CLNVI=Illumina_Laboratory_Services,Illumina:907998;GENEINFO=UROS:7390;MC=SO:0001619|non-coding_trans…
10	125823234	299199	C	T	.	.	ALLELEID=309717;CLNDISDB=MONDO:MONDO:0009902,MedGen:C0162530,OMIM:263700,Orphanet:ORPHA79277;CLNDN=Congenital_erythropoietic_porphyria;CLNHGVS=NC_000010.11:g.125823234C>T;CLNREVSTAT=criteria_provided,_single_submitter;CLNSIG=Uncertain_significance;CLNVC=single_nucleotide_variant;CLNVCSO=SO:0001483;CLNVI=Illumina_Laboratory_Services,Illumina:650303;GENEINFO=UROS:7390;MC=SO:0001619|non-coding_trans…
11	838390	1219343	A	T	.	.	ALLELEID=1209321;CLNDISDB=MedGen:CN517202;CLNDN=not_provided;CLNHGVS=NC_000011.10:g.838390A>T;CLNREVSTAT=criteria_provided,_single_submitter;CLNSIG=Likely_benign;CLNVC=single_nucleotide_variant;CLNVCSO=SO:0001483;GENEINFO=CD151:977;MC=SO:0001624|3_prime_UTR_variant;ORIGIN=1;ANN=T|missense_variant|MODERATE|CD151:ENST00000322008.9:1062:1536:dORF|CD151:ENST00000322008.9:1062:1536:dORF|transcript|CD1…
11	838419	1240610	A	G	.	.	ALLELEID=1231432;CLNDISDB=MedGen:CN517202;CLNDN=not_provided;CLNHGVS=NC_000011.10:g.838419A>G;CLNREVSTAT=criteria_provided,_single_submitter;CLNSIG=Benign;CLNVC=single_nucleotide_variant;CLNVCSO=SO:0001483;GENEINFO=CD151:977;MC=SO:0001624|3_prime_UTR_variant;ORIGIN=1;ANN=G|missense_variant|MODERATE|CD151:ENST00000322008.9:1062:1536:dORF|CD151:ENST00000322008.9:1062:1536:dORF|transcript|CD151:ENST…
11	838424	1276425	C	T	.	.	ALLELEID=1267593;CLNDISDB=MedGen:CN517202;CLNDN=not_provided;CLNHGVS=NC_000011.10:g.838424C>T;CLNREVSTAT=criteria_provided,_single_submitter;CLNSIG=Benign;CLNVC=single_nucleotide_variant;CLNVCSO=SO:0001483;GENEINFO=CD151:977;MC=SO:0001624|3_prime_UTR_variant;ORIGIN=1;ANN=T|missense_variant|MODERATE|CD151:ENST00000322008.9:1062:1536:dORF|CD151:ENST00000322008.9:1062:1536:dORF|transcript|CD151:ENST…
11	1310024	1249282	G	C	.	.	ALLELEID=1238373;CLNDISDB=MedGen:CN517202;CLNDN=not_provided;CLNHGVS=NC_000011.10:g.1310024G>C;CLNREVSTAT=criteria_provided,_single_submitter;CLNSIG=Benign;CLNVC=single_nucleotide_variant;CLNVCSO=SO:0001483;GENEINFO=TOLLIP:54472|TOLLIP-DT:255512;MC=SO:0001619|non-coding_transcript_variant;ORIGIN=1;ANN=C|missense_variant|MODERATE|TOLLIP-DT:ENST00000530897.1:23:314:noncoding|TOLLIP-DT:ENST000005308…
11	9807994	658401	A	G	.	.	ALLELEID=652149;CLNDISDB=MONDO:MONDO:0018995,MedGen:C4082197,Orphanet:ORPHA64749,SNOMED_CT:715795005;CLNDN=Charcot-Marie-Tooth_disease_type_4;CLNHGVS=NC_000011.10:g.9807994A>G;CLNREVSTAT=criteria_provided,_single_submitter;CLNSIG=Uncertain_significance;CLNVC=single_nucleotide_variant;CLNVCSO=SO:0001483;GENEINFO=SBF2:81846|SBF2-AS1:283104;MC=SO:0001619|non-coding_transcript_variant,SO:0001627|intr…
11	45804395	1283904	G	A	.	.	ALLELEID=1272463;CLNDISDB=MedGen:CN517202;CLNDN=not_provided;CLNHGVS=NC_000011.10:g.45804395G>A;CLNREVSTAT=criteria_provided,_single_submitter;CLNSIG=Benign;CLNVC=single_nucleotide_variant;CLNVCSO=SO:0001483;GENEINFO=SLC35C1:55343;MC=SO:0001623|5_prime_UTR_variant;ORIGIN=1;ANN=A|missense_variant|MODERATE|SLC35C1:ENST00000442528.2:206:458:uORF|SLC35C1:ENST00000442528.2:206:458:uORF|transcript|SLC3…
11	45805409	304729	C	T	.	.	ALLELEID=327675;CLNDISDB=MONDO:MONDO:0009953,MedGen:C0398739,OMIM:266265,Orphanet:ORPHA99843;CLNDN=Leukocyte_adhesion_deficiency_type_II;CLNHGVS=NC_000011.10:g.45805409C>T;CLNREVSTAT=criteria_provided,_single_submitter;CLNSIG=Uncertain_significance;CLNVC=single_nucleotide_variant;CLNVCSO=SO:0001483;CLNVI=Illumina_Laboratory_Services,Illumina:709994;GENEINFO=SLC35C1:55343;MC=SO:0001623|5_prime_UTR…
11	45805490	304730	T	C	.	.	ALLELEID=327679;CLNDISDB=MONDO:MONDO:0009953,MedGen:C0398739,OMIM:266265,Orphanet:ORPHA99843;CLNDN=Leukocyte_adhesion_deficiency_type_II;CLNHGVS=NC_000011.10:g.45805490T>C;CLNREVSTAT=criteria_provided,_single_submitter;CLNSIG=Uncertain_significance;CLNVC=single_nucleotide_variant;CLNVCSO=SO:0001483;CLNVI=Illumina_Laboratory_Services,Illumina:716370;GENEINFO=SLC35C1:55343;MC=SO:0001623|5_prime_UTR…
11	45805499	304731	G	C	.	.	AF_TGP=0.14657;ALLELEID=326715;CLNDISDB=MONDO:MONDO:0009953,MedGen:C0398739,OMIM:266265,Orphanet:ORPHA99843|MedGen:CN517202;CLNDN=Leukocyte_adhesion_deficiency_type_II|not_provided;CLNHGVS=NC_000011.10:g.45805499G>C;CLNREVSTAT=criteria_provided,_multiple_submitters,_no_conflicts;CLNSIG=Benign;CLNVC=single_nucleotide_variant;CLNVCSO=SO:0001483;CLNVI=Illumina_Laboratory_Services,Illumina:67653;GENE…
11	45805515	878548	C	G	.	.	ALLELEID=868007;CLNDISDB=MONDO:MONDO:0009953,MedGen:C0398739,OMIM:266265,Orphanet:ORPHA99843;CLNDN=Leukocyte_adhesion_deficiency_type_II;CLNHGVS=NC_000011.10:g.45805515C>G;CLNREVSTAT=criteria_provided,_single_submitter;CLNSIG=Uncertain_significance;CLNVC=single_nucleotide_variant;CLNVCSO=SO:0001483;CLNVI=Illumina_Laboratory_Services,Illumina:601101;GENEINFO=SLC35C1:55343;MC=SO:0001623|5_prime_UTR…
11	45805568	304732	T	G	.	.	ALLELEID=326718;CLNDISDB=MONDO:MONDO:0009953,MedGen:C0398739,OMIM:266265,Orphanet:ORPHA99843;CLNDN=Leukocyte_adhesion_deficiency_type_II;CLNHGVS=NC_000011.10:g.45805568T>G;CLNREVSTAT=criteria_provided,_single_submitter;CLNSIG=Uncertain_significance;CLNVC=single_nucleotide_variant;CLNVCSO=SO:0001483;CLNVI=Illumina_Laboratory_Services,Illumina:637136;GENEINFO=SLC35C1:55343;MC=SO:0001623|5_prime_UTR…
11	45805584	304733	G	C	.	.	AF_TGP=0.00040;ALLELEID=326719;CLNDISDB=MONDO:MONDO:0009953,MedGen:C0398739,OMIM:266265,Orphanet:ORPHA99843;CLNDN=Leukocyte_adhesion_deficiency_type_II;CLNHGVS=NC_000011.10:g.45805584G>C;CLNREVSTAT=criteria_provided,_single_submitter;CLNSIG=Uncertain_significance;CLNVC=single_nucleotide_variant;CLNVCSO=SO:0001483;CLNVI=Illumina_Laboratory_Services,Illumina:810719;GENEINFO=SLC35C1:55343;MC=SO:0001…
11	47408638	512793	G	C	.	.	AF_TGP=0.00040;ALLELEID=503276;CLNDISDB=MedGen:CN169374;CLNDN=not_specified;CLNHGVS=NC_000011.10:g.47408638G>C;CLNREVSTAT=criteria_provided,_single_submitter;CLNSIG=Likely_benign;CLNVC=single_nucleotide_variant;CLNVCSO=SO:0001483;GENEINFO=SLC39A13:91252;MC=SO:0001623|5_prime_UTR_variant;ORIGIN=1;RS=538845170;ANN=C|missense_variant|MODERATE|SLC39A13:ENST00000531974.5:39:507:ouORF|SLC39A13:ENST0000…
11	47408639	390363	G	T	.	.	AF_TGP=0.00739;ALLELEID=371468;CLNDISDB=MedGen:CN169374;CLNDN=not_specified;CLNHGVS=NC_000011.10:g.47408639G>T;CLNREVSTAT=criteria_provided,_single_submitter;CLNSIG=Likely_benign;CLNVC=single_nucleotide_variant;CLNVCSO=SO:0001483;GENEINFO=SLC39A13:91252;MC=SO:0001623|5_prime_UTR_variant;ORIGIN=1;RS=552060646;ANN=T|synonymous_variant|LOW|SLC39A13:ENST00000531974.5:39:507:ouORF|SLC39A13:ENST0000053…
11	47408641	517012	T	TCGC	.	.	ALLELEID=503837;CLNDISDB=MedGen:CN517202;CLNDN=not_provided;CLNHGVS=NC_000011.10:g.47408642CGC[7];CLNREVSTAT=criteria_provided,_single_submitter;CLNSIG=Benign;CLNVC=Microsatellite;CLNVCSO=SO:0000289;GENEINFO=SLC39A13:91252;MC=SO:0001623|5_prime_UTR_variant;ORIGIN=1;RS=551004316;ANN=TCGC|disruptive_inframe_insertion&splice_region_variant|MODERATE|SLC39A13:ENST00000531974.5:39:507:ouORF|SLC39A13:EN…
11	47414480	1498059	G	A	.	.	ALLELEID=1372699;CLNDISDB=MONDO:MONDO:0012873,MedGen:C2676510,OMIM:612350,Orphanet:ORPHA157965;CLNDN=Spondylocheirodysplasia,_Ehlers-Danlos_syndrome-like;CLNHGVS=NC_000011.10:g.47414480G>A;CLNREVSTAT=criteria_provided,_single_submitter;CLNSIG=Uncertain_significance;CLNVC=single_nucleotide_variant;CLNVCSO=SO:0001483;GENEINFO=SLC39A13:91252;MC=SO:0001627|intron_variant;ORIGIN=1;ANN=A|missense_varia…
11	47414481	284085	C	T	.	.	AF_EXAC=0.00024;ALLELEID=268322;CLNDISDB=MONDO:MONDO:0012873,MedGen:C2676510,OMIM:612350,Orphanet:ORPHA157965|MedGen:CN517202;CLNDN=Spondylocheirodysplasia,_Ehlers-Danlos_syndrome-like|not_provided;CLNHGVS=NC_000011.10:g.47414481C>T;CLNREVSTAT=criteria_provided,_conflicting_interpretations;CLNSIG=Conflicting_interpretations_of_pathogenicity;CLNSIGCONF=Uncertain_significance(2)|_Likely_benign(1);C…
11	47414483	506982	C	T	.	.	AF_EXAC=0.00009;ALLELEID=503856;CLNDISDB=MedGen:CN169374;CLNDN=not_specified;CLNHGVS=NC_000011.10:g.47414483C>T;CLNREVSTAT=criteria_provided,_single_submitter;CLNSIG=Likely_benign;CLNVC=single_nucleotide_variant;CLNVCSO=SO:0001483;GENEINFO=SLC39A13:91252;MC=SO:0001627|intron_variant;ORIGIN=1;RS=572017658;ANN=T|missense_variant|MODERATE|SLC39A13:ENST00000524928.1:1502:1778:dORF|SLC39A13:ENST000005…
11	61362081	305048	A	C	.	.	AF_TGP=0.00359;ALLELEID=314352;CLNDISDB=Human_Phenotype_Ontology:HP:0002335,Human_Phenotype_Ontology:HP:0007125,MONDO:MONDO:0018772,MedGen:C0431399,OMIM:PS213300,Orphanet:ORPHA475,SNOMED_CT:253175003,SNOMED_CT:716997004;CLNDN=Joubert_syndrome;CLNHGVS=NC_000011.10:g.61362081A>C;CLNREVSTAT=criteria_provided,_single_submitter;CLNSIG=Uncertain_significance;CLNVC=single_nucleotide_variant;CLNVCSO=SO:0…
11	61362210	305049	A	C	.	.	ALLELEID=328108;CLNDISDB=Human_Phenotype_Ontology:HP:0002335,Human_Phenotype_Ontology:HP:0007125,MONDO:MONDO:0018772,MedGen:C0431399,OMIM:PS213300,Orphanet:ORPHA475,SNOMED_CT:253175003,SNOMED_CT:716997004;CLNDN=Joubert_syndrome;CLNHGVS=NC_000011.10:g.61362210A>C;CLNREVSTAT=criteria_provided,_single_submitter;CLNSIG=Uncertain_significance;CLNVC=single_nucleotide_variant;CLNVCSO=SO:0001483;CLNVI=Il…
11	61362252	305050	A	G	.	.	AF_TGP=0.06150;ALLELEID=328109;CLNDISDB=Human_Phenotype_Ontology:HP:0002335,Human_Phenotype_Ontology:HP:0007125,MONDO:MONDO:0018772,MedGen:C0431399,OMIM:PS213300,Orphanet:ORPHA475,SNOMED_CT:253175003,SNOMED_CT:716997004;CLNDN=Joubert_syndrome;CLNHGVS=NC_000011.10:g.61362252A>G;CLNREVSTAT=criteria_provided,_single_submitter;CLNSIG=Likely_benign;CLNVC=single_nucleotide_variant;CLNVCSO=SO:0001483;CL…
11	61362256	305051	C	A	.	.	AF_TGP=0.00260;ALLELEID=328111;CLNDISDB=Human_Phenotype_Ontology:HP:0002335,Human_Phenotype_Ontology:HP:0007125,MONDO:MONDO:0018772,MedGen:C0431399,OMIM:PS213300,Orphanet:ORPHA475,SNOMED_CT:253175003,SNOMED_CT:716997004;CLNDN=Joubert_syndrome;CLNHGVS=NC_000011.10:g.61362256C>A;CLNREVSTAT=criteria_provided,_single_submitter;CLNSIG=Uncertain_significance;CLNVC=single_nucleotide_variant;CLNVCSO=SO:0…
11	61362266	305052	G	A	.	.	ALLELEID=328116;CLNDISDB=Human_Phenotype_Ontology:HP:0002335,Human_Phenotype_Ontology:HP:0007125,MONDO:MONDO:0018772,MedGen:C0431399,OMIM:PS213300,Orphanet:ORPHA475,SNOMED_CT:253175003,SNOMED_CT:716997004;CLNDN=Joubert_syndrome;CLNHGVS=NC_000011.10:g.61362266G>A;CLNREVSTAT=criteria_provided,_single_submitter;CLNSIG=Uncertain_significance;CLNVC=single_nucleotide_variant;CLNVCSO=SO:0001483;CLNVI=Il…
11	61362305	305053	C	T	.	.	AF_TGP=0.00060;ALLELEID=328119;CLNDISDB=Human_Phenotype_Ontology:HP:0002335,Human_Phenotype_Ontology:HP:0007125,MONDO:MONDO:0018772,MedGen:C0431399,OMIM:PS213300,Orphanet:ORPHA475,SNOMED_CT:253175003,SNOMED_CT:716997004;CLNDN=Joubert_syndrome;CLNHGVS=NC_000011.10:g.61362305C>T;CLNREVSTAT=criteria_provided,_single_submitter;CLNSIG=Uncertain_significance;CLNVC=single_nucleotide_variant;CLNVCSO=SO:0…
11	61362321	305054	C	T	.	.	AF_TGP=0.00439;ALLELEID=328121;CLNDISDB=Human_Phenotype_Ontology:HP:0002335,Human_Phenotype_Ontology:HP:0007125,MONDO:MONDO:0018772,MedGen:C0431399,OMIM:PS213300,Orphanet:ORPHA475,SNOMED_CT:253175003,SNOMED_CT:716997004|MedGen:CN517202;CLNDN=Joubert_syndrome|not_provided;CLNHGVS=NC_000011.10:g.61362321C>T;CLNREVSTAT=criteria_provided,_conflicting_interpretations;CLNSIG=Conflicting_interpretations…
11	61362334	305055	C	G	.	.	AF_TGP=0.00359;ALLELEID=314353;CLNDISDB=Human_Phenotype_Ontology:HP:0002335,Human_Phenotype_Ontology:HP:0007125,MONDO:MONDO:0018772,MedGen:C0431399,OMIM:PS213300,Orphanet:ORPHA475,SNOMED_CT:253175003,SNOMED_CT:716997004;CLNDN=Joubert_syndrome;CLNHGVS=NC_000011.10:g.61362334C>G;CLNREVSTAT=criteria_provided,_single_submitter;CLNSIG=Uncertain_significance;CLNVC=single_nucleotide_variant;CLNVCSO=SO:0…
11	61362391	305056	C	T	.	.	AF_TGP=0.00020;ALLELEID=320972;CLNDISDB=MONDO:MONDO:0013764,MedGen:C3280906,OMIM:614465;CLNDN=Joubert_syndrome_16;CLNHGVS=NC_000011.10:g.61362391C>T;CLNREVSTAT=criteria_provided,_single_submitter;CLNSIG=Uncertain_significance;CLNVC=single_nucleotide_variant;CLNVCSO=SO:0001483;CLNVI=Illumina_Laboratory_Services,Illumina:484227;GENEINFO=TMEM138:51524;MC=SO:0001619|non-coding_transcript_variant,SO:0…
11	61362396	305057	T	C	.	.	ALLELEID=327038;CLNDISDB=MONDO:MONDO:0013764,MedGen:C3280906,OMIM:614465;CLNDN=Joubert_syndrome_16;CLNHGVS=NC_000011.10:g.61362396T>C;CLNREVSTAT=criteria_provided,_single_submitter;CLNSIG=Uncertain_significance;CLNVC=single_nucleotide_variant;CLNVCSO=SO:0001483;CLNVI=Illumina_Laboratory_Services,Illumina:759403;GENEINFO=TMEM138:51524;MC=SO:0001619|non-coding_transcript_variant,SO:0001623|5_prime_…
11	61362403	305058	C	G	.	.	ALLELEID=327043;CLNDISDB=MONDO:MONDO:0013764,MedGen:C3280906,OMIM:614465;CLNDN=Joubert_syndrome_16;CLNHGVS=NC_000011.10:g.61362403C>G;CLNREVSTAT=criteria_provided,_single_submitter;CLNSIG=Uncertain_significance;CLNVC=single_nucleotide_variant;CLNVCSO=SO:0001483;CLNVI=Illumina_Laboratory_Services,Illumina:774349;GENEINFO=TMEM138:51524;MC=SO:0001619|non-coding_transcript_variant,SO:0001623|5_prime_…
11	61364367	305060	G	A	.	.	AF_ESP=0.01069;AF_EXAC=0.00284;AF_TGP=0.00998;ALLELEID=327054;CLNDISDB=MONDO:MONDO:0013764,MedGen:C3280906,OMIM:614465|MedGen:CN169374;CLNDN=Joubert_syndrome_16|not_specified;CLNHGVS=NC_000011.10:g.61364367G>A;CLNREVSTAT=criteria_provided,_multiple_submitters,_no_conflicts;CLNSIG=Benign;CLNVC=single_nucleotide_variant;CLNVCSO=SO:0001483;CLNVI=Illumina_Laboratory_Services,Illumina:767130;GENEINFO=…
11	61364368	879683	G	A	.	.	AF_ESP=0.00008;AF_EXAC=0.00015;AF_TGP=0.00020;ALLELEID=868151;CLNDISDB=MONDO:MONDO:0013764,MedGen:C3280906,OMIM:614465;CLNDN=Joubert_syndrome_16;CLNHGVS=NC_000011.10:g.61364368G>A;CLNREVSTAT=criteria_provided,_single_submitter;CLNSIG=Uncertain_significance;CLNVC=single_nucleotide_variant;CLNVCSO=SO:0001483;CLNVI=Illumina_Laboratory_Services,Illumina:1659761;GENEINFO=TMEM138:51524;MC=SO:0001623|5_…
11	61364374	879684	G	A	.	.	AF_EXAC=0.00001;ALLELEID=868152;CLNDISDB=MONDO:MONDO:0013764,MedGen:C3280906,OMIM:614465;CLNDN=Joubert_syndrome_16;CLNHGVS=NC_000011.10:g.61364374G>A;CLNREVSTAT=criteria_provided,_single_submitter;CLNSIG=Uncertain_significance;CLNVC=single_nucleotide_variant;CLNVCSO=SO:0001483;CLNVI=Illumina_Laboratory_Services,Illumina:870273;GENEINFO=TMEM138:51524;MC=SO:0001623|5_prime_UTR_variant,SO:0001627|in…
11	62671347	684317	G	T	.	.	AF_EXAC=0.76642;AF_TGP=0.75180;ALLELEID=665916;CLNDISDB=MedGen:CN517202;CLNDN=not_provided;CLNHGVS=NC_000011.10:g.62671347G>T;CLNREVSTAT=criteria_provided,_single_submitter;CLNSIG=Benign;CLNVC=single_nucleotide_variant;CLNVCSO=SO:0001483;GENEINFO=LBHD1:79081|UQCC3:790955;MC=SO:0001583|missense_variant,SO:0001623|5_prime_UTR_variant,SO:0001627|intron_variant;ORIGIN=1;RS=693698;ANN=T|missense_varia…
11	62671374	1226789	G	A	.	.	ALLELEID=1216761;CLNDISDB=MedGen:CN517202;CLNDN=not_provided;CLNHGVS=NC_000011.10:g.62671374G>A;CLNREVSTAT=criteria_provided,_single_submitter;CLNSIG=Benign;CLNVC=single_nucleotide_variant;CLNVCSO=SO:0001483;GENEINFO=LBHD1:79081|UQCC3:790955;MC=SO:0001583|missense_variant,SO:0001623|5_prime_UTR_variant,SO:0001627|intron_variant;ORIGIN=1;ANN=A|missense_variant|MODERATE|LBHD1:ENST00000532208.5:91:3…
11	62707283	1186485	G	A	.	.	ALLELEID=1177465;CLNDISDB=MedGen:CN517202;CLNDN=not_provided;CLNHGVS=NC_000011.10:g.62707283G>A;CLNREVSTAT=criteria_provided,_single_submitter;CLNSIG=Likely_benign;CLNVC=single_nucleotide_variant;CLNVCSO=SO:0001483;GENEINFO=GNG3:2785|BSCL2:26580|HNRNPUL2-BSCL2:100534595;MC=SO:0001619|non-coding_transcript_variant,SO:0001623|5_prime_UTR_variant;ORIGIN=1;ANN=A|stop_gained|HIGH|BSCL2:ENST00000532818…
11	67490758	1190417	A	ATGCCCAC	.	.	ALLELEID=1180866;CLNDISDB=MedGen:CN517202;CLNDN=not_provided;CLNHGVS=NC_000011.10:g.67490761CCCACTG[3];CLNREVSTAT=criteria_provided,_single_submitter;CLNSIG=Likely_benign;CLNVC=Microsatellite;CLNVCSO=SO:0000289;GENEINFO=AIP:9049;MC=SO:0001627|intron_variant;ORIGIN=1;ANN=ATGCCCAC|frameshift_variant|HIGH|AIP:ENST00000525341.2:932:1301:dORF|AIP:ENST00000525341.2:932:1301:dORF|transcript|AIP:ENST0000…
11	67490778	1451011	T	G	.	.	ALLELEID=1429266;CLNDISDB=MedGen:CN517202;CLNDN=not_provided;CLNHGVS=NC_000011.10:g.67490778T>G;CLNREVSTAT=criteria_provided,_single_submitter;CLNSIG=Uncertain_significance;CLNVC=single_nucleotide_variant;CLNVCSO=SO:0001483;GENEINFO=AIP:9049;MC=SO:0001627|intron_variant;ORIGIN=1;ANN=G|missense_variant|MODERATE|AIP:ENST00000525341.2:932:1301:dORF|AIP:ENST00000525341.2:932:1301:dORF|transcript|AIP:…
11	67490782	1124477	C	T	.	.	ALLELEID=1121849;CLNDISDB=MedGen:CN517202;CLNDN=not_provided;CLNHGVS=NC_000011.10:g.67490782C>T;CLNREVSTAT=criteria_provided,_single_submitter;CLNSIG=Likely_benign;CLNVC=single_nucleotide_variant;CLNVCSO=SO:0001483;GENEINFO=AIP:9049;MC=SO:0001627|intron_variant;ORIGIN=1;ANN=T|missense_variant|MODERATE|AIP:ENST00000525341.2:932:1301:dORF|AIP:ENST00000525341.2:932:1301:dORF|transcript|AIP:ENST00000…
11	67490784	1393709	G	T	.	.	ALLELEID=1399561;CLNDISDB=MedGen:CN517202;CLNDN=not_provided;CLNHGVS=NC_000011.10:g.67490784G>T;CLNREVSTAT=criteria_provided,_single_submitter;CLNSIG=Uncertain_significance;CLNVC=single_nucleotide_variant;CLNVCSO=SO:0001483;GENEINFO=AIP:9049;MC=SO:0001627|intron_variant;ORIGIN=1;ANN=T|missense_variant|MODERATE|AIP:ENST00000525341.2:932:1301:dORF|AIP:ENST00000525341.2:932:1301:dORF|transcript|AIP:…
11	67606846	880116	G	T	.	.	ALLELEID=868684;CLNDISDB=MONDO:MONDO:0009723,MedGen:C0023264,OMIM:256000,Orphanet:ORPHA506,SNOMED_CT:29570005|MONDO:MONDO:0100224,MedGen:CN257533,OMIM:252010;CLNDN=Leigh_syndrome|Mitochondrial_complex_I_deficiency,_nuclear_type_1;CLNHGVS=NC_000011.10:g.67606846G>T;CLNREVSTAT=criteria_provided,_single_submitter;CLNSIG=Uncertain_significance;CLNVC=single_nucleotide_variant;CLNVCSO=SO:0001483;CLNVI=…
11	67606894	305737	T	C	.	.	AF_TGP=0.00020;ALLELEID=314894;CLNDISDB=MONDO:MONDO:0009723,MedGen:C0023264,OMIM:256000,Orphanet:ORPHA506,SNOMED_CT:29570005|MONDO:MONDO:0100224,MedGen:CN257533,OMIM:252010;CLNDN=Leigh_syndrome|Mitochondrial_complex_I_deficiency,_nuclear_type_1;CLNHGVS=NC_000011.10:g.67606894T>C;CLNREVSTAT=criteria_provided,_single_submitter;CLNSIG=Uncertain_significance;CLNVC=single_nucleotide_variant;CLNVCSO=SO…
11	67606931	877316	T	C	.	.	AF_TGP=0.00559;ALLELEID=868416;CLNDISDB=MONDO:MONDO:0009723,MedGen:C0023264,OMIM:256000,Orphanet:ORPHA506,SNOMED_CT:29570005|MONDO:MONDO:0100224,MedGen:CN257533,OMIM:252010|MedGen:CN517202;CLNDN=Leigh_syndrome|Mitochondrial_complex_I_deficiency,_nuclear_type_1|not_provided;CLNHGVS=NC_000011.10:g.67606931T>C;CLNREVSTAT=criteria_provided,_conflicting_interpretations;CLNSIG=Conflicting_interpretatio…
11	67606939	305738	G	A	.	.	AF_TGP=0.04992;ALLELEID=327777;CLNDISDB=MONDO:MONDO:0009723,MedGen:C0023264,OMIM:256000,Orphanet:ORPHA506,SNOMED_CT:29570005|MONDO:MONDO:0100224,MedGen:CN257533,OMIM:252010|MedGen:CN517202;CLNDN=Leigh_syndrome|Mitochondrial_complex_I_deficiency,_nuclear_type_1|not_provided;CLNHGVS=NC_000011.10:g.67606939G>A;CLNREVSTAT=criteria_provided,_multiple_submitters,_no_conflicts;CLNSIG=Benign;CLNVC=single…
11	67606944	877317	A	G	.	.	ALLELEID=868417;CLNDISDB=MONDO:MONDO:0009723,MedGen:C0023264,OMIM:256000,Orphanet:ORPHA506,SNOMED_CT:29570005|MONDO:MONDO:0100224,MedGen:CN257533,OMIM:252010;CLNDN=Leigh_syndrome|Mitochondrial_complex_I_deficiency,_nuclear_type_1;CLNHGVS=NC_000011.10:g.67606944A>G;CLNREVSTAT=criteria_provided,_single_submitter;CLNSIG=Uncertain_significance;CLNVC=single_nucleotide_variant;CLNVCSO=SO:0001483;CLNVI=…
11	67606960	214846	T	G	.	.	AF_ESP=0.00054;AF_EXAC=0.00020;ALLELEID=211541;CLNDISDB=MONDO:MONDO:0009723,MedGen:C0023264,OMIM:256000,Orphanet:ORPHA506,SNOMED_CT:29570005|MONDO:MONDO:0100224,MedGen:CN257533,OMIM:252010|MedGen:CN169374;CLNDN=Leigh_syndrome|Mitochondrial_complex_I_deficiency,_nuclear_type_1|not_specified;CLNHGVS=NC_000011.10:g.67606960T>G;CLNREVSTAT=criteria_provided,_conflicting_interpretations;CLNSIG=Conflict…
11	67606971	305739	T	A	.	.	ALLELEID=321681;CLNDISDB=MONDO:MONDO:0009723,MedGen:C0023264,OMIM:256000,Orphanet:ORPHA506,SNOMED_CT:29570005|MONDO:MONDO:0100224,MedGen:CN257533,OMIM:252010;CLNDN=Leigh_syndrome|Mitochondrial_complex_I_deficiency,_nuclear_type_1;CLNHGVS=NC_000011.10:g.67606971T>A;CLNREVSTAT=criteria_provided,_single_submitter;CLNSIG=Uncertain_significance;CLNVC=single_nucleotide_variant;CLNVCSO=SO:0001483;CLNVI=…
11	94492843	881170	C	T	.	.	AF_ESP=0.00008;AF_EXAC=0.00018;AF_TGP=0.00020;ALLELEID=868972;CLNDISDB=MONDO:MONDO:0024557,MedGen:C4012790,OMIM:604391,Orphanet:ORPHA251347;CLNDN=Ataxia-telangiectasia-like_disorder_1;CLNHGVS=NC_000011.10:g.94492843C>T;CLNREVSTAT=criteria_provided,_single_submitter;CLNSIG=Uncertain_significance;CLNVC=single_nucleotide_variant;CLNVCSO=SO:0001483;CLNVI=Illumina_Laboratory_Services,Illumina:940458;G…
11	94492896	182546	T	C	.	.	AF_TGP=0.00020;ALLELEID=180547;CLNDISDB=MONDO:MONDO:0024557,MedGen:C4012790,OMIM:604391,Orphanet:ORPHA251347|MedGen:CN169374;CLNDN=Ataxia-telangiectasia-like_disorder_1|not_specified;CLNHGVS=NC_000011.10:g.94492896T>C;CLNREVSTAT=criteria_provided,_conflicting_interpretations;CLNSIG=Conflicting_interpretations_of_pathogenicity;CLNSIGCONF=Uncertain_significance(1)|_Benign(1);CLNVC=single_nucleotide…
11	94493780	881171	T	C	.	.	ALLELEID=872153;CLNDISDB=MONDO:MONDO:0024557,MedGen:C4012790,OMIM:604391,Orphanet:ORPHA251347;CLNDN=Ataxia-telangiectasia-like_disorder_1;CLNHGVS=NC_000011.10:g.94493780T>C;CLNREVSTAT=criteria_provided,_single_submitter;CLNSIG=Uncertain_significance;CLNVC=single_nucleotide_variant;CLNVCSO=SO:0001483;CLNVI=Illumina_Laboratory_Services,Illumina:1360886;GENEINFO=MRE11:4361;MC=SO:0001623|5_prime_UTR_…
11	94493783	306497	G	A	.	.	ALLELEID=322408;CLNDISDB=MONDO:MONDO:0024557,MedGen:C4012790,OMIM:604391,Orphanet:ORPHA251347;CLNDN=Ataxia-telangiectasia-like_disorder_1;CLNHGVS=NC_000011.10:g.94493783G>A;CLNREVSTAT=criteria_provided,_single_submitter;CLNSIG=Uncertain_significance;CLNVC=single_nucleotide_variant;CLNVCSO=SO:0001483;CLNVI=Illumina_Laboratory_Services,Illumina:292252;GENEINFO=MRE11:4361;MC=SO:0001623|5_prime_UTR_v…
11	94493786	306498	C	T	.	.	AF_TGP=0.02716;ALLELEID=329842;CLNDISDB=MONDO:MONDO:0024557,MedGen:C4012790,OMIM:604391,Orphanet:ORPHA251347|MedGen:CN517202;CLNDN=Ataxia-telangiectasia-like_disorder_1|not_provided;CLNHGVS=NC_000011.10:g.94493786C>T;CLNREVSTAT=criteria_provided,_multiple_submitters,_no_conflicts;CLNSIG=Benign;CLNVC=single_nucleotide_variant;CLNVCSO=SO:0001483;CLNVI=Illumina_Laboratory_Services,Illumina:67854;GEN…
11	94493859	881637	A	G	.	.	ALLELEID=868973;CLNDISDB=MONDO:MONDO:0024557,MedGen:C4012790,OMIM:604391,Orphanet:ORPHA251347;CLNDN=Ataxia-telangiectasia-like_disorder_1;CLNHGVS=NC_000011.10:g.94493859A>G;CLNREVSTAT=criteria_provided,_single_submitter;CLNSIG=Uncertain_significance;CLNVC=single_nucleotide_variant;CLNVCSO=SO:0001483;CLNVI=Illumina_Laboratory_Services,Illumina:1366567;GENEINFO=MRE11:4361;MC=SO:0002153|genic_upstre…
11	94493863	306499	C	T	.	.	AF_TGP=0.04173;ALLELEID=328539;CLNDISDB=MONDO:MONDO:0024557,MedGen:C4012790,OMIM:604391,Orphanet:ORPHA251347|MedGen:CN517202;CLNDN=Ataxia-telangiectasia-like_disorder_1|not_provided;CLNHGVS=NC_000011.10:g.94493863C>T;CLNREVSTAT=criteria_provided,_multiple_submitters,_no_conflicts;CLNSIG=Benign;CLNVC=single_nucleotide_variant;CLNVCSO=SO:0001483;CLNVI=Illumina_Laboratory_Services,Illumina:96533;GEN…
11	119029411	302709	C	G	.	.	AF_ESP=0.00217;AF_EXAC=0.00073;AF_TGP=0.00180;ALLELEID=325384;CLNDISDB=MONDO:MONDO:0002413,MedGen:C0017920,Orphanet:ORPHA364,SNOMED_CT:7265005;CLNDN=Glycogen_storage_disease,_type_I;CLNHGVS=NC_000011.10:g.119029411C>G;CLNREVSTAT=criteria_provided,_single_submitter;CLNSIG=Likely_benign;CLNVC=single_nucleotide_variant;CLNVCSO=SO:0001483;CLNVI=Illumina_Laboratory_Services,Illumina:750641;GENEINFO=SL…
11	119029419	302710	A	C	.	.	ALLELEID=324631;CLNDISDB=MONDO:MONDO:0002413,MedGen:C0017920,Orphanet:ORPHA364,SNOMED_CT:7265005;CLNDN=Glycogen_storage_disease,_type_I;CLNHGVS=NC_000011.10:g.119029419A>C;CLNREVSTAT=criteria_provided,_single_submitter;CLNSIG=Uncertain_significance;CLNVC=single_nucleotide_variant;CLNVCSO=SO:0001483;CLNVI=Illumina_Laboratory_Services,Illumina:636469;GENEINFO=SLC37A4:2542;MC=SO:0001623|5_prime_UTR_…
11	119029433	302711	G	A	.	.	AF_TGP=0.00020;ALLELEID=325389;CLNDISDB=MONDO:MONDO:0002413,MedGen:C0017920,Orphanet:ORPHA364,SNOMED_CT:7265005;CLNDN=Glycogen_storage_disease,_type_I;CLNHGVS=NC_000011.10:g.119029433G>A;CLNREVSTAT=criteria_provided,_single_submitter;CLNSIG=Uncertain_significance;CLNVC=single_nucleotide_variant;CLNVCSO=SO:0001483;CLNVI=Illumina_Laboratory_Services,Illumina:818794;GENEINFO=SLC37A4:2542;MC=SO:00016…
11	119029468	879613	T	C	.	.	ALLELEID=867117;CLNDISDB=MONDO:MONDO:0002413,MedGen:C0017920,Orphanet:ORPHA364,SNOMED_CT:7265005;CLNDN=Glycogen_storage_disease,_type_I;CLNHGVS=NC_000011.10:g.119029468T>C;CLNREVSTAT=criteria_provided,_single_submitter;CLNSIG=Uncertain_significance;CLNVC=single_nucleotide_variant;CLNVCSO=SO:0001483;CLNVI=Illumina_Laboratory_Services,Illumina:868476;GENEINFO=SLC37A4:2542;MC=SO:0001623|5_prime_UTR_…
11	119029477	302712	C	T	.	.	AF_TGP=0.00020;ALLELEID=324632;CLNDISDB=MONDO:MONDO:0002413,MedGen:C0017920,Orphanet:ORPHA364,SNOMED_CT:7265005;CLNDN=Glycogen_storage_disease,_type_I;CLNHGVS=NC_000011.10:g.119029477C>T;CLNREVSTAT=criteria_provided,_single_submitter;CLNSIG=Uncertain_significance;CLNVC=single_nucleotide_variant;CLNVCSO=SO:0001483;CLNVI=Illumina_Laboratory_Services,Illumina:92004;GENEINFO=SLC37A4:2542;MC=SO:000162…
11	119171357	103130	A	G	.	.	AF_ESP=0.00008;AF_EXAC=0.00002;ALLELEID=108865;CLNDISDB=MedGen:CN517202;CLNDN=not_provided;CLNHGVS=NC_000011.10:g.119171357A>G;CLNREVSTAT=no_assertion_provided;CLNSIG=not_provided;CLNVC=single_nucleotide_variant;CLNVCSO=SO:0001483;GENEINFO=NLRX1:79671;MC=SO:0001623|5_prime_UTR_variant;ORIGIN=1;RS=199476032;ANN=G|splice_region_variant&synonymous_variant|LOW|NLRX1:ENST00000292199.6:10:292:ouORF|NLR…
11	119171367	103129	G	C	.	.	AF_ESP=0.00177;AF_EXAC=0.00047;AF_TGP=0.00100;ALLELEID=108864;CLNDISDB=MedGen:CN517202;CLNDN=not_provided;CLNHGVS=NC_000011.10:g.119171367G>C;CLNREVSTAT=no_assertion_provided;CLNSIG=not_provided;CLNVC=single_nucleotide_variant;CLNVCSO=SO:0001483;GENEINFO=NLRX1:79671;MC=SO:0001623|5_prime_UTR_variant;ORIGIN=1;RS=199476033;ANN=C|missense_variant|MODERATE|NLRX1:ENST00000292199.6:10:292:ouORF|NLRX1:E…
11	123654477	1202251	G	C	.	.	ALLELEID=1191164;CLNDISDB=MedGen:CN517202;CLNDN=not_provided;CLNHGVS=NC_000011.10:g.123654477G>C;CLNREVSTAT=criteria_provided,_single_submitter;CLNSIG=Likely_benign;CLNVC=single_nucleotide_variant;CLNVCSO=SO:0001483;GENEINFO=SCN3B:55800;MC=SO:0001623|5_prime_UTR_variant;ORIGIN=1;ANN=C|synonymous_variant|LOW|SCN3B:ENST00000299333.8:17:266:uORF|SCN3B:ENST00000299333.8:17:266:uORF|transcript|SCN3B:E…
11	123654493	1271743	C	G	.	.	AF_TGP=0.14117;ALLELEID=325197;CLNDISDB=MedGen:CN517202;CLNDN=not_provided;CLNHGVS=NC_000011.10:g.123654493C>G;CLNREVSTAT=criteria_provided,_single_submitter;CLNSIG=Benign;CLNVC=single_nucleotide_variant;CLNVCSO=SO:0001483;GENEINFO=SCN3B:55800;MC=SO:0001623|5_prime_UTR_variant;ORIGIN=1;RS=7483687;ANN=G|missense_variant|MODERATE|SCN3B:ENST00000299333.8:17:266:uORF|SCN3B:ENST00000299333.8:17:266:uO…
11	123654526	303213	G	C	.	.	ALLELEID=319012;CLNDISDB=MONDO:MONDO:0015263,MedGen:C1142166,OMIM:PS601144,Orphanet:ORPHA130,SNOMED_CT:418818005;CLNDN=Brugada_syndrome;CLNHGVS=NC_000011.10:g.123654526G>C;CLNREVSTAT=criteria_provided,_single_submitter;CLNSIG=Uncertain_significance;CLNVC=single_nucleotide_variant;CLNVCSO=SO:0001483;CLNVI=Illumina_Laboratory_Services,Illumina:162582;GENEINFO=SCN3B:55800;MC=SO:0001623|5_prime_UTR_v…
11	123654564	1238720	C	T	.	.	AF_TGP=0.13718;ALLELEID=326045;CLNDISDB=MedGen:CN517202;CLNDN=not_provided;CLNHGVS=NC_000011.10:g.123654564C>T;CLNREVSTAT=criteria_provided,_single_submitter;CLNSIG=Benign;CLNVC=single_nucleotide_variant;CLNVCSO=SO:0001483;GENEINFO=SCN3B:55800;MC=SO:0001623|5_prime_UTR_variant;ORIGIN=1;RS=12420563;ANN=T|synonymous_variant|LOW|SCN3B:ENST00000299333.8:17:266:uORF|SCN3B:ENST00000299333.8:17:266:uORF…
12	6450886	540912	C	T	.	.	AF_ESP=0.00023;AF_EXAC=0.00006;ALLELEID=527339;CLNDISDB=MONDO:MONDO:0014054,MedGen:C3554540,OMIM:615122;CLNDN=Lymphoproliferative_syndrome_2;CLNHGVS=NC_000012.12:g.6450886C>T;CLNREVSTAT=criteria_provided,_single_submitter;CLNSIG=Likely_benign;CLNVC=single_nucleotide_variant;CLNVCSO=SO:0001483;GENEINFO=CD27:939|CD27-AS1:678655;MC=SO:0001619|non-coding_transcript_variant,SO:0001627|intron_variant;O…
12	6450889	724198	T	C	.	.	AF_ESP=0.00077;AF_EXAC=0.00029;AF_TGP=0.00100;ALLELEID=744912;CLNDISDB=MONDO:MONDO:0014054,MedGen:C3554540,OMIM:615122;CLNDN=Lymphoproliferative_syndrome_2;CLNHGVS=NC_000012.12:g.6450889T>C;CLNREVSTAT=criteria_provided,_single_submitter;CLNSIG=Benign;CLNVC=single_nucleotide_variant;CLNVCSO=SO:0001483;GENEINFO=CD27:939|CD27-AS1:678655;MC=SO:0001619|non-coding_transcript_variant,SO:0001627|intron_v…
12	10372766	1238157	G	C	.	.	ALLELEID=1228572;CLNDISDB=MedGen:CN517202;CLNDN=not_provided;CLNHGVS=NC_000012.12:g.10372766G>C;CLNREVSTAT=criteria_provided,_single_submitter;CLNSIG=Benign;CLNVC=single_nucleotide_variant;CLNVCSO=SO:0001483;GENEINFO=KLRK1:22914|KLRC4-KLRK1:100528032|KLRK1-AS1:101928100;MC=SO:0001624|3_prime_UTR_variant;ORIGIN=1;ANN=C|missense_variant|MODERATE|KLRK1:ENST00000240618.11:985:1363:dORF|KLRK1:ENST0000…
12	13615104	512706	C	T	.	.	AF_EXAC=0.00001;ALLELEID=504247;CLNDISDB=MONDO:MONDO:0013509,MedGen:C3151411,OMIM:613970|MONDO:MONDO:0014505,MedGen:C4015316,OMIM:616139|MedGen:CN169374;CLNDN=Mental_retardation,_autosomal_dominant_6|Epileptic_encephalopathy,_early_infantile,_27|not_specified;CLNHGVS=NC_000012.12:g.13615104C>T;CLNREVSTAT=criteria_provided,_conflicting_interpretations;CLNSIG=Conflicting_interpretations_of_pathogen…
12	32747013	308445	A	G	.	.	AF_TGP=0.01318;ALLELEID=316909;CLNDISDB=MONDO:MONDO:0000863,MedGen:C1838103,OMIM:PS600462,Orphanet:ORPHA2598|MONDO:MONDO:0013307,MedGen:C3150802,OMIM:613561|MedGen:CN239187|MedGen:CN239368|MedGen:CN517202;CLNDN=Mitochondrial_myopathy_and_sideroblastic_anemia|Myopathy,_lactic_acidosis,_and_sideroblastic_anemia_2|Hereditary_Sideroblastic_Anemia_with_Myopathy_and_Lactic_Acidosis|Lethal_Encephalopath…
12	32747042	308446	T	C	.	.	AF_TGP=0.01278;ALLELEID=324510;CLNDISDB=MONDO:MONDO:0000863,MedGen:C1838103,OMIM:PS600462,Orphanet:ORPHA2598|MONDO:MONDO:0013307,MedGen:C3150802,OMIM:613561|MedGen:CN239187|MedGen:CN239368|MedGen:CN517202;CLNDN=Mitochondrial_myopathy_and_sideroblastic_anemia|Myopathy,_lactic_acidosis,_and_sideroblastic_anemia_2|Hereditary_Sideroblastic_Anemia_with_Myopathy_and_Lactic_Acidosis|Lethal_Encephalopath…
12	32747062	308447	A	G	.	.	AF_TGP=0.00020;ALLELEID=332081;CLNDISDB=MONDO:MONDO:0000863,MedGen:C1838103,OMIM:PS600462,Orphanet:ORPHA2598|MONDO:MONDO:0013307,MedGen:C3150802,OMIM:613561|MedGen:CN239187|MedGen:CN239368;CLNDN=Mitochondrial_myopathy_and_sideroblastic_anemia|Myopathy,_lactic_acidosis,_and_sideroblastic_anemia_2|Hereditary_Sideroblastic_Anemia_with_Myopathy_and_Lactic_Acidosis|Lethal_Encephalopathy;CLNHGVS=NC_000…
12	32747076	308448	ACT	A	.	.	AF_TGP=0.00080;ALLELEID=316910;CLNDISDB=MONDO:MONDO:0000863,MedGen:C1838103,OMIM:PS600462,Orphanet:ORPHA2598|MedGen:CN239187|MedGen:CN239368;CLNDN=Mitochondrial_myopathy_and_sideroblastic_anemia|Hereditary_Sideroblastic_Anemia_with_Myopathy_and_Lactic_Acidosis|Lethal_Encephalopathy;CLNHGVS=NC_000012.12:g.32747077_32747078del;CLNREVSTAT=criteria_provided,_conflicting_interpretations;CLNSIG=Conflic…
12	32747142	308449	C	T	.	.	AF_TGP=0.00020;ALLELEID=332087;CLNDISDB=MONDO:MONDO:0000863,MedGen:C1838103,OMIM:PS600462,Orphanet:ORPHA2598|MONDO:MONDO:0013307,MedGen:C3150802,OMIM:613561|MedGen:CN239187|MedGen:CN239368;CLNDN=Mitochondrial_myopathy_and_sideroblastic_anemia|Myopathy,_lactic_acidosis,_and_sideroblastic_anemia_2|Hereditary_Sideroblastic_Anemia_with_Myopathy_and_Lactic_Acidosis|Lethal_Encephalopathy;CLNHGVS=NC_000…
12	32747180	308450	T	C	.	.	AF_ESP=0.00023;AF_EXAC=0.00029;ALLELEID=324513;CLNDISDB=MONDO:MONDO:0000863,MedGen:C1838103,OMIM:PS600462,Orphanet:ORPHA2598|MONDO:MONDO:0013307,MedGen:C3150802,OMIM:613561;CLNDN=Mitochondrial_myopathy_and_sideroblastic_anemia|Myopathy,_lactic_acidosis,_and_sideroblastic_anemia_2;CLNHGVS=NC_000012.12:g.32747180T>C;CLNREVSTAT=criteria_provided,_single_submitter;CLNSIG=Uncertain_significance;CLNVC=…
12	49022036	767314	C	T	.	.	AF_ESP=0.00032;AF_EXAC=0.00005;ALLELEID=778220;CLNDISDB=MONDO:MONDO:0016512,MedGen:C0796004,OMIM:PS147920,Orphanet:ORPHA2322,SNOMED_CT:313426007|MedGen:CN517202;CLNDN=Kabuki_syndrome|not_provided;CLNHGVS=NC_000012.12:g.49022036C>T;CLNREVSTAT=criteria_provided,_single_submitter;CLNSIG=Likely_benign;CLNVC=single_nucleotide_variant;CLNVCSO=SO:0001483;GENEINFO=KMT2D:8085;MC=SO:0001627|intron_variant;…
12	53307478	1188616	CTTAT	C	.	.	ALLELEID=1177637;CLNDISDB=MedGen:CN517202;CLNDN=not_provided;CLNHGVS=NC_000012.12:g.53307480TATT[1];CLNREVSTAT=criteria_provided,_single_submitter;CLNSIG=Likely_benign;CLNVC=Microsatellite;CLNVCSO=SO:0000289;GENEINFO=AAAS:8086;MC=SO:0001624|3_prime_UTR_variant;ORIGIN=1;ANN=C|frameshift_variant&stop_lost&splice_region_variant|HIGH|AAAS:ENST00000548931.6:472:1087:odORF|AAAS:ENST00000548931.6:472:10…
12	55997259	309820	A	T	.	.	AF_TGP=0.00180;ALLELEID=318038;CLNDISDB=Human_Phenotype_Ontology:HP:0032350,MONDO:MONDO:0010089,MedGen:C2931746,OMIM:272300,Orphanet:ORPHA99731;CLNDN=Isolated_sulfite_oxidase_deficiency;CLNHGVS=NC_000012.12:g.55997259A>T;CLNREVSTAT=criteria_provided,_single_submitter;CLNSIG=Likely_benign;CLNVC=single_nucleotide_variant;CLNVCSO=SO:0001483;CLNVI=Illumina_Laboratory_Services,Illumina:122986;GENEINFO…
12	55997263	309821	C	T	.	.	ALLELEID=325941;CLNDISDB=Human_Phenotype_Ontology:HP:0032350,MONDO:MONDO:0010089,MedGen:C2931746,OMIM:272300,Orphanet:ORPHA99731;CLNDN=Isolated_sulfite_oxidase_deficiency;CLNHGVS=NC_000012.12:g.55997263C>T;CLNREVSTAT=criteria_provided,_single_submitter;CLNSIG=Uncertain_significance;CLNVC=single_nucleotide_variant;CLNVCSO=SO:0001483;CLNVI=Illumina_Laboratory_Services,Illumina:544972;GENEINFO=SUOX:…
12	55997330	883740	A	G	.	.	ALLELEID=870179;CLNDISDB=Human_Phenotype_Ontology:HP:0032350,MONDO:MONDO:0010089,MedGen:C2931746,OMIM:272300,Orphanet:ORPHA99731;CLNDN=Isolated_sulfite_oxidase_deficiency;CLNHGVS=NC_000012.12:g.55997330A>G;CLNREVSTAT=criteria_provided,_single_submitter;CLNSIG=Uncertain_significance;CLNVC=single_nucleotide_variant;CLNVCSO=SO:0001483;CLNVI=Illumina_Laboratory_Services,Illumina:883842;GENEINFO=SUOX:…
12	89351239	1250149	C	T	.	.	ALLELEID=1240524;CLNDISDB=MedGen:CN517202;CLNDN=not_provided;CLNHGVS=NC_000012.12:g.89351239C>T;CLNREVSTAT=criteria_provided,_single_submitter;CLNSIG=Benign;CLNVC=single_nucleotide_variant;CLNVCSO=SO:0001483;GENEINFO=DUSP6:1848;MC=SO:0001627|intron_variant;ORIGIN=1;ANN=T|missense_variant|MODERATE|ENSG00000274021:ENST00000611513.1:176:437:noncoding|ENSG00000274021:ENST00000611513.1:176:437:noncodi…
12	89351342	1238764	T	C	.	.	ALLELEID=1227891;CLNDISDB=MedGen:CN517202;CLNDN=not_provided;CLNHGVS=NC_000012.12:g.89351342T>C;CLNREVSTAT=criteria_provided,_single_submitter;CLNSIG=Benign;CLNVC=single_nucleotide_variant;CLNVCSO=SO:0001483;GENEINFO=DUSP6:1848;MC=SO:0001627|intron_variant;ORIGIN=1;ANN=C|synonymous_variant|LOW|ENSG00000274021:ENST00000611513.1:176:437:noncoding|ENSG00000274021:ENST00000611513.1:176:437:noncoding|…
12	89351409	1230616	A	G	.	.	ALLELEID=1221867;CLNDISDB=MedGen:CN517202;CLNDN=not_provided;CLNHGVS=NC_000012.12:g.89351409A>G;CLNREVSTAT=criteria_provided,_single_submitter;CLNSIG=Benign;CLNVC=single_nucleotide_variant;CLNVCSO=SO:0001483;GENEINFO=DUSP6:1848;MC=SO:0001627|intron_variant;ORIGIN=1;ANN=G|missense_variant|MODERATE|ENSG00000274021:ENST00000611513.1:176:437:noncoding|ENSG00000274021:ENST00000611513.1:176:437:noncodi…
12	131929299	880946	C	T	.	.	ALLELEID=869538;CLNDISDB=MONDO:MONDO:0024553,MedGen:C4551958,OMIM:600462;CLNDN=Myopathy,_lactic_acidosis,_and_sideroblastic_anemia_1;CLNHGVS=NC_000012.12:g.131929299C>T;CLNREVSTAT=criteria_provided,_single_submitter;CLNSIG=Uncertain_significance;CLNVC=single_nucleotide_variant;CLNVCSO=SO:0001483;CLNVI=Illumina_Laboratory_Services,Illumina:932987;GENEINFO=PUS1:80324;MC=SO:0001623|5_prime_UTR_varia…
14	20316559	1283893	G	T	.	.	ALLELEID=1272452;CLNDISDB=MedGen:CN517202;CLNDN=not_provided;CLNHGVS=NC_000014.9:g.20316559G>T;CLNREVSTAT=criteria_provided,_single_submitter;CLNSIG=Benign;CLNVC=single_nucleotide_variant;CLNVCSO=SO:0001483;GENEINFO=CCNB1IP1:57820;MC=SO:0001623|5_prime_UTR_variant;ORIGIN=1;ANN=T|missense_variant&splice_region_variant|MODERATE|CCNB1IP1:ENST00000398160.6:558:612:ouORF|CCNB1IP1:ENST00000398160.6:558…
14	24082873	312942	C	G	.	.	AF_EXAC=0.00040;ALLELEID=329049;CLNDISDB=Human_Phenotype_Ontology:HP:0000547,MONDO:MONDO:0019200,MeSH:D012174,MedGen:C0035334,OMIM:268000,OMIM:PS268000,Orphanet:ORPHA791,SNOMED_CT:28835009;CLNDN=Retinitis_pigmentosa;CLNHGVS=NC_000014.9:g.24082873C>G;CLNREVSTAT=criteria_provided,_single_submitter;CLNSIG=Likely_benign;CLNVC=single_nucleotide_variant;CLNVCSO=SO:0001483;CLNVI=Illumina_Laboratory_Serv…
14	24084538	884210	G	A	.	.	ALLELEID=871749;CLNDISDB=Human_Phenotype_Ontology:HP:0000547,MONDO:MONDO:0019200,MeSH:D012174,MedGen:C0035334,OMIM:268000,OMIM:PS268000,Orphanet:ORPHA791,SNOMED_CT:28835009;CLNDN=Retinitis_pigmentosa;CLNHGVS=NC_000014.9:g.24084538G>A;CLNREVSTAT=criteria_provided,_single_submitter;CLNSIG=Uncertain_significance;CLNVC=single_nucleotide_variant;CLNVCSO=SO:0001483;CLNVI=Illumina_Laboratory_Services,Il…
14	28767254	386955	C	G	.	.	ALLELEID=373820;CLNDISDB=MedGen:CN169374;CLNDN=not_specified;CLNHGVS=NC_000014.9:g.28767254C>G;CLNREVSTAT=criteria_provided,_single_submitter;CLNSIG=Likely_benign;CLNVC=single_nucleotide_variant;CLNVCSO=SO:0001483;GENEINFO=FOXG1:2290;MC=SO:0001623|5_prime_UTR_variant;ORIGIN=1;RS=1057522652;ANN=G|synonymous_variant|LOW|FOXG1:ENST00000313071.7:319:514:ouORF|FOXG1:ENST00000313071.7:319:514:ouORF|tra…
14	28767262	389424	C	T	.	.	ALLELEID=376020;CLNDISDB=MedGen:CN169374;CLNDN=not_specified;CLNHGVS=NC_000014.9:g.28767262C>T;CLNREVSTAT=criteria_provided,_single_submitter;CLNSIG=Likely_benign;CLNVC=single_nucleotide_variant;CLNVCSO=SO:0001483;GENEINFO=FOXG1:2290;MC=SO:0001623|5_prime_UTR_variant;ORIGIN=1;RS=1057523422;ANN=T|missense_variant|MODERATE|FOXG1:ENST00000313071.7:319:514:ouORF|FOXG1:ENST00000313071.7:319:514:ouORF|…
14	58427859	1174463	T	C	.	.	ALLELEID=1163598;CLNDISDB=MedGen:CN517202;CLNDN=not_provided;CLNHGVS=NC_000014.9:g.58427859T>C;CLNREVSTAT=criteria_provided,_single_submitter;CLNSIG=Benign;CLNVC=single_nucleotide_variant;CLNVCSO=SO:0001483;GENEINFO=KIAA0586:9786;MC=SO:0001623|5_prime_UTR_variant,SO:0001627|intron_variant;ORIGIN=1;ANN=C|missense_variant|MODERATE|KIAA0586:ENST00000652326.2:69:339:uORF|KIAA0586:ENST00000652326.2:69…
14	69879633	1230923	G	A	.	.	ALLELEID=1222172;CLNDISDB=MedGen:CN517202;CLNDN=not_provided;CLNHGVS=NC_000014.9:g.69879633G>A;CLNREVSTAT=criteria_provided,_single_submitter;CLNSIG=Benign;CLNVC=single_nucleotide_variant;CLNVCSO=SO:0001483;GENEINFO=SMOC1:64093;MC=SO:0001623|5_prime_UTR_variant;ORIGIN=1;ANN=A|missense_variant|MODERATE|SMOC1:ENST00000361956.8:97:370:ouORF|SMOC1:ENST00000361956.8:97:370:ouORF|transcript|SMOC1:ENST0…
14	102376694	509723	G	A	.	.	AF_ESP=0.00154;AF_EXAC=0.00058;AF_TGP=0.00439;ALLELEID=504645;CLNDISDB=MedGen:CN169374;CLNDN=not_specified;CLNHGVS=NC_000014.9:g.102376694G>A;CLNREVSTAT=criteria_provided,_single_submitter;CLNSIG=Likely_benign;CLNVC=single_nucleotide_variant;CLNVCSO=SO:0001483;GENEINFO=TECPR2:9895;MC=SO:0001623|5_prime_UTR_variant;ORIGIN=1;RS=184890979;ANN=A|missense_variant|MODERATE|TECPR2:ENST00000359520.12:194…
14	102376702	380926	A	C	.	.	AF_ESP=0.03806;AF_EXAC=0.03831;AF_TGP=0.04133;ALLELEID=373677;CLNDISDB=MedGen:CN169374;CLNDN=not_specified;CLNHGVS=NC_000014.9:g.102376702A>C;CLNREVSTAT=criteria_provided,_single_submitter;CLNSIG=Benign;CLNVC=single_nucleotide_variant;CLNVCSO=SO:0001483;GENEINFO=TECPR2:9895;MC=SO:0001623|5_prime_UTR_variant;ORIGIN=1;RS=2296145;ANN=C|synonymous_variant|LOW|TECPR2:ENST00000359520.12:194:467:ouORF|T…
14	102376719	989657	G	A	.	.	AF_EXAC=0.00038;AF_TGP=0.00020;ALLELEID=979423;CLNDISDB=MONDO:MONDO:0014016,MedGen:C3542549,OMIM:615031,Orphanet:ORPHA320385|MedGen:CN517202;CLNDN=Spastic_paraplegia_49,_autosomal_recessive|not_provided;CLNHGVS=NC_000014.9:g.102376719G>A;CLNREVSTAT=criteria_provided,_single_submitter;CLNSIG=Likely_benign;CLNVC=single_nucleotide_variant;CLNVCSO=SO:0001483;GENEINFO=TECPR2:9895;MC=SO:0001623|5_prime…
14	102376720	380941	C	T	.	.	AF_ESP=0.02530;AF_EXAC=0.03639;AF_TGP=0.03255;ALLELEID=375849;CLNDISDB=MONDO:MONDO:0014016,MedGen:C3542549,OMIM:615031,Orphanet:ORPHA320385|MONDO:MONDO:0019064,MedGen:C0037773,OMIM:PS303350,Orphanet:ORPHA685,SNOMED_CT:39912006|MedGen:CN169374;CLNDN=Spastic_paraplegia_49,_autosomal_recessive|Hereditary_spastic_paraplegia|not_specified;CLNHGVS=NC_000014.9:g.102376720C>T;CLNREVSTAT=criteria_provided…
14	104792688	1207622	G	C	.	.	ALLELEID=1198519;CLNDISDB=MedGen:CN517202;CLNDN=not_provided;CLNHGVS=NC_000014.9:g.104792688G>C;CLNREVSTAT=criteria_provided,_single_submitter;CLNSIG=Likely_benign;CLNVC=single_nucleotide_variant;CLNVCSO=SO:0001483;GENEINFO=AKT1:207;MC=SO:0001623|5_prime_UTR_variant;ORIGIN=1;ANN=C|missense_variant|MODERATE|AKT1:ENST00000402615.6:1199:1577:ouORF|AKT1:ENST00000402615.6:1199:1577:ouORF|transcript|AK…
15	25339258	512645	CTAAA	C	.	.	ALLELEID=505180;CLNDISDB=MedGen:CN169374;CLNDN=not_specified;CLNHGVS=NC_000015.10:g.25339261_25339264del;CLNREVSTAT=criteria_provided,_single_submitter;CLNSIG=Likely_benign;CLNVC=Deletion;CLNVCSO=SO:0000159;GENEINFO=UBE3A:7337|SNHG14:104472715;MC=SO:0001574|splice_acceptor_variant;ORIGIN=1;RS=1555379927;ANN=C|frameshift_variant|HIGH|UBE3A:ENST00000635914.1:3779:3944:dORF|UBE3A:ENST00000635914.1:3…
15	25339288	156126	A	C	.	.	ALLELEID=165926;CLNDISDB=MONDO:MONDO:0007113,MedGen:C0162635,OMIM:105830,Orphanet:ORPHA72,SNOMED_CT:76880004;CLNDN=Angelman_syndrome;CLNHGVS=NC_000015.10:g.25339288A>C;CLNREVSTAT=no_assertion_criteria_provided;CLNSIG=Uncertain_significance;CLNVC=single_nucleotide_variant;CLNVCSO=SO:0001483;GENEINFO=UBE3A:7337|SNHG14:104472715;MC=SO:0001627|intron_variant;ORIGIN=16;RS=587782912;ANN=C|missense_vari…
15	25339290	156146	AC	A	.	.	AF_ESP=0.00192;AF_EXAC=0.00200;AF_TGP=0.00200;ALLELEID=165946;CLNDISDB=MONDO:MONDO:0007113,MedGen:C0162635,OMIM:105830,Orphanet:ORPHA72,SNOMED_CT:76880004;CLNDN=Angelman_syndrome;CLNHGVS=NC_000015.10:g.25339291del;CLNREVSTAT=no_assertion_criteria_provided;CLNSIG=Uncertain_significance;CLNVC=Deletion;CLNVCSO=SO:0000159;GENEINFO=UBE3A:7337|SNHG14:104472715;MC=SO:0001627|intron_variant;ORIGIN=8;RS=5…
15	25339293	156127	G	GT	.	.	AF_EXAC=0.00009;ALLELEID=165927;CLNDISDB=MONDO:MONDO:0007113,MedGen:C0162635,OMIM:105830,Orphanet:ORPHA72,SNOMED_CT:76880004;CLNDN=Angelman_syndrome;CLNHGVS=NC_000015.10:g.25339294dup;CLNREVSTAT=no_assertion_criteria_provided;CLNSIG=Uncertain_significance;CLNVC=Duplication;CLNVCSO=SO:1000035;GENEINFO=UBE3A:7337|SNHG14:104472715;MC=SO:0001627|intron_variant;ORIGIN=16;RS=587782913;ANN=GT|frameshift…
15	25339297	156128	G	A	.	.	AF_ESP=0.00008;AF_EXAC=0.00001;ALLELEID=165928;CLNDISDB=MONDO:MONDO:0007113,MedGen:C0162635,OMIM:105830,Orphanet:ORPHA72,SNOMED_CT:76880004;CLNDN=Angelman_syndrome;CLNHGVS=NC_000015.10:g.25339297G>A;CLNREVSTAT=no_assertion_criteria_provided;CLNSIG=Uncertain_significance;CLNVC=single_nucleotide_variant;CLNVCSO=SO:0001483;GENEINFO=UBE3A:7337|SNHG14:104472715;MC=SO:0001627|intron_variant;ORIGIN=16;R…
15	33154949	1285674	C	T	.	.	ALLELEID=1275513;CLNDISDB=MedGen:CN517202;CLNDN=not_provided;CLNHGVS=NC_000015.10:g.33154949C>T;CLNREVSTAT=criteria_provided,_single_submitter;CLNSIG=Benign;CLNVC=single_nucleotide_variant;CLNVCSO=SO:0001483;GENEINFO=FMN1:342184;MC=SO:0001623|5_prime_UTR_variant;ORIGIN=1;ANN=T|missense_variant|MODERATE|FMN1:ENST00000616417.5:138:477:uORF|FMN1:ENST00000616417.5:138:477:uORF|transcript|FMN1:ENST000…
15	45606685	1262689	A	T	.	.	AF_TGP=0.11082;ALLELEID=332179;CLNDISDB=MedGen:CN517202;CLNDN=not_provided;CLNHGVS=NC_000015.10:g.45606685A>T;CLNREVSTAT=criteria_provided,_single_submitter;CLNSIG=Benign;CLNVC=single_nucleotide_variant;CLNVCSO=SO:0001483;GENEINFO=BLOC1S6:26258;MC=SO:0001619|non-coding_transcript_variant,SO:0001624|3_prime_UTR_variant;ORIGIN=1;RS=60561729;ANN=T|synonymous_variant|LOW|BLOC1S6:ENST00000568816.5:911…
15	45606702	1287229	T	C	.	.	AF_TGP=0.03295;ALLELEID=340658;CLNDISDB=MedGen:CN517202;CLNDN=not_provided;CLNHGVS=NC_000015.10:g.45606702T>C;CLNREVSTAT=criteria_provided,_single_submitter;CLNSIG=Benign;CLNVC=single_nucleotide_variant;CLNVCSO=SO:0001483;GENEINFO=BLOC1S6:26258;MC=SO:0001619|non-coding_transcript_variant,SO:0001624|3_prime_UTR_variant;ORIGIN=1;RS=58509170;ANN=C|missense_variant|MODERATE|BLOC1S6:ENST00000568816.5:…
15	50908732	388440	C	A	.	.	ALLELEID=374219;CLNDISDB=MedGen:CN169374;CLNDN=not_specified;CLNHGVS=NC_000015.10:g.50908732C>A;CLNREVSTAT=criteria_provided,_single_submitter;CLNSIG=Likely_benign;CLNVC=single_nucleotide_variant;CLNVCSO=SO:0001483;GENEINFO=AP4E1:23431;MC=SO:0001623|5_prime_UTR_variant;ORIGIN=1;RS=773502598;ANN=A|synonymous_variant|LOW|AP4E1:ENST00000261842.10:39:282:ouORF|AP4E1:ENST00000261842.10:39:282:ouORF|tr…
15	50908739	509373	G	A	.	.	AF_ESP=0.00146;AF_EXAC=0.00309;AF_TGP=0.00100;ALLELEID=505069;CLNDISDB=MedGen:CN169374;CLNDN=not_specified;CLNHGVS=NC_000015.10:g.50908739G>A;CLNREVSTAT=criteria_provided,_single_submitter;CLNSIG=Likely_benign;CLNVC=single_nucleotide_variant;CLNVCSO=SO:0001483;GENEINFO=AP4E1:23431;MC=SO:0001623|5_prime_UTR_variant;ORIGIN=1;RS=374083032;ANN=A|missense_variant|MODERATE|AP4E1:ENST00000261842.10:39:2…
15	50908741	506560	G	GATCGCGGGCGGCGGCGGC	.	.	ALLELEID=505743;CLNDISDB=MedGen:CN169374;CLNDN=not_specified;CLNHGVS=NC_000015.10:g.50908742ATCGCGGGCGGCGGCGGC[3];CLNREVSTAT=criteria_provided,_single_submitter;CLNSIG=Likely_benign;CLNVC=Microsatellite;CLNVCSO=SO:0000289;GENEINFO=AP4E1:23431;MC=SO:0001623|5_prime_UTR_variant;ORIGIN=1;RS=745897561;ANN=GATCGCGGGCGGCGGCGGC|conservative_inframe_insertion|MODERATE|AP4E1:ENST00000261842.10:39:282:ouOR…
15	50908776	373640	G	T	.	.	ALLELEID=360093;CLNDISDB=MedGen:CN169374;CLNDN=not_specified;CLNHGVS=NC_000015.10:g.50908776G>T;CLNREVSTAT=criteria_provided,_single_submitter;CLNSIG=Uncertain_significance;CLNVC=single_nucleotide_variant;CLNVCSO=SO:0001483;GENEINFO=AP4E1:23431;MC=SO:0001623|5_prime_UTR_variant;ORIGIN=1;RS=1057518523;ANN=T|missense_variant|MODERATE|AP4E1:ENST00000261842.10:39:282:ouORF|AP4E1:ENST00000261842.10:39…
15	52180219	1194949	G	T	.	.	ALLELEID=1184991;CLNDISDB=MedGen:CN517202;CLNDN=not_provided;CLNHGVS=NC_000015.10:g.52180219G>T;CLNREVSTAT=criteria_provided,_single_submitter;CLNSIG=Likely_benign;CLNVC=single_nucleotide_variant;CLNVCSO=SO:0001483;GENEINFO=GNB5:10681|CERNA1:100129973;MC=SO:0001619|non-coding_transcript_variant,SO:0001627|intron_variant;ORIGIN=1;ANN=T|synonymous_variant|LOW|CERNA1:ENST00000559779.2:171:543:noncod…
15	52180263	1218201	C	G	.	.	ALLELEID=1208183;CLNDISDB=MedGen:CN517202;CLNDN=not_provided;CLNHGVS=NC_000015.10:g.52180263C>G;CLNREVSTAT=criteria_provided,_single_submitter;CLNSIG=Likely_benign;CLNVC=single_nucleotide_variant;CLNVCSO=SO:0001483;GENEINFO=GNB5:10681|CERNA1:100129973;MC=SO:0001619|non-coding_transcript_variant,SO:0001627|intron_variant;ORIGIN=1;ANN=G|missense_variant|MODERATE|CERNA1:ENST00000559779.2:171:543:non…
15	66490389	1239027	C	T	.	.	ALLELEID=1226864;CLNDISDB=MedGen:CN517202;CLNDN=not_provided;CLNHGVS=NC_000015.10:g.66490389C>T;CLNREVSTAT=criteria_provided,_single_submitter;CLNSIG=Benign;CLNVC=single_nucleotide_variant;CLNVCSO=SO:0001483;GENEINFO=MAP2K1:5604|SNAPC5:10302;MC=SO:0001619|non-coding_transcript_variant,SO:0001624|3_prime_UTR_variant,SO:0001627|intron_variant;ORIGIN=1;ANN=T|missense_variant|MODERATE|ENSG00000261351…
15	66490486	918091	G	A	.	.	AF_ESP=0.00092;AF_EXAC=0.00023;AF_TGP=0.00100;ALLELEID=915091;CLNDISDB=MedGen:CN169374|MedGen:CN517202;CLNDN=not_specified|not_provided;CLNHGVS=NC_000015.10:g.66490486G>A;CLNREVSTAT=criteria_provided,_multiple_submitters,_no_conflicts;CLNSIG=Benign;CLNVC=single_nucleotide_variant;CLNVCSO=SO:0001483;GENEINFO=MAP2K1:5604|SNAPC5:10302;MC=SO:0001619|non-coding_transcript_variant,SO:0001624|3_prime_UT…
15	66490762	316839	CTT	C	.	.	AF_EXAC=0.00008;ALLELEID=332756;CLNDISDB=MONDO:MONDO:0015280,MedGen:C1275081,OMIM:PS115150,Orphanet:ORPHA1340,SNOMED_CT:403770008|MONDO:MONDO:0018997,MeSH:D009634,MedGen:C0028326,OMIM:PS163950,Orphanet:ORPHA648,SNOMED_CT:205824006;CLNDN=Cardio-facio-cutaneous_syndrome|Noonan_syndrome;CLNHGVS=NC_000015.10:g.66490763_66490764del;CLNREVSTAT=criteria_provided,_single_submitter;CLNSIG=Uncertain_signif…
15	66490923	1257472	C	A	.	.	AF_TGP=0.18311;ALLELEID=332760;CLNDISDB=MedGen:CN517202;CLNDN=not_provided;CLNHGVS=NC_000015.10:g.66490923C>A;CLNREVSTAT=criteria_provided,_single_submitter;CLNSIG=Benign;CLNVC=single_nucleotide_variant;CLNVCSO=SO:0001483;GENEINFO=MAP2K1:5604|SNAPC5:10302;MC=SO:0001624|3_prime_UTR_variant,SO:0001627|intron_variant;ORIGIN=1;RS=14303;ANN=A|stop_gained|HIGH|MAP2K1:ENST00000689951.1:1741:2005:dORF|MA…
15	66702492	1226059	C	T	.	.	ALLELEID=1214741;CLNDISDB=MedGen:CN517202;CLNDN=not_provided;CLNHGVS=NC_000015.10:g.66702492C>T;CLNREVSTAT=criteria_provided,_single_submitter;CLNSIG=Benign;CLNVC=single_nucleotide_variant;CLNVCSO=SO:0001483;GENEINFO=SMAD6:4091;MC=SO:0001619|non-coding_transcript_variant,SO:0001623|5_prime_UTR_variant;ORIGIN=1;ANN=T|missense_variant|MODERATE|SMAD6:ENST00000288840.10:20:299:uORF|SMAD6:ENST00000288…
15	100914947	1267617	G	A	.	.	ALLELEID=1257953;CLNDISDB=MedGen:CN517202;CLNDN=not_provided;CLNHGVS=NC_000015.10:g.100914947G>A;CLNREVSTAT=criteria_provided,_single_submitter;CLNSIG=Benign;CLNVC=single_nucleotide_variant;CLNVCSO=SO:0001483;GENEINFO=ALDH1A3:220|ALDH1A3-AS1:101927751;MC=SO:0001619|non-coding_transcript_variant,SO:0001624|3_prime_UTR_variant;ORIGIN=1;ANN=A|synonymous_variant|LOW|ALDH1A3:ENST00000329841.10:1671:19…
15	100914963	1231938	A	G	.	.	ALLELEID=1219355;CLNDISDB=MedGen:CN517202;CLNDN=not_provided;CLNHGVS=NC_000015.10:g.100914963A>G;CLNREVSTAT=criteria_provided,_single_submitter;CLNSIG=Benign;CLNVC=single_nucleotide_variant;CLNVCSO=SO:0001483;GENEINFO=ALDH1A3:220|ALDH1A3-AS1:101927751;MC=SO:0001619|non-coding_transcript_variant,SO:0001624|3_prime_UTR_variant;ORIGIN=1;ANN=G|missense_variant|MODERATE|ALDH1A3:ENST00000329841.10:1671…
15	100914981	1287624	C	T	.	.	ALLELEID=1277456;CLNDISDB=MedGen:CN517202;CLNDN=not_provided;CLNHGVS=NC_000015.10:g.100914981C>T;CLNREVSTAT=criteria_provided,_single_submitter;CLNSIG=Benign;CLNVC=single_nucleotide_variant;CLNVCSO=SO:0001483;GENEINFO=ALDH1A3:220|ALDH1A3-AS1:101927751;MC=SO:0001619|non-coding_transcript_variant,SO:0001624|3_prime_UTR_variant;ORIGIN=1;ANN=T|stop_gained|HIGH|ALDH1A3:ENST00000329841.10:1671:1932:dOR…
15	101251653	1223043	G	A	.	.	ALLELEID=1212152;CLNDISDB=MedGen:CN517202;CLNDN=not_provided;CLNHGVS=NC_000015.10:g.101251653G>A;CLNREVSTAT=criteria_provided,_single_submitter;CLNSIG=Benign;CLNVC=single_nucleotide_variant;CLNVCSO=SO:0001483;GENEINFO=CHSY1:22856;MC=SO:0001623|5_prime_UTR_variant;ORIGIN=1;ANN=A|missense_variant|MODERATE|CHSY1:ENST00000254190.4:135:507:uORF|CHSY1:ENST00000254190.4:135:507:uORF|transcript|CHSY1:ENS…
15	101251689	1273450	G	A	.	.	ALLELEID=1263998;CLNDISDB=MedGen:CN517202;CLNDN=not_provided;CLNHGVS=NC_000015.10:g.101251689G>A;CLNREVSTAT=criteria_provided,_single_submitter;CLNSIG=Benign;CLNVC=single_nucleotide_variant;CLNVCSO=SO:0001483;GENEINFO=CHSY1:22856;MC=SO:0001623|5_prime_UTR_variant;ORIGIN=1;ANN=A|missense_variant|MODERATE|CHSY1:ENST00000254190.4:135:507:uORF|CHSY1:ENST00000254190.4:135:507:uORF|transcript|CHSY1:ENS…
16	2092949	805138	C	T	.	.	AF_EXAC=0.00001;ALLELEID=794054;CLNDISDB=MedGen:CN517202;CLNDN=not_provided;CLNHGVS=NC_000016.10:g.2092949C>T;CLNREVSTAT=criteria_provided,_single_submitter;CLNSIG=Uncertain_significance;CLNVC=single_nucleotide_variant;CLNVCSO=SO:0001483;GENEINFO=PKD1:5310|PKD1-AS1:105371049;MC=SO:0001619|non-coding_transcript_variant,SO:0001627|intron_variant;ORIGIN=1;RS=781007377;ANN=T|missense_variant|MODERATE…
16	2092950	997362	G	A	.	.	ALLELEID=984893;CLNDISDB=Human_Phenotype_Ontology:HP:0000113,Human_Phenotype_Ontology:HP:0004716,Human_Phenotype_Ontology:HP:0004739,Human_Phenotype_Ontology:HP:0004740,Human_Phenotype_Ontology:HP:0008645,Human_Phenotype_Ontology:HP:0008673,Human_Phenotype_Ontology:HP:0008699,MONDO:MONDO:0020642,MedGen:C0022680,OMIM:PS173900;CLNDN=Polycystic_kidney_dysplasia;CLNHGVS=NC_000016.10:g.2092950G>A;CLNR…
16	2092952	1328422	A	G	.	.	ALLELEID=1319037;CLNDISDB=Human_Phenotype_Ontology:HP:0000105,MedGen:C0542518|Human_Phenotype_Ontology:HP:0004719,MedGen:C3275899|Human_Phenotype_Ontology:HP:0005562,MedGen:C0431718|MedGen:C0730379;CLNDN=Enlarged_kidney|Hyperechogenic_kidneys|Multiple_renal_cysts|anhydramnios;CLNHGVS=NC_000016.10:g.2092952A>G;CLNREVSTAT=criteria_provided,_single_submitter;CLNSIG=Likely_pathogenic;CLNVC=single_nuc…
16	10180415	1179581	C	A	.	.	ALLELEID=1169664;CLNDISDB=MedGen:CN517202;CLNDN=not_provided;CLNHGVS=NC_000016.10:g.10180415C>A;CLNREVSTAT=criteria_provided,_single_submitter;CLNSIG=Likely_benign;CLNVC=single_nucleotide_variant;CLNVCSO=SO:0001483;GENEINFO=GRIN2A:2903;MC=SO:0001623|5_prime_UTR_variant;ORIGIN=1;ANN=A|missense_variant|MODERATE|GRIN2A:ENST00000396573.6:84:414:ouORF|GRIN2A:ENST00000396573.6:84:414:ouORF|transcript|G…
16	10181892	317670	G	C	.	.	ALLELEID=341768;CLNDISDB=MONDO:MONDO:0009509,MedGen:C3806402,OMIM:245570,Orphanet:ORPHA98818|MedGen:CN169374;CLNDN=Epilepsy,_focal,_with_speech_disorder_and_with_or_without_mental_retardation|not_specified;CLNHGVS=NC_000016.10:g.10181892G>C;CLNREVSTAT=criteria_provided,_conflicting_interpretations;CLNSIG=Conflicting_interpretations_of_pathogenicity;CLNSIGCONF=Uncertain_significance(1)|_Likely_ben…
16	10181892	137504	G	T	.	.	AF_TGP=0.00080;ALLELEID=141207;CLNDISDB=MONDO:MONDO:0009509,MedGen:C3806402,OMIM:245570,Orphanet:ORPHA98818|MedGen:CN169374;CLNDN=Epilepsy,_focal,_with_speech_disorder_and_with_or_without_mental_retardation|not_specified;CLNHGVS=NC_000016.10:g.10181892G>T;CLNREVSTAT=criteria_provided,_multiple_submitters,_no_conflicts;CLNSIG=Benign;CLNVC=single_nucleotide_variant;CLNVCSO=SO:0001483;CLNVI=Illumina…
16	10181924	886403	G	T	.	.	ALLELEID=874562;CLNDISDB=MONDO:MONDO:0009509,MedGen:C3806402,OMIM:245570,Orphanet:ORPHA98818;CLNDN=Epilepsy,_focal,_with_speech_disorder_and_with_or_without_mental_retardation;CLNHGVS=NC_000016.10:g.10181924G>T;CLNREVSTAT=criteria_provided,_single_submitter;CLNSIG=Uncertain_significance;CLNVC=single_nucleotide_variant;CLNVCSO=SO:0001483;CLNVI=Illumina_Laboratory_Services,Illumina:876740;GENEINFO=…
16	10182048	507710	G	A	.	.	ALLELEID=505372;CLNDISDB=MedGen:CN169374;CLNDN=not_specified;CLNHGVS=NC_000016.10:g.10182048G>A;CLNREVSTAT=criteria_provided,_single_submitter;CLNSIG=Likely_benign;CLNVC=single_nucleotide_variant;CLNVCSO=SO:0001483;GENEINFO=GRIN2A:2903;MC=SO:0001623|5_prime_UTR_variant;ORIGIN=1;RS=771301601;ANN=A|missense_variant|MODERATE|GRIN2A:ENST00000396573.6:84:414:ouORF|GRIN2A:ENST00000396573.6:84:414:ouORF…
16	10182048	377933	G	C	.	.	ALLELEID=374594;CLNDISDB=MedGen:CN169374;CLNDN=not_specified;CLNHGVS=NC_000016.10:g.10182048G>C;CLNREVSTAT=criteria_provided,_single_submitter;CLNSIG=Likely_benign;CLNVC=single_nucleotide_variant;CLNVCSO=SO:0001483;GENEINFO=GRIN2A:2903;MC=SO:0001623|5_prime_UTR_variant;ORIGIN=1;RS=771301601;ANN=C|missense_variant|MODERATE|GRIN2A:ENST00000396573.6:84:414:ouORF|GRIN2A:ENST00000396573.6:84:414:ouORF…
16	10182659	385622	C	A	.	.	ALLELEID=376991;CLNDISDB=MedGen:CN169374;CLNDN=not_specified;CLNHGVS=NC_000016.10:g.10182659C>A;CLNREVSTAT=criteria_provided,_single_submitter;CLNSIG=Likely_benign;CLNVC=single_nucleotide_variant;CLNVCSO=SO:0001483;GENEINFO=GRIN2A:2903;MC=SO:0001623|5_prime_UTR_variant;ORIGIN=1;RS=1057518450;ANN=A|missense_variant|MODERATE|GRIN2A:ENST00000396573.6:84:414:ouORF|GRIN2A:ENST00000396573.6:84:414:ouOR…
16	10182659	373504	C	G	.	.	ALLELEID=360338;CLNDISDB=MedGen:CN169374;CLNDN=not_specified;CLNHGVS=NC_000016.10:g.10182659C>G;CLNREVSTAT=criteria_provided,_single_submitter;CLNSIG=Likely_benign;CLNVC=single_nucleotide_variant;CLNVCSO=SO:0001483;GENEINFO=GRIN2A:2903;MC=SO:0001623|5_prime_UTR_variant;ORIGIN=1;RS=1057518450;ANN=G|missense_variant|MODERATE|GRIN2A:ENST00000396573.6:84:414:ouORF|GRIN2A:ENST00000396573.6:84:414:ouOR…
16	28879491	1110888	C	T	.	.	ALLELEID=1103763;CLNDISDB=MONDO:MONDO:0010977,MedGen:C1832918,OMIM:601003,Orphanet:ORPHA53347,SNOMED_CT:703530005;CLNDN=Brody_myopathy;CLNHGVS=NC_000016.10:g.28879491C>T;CLNREVSTAT=criteria_provided,_single_submitter;CLNSIG=Likely_benign;CLNVC=single_nucleotide_variant;CLNVCSO=SO:0001483;GENEINFO=ATP2A1:487|ATP2A1-AS1:100289092;MC=SO:0001619|non-coding_transcript_variant,SO:0001627|intron_variant…
16	28879496	954780	C	G	.	.	ALLELEID=960153;CLNDISDB=MONDO:MONDO:0010977,MedGen:C1832918,OMIM:601003,Orphanet:ORPHA53347,SNOMED_CT:703530005;CLNDN=Brody_myopathy;CLNHGVS=NC_000016.10:g.28879496C>G;CLNREVSTAT=criteria_provided,_single_submitter;CLNSIG=Uncertain_significance;CLNVC=single_nucleotide_variant;CLNVCSO=SO:0001483;GENEINFO=ATP2A1:487|ATP2A1-AS1:100289092;MC=SO:0001619|non-coding_transcript_variant,SO:0001627|intron…
16	28879497	464074	C	G	.	.	AF_EXAC=0.00001;ALLELEID=466347;CLNDISDB=MONDO:MONDO:0010977,MedGen:C1832918,OMIM:601003,Orphanet:ORPHA53347,SNOMED_CT:703530005;CLNDN=Brody_myopathy;CLNHGVS=NC_000016.10:g.28879497C>G;CLNREVSTAT=criteria_provided,_single_submitter;CLNSIG=Likely_benign;CLNVC=single_nucleotide_variant;CLNVCSO=SO:0001483;GENEINFO=ATP2A1:487|ATP2A1-AS1:100289092;MC=SO:0001619|non-coding_transcript_variant,SO:0001627…
16	30053445	380078	C	T	.	.	AF_TGP=0.00100;ALLELEID=375099;CLNDISDB=MedGen:CN517202;CLNDN=not_provided;CLNHGVS=NC_000016.10:g.30053445C>T;CLNREVSTAT=criteria_provided,_single_submitter;CLNSIG=Likely_benign;CLNVC=single_nucleotide_variant;CLNVCSO=SO:0001483;GENEINFO=ALDOA:226|LOC112694756:112694756;MC=SO:0001623|5_prime_UTR_variant,SO:0001627|intron_variant;ORIGIN=1;RS=146025467;ANN=T|synonymous_variant|LOW|ENSG00000285043:E…
16	30053469	390275	G	A	.	.	ALLELEID=375400;CLNDISDB=MedGen:CN169374;CLNDN=not_specified;CLNHGVS=NC_000016.10:g.30053469G>A;CLNREVSTAT=criteria_provided,_single_submitter;CLNSIG=Likely_benign;CLNVC=single_nucleotide_variant;CLNVCSO=SO:0001483;GENEINFO=ALDOA:226|LOC112694756:112694756;MC=SO:0001623|5_prime_UTR_variant;ORIGIN=1;RS=774449859;ANN=A|synonymous_variant|LOW|ENSG00000285043:ENST00000566897.6:95:350:uORF|ENSG0000028…
16	30748227	1270428	C	T	.	.	ALLELEID=1261567;CLNDISDB=MedGen:CN517202;CLNDN=not_provided;CLNHGVS=NC_000016.10:g.30748227C>T;CLNREVSTAT=criteria_provided,_single_submitter;CLNSIG=Benign;CLNVC=single_nucleotide_variant;CLNVCSO=SO:0001483;GENEINFO=PHKG2:5261;ORIGIN=1;ANN=T|missense_variant|MODERATE|ENSG00000260899:ENST00000483578.1:45:270:noncoding|ENSG00000260899:ENST00000483578.1:45:270:noncoding|transcript|ENSG00000260899:E…
16	30751287	939224	G	A	.	.	AF_EXAC=0.00007;ALLELEID=940358;CLNDISDB=MONDO:MONDO:0013091,MedGen:C2751643,OMIM:613027;CLNDN=Glycogen_storage_disease_IXc;CLNHGVS=NC_000016.10:g.30751287G>A;CLNREVSTAT=criteria_provided,_single_submitter;CLNSIG=Uncertain_significance;CLNVC=single_nucleotide_variant;CLNVCSO=SO:0001483;GENEINFO=PHKG2:5261;MC=SO:0001627|intron_variant;ORIGIN=1;RS=767677860;ANN=A|missense_variant|MODERATE|ENSG00000…
16	30751295	318934	C	T	.	.	AF_EXAC=0.00022;AF_TGP=0.00040;ALLELEID=342747;CLNDISDB=MONDO:MONDO:0013091,MedGen:C2751643,OMIM:613027;CLNDN=Glycogen_storage_disease_IXc;CLNHGVS=NC_000016.10:g.30751295C>T;CLNREVSTAT=criteria_provided,_single_submitter;CLNSIG=Uncertain_significance;CLNVC=single_nucleotide_variant;CLNVCSO=SO:0001483;CLNVI=Illumina_Laboratory_Services,Illumina:273389;GENEINFO=PHKG2:5261;MC=SO:0001627|intron_varia…
16	30751319	255782	C	T	.	.	AF_ESP=0.95844;AF_EXAC=0.98945;AF_TGP=0.96745;ALLELEID=255685;CLNDISDB=MONDO:MONDO:0013091,MedGen:C2751643,OMIM:613027|MedGen:CN169374|MedGen:CN517202;CLNDN=Glycogen_storage_disease_IXc|not_specified|not_provided;CLNHGVS=NC_000016.10:g.30751319C>T;CLNREVSTAT=criteria_provided,_multiple_submitters,_no_conflicts;CLNSIG=Benign;CLNVC=single_nucleotide_variant;CLNVCSO=SO:0001483;GENEINFO=PHKG2:5261;MC…
16	31487406	638410	G	C	.	.	AF_EXAC=0.00001;ALLELEID=626317;CLNDISDB=MONDO:MONDO:0009297,MedGen:C3245525,OMIM:233100,Orphanet:ORPHA69076,SNOMED_CT:226309007;CLNDN=Familial_renal_glucosuria;CLNHGVS=NC_000016.10:g.31487406G>C;CLNREVSTAT=criteria_provided,_single_submitter;CLNSIG=Uncertain_significance;CLNVC=single_nucleotide_variant;CLNVCSO=SO:0001483;GENEINFO=SLC5A2:6524;MC=SO:0001627|intron_variant;ORIGIN=1;RS=779984246;ANN…
16	57641596	884846	C	T	.	.	ALLELEID=875610;CLNDISDB=MONDO:MONDO:0011738,MedGen:C1847352,OMIM:606854,Orphanet:ORPHA101070;CLNDN=Polymicrogyria,_bilateral_frontoparietal;CLNHGVS=NC_000016.10:g.57641596C>T;CLNREVSTAT=criteria_provided,_single_submitter;CLNSIG=Uncertain_significance;CLNVC=single_nucleotide_variant;CLNVCSO=SO:0001483;CLNVI=Illumina_Laboratory_Services,Illumina:1312811;GENEINFO=ADGRG1:9289;MC=SO:0001623|5_prime_…
16	57641607	137492	A	C	.	.	ALLELEID=141195;CLNDISDB=MedGen:CN169374;CLNDN=not_specified;CLNHGVS=NC_000016.10:g.57641607A>C;CLNREVSTAT=criteria_provided,_single_submitter;CLNSIG=Benign;CLNVC=single_nucleotide_variant;CLNVCSO=SO:0001483;GENEINFO=ADGRG1:9289;MC=SO:0001623|5_prime_UTR_variant,SO:0001627|intron_variant;ORIGIN=1;RS=587780952;ANN=C|missense_variant|MODERATE|ADGRG1:ENST00000568791.5:68:332:uORF|ADGRG1:ENST00000568…
16	57641658	884847	C	T	.	.	AF_TGP=0.00439;ALLELEID=875611;CLNDISDB=MONDO:MONDO:0011738,MedGen:C1847352,OMIM:606854,Orphanet:ORPHA101070;CLNDN=Polymicrogyria,_bilateral_frontoparietal;CLNHGVS=NC_000016.10:g.57641658C>T;CLNREVSTAT=criteria_provided,_single_submitter;CLNSIG=Likely_benign;CLNVC=single_nucleotide_variant;CLNVCSO=SO:0001483;CLNVI=Illumina_Laboratory_Services,Illumina:1366737;GENEINFO=ADGRG1:9289;MC=SO:0001623|5_…
16	57641663	884848	T	C	.	.	AF_TGP=0.00080;ALLELEID=875612;CLNDISDB=MONDO:MONDO:0011738,MedGen:C1847352,OMIM:606854,Orphanet:ORPHA101070;CLNDN=Polymicrogyria,_bilateral_frontoparietal;CLNHGVS=NC_000016.10:g.57641663T>C;CLNREVSTAT=criteria_provided,_single_submitter;CLNSIG=Uncertain_significance;CLNVC=single_nucleotide_variant;CLNVCSO=SO:0001483;CLNVI=Illumina_Laboratory_Services,Illumina:866879;GENEINFO=ADGRG1:9289;MC=SO:00…
16	57641703	516895	T	C	.	.	ALLELEID=506382;CLNDISDB=MedGen:CN169374;CLNDN=not_specified;CLNHGVS=NC_000016.10:g.57641703T>C;CLNREVSTAT=criteria_provided,_single_submitter;CLNSIG=Likely_benign;CLNVC=single_nucleotide_variant;CLNVCSO=SO:0001483;GENEINFO=ADGRG1:9289;MC=SO:0001623|5_prime_UTR_variant,SO:0001627|intron_variant;ORIGIN=1;RS=1555538073;ANN=C|missense_variant|MODERATE|ADGRG1:ENST00000568791.5:68:332:uORF|ADGRG1:ENST…
16	66549715	676431	G	C	.	.	AF_TGP=0.32209;ALLELEID=668381;CLNDISDB=MedGen:CN517202;CLNDN=not_provided;CLNHGVS=NC_000016.10:g.66549715G>C;CLNREVSTAT=criteria_provided,_single_submitter;CLNSIG=Benign;CLNVC=single_nucleotide_variant;CLNVCSO=SO:0001483;GENEINFO=TK2:7084;MC=SO:0001619|non-coding_transcript_variant,SO:0001623|5_prime_UTR_variant,SO:0001627|intron_variant;ORIGIN=1;RS=13331952;ANN=C|missense_variant|MODERATE|TK2:E…
16	66549744	676430	A	G	.	.	AF_TGP=0.32288;ALLELEID=668818;CLNDISDB=MedGen:CN517202;CLNDN=not_provided;CLNHGVS=NC_000016.10:g.66549744A>G;CLNREVSTAT=criteria_provided,_single_submitter;CLNSIG=Benign;CLNVC=single_nucleotide_variant;CLNVCSO=SO:0001483;GENEINFO=TK2:7084;MC=SO:0001619|non-coding_transcript_variant,SO:0001623|5_prime_UTR_variant,SO:0001627|intron_variant;ORIGIN=1;RS=13331838;ANN=G|synonymous_variant|LOW|TK2:ENST…
16	66549802	676446	T	C	.	.	AF_TGP=0.15915;ALLELEID=668829;CLNDISDB=MedGen:CN517202;CLNDN=not_provided;CLNHGVS=NC_000016.10:g.66549802T>C;CLNREVSTAT=criteria_provided,_single_submitter;CLNSIG=Benign;CLNVC=single_nucleotide_variant;CLNVCSO=SO:0001483;GENEINFO=TK2:7084;MC=SO:0001619|non-coding_transcript_variant,SO:0001623|5_prime_UTR_variant,SO:0001627|intron_variant;ORIGIN=1;RS=3743714;ANN=C|missense_variant|MODERATE|TK2:EN…
16	66549847	1192175	C	T	.	.	ALLELEID=1181400;CLNDISDB=MedGen:CN517202;CLNDN=not_provided;CLNHGVS=NC_000016.10:g.66549847C>T;CLNREVSTAT=criteria_provided,_single_submitter;CLNSIG=Likely_benign;CLNVC=single_nucleotide_variant;CLNVCSO=SO:0001483;GENEINFO=TK2:7084;MC=SO:0001619|non-coding_transcript_variant,SO:0001623|5_prime_UTR_variant,SO:0001627|intron_variant;ORIGIN=1;ANN=T|missense_variant|MODERATE|TK2:ENST00000677420.1:49…
16	66549928	718130	C	T	.	.	ALLELEID=731085;CLNDISDB=MedGen:CN517202;CLNDN=not_provided;CLNHGVS=NC_000016.10:g.66549928C>T;CLNREVSTAT=criteria_provided,_single_submitter;CLNSIG=Likely_benign;CLNVC=single_nucleotide_variant;CLNVCSO=SO:0001483;GENEINFO=TK2:7084;MC=SO:0001619|non-coding_transcript_variant,SO:0001623|5_prime_UTR_variant,SO:0001627|intron_variant;ORIGIN=1;RS=1180988810;ANN=T|missense_variant|MODERATE|TK2:ENST000…
16	66549932	320159	C	G	.	.	ALLELEID=342104;CLNDISDB=MONDO:MONDO:0012301,MedGen:C3149750,OMIM:609560,Orphanet:ORPHA254875|MedGen:CN517202;CLNDN=Mitochondrial_DNA_depletion_syndrome_2|not_provided;CLNHGVS=NC_000016.10:g.66549932C>G;CLNREVSTAT=criteria_provided,_multiple_submitters,_no_conflicts;CLNSIG=Uncertain_significance;CLNVC=single_nucleotide_variant;CLNVCSO=SO:0001483;CLNVI=Illumina_Laboratory_Services,Illumina:204630;…
16	68645308	320220	T	C	.	.	ALLELEID=343694;CLNDISDB=MONDO:MONDO:0009155,MedGen:C1857041,OMIM:225280,Orphanet:ORPHA1897;CLNDN=EEM_syndrome;CLNHGVS=NC_000016.10:g.68645308T>C;CLNREVSTAT=criteria_provided,_single_submitter;CLNSIG=Uncertain_significance;CLNVC=single_nucleotide_variant;CLNVCSO=SO:0001483;CLNVI=Illumina_Laboratory_Services,Illumina:150514;GENEINFO=CDH3:1001;MC=SO:0002153|genic_upstream_transcript_variant;ORIGIN=…
16	68645344	320221	C	T	.	.	AF_ESP=0.00085;AF_EXAC=0.00026;ALLELEID=326117;CLNDISDB=MONDO:MONDO:0009155,MedGen:C1857041,OMIM:225280,Orphanet:ORPHA1897;CLNDN=EEM_syndrome;CLNHGVS=NC_000016.10:g.68645344C>T;CLNREVSTAT=criteria_provided,_single_submitter;CLNSIG=Uncertain_significance;CLNVC=single_nucleotide_variant;CLNVCSO=SO:0001483;CLNVI=Illumina_Laboratory_Services,Illumina:673979;GENEINFO=CDH3:1001;MC=SO:0001623|5_prime_UT…
16	68645369	320222	T	C	.	.	AF_ESP=0.00008;AF_EXAC=0.00002;ALLELEID=335801;CLNDISDB=MONDO:MONDO:0009155,MedGen:C1857041,OMIM:225280,Orphanet:ORPHA1897;CLNDN=EEM_syndrome;CLNHGVS=NC_000016.10:g.68645369T>C;CLNREVSTAT=criteria_provided,_single_submitter;CLNSIG=Uncertain_significance;CLNVC=single_nucleotide_variant;CLNVCSO=SO:0001483;CLNVI=Illumina_Laboratory_Services,Illumina:773152;GENEINFO=CDH3:1001;MC=SO:0001623|5_prime_UT…
16	68645430	885659	C	T	.	.	ALLELEID=876706;CLNDISDB=MONDO:MONDO:0009155,MedGen:C1857041,OMIM:225280,Orphanet:ORPHA1897|MedGen:CN517202;CLNDN=EEM_syndrome|not_provided;CLNHGVS=NC_000016.10:g.68645430C>T;CLNREVSTAT=criteria_provided,_multiple_submitters,_no_conflicts;CLNSIG=Uncertain_significance;CLNVC=single_nucleotide_variant;CLNVCSO=SO:0001483;CLNVI=Illumina_Laboratory_Services,Illumina:918615;GENEINFO=CDH3:1001;MC=SO:000…
16	68645436	1123169	C	G	.	.	ALLELEID=1125494;CLNDISDB=MedGen:CN517202;CLNDN=not_provided;CLNHGVS=NC_000016.10:g.68645436C>G;CLNREVSTAT=criteria_provided,_single_submitter;CLNSIG=Likely_benign;CLNVC=single_nucleotide_variant;CLNVCSO=SO:0001483;GENEINFO=CDH3:1001;MC=SO:0001627|intron_variant;ORIGIN=1;ANN=G|missense_variant|MODERATE|ENSG00000260577:ENST00000562172.2:86:623:noncoding|ENSG00000260577:ENST00000562172.2:86:623:non…
16	68645503	1197825	C	A	.	.	ALLELEID=1188394;CLNDISDB=MedGen:CN517202;CLNDN=not_provided;CLNHGVS=NC_000016.10:g.68645503C>A;CLNREVSTAT=criteria_provided,_single_submitter;CLNSIG=Likely_benign;CLNVC=single_nucleotide_variant;CLNVCSO=SO:0001483;GENEINFO=CDH3:1001;MC=SO:0001627|intron_variant;ORIGIN=1;ANN=A|synonymous_variant|LOW|ENSG00000260577:ENST00000562172.2:86:623:noncoding|ENSG00000260577:ENST00000562172.2:86:623:noncod…
16	68645625	885660	C	T	.	.	ALLELEID=876707;CLNDISDB=MONDO:MONDO:0009155,MedGen:C1857041,OMIM:225280,Orphanet:ORPHA1897;CLNDN=EEM_syndrome;CLNHGVS=NC_000016.10:g.68645625C>T;CLNREVSTAT=criteria_provided,_single_submitter;CLNSIG=Uncertain_significance;CLNVC=single_nucleotide_variant;CLNVCSO=SO:0001483;CLNVI=Illumina_Laboratory_Services,Illumina:1662835;GENEINFO=CDH3:1001;MC=SO:0001627|intron_variant;ORIGIN=1;RS=1191322448;AN…
16	68645634	1066245	A	G	.	.	ALLELEID=1056340;CLNDISDB=MedGen:CN517202;CLNDN=not_provided;CLNHGVS=NC_000016.10:g.68645634A>G;CLNREVSTAT=criteria_provided,_single_submitter;CLNSIG=Likely_pathogenic;CLNVC=single_nucleotide_variant;CLNVCSO=SO:0001483;GENEINFO=CDH3:1001;MC=SO:0001574|splice_acceptor_variant,SO:0001627|intron_variant;ORIGIN=1;ANN=G|missense_variant|MODERATE|ENSG00000260577:ENST00000562172.2:86:623:noncoding|ENSG0…
16	68645634	1488097	A	T	.	.	ALLELEID=1504806;CLNDISDB=MedGen:CN517202;CLNDN=not_provided;CLNHGVS=NC_000016.10:g.68645634A>T;CLNREVSTAT=criteria_provided,_single_submitter;CLNSIG=Likely_pathogenic;CLNVC=single_nucleotide_variant;CLNVCSO=SO:0001483;GENEINFO=CDH3:1001;MC=SO:0001574|splice_acceptor_variant,SO:0001627|intron_variant;ORIGIN=1;ANN=T|missense_variant|MODERATE|ENSG00000260577:ENST00000562172.2:86:623:noncoding|ENSG0…
16	69330826	422264	CAG	C	.	.	AF_EXAC=0.00000;ALLELEID=409718;CLNDISDB=MedGen:CN169374;CLNDN=not_specified;CLNHGVS=NC_000016.10:g.69330827_69330828del;CLNREVSTAT=criteria_provided,_single_submitter;CLNSIG=Likely_benign;CLNVC=Deletion;CLNVCSO=SO:0000159;GENEINFO=COG8:84342;MC=SO:0001624|3_prime_UTR_variant,SO:0001627|intron_variant;ORIGIN=1;RS=750410882;ANN=C|frameshift_variant|HIGH|COG8:ENST00000306875.10:1709:2036:odORF|COG8…
16	75542598	437009	T	C	.	.	AF_EXAC=0.00006;ALLELEID=429844;CLNDISDB=MONDO:MONDO:0013994,MedGen:C3554235,OMIM:614970|MONDO:MONDO:0014164,MedGen:C3809352,OMIM:615397;CLNDN=Joubert_syndrome_20|Meckel_syndrome,_type_11;CLNHGVS=NC_000016.10:g.75542598T>C;CLNREVSTAT=criteria_provided,_multiple_submitters,_no_conflicts;CLNSIG=Pathogenic;CLNVC=single_nucleotide_variant;CLNVCSO=SO:0001483;GENEINFO=TMEM231:79583;MC=SO:0001627|intron…
16	88809855	884720	G	A	.	.	ALLELEID=876734;CLNDISDB=MONDO:MONDO:0013869,MedGen:C0268120,OMIM:614723,Orphanet:ORPHA976;CLNDN=Adenine_phosphoribosyltransferase_deficiency;CLNHGVS=NC_000016.10:g.88809855G>A;CLNREVSTAT=criteria_provided,_single_submitter;CLNSIG=Uncertain_significance;CLNVC=single_nucleotide_variant;CLNVCSO=SO:0001483;CLNVI=Illumina_Laboratory_Services,Illumina:681986;GENEINFO=APRT:353;MC=SO:0001627|intron_vari…
16	89288292	1191650	C	T	.	.	ALLELEID=1181450;CLNDISDB=MedGen:CN517202;CLNDN=not_provided;CLNHGVS=NC_000016.10:g.89288292C>T;CLNREVSTAT=criteria_provided,_single_submitter;CLNSIG=Likely_benign;CLNVC=single_nucleotide_variant;CLNVCSO=SO:0001483;GENEINFO=ANKRD11:29123;MC=SO:0001627|intron_variant;ORIGIN=1;ANN=T|missense_variant|MODERATE|ANKRD11:ENST00000642695.1:1035:1296:dORF|ANKRD11:ENST00000642695.1:1035:1296:dORF|transcrip…
16	89438094	1342119	G	A	.	.	ALLELEID=1333517;CLNDISDB=MedGen:CN517202;CLNDN=not_provided;CLNHGVS=NC_000016.10:g.89438094G>A;CLNREVSTAT=criteria_provided,_single_submitter;CLNSIG=Likely_benign;CLNVC=single_nucleotide_variant;CLNVCSO=SO:0001483;GENEINFO=ANKRD11:29123|LOC101927817:101927817;MC=SO:0001627|intron_variant;ORIGIN=1;ANN=A|synonymous_variant|LOW|ENSG00000287351:ENST00000657156.1:248:524:noncoding|ENSG00000287351:ENS…
17	2042327	1302072	G	T	.	.	ALLELEID=1292354;CLNDISDB=MedGen:CN517202;CLNDN=not_provided;CLNHGVS=NC_000017.11:g.2042327G>T;CLNREVSTAT=criteria_provided,_single_submitter;CLNSIG=Benign;CLNVC=single_nucleotide_variant;CLNVCSO=SO:0001483;GENEINFO=DPH1:1801|OVCA2:124641;MC=SO:0001627|intron_variant;ORIGIN=1;ANN=T|missense_variant|MODERATE|DPH1:ENST00000571710.6:637:1165:dORF|DPH1:ENST00000571710.6:637:1165:dORF|transcript|DPH1:…
17	2042400	1302080	C	T	.	.	ALLELEID=1292362;CLNDISDB=MedGen:CN517202;CLNDN=not_provided;CLNHGVS=NC_000017.11:g.2042400C>T;CLNREVSTAT=criteria_provided,_single_submitter;CLNSIG=Benign;CLNVC=single_nucleotide_variant;CLNVCSO=SO:0001483;GENEINFO=DPH1:1801|OVCA2:124641;MC=SO:0001627|intron_variant;ORIGIN=1;ANN=T|missense_variant|MODERATE|DPH1:ENST00000571710.6:637:1165:dORF|DPH1:ENST00000571710.6:637:1165:dORF|transcript|DPH1:…
17	2042450	1302089	C	T	.	.	ALLELEID=1292371;CLNDISDB=MedGen:CN517202;CLNDN=not_provided;CLNHGVS=NC_000017.11:g.2042450C>T;CLNREVSTAT=criteria_provided,_single_submitter;CLNSIG=Benign;CLNVC=single_nucleotide_variant;CLNVCSO=SO:0001483;GENEINFO=DPH1:1801|OVCA2:124641;MC=SO:0001627|intron_variant;ORIGIN=1;ANN=T|stop_gained|HIGH|DPH1:ENST00000571710.6:637:1165:dORF|DPH1:ENST00000571710.6:637:1165:dORF|transcript|DPH1:ENST00000…
17	2638112	322257	TA	T	.	.	ALLELEID=327720;CLNDISDB=MedGen:CN239259;CLNDN=Lissencephaly/Subcortical_Band_Heterotopia;CLNHGVS=NC_000017.11:g.2638113del;CLNREVSTAT=criteria_provided,_single_submitter;CLNSIG=Uncertain_significance;CLNVC=Deletion;CLNVCSO=SO:0000159;CLNVI=Illumina_Laboratory_Services,Illumina:792977;GENEINFO=PAFAH1B1:5048;MC=SO:0001623|5_prime_UTR_variant;ORIGIN=1;RS=886052711;ANN=T|frameshift_variant|HIGH|PAFA…
17	3636480	889009	A	T	.	.	ALLELEID=877276;CLNDISDB=MONDO:MONDO:0009064,MedGen:C2931013,OMIM:219750,Orphanet:ORPHA411641|MONDO:MONDO:0100151,MedGen:C2931187,OMIM:219800;CLNDN=Ocular_cystinosis|Nephropathic_cystinosis;CLNHGVS=NC_000017.11:g.3636480A>T;CLNREVSTAT=criteria_provided,_single_submitter;CLNSIG=Uncertain_significance;CLNVC=single_nucleotide_variant;CLNVCSO=SO:0001483;CLNVI=Illumina_Laboratory_Services,Illumina:846…
17	3636541	322815	T	C	.	.	AF_TGP=0.04992;ALLELEID=328149;CLNDISDB=MONDO:MONDO:0009064,MedGen:C2931013,OMIM:219750,Orphanet:ORPHA411641|MONDO:MONDO:0100151,MedGen:C2931187,OMIM:219800|MedGen:CN517202;CLNDN=Ocular_cystinosis|Nephropathic_cystinosis|not_provided;CLNHGVS=NC_000017.11:g.3636541T>C;CLNREVSTAT=criteria_provided,_multiple_submitters,_no_conflicts;CLNSIG=Benign;CLNVC=single_nucleotide_variant;CLNVCSO=SO:0001483;CL…
17	3636552	889705	C	G	.	.	AF_TGP=0.00020;ALLELEID=877277;CLNDISDB=MONDO:MONDO:0009064,MedGen:C2931013,OMIM:219750,Orphanet:ORPHA411641|MONDO:MONDO:0100151,MedGen:C2931187,OMIM:219800;CLNDN=Ocular_cystinosis|Nephropathic_cystinosis;CLNHGVS=NC_000017.11:g.3636552C>G;CLNREVSTAT=criteria_provided,_single_submitter;CLNSIG=Uncertain_significance;CLNVC=single_nucleotide_variant;CLNVCSO=SO:0001483;CLNVI=Illumina_Laboratory_Servic…
17	3636564	322816	C	T	.	.	AF_TGP=0.00020;ALLELEID=345599;CLNDISDB=MONDO:MONDO:0009064,MedGen:C2931013,OMIM:219750,Orphanet:ORPHA411641|MONDO:MONDO:0100151,MedGen:C2931187,OMIM:219800;CLNDN=Ocular_cystinosis|Nephropathic_cystinosis;CLNHGVS=NC_000017.11:g.3636564C>T;CLNREVSTAT=criteria_provided,_single_submitter;CLNSIG=Uncertain_significance;CLNVC=single_nucleotide_variant;CLNVCSO=SO:0001483;CLNVI=Illumina_Laboratory_Servic…
17	3636585	322817	G	A	.	.	AF_TGP=0.00379;ALLELEID=328151;CLNDISDB=MONDO:MONDO:0009064,MedGen:C2931013,OMIM:219750,Orphanet:ORPHA411641|MONDO:MONDO:0100151,MedGen:C2931187,OMIM:219800;CLNDN=Ocular_cystinosis|Nephropathic_cystinosis;CLNHGVS=NC_000017.11:g.3636585G>A;CLNREVSTAT=criteria_provided,_single_submitter;CLNSIG=Likely_benign;CLNVC=single_nucleotide_variant;CLNVCSO=SO:0001483;CLNVI=Illumina_Laboratory_Services,Illumi…
17	3636603	322818	C	T	.	.	AF_TGP=0.04932;ALLELEID=344204;CLNDISDB=MONDO:MONDO:0009064,MedGen:C2931013,OMIM:219750,Orphanet:ORPHA411641|MONDO:MONDO:0100151,MedGen:C2931187,OMIM:219800|MedGen:CN517202;CLNDN=Ocular_cystinosis|Nephropathic_cystinosis|not_provided;CLNHGVS=NC_000017.11:g.3636603C>T;CLNREVSTAT=criteria_provided,_multiple_submitters,_no_conflicts;CLNSIG=Benign;CLNVC=single_nucleotide_variant;CLNVCSO=SO:0001483;CL…
17	3636610	891259	A	G	.	.	ALLELEID=877278;CLNDISDB=MONDO:MONDO:0009064,MedGen:C2931013,OMIM:219750,Orphanet:ORPHA411641|MONDO:MONDO:0100151,MedGen:C2931187,OMIM:219800;CLNDN=Ocular_cystinosis|Nephropathic_cystinosis;CLNHGVS=NC_000017.11:g.3636610A>G;CLNREVSTAT=criteria_provided,_single_submitter;CLNSIG=Uncertain_significance;CLNVC=single_nucleotide_variant;CLNVCSO=SO:0001483;CLNVI=Illumina_Laboratory_Services,Illumina:631…
17	3636632	322819	T	C	.	.	ALLELEID=328158;CLNDISDB=MONDO:MONDO:0009064,MedGen:C2931013,OMIM:219750,Orphanet:ORPHA411641|MONDO:MONDO:0100151,MedGen:C2931187,OMIM:219800;CLNDN=Ocular_cystinosis|Nephropathic_cystinosis;CLNHGVS=NC_000017.11:g.3636632T>C;CLNREVSTAT=criteria_provided,_single_submitter;CLNSIG=Uncertain_significance;CLNVC=single_nucleotide_variant;CLNVCSO=SO:0001483;CLNVI=Illumina_Laboratory_Services,Illumina:829…
17	3636697	322820	G	T	.	.	ALLELEID=338029;CLNDISDB=MONDO:MONDO:0009064,MedGen:C2931013,OMIM:219750,Orphanet:ORPHA411641|MONDO:MONDO:0100151,MedGen:C2931187,OMIM:219800;CLNDN=Ocular_cystinosis|Nephropathic_cystinosis;CLNHGVS=NC_000017.11:g.3636697G>T;CLNREVSTAT=criteria_provided,_single_submitter;CLNSIG=Uncertain_significance;CLNVC=single_nucleotide_variant;CLNVCSO=SO:0001483;CLNVI=Illumina_Laboratory_Services,Illumina:806…
17	3636699	322821	C	T	.	.	ALLELEID=338033;CLNDISDB=MONDO:MONDO:0009064,MedGen:C2931013,OMIM:219750,Orphanet:ORPHA411641|MONDO:MONDO:0100151,MedGen:C2931187,OMIM:219800;CLNDN=Ocular_cystinosis|Nephropathic_cystinosis;CLNHGVS=NC_000017.11:g.3636699C>T;CLNREVSTAT=criteria_provided,_single_submitter;CLNSIG=Uncertain_significance;CLNVC=single_nucleotide_variant;CLNVCSO=SO:0001483;CLNVI=Illumina_Laboratory_Services,Illumina:113…
17	3636789	322823	A	C	.	.	AF_TGP=0.00020;ALLELEID=344207;CLNDISDB=MONDO:MONDO:0009064,MedGen:C2931013,OMIM:219750,Orphanet:ORPHA411641|MONDO:MONDO:0100151,MedGen:C2931187,OMIM:219800;CLNDN=Ocular_cystinosis|Nephropathic_cystinosis;CLNHGVS=NC_000017.11:g.3636789A>C;CLNREVSTAT=criteria_provided,_single_submitter;CLNSIG=Uncertain_significance;CLNVC=single_nucleotide_variant;CLNVCSO=SO:0001483;CLNVI=Illumina_Laboratory_Servic…
17	3636803	322824	G	A	.	.	AF_TGP=0.00080;ALLELEID=344208;CLNDISDB=MONDO:MONDO:0009064,MedGen:C2931013,OMIM:219750,Orphanet:ORPHA411641|MONDO:MONDO:0100151,MedGen:C2931187,OMIM:219800;CLNDN=Ocular_cystinosis|Nephropathic_cystinosis;CLNHGVS=NC_000017.11:g.3636803G>A;CLNREVSTAT=criteria_provided,_single_submitter;CLNSIG=Uncertain_significance;CLNVC=single_nucleotide_variant;CLNVCSO=SO:0001483;CLNVI=Illumina_Laboratory_Servic…
17	3636842	322825	A	G	.	.	AF_TGP=0.03814;ALLELEID=344209;CLNDISDB=MONDO:MONDO:0009064,MedGen:C2931013,OMIM:219750,Orphanet:ORPHA411641|MONDO:MONDO:0100151,MedGen:C2931187,OMIM:219800;CLNDN=Ocular_cystinosis|Nephropathic_cystinosis;CLNHGVS=NC_000017.11:g.3636842A>G;CLNREVSTAT=criteria_provided,_single_submitter;CLNSIG=Benign;CLNVC=single_nucleotide_variant;CLNVCSO=SO:0001483;CLNVI=Illumina_Laboratory_Services,Illumina:2107…
17	3637123	322826	T	C	.	.	ALLELEID=344214;CLNDISDB=MONDO:MONDO:0009064,MedGen:C2931013,OMIM:219750,Orphanet:ORPHA411641|MONDO:MONDO:0100151,MedGen:C2931187,OMIM:219800;CLNDN=Ocular_cystinosis|Nephropathic_cystinosis;CLNHGVS=NC_000017.11:g.3637123T>C;CLNREVSTAT=criteria_provided,_single_submitter;CLNSIG=Uncertain_significance;CLNVC=single_nucleotide_variant;CLNVCSO=SO:0001483;CLNVI=Illumina_Laboratory_Services,Illumina:733…
17	3637200	322827	C	A	.	.	ALLELEID=328163;CLNDISDB=MONDO:MONDO:0009064,MedGen:C2931013,OMIM:219750,Orphanet:ORPHA411641|MONDO:MONDO:0100151,MedGen:C2931187,OMIM:219800;CLNDN=Ocular_cystinosis|Nephropathic_cystinosis;CLNHGVS=NC_000017.11:g.3637200C>A;CLNREVSTAT=criteria_provided,_single_submitter;CLNSIG=Uncertain_significance;CLNVC=single_nucleotide_variant;CLNVCSO=SO:0001483;CLNVI=Illumina_Laboratory_Services,Illumina:781…
17	3637262	322828	A	T	.	.	ALLELEID=344218;CLNDISDB=MONDO:MONDO:0009064,MedGen:C2931013,OMIM:219750,Orphanet:ORPHA411641|MONDO:MONDO:0100151,MedGen:C2931187,OMIM:219800;CLNDN=Ocular_cystinosis|Nephropathic_cystinosis;CLNHGVS=NC_000017.11:g.3637262A>T;CLNREVSTAT=criteria_provided,_single_submitter;CLNSIG=Uncertain_significance;CLNVC=single_nucleotide_variant;CLNVCSO=SO:0001483;CLNVI=Illumina_Laboratory_Services,Illumina:484…
17	4898893	1168430	T	TG	.	.	ALLELEID=1158003;CLNDISDB=MONDO:MONDO:0011600,MedGen:C4225413,OMIM:605809;CLNDN=Myasthenic_syndrome,_congenital,_4a,_slow-channel;CLNHGVS=NC_000017.11:g.4898897dup;CLNREVSTAT=criteria_provided,_single_submitter;CLNSIG=Benign;CLNVC=Duplication;CLNVCSO=SO:1000035;CLNVI=Invitae:11482763;GENEINFO=CHRNE:1145;MC=SO:0001627|intron_variant;ORIGIN=1;ANN=TG|frameshift_variant|HIGH|CHRNE:ENST00000649830.1:1…
17	4898894	966350	G	A	.	.	AF_EXAC=0.00003;ALLELEID=960889;CLNDISDB=MONDO:MONDO:0011600,MedGen:C4225413,OMIM:605809|MONDO:MONDO:0018940,MeSH:D020294,MedGen:C0751882,OMIM:PS601462,Orphanet:ORPHA590;CLNDN=Myasthenic_syndrome,_congenital,_4a,_slow-channel|Congenital_myasthenic_syndrome;CLNHGVS=NC_000017.11:g.4898894G>A;CLNREVSTAT=criteria_provided,_single_submitter;CLNSIG=Uncertain_significance;CLNVC=single_nucleotide_variant…
17	4898895	1150829	G	C	.	.	ALLELEID=1147293;CLNDISDB=MONDO:MONDO:0011600,MedGen:C4225413,OMIM:605809;CLNDN=Myasthenic_syndrome,_congenital,_4a,_slow-channel;CLNHGVS=NC_000017.11:g.4898895G>C;CLNREVSTAT=criteria_provided,_single_submitter;CLNSIG=Likely_benign;CLNVC=single_nucleotide_variant;CLNVCSO=SO:0001483;GENEINFO=CHRNE:1145;MC=SO:0001627|intron_variant;ORIGIN=1;ANN=C|synonymous_variant|LOW|CHRNE:ENST00000649830.1:1433:…
17	4898896	1096942	G	A	.	.	ALLELEID=1083213;CLNDISDB=MONDO:MONDO:0011600,MedGen:C4225413,OMIM:605809;CLNDN=Myasthenic_syndrome,_congenital,_4a,_slow-channel;CLNHGVS=NC_000017.11:g.4898896G>A;CLNREVSTAT=criteria_provided,_single_submitter;CLNSIG=Likely_benign;CLNVC=single_nucleotide_variant;CLNVCSO=SO:0001483;GENEINFO=CHRNE:1145;MC=SO:0001627|intron_variant;ORIGIN=1;ANN=A|missense_variant|MODERATE|CHRNE:ENST00000649830.1:14…
17	4898896	1112970	G	T	.	.	ALLELEID=1104997;CLNDISDB=MONDO:MONDO:0011600,MedGen:C4225413,OMIM:605809;CLNDN=Myasthenic_syndrome,_congenital,_4a,_slow-channel;CLNHGVS=NC_000017.11:g.4898896G>T;CLNREVSTAT=criteria_provided,_single_submitter;CLNSIG=Likely_benign;CLNVC=single_nucleotide_variant;CLNVCSO=SO:0001483;GENEINFO=CHRNE:1145;MC=SO:0001627|intron_variant;ORIGIN=1;ANN=T|missense_variant|MODERATE|CHRNE:ENST00000649830.1:14…
17	4898901	1132263	G	A	.	.	ALLELEID=1126384;CLNDISDB=MONDO:MONDO:0011600,MedGen:C4225413,OMIM:605809;CLNDN=Myasthenic_syndrome,_congenital,_4a,_slow-channel;CLNHGVS=NC_000017.11:g.4898901G>A;CLNREVSTAT=criteria_provided,_single_submitter;CLNSIG=Likely_benign;CLNVC=single_nucleotide_variant;CLNVCSO=SO:0001483;GENEINFO=CHRNE:1145;MC=SO:0001627|intron_variant;ORIGIN=1;ANN=A|synonymous_variant|LOW|CHRNE:ENST00000649830.1:1433:…
17	7445256	325074	C	T	.	.	AF_EXAC=0.00004;ALLELEID=345774;CLNDISDB=MedGen:CN239246;CLNDN=Congenital_Myasthenic_Syndrome,_Dominant/Recessive;CLNHGVS=NC_000017.11:g.7445256C>T;CLNREVSTAT=criteria_provided,_single_submitter;CLNSIG=Uncertain_significance;CLNVC=single_nucleotide_variant;CLNVCSO=SO:0001483;CLNVI=Illumina_Laboratory_Services,Illumina:154902;GENEINFO=CHRNB1:1140;MC=SO:0001627|intron_variant;ORIGIN=1;RS=770468832;…
17	7445263	760272	C	T	.	.	AF_EXAC=0.00001;ALLELEID=776730;CLNDISDB=MedGen:CN517202;CLNDN=not_provided;CLNHGVS=NC_000017.11:g.7445263C>T;CLNREVSTAT=criteria_provided,_single_submitter;CLNSIG=Likely_benign;CLNVC=single_nucleotide_variant;CLNVCSO=SO:0001483;GENEINFO=CHRNB1:1140;MC=SO:0001627|intron_variant;ORIGIN=1;RS=778342718;ANN=T|missense_variant|MODERATE|ENSG00000272884:ENST00000575331.1:4715:5111:noncoding|ENSG00000272…
17	7445267	959159	C	T	.	.	AF_ESP=0.00008;AF_EXAC=0.00006;ALLELEID=960243;CLNDISDB=MONDO:MONDO:0014581,MedGen:C4225374,OMIM:616313;CLNDN=Myasthenic_syndrome,_congenital,_2a,_slow-channel;CLNHGVS=NC_000017.11:g.7445267C>T;CLNREVSTAT=criteria_provided,_single_submitter;CLNSIG=Uncertain_significance;CLNVC=single_nucleotide_variant;CLNVCSO=SO:0001483;GENEINFO=CHRNB1:1140;MC=SO:0001627|intron_variant;ORIGIN=1;RS=372041531;ANN=T…
17	7445412	476150	G	T	.	.	ALLELEID=468825;CLNDISDB=MONDO:MONDO:0014581,MedGen:C4225374,OMIM:616313;CLNDN=Myasthenic_syndrome,_congenital,_2a,_slow-channel;CLNHGVS=NC_000017.11:g.7445412G>T;CLNREVSTAT=criteria_provided,_single_submitter;CLNSIG=Uncertain_significance;CLNVC=single_nucleotide_variant;CLNVCSO=SO:0001483;GENEINFO=CHRNB1:1140;MC=SO:0001627|intron_variant;ORIGIN=1;RS=1555551725;ANN=T|synonymous_variant|LOW|ENSG00…
17	7445417	1400627	C	T	.	.	ALLELEID=1440854;CLNDISDB=MONDO:MONDO:0014581,MedGen:C4225374,OMIM:616313;CLNDN=Myasthenic_syndrome,_congenital,_2a,_slow-channel;CLNHGVS=NC_000017.11:g.7445417C>T;CLNREVSTAT=criteria_provided,_single_submitter;CLNSIG=Uncertain_significance;CLNVC=single_nucleotide_variant;CLNVCSO=SO:0001483;GENEINFO=CHRNB1:1140;MC=SO:0001627|intron_variant;ORIGIN=1;ANN=T|missense_variant|MODERATE|ENSG00000272884:…
17	7445424	889528	G	A	.	.	AF_TGP=0.00020;ALLELEID=880575;CLNDISDB=MONDO:MONDO:0012157,MedGen:C1837091,OMIM:608931;CLNDN=Congenital_myasthenic_syndrome_4C;CLNHGVS=NC_000017.11:g.7445424G>A;CLNREVSTAT=criteria_provided,_single_submitter;CLNSIG=Uncertain_significance;CLNVC=single_nucleotide_variant;CLNVCSO=SO:0001483;CLNVI=Illumina_Laboratory_Services,Illumina:653344;GENEINFO=CHRNB1:1140;MC=SO:0001627|intron_variant;ORIGIN=1…
17	7445445	256774	G	T	.	.	AF_ESP=0.05845;AF_TGP=0.06390;ALLELEID=256399;CLNDISDB=MedGen:CN169374|MedGen:CN517202;CLNDN=not_specified|not_provided;CLNHGVS=NC_000017.11:g.7445445G>T;CLNREVSTAT=criteria_provided,_multiple_submitters,_no_conflicts;CLNSIG=Benign;CLNVC=single_nucleotide_variant;CLNVCSO=SO:0001483;GENEINFO=CHRNB1:1140;MC=SO:0001627|intron_variant;ORIGIN=1;RS=60038135;ANN=T|synonymous_variant|LOW|ENSG00000272884:…
17	8174626	1465210	G	T	.	.	ALLELEID=1511034;CLNDISDB=MedGen:CN517202;CLNDN=not_provided;CLNHGVS=NC_000017.11:g.8174626G>T;CLNREVSTAT=criteria_provided,_single_submitter;CLNSIG=Uncertain_significance;CLNVC=single_nucleotide_variant;CLNVCSO=SO:0001483;GENEINFO=TMEM107:84314;MC=SO:0001627|intron_variant;ORIGIN=1;ANN=T|missense_variant|MODERATE|TMEM107:ENST00000532998.5:1402:1630:dORF|TMEM107:ENST00000532998.5:1402:1630:dORF|t…
17	17234905	635887	ATTGAGACCATCCTGGCTAACACAGTGAAACCCCGTCTCTACTAAAAAATACAAAAAATTAGCTGGGCATGGTGGCGGGGGCCTGTAGCCCCAGCTACTGGGGAGGCCGAGGGAGGAGAATGGCGTGAACCCAGGAGGCACAGCTTGCAGTGAGCTGATCGCACCACTGCACTCCAGCCTGGGCCACAGAGCAAGACTCCATTTCAAAAAAAAAAAAAAAAAAAAAGCCAGGCATGGTGGTGGTGCATGCCTGTAATCCCAGCTACTGGGGAATCTGAGGCAGGAGAATTGCTTGAACCTGGGAGACGGAGGTTGCAGTGAGCTGAGATCGCACCATTGCACTCCAGCCTGGGCAATAAGAGTAAAACTCCATTTCAAAAAATACAAAATACGAAAATT…	A	.	.	ALLELEID=623700;CLNDISDB=MONDO:MONDO:0007607,MedGen:C0346010,OMIM:135150,Orphanet:ORPHA122,SNOMED_CT:110985001;CLNDN=Multiple_fibrofolliculomas;CLNHGVS=NC_000017.11:g.17234906_17243014del;CLNREVSTAT=no_assertion_criteria_provided;CLNSIG=Pathogenic;CLNVC=Deletion;CLNVCSO=SO:0000159;GENEINFO=FLCN:201163;ORIGIN=1;ANN=A|feature_ablation|HIGH|ACTG1P24:ENST00000423783.1:17:611:noncoding&FLCN:ENST000002…
17	35100823	1276573	T	G	.	.	AF_TGP=0.01857;ALLELEID=328013;CLNDISDB=MedGen:CN517202;CLNDN=not_provided;CLNHGVS=NC_000017.11:g.35100823T>G;CLNREVSTAT=criteria_provided,_single_submitter;CLNSIG=Benign;CLNVC=single_nucleotide_variant;CLNVCSO=SO:0001483;GENEINFO=RAD51D:5892|RAD51L3-RFFL:100529207;MC=SO:0001619|non-coding_transcript_variant,SO:0001624|3_prime_UTR_variant;ORIGIN=1;RS=28363292;ANN=G|missense_variant|MODERATE|RAD51…
17	35100937	926967	C	A	.	.	AF_ESP=0.00008;AF_EXAC=0.00001;ALLELEID=913813;CLNDISDB=MONDO:MONDO:0015356,MeSH:D009386,MedGen:C0027672,Orphanet:ORPHA140162,SNOMED_CT:699346009;CLNDN=Hereditary_cancer-predisposing_syndrome;CLNHGVS=NC_000017.11:g.35100937C>A;CLNREVSTAT=criteria_provided,_single_submitter;CLNSIG=Uncertain_significance;CLNVC=single_nucleotide_variant;CLNVCSO=SO:0001483;GENEINFO=RAD51D:5892|RAD51L3-RFFL:100529207;…
17	35100938	421911	AAAC	A	.	.	ALLELEID=409889;CLNDISDB=MedGen:CN169374;CLNDN=not_specified;CLNHGVS=NC_000017.11:g.35100940ACA[1];CLNREVSTAT=criteria_provided,_single_submitter;CLNSIG=Likely_benign;CLNVC=Microsatellite;CLNVCSO=SO:0000289;GENEINFO=RAD51D:5892|RAD51L3-RFFL:100529207;MC=SO:0001619|non-coding_transcript_variant,SO:0001624|3_prime_UTR_variant;ORIGIN=1;RS=745601646;ANN=A|conservative_inframe_deletion|MODERATE|RAD51D…
17	35100942	920223	A	G	.	.	ALLELEID=913814;CLNDISDB=MONDO:MONDO:0015356,MeSH:D009386,MedGen:C0027672,Orphanet:ORPHA140162,SNOMED_CT:699346009;CLNDN=Hereditary_cancer-predisposing_syndrome;CLNHGVS=NC_000017.11:g.35100942A>G;CLNREVSTAT=criteria_provided,_single_submitter;CLNSIG=Uncertain_significance;CLNVC=single_nucleotide_variant;CLNVCSO=SO:0001483;GENEINFO=RAD51D:5892|RAD51L3-RFFL:100529207;MC=SO:0001619|non-coding_transc…
17	35100943	630038	A	T	.	.	AF_EXAC=0.00002;ALLELEID=618521;CLNDISDB=MONDO:MONDO:0015356,MeSH:D009386,MedGen:C0027672,Orphanet:ORPHA140162,SNOMED_CT:699346009;CLNDN=Hereditary_cancer-predisposing_syndrome;CLNHGVS=NC_000017.11:g.35100943A>T;CLNREVSTAT=criteria_provided,_single_submitter;CLNSIG=Likely_benign;CLNVC=single_nucleotide_variant;CLNVCSO=SO:0001483;GENEINFO=RAD51D:5892|RAD51L3-RFFL:100529207;MC=SO:0001619|non-coding…
17	35100946	378464	G	A	.	.	AF_ESP=0.00023;AF_EXAC=0.00004;ALLELEID=375976;CLNDISDB=MONDO:MONDO:0015356,MeSH:D009386,MedGen:C0027672,Orphanet:ORPHA140162,SNOMED_CT:699346009|MedGen:CN169374;CLNDN=Hereditary_cancer-predisposing_syndrome|not_specified;CLNHGVS=NC_000017.11:g.35100946G>A;CLNREVSTAT=criteria_provided,_conflicting_interpretations;CLNSIG=Conflicting_interpretations_of_pathogenicity;CLNSIGCONF=Uncertain_significanc…
17	35100949	1171226	C	G	.	.	ALLELEID=1161339;CLNDISDB=MONDO:MONDO:0015356,MeSH:D009386,MedGen:C0027672,Orphanet:ORPHA140162,SNOMED_CT:699346009;CLNDN=Hereditary_cancer-predisposing_syndrome;CLNHGVS=NC_000017.11:g.35100949C>G;CLNREVSTAT=criteria_provided,_single_submitter;CLNSIG=Uncertain_significance;CLNVC=single_nucleotide_variant;CLNVCSO=SO:0001483;GENEINFO=RAD51D:5892|RAD51L3-RFFL:100529207;MC=SO:0001619|non-coding_trans…
17	35100949	231210	C	T	.	.	ALLELEID=235854;CLNDISDB=MONDO:MONDO:0015356,MeSH:D009386,MedGen:C0027672,Orphanet:ORPHA140162,SNOMED_CT:699346009|MedGen:CN169374;CLNDN=Hereditary_cancer-predisposing_syndrome|not_specified;CLNHGVS=NC_000017.11:g.35100949C>T;CLNREVSTAT=criteria_provided,_conflicting_interpretations;CLNSIG=Conflicting_interpretations_of_pathogenicity;CLNSIGCONF=Uncertain_significance(1)|_Likely_benign(1);CLNVC=si…
17	42017501	1282204	G	T	.	.	ALLELEID=1272059;CLNDISDB=MedGen:CN517202;CLNDN=not_provided;CLNHGVS=NC_000017.11:g.42017501G>T;CLNREVSTAT=criteria_provided,_single_submitter;CLNSIG=Benign;CLNVC=single_nucleotide_variant;CLNVCSO=SO:0001483;GENEINFO=DNAJC7:7266;ORIGIN=1;ANN=T|missense_variant|MODERATE|NKIRAS2:ENST00000307641.9:104:620:uORF|NKIRAS2:ENST00000307641.9:104:620:uORF|transcript|NKIRAS2:ENST00000307641.9:104:620:uORF|p…
17	42315343	888957	C	T	.	.	AF_TGP=0.00319;ALLELEID=877513;CLNDISDB=MONDO:MONDO:0007818,MedGen:C4721531,OMIM:147060,Orphanet:ORPHA2314;CLNDN=Hyper-IgE_recurrent_infection_syndrome_1,_autosomal_dominant;CLNHGVS=NC_000017.11:g.42315343C>T;CLNREVSTAT=criteria_provided,_single_submitter;CLNSIG=Benign;CLNVC=single_nucleotide_variant;CLNVCSO=SO:0001483;CLNVI=Illumina_Laboratory_Services,Illumina:928355;GENEINFO=STAT3:6774;MC=SO:0…
17	42315391	323237	GAAC	G	.	.	ALLELEID=328479;CLNDISDB=MONDO:MONDO:0018037,MedGen:C3887645,OMIM:PS147060,Orphanet:ORPHA331223;CLNDN=Hyper-IgE_syndrome;CLNHGVS=NC_000017.11:g.42315394CAA[3];CLNREVSTAT=criteria_provided,_single_submitter;CLNSIG=Likely_benign;CLNVC=Microsatellite;CLNVCSO=SO:0000289;CLNVI=Illumina_Laboratory_Services,Illumina:497430;GENEINFO=STAT3:6774;MC=SO:0001624|3_prime_UTR_variant;ORIGIN=1;RS=533596827;ANN=G…
17	42315480	323238	A	AC	.	.	ALLELEID=338410;CLNDISDB=MONDO:MONDO:0018037,MedGen:C3887645,OMIM:PS147060,Orphanet:ORPHA331223;CLNDN=Hyper-IgE_syndrome;CLNHGVS=NC_000017.11:g.42315486dup;CLNREVSTAT=criteria_provided,_single_submitter;CLNSIG=Likely_benign;CLNVC=Duplication;CLNVCSO=SO:1000035;CLNVI=Illumina_Laboratory_Services,Illumina:827955;GENEINFO=STAT3:6774;MC=SO:0001624|3_prime_UTR_variant;ORIGIN=1;RS=554015274;ANN=AC|fram…
17	42315485	323239	C	T	.	.	ALLELEID=344481;CLNDISDB=MONDO:MONDO:0007818,MedGen:C4721531,OMIM:147060,Orphanet:ORPHA2314;CLNDN=Hyper-IgE_recurrent_infection_syndrome_1,_autosomal_dominant;CLNHGVS=NC_000017.11:g.42315485C>T;CLNREVSTAT=criteria_provided,_single_submitter;CLNSIG=Uncertain_significance;CLNVC=single_nucleotide_variant;CLNVCSO=SO:0001483;CLNVI=Illumina_Laboratory_Services,Illumina:740955;GENEINFO=STAT3:6774;MC=SO:…
17	42315534	323240	T	G	.	.	AF_TGP=0.00220;ALLELEID=344503;CLNDISDB=MONDO:MONDO:0007818,MedGen:C4721531,OMIM:147060,Orphanet:ORPHA2314;CLNDN=Hyper-IgE_recurrent_infection_syndrome_1,_autosomal_dominant;CLNHGVS=NC_000017.11:g.42315534T>G;CLNREVSTAT=criteria_provided,_single_submitter;CLNSIG=Benign;CLNVC=single_nucleotide_variant;CLNVCSO=SO:0001483;CLNVI=Illumina_Laboratory_Services,Illumina:558031;GENEINFO=STAT3:6774;MC=SO:0…
17	44910114	66450	G	T	.	.	AF_ESP=0.10485;AF_TGP=0.12780;ALLELEID=77347;CLNDISDB=MedGen:CN517202;CLNDN=not_provided;CLNHGVS=NC_000017.11:g.44910114G>T;CLNREVSTAT=criteria_provided,_single_submitter;CLNSIG=Benign;CLNVC=single_nucleotide_variant;CLNVCSO=SO:0001483;GENEINFO=GFAP:2670;MC=SO:0001624|3_prime_UTR_variant,SO:0001627|intron_variant;ORIGIN=1;RS=12941832;ANN=T|synonymous_variant|LOW|GFAP:ENST00000591880.2:201:540:odO…
17	44910133	190366	CAGCTAAC	GAT	.	.	ALLELEID=188161;CLNDISDB=MONDO:MONDO:0008752,MedGen:C0270726,OMIM:203450,Orphanet:ORPHA58,SNOMED_CT:81854007;CLNDN=Alexander_Disease;CLNHGVS=NC_000017.11:g.44910133_44910140delinsGAT;CLNREVSTAT=no_assertion_criteria_provided;CLNSIG=Pathogenic;CLNVC=Indel;CLNVCSO=SO:1000032;GENEINFO=GFAP:2670;MC=SO:0001575|splice_donor_variant,SO:0001589|frameshift_variant,SO:0001624|3_prime_UTR_variant,SO:0001627…
17	46172144	1306261	TCAGCACAGAGAGACAGGAAGTC	T	.	.	ALLELEID=1297530;CLNDISDB=MedGen:CN517202;CLNDN=not_provided;CLNHGVS=NC_000017.11:g.46172149_46172170del;CLNREVSTAT=criteria_provided,_single_submitter;CLNSIG=Uncertain_significance;CLNVC=Deletion;CLNVCSO=SO:0000159;GENEINFO=KANSL1:284058;MC=SO:0001623|5_prime_UTR_variant;ORIGIN=1;ANN=T|frameshift_variant|HIGH|KANSL1:ENST00000262419.10:269:656:ouORF|KANSL1:ENST00000262419.10:269:656:ouORF|transcr…
17	46172155	137973	A	G	.	.	AF_EXAC=0.00029;AF_TGP=0.00020;ALLELEID=141676;CLNDISDB=MedGen:CN169374;CLNDN=not_specified;CLNHGVS=NC_000017.11:g.46172155A>G;CLNREVSTAT=criteria_provided,_single_submitter;CLNSIG=Benign;CLNVC=single_nucleotide_variant;CLNVCSO=SO:0001483;GENEINFO=KANSL1:284058;MC=SO:0001623|5_prime_UTR_variant;ORIGIN=1;RS=560212050;ANN=G|synonymous_variant|LOW|KANSL1:ENST00000262419.10:269:656:ouORF|KANSL1:ENST0…
17	46172177	508183	C	T	.	.	AF_ESP=0.00015;AF_EXAC=0.00002;ALLELEID=506901;CLNDISDB=MedGen:CN169374;CLNDN=not_specified;CLNHGVS=NC_000017.11:g.46172177C>T;CLNREVSTAT=criteria_provided,_single_submitter;CLNSIG=Likely_benign;CLNVC=single_nucleotide_variant;CLNVCSO=SO:0001483;GENEINFO=KANSL1:284058;MC=SO:0001623|5_prime_UTR_variant;ORIGIN=1;RS=369409842;ANN=T|missense_variant|MODERATE|KANSL1:ENST00000262419.10:269:656:ouORF|KA…
17	46172178	323799	G	A	.	.	AF_ESP=0.00031;AF_EXAC=0.00026;AF_TGP=0.00020;ALLELEID=344955;CLNDISDB=MedGen:CN169374;CLNDN=not_specified;CLNHGVS=NC_000017.11:g.46172178G>A;CLNREVSTAT=criteria_provided,_single_submitter;CLNSIG=Benign;CLNVC=single_nucleotide_variant;CLNVCSO=SO:0001483;GENEINFO=KANSL1:284058;MC=SO:0001623|5_prime_UTR_variant;ORIGIN=1;RS=200079769;ANN=A|missense_variant|MODERATE|KANSL1:ENST00000262419.10:269:656:…
17	46172180	205758	T	TGCCGAG	.	.	ALLELEID=203454;CLNDISDB=MedGen:CN169374;CLNDN=not_specified;CLNHGVS=NC_000017.11:g.46172184GAGGCC[3];CLNREVSTAT=criteria_provided,_single_submitter;CLNSIG=Benign;CLNVC=Microsatellite;CLNVCSO=SO:0000289;GENEINFO=KANSL1:284058;MC=SO:0001623|5_prime_UTR_variant;ORIGIN=1;RS=769218713;ANN=TGCCGAG|conservative_inframe_insertion|MODERATE|KANSL1:ENST00000262419.10:269:656:ouORF|KANSL1:ENST00000262419.10…
17	46172180	421565	TGCCGAG	T	.	.	ALLELEID=410053;CLNDISDB=MedGen:CN169374;CLNDN=not_specified;CLNHGVS=NC_000017.11:g.46172184GAGGCC[1];CLNREVSTAT=criteria_provided,_single_submitter;CLNSIG=Likely_benign;CLNVC=Microsatellite;CLNVCSO=SO:0000289;GENEINFO=KANSL1:284058;MC=SO:0001623|5_prime_UTR_variant;ORIGIN=1;RS=769218713;ANN=T|disruptive_inframe_deletion|MODERATE|KANSL1:ENST00000262419.10:269:656:ouORF|KANSL1:ENST00000262419.10:2…
17	46172190	668944	G	A	.	.	AF_EXAC=0.00005;ALLELEID=656444;CLNDISDB=MedGen:CN517202;CLNDN=not_provided;CLNHGVS=NC_000017.11:g.46172190G>A;CLNREVSTAT=criteria_provided,_single_submitter;CLNSIG=Likely_benign;CLNVC=single_nucleotide_variant;CLNVCSO=SO:0001483;GENEINFO=KANSL1:284058;MC=SO:0001623|5_prime_UTR_variant;ORIGIN=1;RS=765669550;ANN=A|missense_variant|MODERATE|KANSL1:ENST00000262419.10:269:656:ouORF|KANSL1:ENST0000026…
17	46172213	508321	C	A	.	.	ALLELEID=506444;CLNDISDB=MedGen:CN169374;CLNDN=not_specified;CLNHGVS=NC_000017.11:g.46172213C>A;CLNREVSTAT=criteria_provided,_single_submitter;CLNSIG=Likely_benign;CLNVC=single_nucleotide_variant;CLNVCSO=SO:0001483;GENEINFO=KANSL1:284058;MC=SO:0001623|5_prime_UTR_variant;ORIGIN=1;RS=1203577051;ANN=A|missense_variant|MODERATE|KANSL1:ENST00000262419.10:269:656:ouORF|KANSL1:ENST00000262419.10:269:65…
17	46172215	515273	G	A	.	.	ALLELEID=506147;CLNDISDB=MedGen:CN169374;CLNDN=not_specified;CLNHGVS=NC_000017.11:g.46172215G>A;CLNREVSTAT=criteria_provided,_single_submitter;CLNSIG=Likely_benign;CLNVC=single_nucleotide_variant;CLNVCSO=SO:0001483;GENEINFO=KANSL1:284058;MC=SO:0001623|5_prime_UTR_variant;ORIGIN=1;RS=1555576484;ANN=A|synonymous_variant|LOW|KANSL1:ENST00000262419.10:269:656:ouORF|KANSL1:ENST00000262419.10:269:656:o…
17	46192419	205757	C	G	.	.	ALLELEID=203455;CLNDISDB=MedGen:CN169374;CLNDN=not_specified;CLNHGVS=NC_000017.11:g.46192419C>G;CLNREVSTAT=criteria_provided,_single_submitter;CLNSIG=Likely_benign;CLNVC=single_nucleotide_variant;CLNVCSO=SO:0001483;GENEINFO=KANSL1:284058;MC=SO:0001623|5_prime_UTR_variant,SO:0001627|intron_variant;ORIGIN=1;RS=796052591;ANN=G|splice_region_variant&synonymous_variant|LOW|KANSL1:ENST00000262419.10:26…
17	46192426	377986	C	A	.	.	AF_TGP=0.00040;ALLELEID=376266;CLNDISDB=MedGen:CN169374;CLNDN=not_specified;CLNHGVS=NC_000017.11:g.46192426C>A;CLNREVSTAT=criteria_provided,_single_submitter;CLNSIG=Benign;CLNVC=single_nucleotide_variant;CLNVCSO=SO:0001483;GENEINFO=KANSL1:284058;MC=SO:0001623|5_prime_UTR_variant,SO:0001627|intron_variant;ORIGIN=1;RS=566057890;ANN=A|missense_variant|MODERATE|KANSL1:ENST00000262419.10:269:656:ouORF…
17	46192429	390873	G	C	.	.	ALLELEID=378419;CLNDISDB=MedGen:CN169374;CLNDN=not_specified;CLNHGVS=NC_000017.11:g.46192429G>C;CLNREVSTAT=criteria_provided,_single_submitter;CLNSIG=Likely_benign;CLNVC=single_nucleotide_variant;CLNVCSO=SO:0001483;GENEINFO=KANSL1:284058;MC=SO:0001623|5_prime_UTR_variant,SO:0001627|intron_variant;ORIGIN=1;RS=1057523908;ANN=C|missense_variant|MODERATE|KANSL1:ENST00000262419.10:269:656:ouORF|KANSL1…
17	46192431	388933	C	T	.	.	ALLELEID=375239;CLNDISDB=MedGen:CN169374;CLNDN=not_specified;CLNHGVS=NC_000017.11:g.46192431C>T;CLNREVSTAT=criteria_provided,_single_submitter;CLNSIG=Likely_benign;CLNVC=single_nucleotide_variant;CLNVCSO=SO:0001483;GENEINFO=KANSL1:284058;MC=SO:0001623|5_prime_UTR_variant,SO:0001627|intron_variant;ORIGIN=1;RS=1057523278;ANN=T|synonymous_variant|LOW|KANSL1:ENST00000262419.10:269:656:ouORF|KANSL1:EN…
17	46192470	1239059	CAAGAG	C	.	.	ALLELEID=338911;CLNDISDB=MedGen:CN517202;CLNDN=not_provided;CLNHGVS=NC_000017.11:g.46192474_46192478del;CLNREVSTAT=criteria_provided,_single_submitter;CLNSIG=Benign;CLNVC=Deletion;CLNVCSO=SO:0000159;GENEINFO=KANSL1:284058;MC=SO:0001623|5_prime_UTR_variant,SO:0001627|intron_variant;ORIGIN=1;RS=141752007;ANN=C|frameshift_variant|HIGH|KANSL1:ENST00000262419.10:269:656:ouORF|KANSL1:ENST00000262419.10…
17	46923370	1231575	C	T	.	.	ALLELEID=1220247;CLNDISDB=MedGen:CN517202;CLNDN=not_provided;CLNHGVS=NC_000017.11:g.46923370C>T;CLNREVSTAT=criteria_provided,_single_submitter;CLNSIG=Benign;CLNVC=single_nucleotide_variant;CLNVCSO=SO:0001483;GENEINFO=GOSR2:9570|LRRC37A2:474170;MC=SO:0001623|5_prime_UTR_variant,SO:0001627|intron_variant;ORIGIN=1;ANN=T|synonymous_variant|LOW|GOSR2:ENST00000640443.1:191:446:uORF|GOSR2:ENST0000064044…
17	48596177	1288313	C	T	.	.	ALLELEID=1278145;CLNDISDB=MedGen:CN517202;CLNDN=not_provided;CLNHGVS=NC_000017.11:g.48596177C>T;CLNREVSTAT=criteria_provided,_single_submitter;CLNSIG=Benign;CLNVC=single_nucleotide_variant;CLNVCSO=SO:0001483;GENEINFO=HOXB6:3216|HOXB-AS3:404266;MC=SO:0001624|3_prime_UTR_variant;ORIGIN=1;ANN=T|synonymous_variant|LOW|HOXB6:ENST00000484302.3:1199:1568:odORF|HOXB6:ENST00000484302.3:1199:1568:odORF|tra…
17	48596256	1258001	G	A	.	.	ALLELEID=1248771;CLNDISDB=MedGen:CN517202;CLNDN=not_provided;CLNHGVS=NC_000017.11:g.48596256G>A;CLNREVSTAT=criteria_provided,_single_submitter;CLNSIG=Benign;CLNVC=single_nucleotide_variant;CLNVCSO=SO:0001483;GENEINFO=HOXB6:3216|HOXB-AS3:404266;MC=SO:0001624|3_prime_UTR_variant;ORIGIN=1;ANN=A|missense_variant|MODERATE|HOXB6:ENST00000484302.3:1199:1568:odORF|HOXB6:ENST00000484302.3:1199:1568:odORF|…
17	48596361	1224669	T	G	.	.	ALLELEID=1217223;CLNDISDB=MedGen:CN517202;CLNDN=not_provided;CLNHGVS=NC_000017.11:g.48596361T>G;CLNREVSTAT=criteria_provided,_single_submitter;CLNSIG=Benign;CLNVC=single_nucleotide_variant;CLNVCSO=SO:0001483;GENEINFO=HOXB6:3216|HOXB-AS3:404266;MC=SO:0001624|3_prime_UTR_variant;ORIGIN=1;ANN=G|missense_variant|MODERATE|HOXB6:ENST00000484302.3:1199:1568:odORF|HOXB6:ENST00000484302.3:1199:1568:odORF|…
17	48596362	1296776	C	T	.	.	ALLELEID=1286566;CLNDISDB=MedGen:CN517202;CLNDN=not_provided;CLNHGVS=NC_000017.11:g.48596362C>T;CLNREVSTAT=criteria_provided,_single_submitter;CLNSIG=Benign;CLNVC=single_nucleotide_variant;CLNVCSO=SO:0001483;GENEINFO=HOXB6:3216|HOXB-AS3:404266;MC=SO:0001624|3_prime_UTR_variant;ORIGIN=1;ANN=T|missense_variant|MODERATE|HOXB6:ENST00000484302.3:1199:1568:odORF|HOXB6:ENST00000484302.3:1199:1568:odORF|…
17	59106600	324210	C	T	.	.	ALLELEID=345209;CLNDISDB=MONDO:MONDO:0009664,MedGen:C0524582,OMIM:253250,Orphanet:ORPHA2576,SNOMED_CT:81604003;CLNDN=Mulibrey_nanism_syndrome;CLNHGVS=NC_000017.11:g.59106600C>T;CLNREVSTAT=criteria_provided,_single_submitter;CLNSIG=Uncertain_significance;CLNVC=single_nucleotide_variant;CLNVCSO=SO:0001483;CLNVI=Illumina_Laboratory_Services,Illumina:600428;GENEINFO=TRIM37:4591;MC=SO:0001619|non-codi…
17	59106664	324211	G	T	.	.	AF_TGP=0.00200;ALLELEID=346608;CLNDISDB=MONDO:MONDO:0009664,MedGen:C0524582,OMIM:253250,Orphanet:ORPHA2576,SNOMED_CT:81604003;CLNDN=Mulibrey_nanism_syndrome;CLNHGVS=NC_000017.11:g.59106664G>T;CLNREVSTAT=criteria_provided,_single_submitter;CLNSIG=Uncertain_significance;CLNVC=single_nucleotide_variant;CLNVCSO=SO:0001483;CLNVI=Illumina_Laboratory_Services,Illumina:136384;GENEINFO=TRIM37:4591;MC=SO:0…
17	59106685	324212	T	C	.	.	AF_TGP=0.02117;ALLELEID=346611;CLNDISDB=MONDO:MONDO:0009664,MedGen:C0524582,OMIM:253250,Orphanet:ORPHA2576,SNOMED_CT:81604003|MedGen:CN517202;CLNDN=Mulibrey_nanism_syndrome|not_provided;CLNHGVS=NC_000017.11:g.59106685T>C;CLNREVSTAT=criteria_provided,_multiple_submitters,_no_conflicts;CLNSIG=Benign/Likely_benign;CLNVC=single_nucleotide_variant;CLNVCSO=SO:0001483;CLNVI=Illumina_Laboratory_Services,…
17	59106689	324213	G	C	.	.	ALLELEID=339373;CLNDISDB=MONDO:MONDO:0009664,MedGen:C0524582,OMIM:253250,Orphanet:ORPHA2576,SNOMED_CT:81604003;CLNDN=Mulibrey_nanism_syndrome;CLNHGVS=NC_000017.11:g.59106689G>C;CLNREVSTAT=criteria_provided,_single_submitter;CLNSIG=Uncertain_significance;CLNVC=single_nucleotide_variant;CLNVCSO=SO:0001483;CLNVI=Illumina_Laboratory_Services,Illumina:254836;GENEINFO=TRIM37:4591;MC=SO:0001619|non-codi…
17	59106691	324214	G	A	.	.	ALLELEID=329193;CLNDISDB=MONDO:MONDO:0009664,MedGen:C0524582,OMIM:253250,Orphanet:ORPHA2576,SNOMED_CT:81604003;CLNDN=Mulibrey_nanism_syndrome;CLNHGVS=NC_000017.11:g.59106691G>A;CLNREVSTAT=criteria_provided,_single_submitter;CLNSIG=Uncertain_significance;CLNVC=single_nucleotide_variant;CLNVCSO=SO:0001483;CLNVI=Illumina_Laboratory_Services,Illumina:824349;GENEINFO=TRIM37:4591;MC=SO:0001619|non-codi…
17	59106697	324215	T	C	.	.	AF_TGP=0.00779;ALLELEID=346617;CLNDISDB=MONDO:MONDO:0009664,MedGen:C0524582,OMIM:253250,Orphanet:ORPHA2576,SNOMED_CT:81604003;CLNDN=Mulibrey_nanism_syndrome;CLNHGVS=NC_000017.11:g.59106697T>C;CLNREVSTAT=criteria_provided,_single_submitter;CLNSIG=Benign;CLNVC=single_nucleotide_variant;CLNVCSO=SO:0001483;CLNVI=Illumina_Laboratory_Services,Illumina:123810;GENEINFO=TRIM37:4591;MC=SO:0001619|non-codin…
17	59106705	891770	G	A	.	.	ALLELEID=877986;CLNDISDB=MONDO:MONDO:0009664,MedGen:C0524582,OMIM:253250,Orphanet:ORPHA2576,SNOMED_CT:81604003;CLNDN=Mulibrey_nanism_syndrome;CLNHGVS=NC_000017.11:g.59106705G>A;CLNREVSTAT=criteria_provided,_single_submitter;CLNSIG=Uncertain_significance;CLNVC=single_nucleotide_variant;CLNVCSO=SO:0001483;CLNVI=Illumina_Laboratory_Services,Illumina:935080;GENEINFO=TRIM37:4591;MC=SO:0001619|non-codi…
17	59106757	324216	C	A	.	.	ALLELEID=345212;CLNDISDB=MONDO:MONDO:0009664,MedGen:C0524582,OMIM:253250,Orphanet:ORPHA2576,SNOMED_CT:81604003;CLNDN=Mulibrey_nanism_syndrome;CLNHGVS=NC_000017.11:g.59106757C>A;CLNREVSTAT=criteria_provided,_single_submitter;CLNSIG=Uncertain_significance;CLNVC=single_nucleotide_variant;CLNVCSO=SO:0001483;CLNVI=Illumina_Laboratory_Services,Illumina:223482;GENEINFO=TRIM37:4591;MC=SO:0001619|non-codi…
17	59106795	324217	G	C	.	.	ALLELEID=329198;CLNDISDB=MONDO:MONDO:0009664,MedGen:C0524582,OMIM:253250,Orphanet:ORPHA2576,SNOMED_CT:81604003;CLNDN=Mulibrey_nanism_syndrome;CLNHGVS=NC_000017.11:g.59106795G>C;CLNREVSTAT=criteria_provided,_single_submitter;CLNSIG=Uncertain_significance;CLNVC=single_nucleotide_variant;CLNVCSO=SO:0001483;CLNVI=Illumina_Laboratory_Services,Illumina:636847;GENEINFO=TRIM37:4591;MC=SO:0001619|non-codi…
17	59106796	324218	A	T	.	.	ALLELEID=339376;CLNDISDB=MONDO:MONDO:0009664,MedGen:C0524582,OMIM:253250,Orphanet:ORPHA2576,SNOMED_CT:81604003;CLNDN=Mulibrey_nanism_syndrome;CLNHGVS=NC_000017.11:g.59106796A>T;CLNREVSTAT=criteria_provided,_single_submitter;CLNSIG=Uncertain_significance;CLNVC=single_nucleotide_variant;CLNVCSO=SO:0001483;CLNVI=Illumina_Laboratory_Services,Illumina:636849;GENEINFO=TRIM37:4591;MC=SO:0001619|non-codi…
17	59106801	324219	A	C	.	.	AF_TGP=0.61182;ALLELEID=329200;CLNDISDB=MONDO:MONDO:0009664,MedGen:C0524582,OMIM:253250,Orphanet:ORPHA2576,SNOMED_CT:81604003|MedGen:CN517202;CLNDN=Mulibrey_nanism_syndrome|not_provided;CLNHGVS=NC_000017.11:g.59106801A>C;CLNREVSTAT=criteria_provided,_multiple_submitters,_no_conflicts;CLNSIG=Benign;CLNVC=single_nucleotide_variant;CLNVCSO=SO:0001483;CLNVI=Illumina_Laboratory_Services,Illumina:20226…
17	59106826	324220	C	T	.	.	ALLELEID=345216;CLNDISDB=MONDO:MONDO:0009664,MedGen:C0524582,OMIM:253250,Orphanet:ORPHA2576,SNOMED_CT:81604003;CLNDN=Mulibrey_nanism_syndrome;CLNHGVS=NC_000017.11:g.59106826C>T;CLNREVSTAT=criteria_provided,_single_submitter;CLNSIG=Uncertain_significance;CLNVC=single_nucleotide_variant;CLNVCSO=SO:0001483;CLNVI=Illumina_Laboratory_Services,Illumina:451451;GENEINFO=TRIM37:4591;MC=SO:0001619|non-codi…
17	59106850	324221	C	A	.	.	ALLELEID=345218;CLNDISDB=MONDO:MONDO:0009664,MedGen:C0524582,OMIM:253250,Orphanet:ORPHA2576,SNOMED_CT:81604003;CLNDN=Mulibrey_nanism_syndrome;CLNHGVS=NC_000017.11:g.59106850C>A;CLNREVSTAT=criteria_provided,_single_submitter;CLNSIG=Uncertain_significance;CLNVC=single_nucleotide_variant;CLNVCSO=SO:0001483;CLNVI=Illumina_Laboratory_Services,Illumina:674700;GENEINFO=TRIM37:4591;MC=SO:0001619|non-codi…
17	59106880	324222	C	A	.	.	ALLELEID=339388;CLNDISDB=MONDO:MONDO:0009664,MedGen:C0524582,OMIM:253250,Orphanet:ORPHA2576,SNOMED_CT:81604003;CLNDN=Mulibrey_nanism_syndrome;CLNHGVS=NC_000017.11:g.59106880C>A;CLNREVSTAT=criteria_provided,_single_submitter;CLNSIG=Uncertain_significance;CLNVC=single_nucleotide_variant;CLNVCSO=SO:0001483;CLNVI=Illumina_Laboratory_Services,Illumina:278438;GENEINFO=TRIM37:4591;MC=SO:0001619|non-codi…
17	63703752	572622	C	T	.	.	ALLELEID=569466;CLNDISDB=MONDO:MONDO:0012611,MedGen:C1970203,OMIM:611087,Orphanet:ORPHA500533;CLNDN=Polyhydramnios,_megalencephaly,_and_symptomatic_epilepsy;CLNHGVS=NC_000017.11:g.63703752C>T;CLNREVSTAT=criteria_provided,_single_submitter;CLNSIG=Uncertain_significance;CLNVC=single_nucleotide_variant;CLNVCSO=SO:0001483;GENEINFO=STRADA:92335;MC=SO:0001574|splice_acceptor_variant,SO:0001624|3_prime_…
17	63703758	707117	G	A	.	.	AF_EXAC=0.00002;ALLELEID=695763;CLNDISDB=MONDO:MONDO:0012611,MedGen:C1970203,OMIM:611087,Orphanet:ORPHA500533;CLNDN=Polyhydramnios,_megalencephaly,_and_symptomatic_epilepsy;CLNHGVS=NC_000017.11:g.63703758G>A;CLNREVSTAT=criteria_provided,_single_submitter;CLNSIG=Likely_benign;CLNVC=single_nucleotide_variant;CLNVCSO=SO:0001483;GENEINFO=STRADA:92335;MC=SO:0001624|3_prime_UTR_variant,SO:0001627|intro…
17	63703760	744007	G	T	.	.	AF_ESP=0.00008;AF_EXAC=0.00002;ALLELEID=760468;CLNDISDB=MONDO:MONDO:0012611,MedGen:C1970203,OMIM:611087,Orphanet:ORPHA500533|MedGen:CN517202;CLNDN=Polyhydramnios,_megalencephaly,_and_symptomatic_epilepsy|not_provided;CLNHGVS=NC_000017.11:g.63703760G>T;CLNREVSTAT=criteria_provided,_single_submitter;CLNSIG=Likely_benign;CLNVC=single_nucleotide_variant;CLNVCSO=SO:0001483;GENEINFO=STRADA:92335;MC=SO:…
17	68515082	1195295	C	T	.	.	ALLELEID=1185304;CLNDISDB=MedGen:CN517202;CLNDN=not_provided;CLNHGVS=NC_000017.11:g.68515082C>T;CLNREVSTAT=criteria_provided,_single_submitter;CLNSIG=Likely_benign;CLNVC=single_nucleotide_variant;CLNVCSO=SO:0001483;GENEINFO=PRKAR1A:5573;MC=SO:0001623|5_prime_UTR_variant,SO:0001627|intron_variant;ORIGIN=1;ANN=T|missense_variant|MODERATE|PRKAR1A:ENST00000586397.5:124:277:uORF|PRKAR1A:ENST0000058639…
17	78131350	1261052	G	C	.	.	ALLELEID=1252252;CLNDISDB=MedGen:CN517202;CLNDN=not_provided;CLNHGVS=NC_000017.11:g.78131350G>C;CLNREVSTAT=criteria_provided,_single_submitter;CLNSIG=Benign;CLNVC=single_nucleotide_variant;CLNVCSO=SO:0001483;GENEINFO=TMC6:11322|TMC8:147138;MC=SO:0001623|5_prime_UTR_variant,SO:0001627|intron_variant;ORIGIN=1;ANN=C|missense_variant|MODERATE|TMC8:ENST00000318430.10:82:304:uORF|TMC8:ENST00000318430.1…
17	78131402	1263402	C	T	.	.	ALLELEID=1252020;CLNDISDB=MedGen:CN517202;CLNDN=not_provided;CLNHGVS=NC_000017.11:g.78131402C>T;CLNREVSTAT=criteria_provided,_single_submitter;CLNSIG=Benign;CLNVC=single_nucleotide_variant;CLNVCSO=SO:0001483;GENEINFO=TMC6:11322|TMC8:147138;MC=SO:0001623|5_prime_UTR_variant,SO:0001627|intron_variant;ORIGIN=1;ANN=T|missense_variant|MODERATE|TMC8:ENST00000318430.10:82:304:uORF|TMC8:ENST00000318430.1…
17	78997898	325713	C	T	.	.	ALLELEID=330378;CLNDISDB=MONDO:MONDO:0009629,MedGen:C4012146,OMIM:251450;CLNDN=Desbuquois_dysplasia_1;CLNHGVS=NC_000017.11:g.78997898C>T;CLNREVSTAT=criteria_provided,_single_submitter;CLNSIG=Uncertain_significance;CLNVC=single_nucleotide_variant;CLNVCSO=SO:0001483;CLNVI=Illumina_Laboratory_Services,Illumina:754202;GENEINFO=CANT1:124583;MC=SO:0001623|5_prime_UTR_variant;ORIGIN=1;RS=886053530;ANN=T…
17	78997913	325714	G	A	.	.	AF_TGP=0.00280;ALLELEID=346285;CLNDISDB=MONDO:MONDO:0009629,MedGen:C4012146,OMIM:251450;CLNDN=Desbuquois_dysplasia_1;CLNHGVS=NC_000017.11:g.78997913G>A;CLNREVSTAT=criteria_provided,_single_submitter;CLNSIG=Likely_benign;CLNVC=single_nucleotide_variant;CLNVCSO=SO:0001483;CLNVI=Illumina_Laboratory_Services,Illumina:758054;GENEINFO=CANT1:124583;MC=SO:0001623|5_prime_UTR_variant;ORIGIN=1;RS=143084065…
17	78997944	325715	G	T	.	.	ALLELEID=330380;CLNDISDB=MONDO:MONDO:0009629,MedGen:C4012146,OMIM:251450;CLNDN=Desbuquois_dysplasia_1;CLNHGVS=NC_000017.11:g.78997944G>T;CLNREVSTAT=criteria_provided,_single_submitter;CLNSIG=Uncertain_significance;CLNVC=single_nucleotide_variant;CLNVCSO=SO:0001483;CLNVI=Illumina_Laboratory_Services,Illumina:827398;GENEINFO=CANT1:124583;MC=SO:0001623|5_prime_UTR_variant;ORIGIN=1;RS=868277630;ANN=T…
17	80212052	1363118	GAGAC	G	.	.	ALLELEID=1396438;CLNDISDB=MONDO:MONDO:0009655,MedGen:C0086647,OMIM:252900,Orphanet:ORPHA79269,SNOMED_CT:41572006;CLNDN=Mucopolysaccharidosis,_MPS-III-A;CLNHGVS=NC_000017.11:g.80212054GACA[1];CLNREVSTAT=criteria_provided,_single_submitter;CLNSIG=Likely_benign;CLNVC=Microsatellite;CLNVCSO=SO:0000289;GENEINFO=SGSH:6448;MC=SO:0001627|intron_variant;ORIGIN=1;ANN=G|frameshift_variant|HIGH|SGSH:ENST0000…
17	80212064	1159700	G	A	.	.	ALLELEID=1147839;CLNDISDB=MONDO:MONDO:0009655,MedGen:C0086647,OMIM:252900,Orphanet:ORPHA79269,SNOMED_CT:41572006;CLNDN=Mucopolysaccharidosis,_MPS-III-A;CLNHGVS=NC_000017.11:g.80212064G>A;CLNREVSTAT=criteria_provided,_single_submitter;CLNSIG=Likely_benign;CLNVC=single_nucleotide_variant;CLNVCSO=SO:0001483;GENEINFO=SGSH:6448;MC=SO:0001627|intron_variant;ORIGIN=1;ANN=A|missense_variant|MODERATE|SGSH…
18	21740996	1205550	G	A	.	.	ALLELEID=1195290;CLNDISDB=MedGen:CN517202;CLNDN=not_provided;CLNHGVS=NC_000018.10:g.21740996G>A;CLNREVSTAT=criteria_provided,_single_submitter;CLNSIG=Likely_benign;CLNVC=single_nucleotide_variant;CLNVCSO=SO:0001483;GENEINFO=MIB1:57534;MC=SO:0001623|5_prime_UTR_variant;ORIGIN=1;ANN=A|missense_variant|MODERATE|MIB1:ENST00000261537.7:9:702:uORF|MIB1:ENST00000261537.7:9:702:uORF|transcript|MIB1:ENST0…
18	21741159	683638	G	A	.	.	AF_TGP=0.01817;ALLELEID=668284;CLNDISDB=MedGen:CN517202;CLNDN=not_provided;CLNHGVS=NC_000018.10:g.21741159G>A;CLNREVSTAT=criteria_provided,_single_submitter;CLNSIG=Benign;CLNVC=single_nucleotide_variant;CLNVCSO=SO:0001483;GENEINFO=MIB1:57534;MC=SO:0001623|5_prime_UTR_variant;ORIGIN=1;RS=565800030;ANN=A|missense_variant|MODERATE|MIB1:ENST00000261537.7:160:472:uORF|MIB1:ENST00000261537.7:160:472:uO…
18	46098058	1294330	G	A	.	.	ALLELEID=1284120;CLNDISDB=MedGen:CN517202;CLNDN=not_provided;CLNHGVS=NC_000018.10:g.46098058G>A;CLNREVSTAT=criteria_provided,_single_submitter;CLNSIG=Benign;CLNVC=single_nucleotide_variant;CLNVCSO=SO:0001483;GENEINFO=ATP5F1A:498;MC=SO:0001623|5_prime_UTR_variant,SO:0001627|intron_variant;ORIGIN=1;ANN=A|synonymous_variant|LOW|ATP5F1A:ENST00000593152.6:123:396:uORF|ATP5F1A:ENST00000593152.6:123:396…
18	46098133	1186845	C	T	.	.	ALLELEID=1178266;CLNDISDB=MedGen:CN517202;CLNDN=not_provided;CLNHGVS=NC_000018.10:g.46098133C>T;CLNREVSTAT=criteria_provided,_single_submitter;CLNSIG=Likely_benign;CLNVC=single_nucleotide_variant;CLNVCSO=SO:0001483;GENEINFO=ATP5F1A:498;MC=SO:0001623|5_prime_UTR_variant,SO:0001627|intron_variant;ORIGIN=1;ANN=T|synonymous_variant|LOW|ATP5F1A:ENST00000593152.6:123:396:uORF|ATP5F1A:ENST00000593152.6:…
18	55588046	207522	C	T	.	.	ALLELEID=203520;CLNDISDB=MedGen:CN169374;CLNDN=not_specified;CLNHGVS=NC_000018.10:g.55588046C>T;CLNREVSTAT=criteria_provided,_single_submitter;CLNSIG=Likely_benign;CLNVC=single_nucleotide_variant;CLNVCSO=SO:0001483;GENEINFO=TCF4:6925;MC=SO:0001623|5_prime_UTR_variant,SO:0001627|intron_variant;ORIGIN=1;RS=796053410;ANN=T|missense_variant|MODERATE|TCF4:ENST00000356073.8:95:644:ouORF|TCF4:ENST000003…
18	55588054	207521	G	A	.	.	ALLELEID=203521;CLNDISDB=MedGen:CN169374;CLNDN=not_specified;CLNHGVS=NC_000018.10:g.55588054G>A;CLNREVSTAT=criteria_provided,_single_submitter;CLNSIG=Benign;CLNVC=single_nucleotide_variant;CLNVCSO=SO:0001483;GENEINFO=TCF4:6925;MC=SO:0001623|5_prime_UTR_variant,SO:0001627|intron_variant;ORIGIN=1;RS=796053409;ANN=A|missense_variant|MODERATE|TCF4:ENST00000565908.6:121:196:ouORF|TCF4:ENST00000565908.…
18	55588058	681109	C	T	.	.	ALLELEID=656498;CLNDISDB=MedGen:CN517202;CLNDN=not_provided;CLNHGVS=NC_000018.10:g.55588058C>T;CLNREVSTAT=criteria_provided,_single_submitter;CLNSIG=Likely_benign;CLNVC=single_nucleotide_variant;CLNVCSO=SO:0001483;GENEINFO=TCF4:6925;MC=SO:0001623|5_prime_UTR_variant,SO:0001627|intron_variant;ORIGIN=1;RS=1603624917;ANN=T|missense_variant|MODERATE|TCF4:ENST00000356073.8:95:644:ouORF|TCF4:ENST000003…
18	55588094	891925	G	C	.	.	ALLELEID=879465;CLNDISDB=MONDO:MONDO:0012589,MedGen:C1970431,OMIM:610954,Orphanet:ORPHA2896;CLNDN=Pitt-Hopkins_syndrome;CLNHGVS=NC_000018.10:g.55588094G>C;CLNREVSTAT=criteria_provided,_single_submitter;CLNSIG=Uncertain_significance;CLNVC=single_nucleotide_variant;CLNVCSO=SO:0001483;CLNVI=Illumina_Laboratory_Services,Illumina:828027;GENEINFO=TCF4:6925;MC=SO:0001623|5_prime_UTR_variant,SO:0001627|i…
18	55588104	889478	C	T	.	.	AF_TGP=0.00080;ALLELEID=879466;CLNDISDB=MONDO:MONDO:0012589,MedGen:C1970431,OMIM:610954,Orphanet:ORPHA2896;CLNDN=Pitt-Hopkins_syndrome;CLNHGVS=NC_000018.10:g.55588104C>T;CLNREVSTAT=criteria_provided,_single_submitter;CLNSIG=Benign;CLNVC=single_nucleotide_variant;CLNVCSO=SO:0001483;CLNVI=Illumina_Laboratory_Services,Illumina:551435;GENEINFO=TCF4:6925;MC=SO:0001623|5_prime_UTR_variant,SO:0001627|in…
18	55588119	889479	C	T	.	.	ALLELEID=879467;CLNDISDB=MONDO:MONDO:0012589,MedGen:C1970431,OMIM:610954,Orphanet:ORPHA2896;CLNDN=Pitt-Hopkins_syndrome;CLNHGVS=NC_000018.10:g.55588119C>T;CLNREVSTAT=criteria_provided,_single_submitter;CLNSIG=Uncertain_significance;CLNVC=single_nucleotide_variant;CLNVCSO=SO:0001483;CLNVI=Illumina_Laboratory_Services,Illumina:882939;GENEINFO=TCF4:6925;MC=SO:0001623|5_prime_UTR_variant,SO:0001627|i…
18	55588130	889480	G	C	.	.	ALLELEID=879468;CLNDISDB=MONDO:MONDO:0012589,MedGen:C1970431,OMIM:610954,Orphanet:ORPHA2896;CLNDN=Pitt-Hopkins_syndrome;CLNHGVS=NC_000018.10:g.55588130G>C;CLNREVSTAT=criteria_provided,_single_submitter;CLNSIG=Uncertain_significance;CLNVC=single_nucleotide_variant;CLNVCSO=SO:0001483;CLNVI=Illumina_Laboratory_Services,Illumina:687785;GENEINFO=TCF4:6925;MC=SO:0001623|5_prime_UTR_variant,SO:0001627|i…
18	55588142	327308	G	A	.	.	AF_TGP=0.00639;ALLELEID=342041;CLNDISDB=MONDO:MONDO:0012589,MedGen:C1970431,OMIM:610954,Orphanet:ORPHA2896;CLNDN=Pitt-Hopkins_syndrome;CLNHGVS=NC_000018.10:g.55588142G>A;CLNREVSTAT=criteria_provided,_single_submitter;CLNSIG=Benign;CLNVC=single_nucleotide_variant;CLNVCSO=SO:0001483;CLNVI=Illumina_Laboratory_Services,Illumina:719092;GENEINFO=TCF4:6925;MC=SO:0001623|5_prime_UTR_variant,SO:0001627|in…
18	55588156	327309	C	CCCG	.	.	ALLELEID=342043;CLNDISDB=MONDO:MONDO:0012589,MedGen:C1970431,OMIM:610954,Orphanet:ORPHA2896;CLNDN=Pitt-Hopkins_syndrome;CLNHGVS=NC_000018.10:g.55588159GCC[8];CLNREVSTAT=criteria_provided,_single_submitter;CLNSIG=Uncertain_significance;CLNVC=Microsatellite;CLNVCSO=SO:0000289;CLNVI=Illumina_Laboratory_Services,Illumina:729846;GENEINFO=TCF4:6925;MC=SO:0001623|5_prime_UTR_variant,SO:0001627|intron_va…
18	55588201	889481	A	T	.	.	ALLELEID=879469;CLNDISDB=MONDO:MONDO:0012589,MedGen:C1970431,OMIM:610954,Orphanet:ORPHA2896;CLNDN=Pitt-Hopkins_syndrome;CLNHGVS=NC_000018.10:g.55588201A>T;CLNREVSTAT=criteria_provided,_single_submitter;CLNSIG=Uncertain_significance;CLNVC=single_nucleotide_variant;CLNVCSO=SO:0001483;CLNVI=Illumina_Laboratory_Services,Illumina:937638;GENEINFO=TCF4:6925;MC=SO:0001627|intron_variant;ORIGIN=1;RS=93098…
18	55588265	327310	G	A	.	.	ALLELEID=347428;CLNDISDB=MONDO:MONDO:0012589,MedGen:C1970431,OMIM:610954,Orphanet:ORPHA2896;CLNDN=Pitt-Hopkins_syndrome;CLNHGVS=NC_000018.10:g.55588265G>A;CLNREVSTAT=criteria_provided,_single_submitter;CLNSIG=Uncertain_significance;CLNVC=single_nucleotide_variant;CLNVCSO=SO:0001483;CLNVI=Illumina_Laboratory_Services,Illumina:726256;GENEINFO=TCF4:6925;MC=SO:0001627|intron_variant;ORIGIN=1;RS=88605…
18	55588289	327311	C	T	.	.	ALLELEID=342047;CLNDISDB=MONDO:MONDO:0012589,MedGen:C1970431,OMIM:610954,Orphanet:ORPHA2896;CLNDN=Pitt-Hopkins_syndrome;CLNHGVS=NC_000018.10:g.55588289C>T;CLNREVSTAT=criteria_provided,_single_submitter;CLNSIG=Uncertain_significance;CLNVC=single_nucleotide_variant;CLNVCSO=SO:0001483;CLNVI=Illumina_Laboratory_Services,Illumina:627893;GENEINFO=TCF4:6925;MC=SO:0001627|intron_variant;ORIGIN=1;RS=88605…
18	55588379	327312	T	G	.	.	ALLELEID=342049;CLNDISDB=MONDO:MONDO:0012589,MedGen:C1970431,OMIM:610954,Orphanet:ORPHA2896;CLNDN=Pitt-Hopkins_syndrome;CLNHGVS=NC_000018.10:g.55588379T>G;CLNREVSTAT=criteria_provided,_single_submitter;CLNSIG=Uncertain_significance;CLNVC=single_nucleotide_variant;CLNVCSO=SO:0001483;CLNVI=Illumina_Laboratory_Services,Illumina:716198;GENEINFO=TCF4:6925;MC=SO:0001627|intron_variant;ORIGIN=1;RS=88605…
18	57667281	1265829	A	G	.	.	ALLELEID=1257452;CLNDISDB=MedGen:CN517202;CLNDN=not_provided;CLNHGVS=NC_000018.10:g.57667281A>G;CLNREVSTAT=criteria_provided,_single_submitter;CLNSIG=Benign;CLNVC=single_nucleotide_variant;CLNVCSO=SO:0001483;GENEINFO=ATP8B1:5205|ATP8B1-AS1:100505549;MC=SO:0001627|intron_variant;ORIGIN=1;ANN=G|missense_variant|MODERATE|ENSG00000267040:ENST00000591854.5:573:927:noncoding|ENSG00000267040:ENST0000059…
18	57667295	1229040	A	G	.	.	ALLELEID=1221592;CLNDISDB=MedGen:CN517202;CLNDN=not_provided;CLNHGVS=NC_000018.10:g.57667295A>G;CLNREVSTAT=criteria_provided,_single_submitter;CLNSIG=Benign;CLNVC=single_nucleotide_variant;CLNVCSO=SO:0001483;GENEINFO=ATP8B1:5205|ATP8B1-AS1:100505549;MC=SO:0001627|intron_variant;ORIGIN=1;ANN=G|missense_variant|MODERATE|ENSG00000267040:ENST00000591854.5:573:927:noncoding|ENSG00000267040:ENST0000059…
18	57667345	1222735	G	A	.	.	ALLELEID=1211844;CLNDISDB=MedGen:CN517202;CLNDN=not_provided;CLNHGVS=NC_000018.10:g.57667345G>A;CLNREVSTAT=criteria_provided,_single_submitter;CLNSIG=Benign;CLNVC=single_nucleotide_variant;CLNVCSO=SO:0001483;GENEINFO=ATP8B1:5205|ATP8B1-AS1:100505549;MC=SO:0001627|intron_variant;ORIGIN=1;ANN=A|synonymous_variant|LOW|ENSG00000267040:ENST00000591854.5:573:927:noncoding|ENSG00000267040:ENST0000059185…
18	57668134	1225096	G	T	.	.	ALLELEID=1216363;CLNDISDB=MedGen:CN517202;CLNDN=not_provided;CLNHGVS=NC_000018.10:g.57668134G>T;CLNREVSTAT=criteria_provided,_single_submitter;CLNSIG=Benign;CLNVC=single_nucleotide_variant;CLNVCSO=SO:0001483;GENEINFO=ATP8B1:5205|ATP8B1-AS1:100505549;MC=SO:0001619|non-coding_transcript_variant,SO:0001627|intron_variant;ORIGIN=1;ANN=T|missense_variant|MODERATE|ENSG00000267040:ENST00000592201.1:525:…
18	57731524	1271187	T	C	.	.	ALLELEID=1261039;CLNDISDB=MedGen:CN517202;CLNDN=not_provided;CLNHGVS=NC_000018.10:g.57731524T>C;CLNREVSTAT=criteria_provided,_single_submitter;CLNSIG=Benign;CLNVC=single_nucleotide_variant;CLNVCSO=SO:0001483;GENEINFO=ATP8B1:5205;MC=SO:0001627|intron_variant;ORIGIN=1;ANN=C|missense_variant|MODERATE|ENSG00000267787:ENST00000588925.5:432:897:noncoding|ENSG00000267787:ENST00000588925.5:432:897:noncod…
18	57731597	1321679	G	A	.	.	ALLELEID=1311960;CLNDISDB=MedGen:CN517202;CLNDN=not_provided;CLNHGVS=NC_000018.10:g.57731597G>A;CLNREVSTAT=criteria_provided,_single_submitter;CLNSIG=Likely_benign;CLNVC=single_nucleotide_variant;CLNVCSO=SO:0001483;GENEINFO=ATP8B1:5205;MC=SO:0001627|intron_variant;ORIGIN=1;ANN=A|missense_variant|MODERATE|ENSG00000267787:ENST00000588925.5:432:897:noncoding|ENSG00000267787:ENST00000588925.5:432:897…
18	57731608	515757	C	T	.	.	AF_ESP=0.00008;AF_EXAC=0.00006;ALLELEID=506392;CLNDISDB=MedGen:CN169374;CLNDN=not_specified;CLNHGVS=NC_000018.10:g.57731608C>T;CLNREVSTAT=criteria_provided,_single_submitter;CLNSIG=Likely_benign;CLNVC=single_nucleotide_variant;CLNVCSO=SO:0001483;GENEINFO=ATP8B1:5205;MC=SO:0001627|intron_variant;ORIGIN=1;RS=369562908;ANN=T|missense_variant|MODERATE|ENSG00000267787:ENST00000588925.5:432:897:noncodi…
18	58671560	403068	G	A	.	.	AF_TGP=0.02077;ALLELEID=390254;CLNDISDB=MedGen:CN169374;CLNDN=not_specified;CLNHGVS=NC_000018.10:g.58671560G>A;CLNREVSTAT=criteria_provided,_single_submitter;CLNSIG=Benign;CLNVC=single_nucleotide_variant;CLNVCSO=SO:0001483;GENEINFO=MALT1:10892|MALT1-AS1:101927322;MC=SO:0001619|non-coding_transcript_variant,SO:0001623|5_prime_UTR_variant;ORIGIN=1;RS=56142402;ANN=A|missense_variant|MODERATE|MALT1-A…
18	58671609	403069	G	A	.	.	AF_TGP=0.00040;ALLELEID=390444;CLNDISDB=MedGen:CN169374;CLNDN=not_specified;CLNHGVS=NC_000018.10:g.58671609G>A;CLNREVSTAT=criteria_provided,_single_submitter;CLNSIG=Uncertain_significance;CLNVC=single_nucleotide_variant;CLNVCSO=SO:0001483;GENEINFO=MALT1:10892|MALT1-AS1:101927322;MC=SO:0001619|non-coding_transcript_variant,SO:0001623|5_prime_UTR_variant;ORIGIN=1;RS=545006385;ANN=A|missense_variant…
18	75211003	327778	A	AG	.	.	ALLELEID=332189;CLNDISDB=MONDO:MONDO:0011921,MedGen:C1842937,OMIM:607842;CLNDN=Aural_atresia,_congenital;CLNHGVS=NC_000018.10:g.75211011dup;CLNREVSTAT=criteria_provided,_single_submitter;CLNSIG=Uncertain_significance;CLNVC=Duplication;CLNVCSO=SO:1000035;CLNVI=Illumina_Laboratory_Services,Illumina:497698;GENEINFO=TSHZ1:10194;MC=SO:0001623|5_prime_UTR_variant;ORIGIN=1;RS=66582660;ANN=AG|frameshift_…
18	75211003	327779	A	AGG	.	.	ALLELEID=349164;CLNDISDB=MONDO:MONDO:0011921,MedGen:C1842937,OMIM:607842;CLNDN=Aural_atresia,_congenital;CLNHGVS=NC_000018.10:g.75211010_75211011dup;CLNREVSTAT=criteria_provided,_single_submitter;CLNSIG=Uncertain_significance;CLNVC=Duplication;CLNVCSO=SO:1000035;CLNVI=Illumina_Laboratory_Services,Illumina:497696;GENEINFO=TSHZ1:10194;MC=SO:0001623|5_prime_UTR_variant;ORIGIN=1;RS=66582660;ANN=AGG|f…
18	75211133	327785	G	GC	.	.	ALLELEID=349168;CLNDISDB=MONDO:MONDO:0011921,MedGen:C1842937,OMIM:607842;CLNDN=Aural_atresia,_congenital;CLNHGVS=NC_000018.10:g.75211139dup;CLNREVSTAT=criteria_provided,_single_submitter;CLNSIG=Likely_benign;CLNVC=Duplication;CLNVCSO=SO:1000035;CLNVI=Illumina_Laboratory_Services,Illumina:673069;GENEINFO=TSHZ1:10194;MC=SO:0001623|5_prime_UTR_variant;ORIGIN=1;RS=369841992;ANN=GC|frameshift_variant|…
18	75211150	327786	G	A	.	.	ALLELEID=332192;CLNDISDB=MONDO:MONDO:0011921,MedGen:C1842937,OMIM:607842;CLNDN=Aural_atresia,_congenital;CLNHGVS=NC_000018.10:g.75211150G>A;CLNREVSTAT=criteria_provided,_single_submitter;CLNSIG=Uncertain_significance;CLNVC=single_nucleotide_variant;CLNVCSO=SO:0001483;CLNVI=Illumina_Laboratory_Services,Illumina:63296;GENEINFO=TSHZ1:10194;MC=SO:0001623|5_prime_UTR_variant;ORIGIN=1;RS=762506031;ANN=…
18	75211151	327787	C	G	.	.	ALLELEID=347784;CLNDISDB=MONDO:MONDO:0011921,MedGen:C1842937,OMIM:607842;CLNDN=Aural_atresia,_congenital;CLNHGVS=NC_000018.10:g.75211151C>G;CLNREVSTAT=criteria_provided,_single_submitter;CLNSIG=Uncertain_significance;CLNVC=single_nucleotide_variant;CLNVCSO=SO:0001483;CLNVI=Illumina_Laboratory_Services,Illumina:63314;GENEINFO=TSHZ1:10194;MC=SO:0001623|5_prime_UTR_variant;ORIGIN=1;RS=763707409;ANN=…
18	79679532	1278218	T	C	.	.	ALLELEID=1268096;CLNDISDB=MedGen:CN517202;CLNDN=not_provided;CLNHGVS=NC_000018.10:g.79679532T>C;CLNREVSTAT=criteria_provided,_single_submitter;CLNSIG=Benign;CLNVC=single_nucleotide_variant;CLNVCSO=SO:0001483;GENEINFO=CTDP1:9150|CTDP1-DT:284241;MC=SO:0001619|non-coding_transcript_variant;ORIGIN=1;ANN=C|missense_variant|MODERATE|ENSG00000178412:ENST00000317008.4:130:673:noncoding|ENSG00000178412:EN…
19	1205989	328205	C	T	.	.	ALLELEID=332546;CLNDISDB=MONDO:MONDO:0008280,MeSH:D010580,MedGen:C0031269,OMIM:175200,Orphanet:ORPHA2869,SNOMED_CT:54411001;CLNDN=Peutz-Jeghers_syndrome;CLNHGVS=NC_000019.10:g.1205989C>T;CLNREVSTAT=criteria_provided,_single_submitter;CLNSIG=Uncertain_significance;CLNVC=single_nucleotide_variant;CLNVCSO=SO:0001483;CLNVI=Illumina_Laboratory_Services,Illumina:636859;GENEINFO=STK11:6794;MC=SO:0001623…
19	1206021	892103	C	T	.	.	ALLELEID=879908;CLNDISDB=MONDO:MONDO:0008280,MeSH:D010580,MedGen:C0031269,OMIM:175200,Orphanet:ORPHA2869,SNOMED_CT:54411001;CLNDN=Peutz-Jeghers_syndrome;CLNHGVS=NC_000019.10:g.1206021C>T;CLNREVSTAT=criteria_provided,_single_submitter;CLNSIG=Uncertain_significance;CLNVC=single_nucleotide_variant;CLNVCSO=SO:0001483;CLNVI=Illumina_Laboratory_Services,Illumina:865563;GENEINFO=STK11:6794;MC=SO:0001623…
19	1206079	892104	C	T	.	.	ALLELEID=879909;CLNDISDB=MONDO:MONDO:0008280,MeSH:D010580,MedGen:C0031269,OMIM:175200,Orphanet:ORPHA2869,SNOMED_CT:54411001;CLNDN=Peutz-Jeghers_syndrome;CLNHGVS=NC_000019.10:g.1206079C>T;CLNREVSTAT=criteria_provided,_single_submitter;CLNSIG=Uncertain_significance;CLNVC=single_nucleotide_variant;CLNVCSO=SO:0001483;CLNVI=Illumina_Laboratory_Services,Illumina:877510;GENEINFO=STK11:6794;MC=SO:0001623…
19	1206108	892105	C	T	.	.	ALLELEID=879910;CLNDISDB=MONDO:MONDO:0008280,MeSH:D010580,MedGen:C0031269,OMIM:175200,Orphanet:ORPHA2869,SNOMED_CT:54411001;CLNDN=Peutz-Jeghers_syndrome;CLNHGVS=NC_000019.10:g.1206108C>T;CLNREVSTAT=criteria_provided,_single_submitter;CLNSIG=Uncertain_significance;CLNVC=single_nucleotide_variant;CLNVCSO=SO:0001483;CLNVI=Illumina_Laboratory_Services,Illumina:888337;GENEINFO=STK11:6794;MC=SO:0001623…
19	1206131	892106	G	A	.	.	ALLELEID=879911;CLNDISDB=MONDO:MONDO:0008280,MeSH:D010580,MedGen:C0031269,OMIM:175200,Orphanet:ORPHA2869,SNOMED_CT:54411001;CLNDN=Peutz-Jeghers_syndrome;CLNHGVS=NC_000019.10:g.1206131G>A;CLNREVSTAT=criteria_provided,_single_submitter;CLNSIG=Uncertain_significance;CLNVC=single_nucleotide_variant;CLNVCSO=SO:0001483;CLNVI=Illumina_Laboratory_Services,Illumina:705073;GENEINFO=STK11:6794;MC=SO:0001623…
19	1206139	892107	G	A	.	.	ALLELEID=879912;CLNDISDB=MONDO:MONDO:0008280,MeSH:D010580,MedGen:C0031269,OMIM:175200,Orphanet:ORPHA2869,SNOMED_CT:54411001;CLNDN=Peutz-Jeghers_syndrome;CLNHGVS=NC_000019.10:g.1206139G>A;CLNREVSTAT=criteria_provided,_single_submitter;CLNSIG=Uncertain_significance;CLNVC=single_nucleotide_variant;CLNVCSO=SO:0001483;CLNVI=Illumina_Laboratory_Services,Illumina:302564;GENEINFO=STK11:6794;MC=SO:0001623…
19	1206140	888657	C	T	.	.	ALLELEID=879913;CLNDISDB=MONDO:MONDO:0008280,MeSH:D010580,MedGen:C0031269,OMIM:175200,Orphanet:ORPHA2869,SNOMED_CT:54411001;CLNDN=Peutz-Jeghers_syndrome;CLNHGVS=NC_000019.10:g.1206140C>T;CLNREVSTAT=criteria_provided,_single_submitter;CLNSIG=Uncertain_significance;CLNVC=single_nucleotide_variant;CLNVCSO=SO:0001483;CLNVI=Illumina_Laboratory_Services,Illumina:883262;GENEINFO=STK11:6794;MC=SO:0001623…
19	1206191	328206	G	T	.	.	ALLELEID=342770;CLNDISDB=MONDO:MONDO:0008280,MeSH:D010580,MedGen:C0031269,OMIM:175200,Orphanet:ORPHA2869,SNOMED_CT:54411001;CLNDN=Peutz-Jeghers_syndrome;CLNHGVS=NC_000019.10:g.1206191G>T;CLNREVSTAT=criteria_provided,_single_submitter;CLNSIG=Uncertain_significance;CLNVC=single_nucleotide_variant;CLNVCSO=SO:0001483;CLNVI=Illumina_Laboratory_Services,Illumina:810743;GENEINFO=STK11:6794;MC=SO:0001623…
19	1206274	328207	GC	G	.	.	ALLELEID=342776;CLNDISDB=MONDO:MONDO:0008280,MeSH:D010580,MedGen:C0031269,OMIM:175200,Orphanet:ORPHA2869,SNOMED_CT:54411001;CLNDN=Peutz-Jeghers_syndrome;CLNHGVS=NC_000019.10:g.1206279del;CLNREVSTAT=criteria_provided,_single_submitter;CLNSIG=Uncertain_significance;CLNVC=Deletion;CLNVCSO=SO:0000159;CLNVI=Illumina_Laboratory_Services,Illumina:647300;GENEINFO=STK11:6794;MC=SO:0001623|5_prime_UTR_vari…
19	1206324	888658	C	T	.	.	ALLELEID=879914;CLNDISDB=MONDO:MONDO:0008280,MeSH:D010580,MedGen:C0031269,OMIM:175200,Orphanet:ORPHA2869,SNOMED_CT:54411001;CLNDN=Peutz-Jeghers_syndrome;CLNHGVS=NC_000019.10:g.1206324C>T;CLNREVSTAT=criteria_provided,_single_submitter;CLNSIG=Uncertain_significance;CLNVC=single_nucleotide_variant;CLNVCSO=SO:0001483;CLNVI=Illumina_Laboratory_Services,Illumina:232062;GENEINFO=STK11:6794;MC=SO:0001623…
19	1206327	328208	G	C	.	.	ALLELEID=342777;CLNDISDB=MONDO:MONDO:0008280,MeSH:D010580,MedGen:C0031269,OMIM:175200,Orphanet:ORPHA2869,SNOMED_CT:54411001;CLNDN=Peutz-Jeghers_syndrome;CLNHGVS=NC_000019.10:g.1206327G>C;CLNREVSTAT=criteria_provided,_single_submitter;CLNSIG=Uncertain_significance;CLNVC=single_nucleotide_variant;CLNVCSO=SO:0001483;CLNVI=Illumina_Laboratory_Services,Illumina:605401;GENEINFO=STK11:6794;MC=SO:0001623…
19	1206334	888659	G	A	.	.	AF_TGP=0.00020;ALLELEID=879915;CLNDISDB=MONDO:MONDO:0008280,MeSH:D010580,MedGen:C0031269,OMIM:175200,Orphanet:ORPHA2869,SNOMED_CT:54411001;CLNDN=Peutz-Jeghers_syndrome;CLNHGVS=NC_000019.10:g.1206334G>A;CLNREVSTAT=criteria_provided,_single_submitter;CLNSIG=Benign;CLNVC=single_nucleotide_variant;CLNVCSO=SO:0001483;CLNVI=Illumina_Laboratory_Services,Illumina:940900;GENEINFO=STK11:6794;MC=SO:0001623|…
19	1206337	328209	C	T	.	.	AF_TGP=0.00260;ALLELEID=332555;CLNDISDB=MONDO:MONDO:0008280,MeSH:D010580,MedGen:C0031269,OMIM:175200,Orphanet:ORPHA2869,SNOMED_CT:54411001;CLNDN=Peutz-Jeghers_syndrome;CLNHGVS=NC_000019.10:g.1206337C>T;CLNREVSTAT=criteria_provided,_single_submitter;CLNSIG=Benign;CLNVC=single_nucleotide_variant;CLNVCSO=SO:0001483;CLNVI=Illumina_Laboratory_Services,Illumina:777779;GENEINFO=STK11:6794;MC=SO:0001623|…
19	1206352	328210	G	C	.	.	AF_TGP=0.00180;ALLELEID=332558;CLNDISDB=MONDO:MONDO:0008280,MeSH:D010580,MedGen:C0031269,OMIM:175200,Orphanet:ORPHA2869,SNOMED_CT:54411001;CLNDN=Peutz-Jeghers_syndrome;CLNHGVS=NC_000019.10:g.1206352G>C;CLNREVSTAT=criteria_provided,_single_submitter;CLNSIG=Benign;CLNVC=single_nucleotide_variant;CLNVCSO=SO:0001483;CLNVI=Illumina_Laboratory_Services,Illumina:638270;GENEINFO=STK11:6794;MC=SO:0001623|…
19	1206363	803510	C	T	.	.	ALLELEID=791888;CLNDISDB=MONDO:MONDO:0008280,MeSH:D010580,MedGen:C0031269,OMIM:175200,Orphanet:ORPHA2869,SNOMED_CT:54411001;CLNDN=Peutz-Jeghers_syndrome;CLNHGVS=NC_000019.10:g.1206363C>T;CLNREVSTAT=criteria_provided,_single_submitter;CLNSIG=Likely_benign;CLNVC=single_nucleotide_variant;CLNVCSO=SO:0001483;GENEINFO=STK11:6794;MC=SO:0001623|5_prime_UTR_variant;ORIGIN=0;RS=1316450313;ANN=T|missense_v…
19	1206368	328211	G	A	.	.	ALLELEID=332561;CLNDISDB=MONDO:MONDO:0008280,MeSH:D010580,MedGen:C0031269,OMIM:175200,Orphanet:ORPHA2869,SNOMED_CT:54411001;CLNDN=Peutz-Jeghers_syndrome;CLNHGVS=NC_000019.10:g.1206368G>A;CLNREVSTAT=criteria_provided,_single_submitter;CLNSIG=Uncertain_significance;CLNVC=single_nucleotide_variant;CLNVCSO=SO:0001483;CLNVI=Illumina_Laboratory_Services,Illumina:780582;GENEINFO=STK11:6794;MC=SO:0001623…
19	1206394	328212	C	T	.	.	ALLELEID=342780;CLNDISDB=MONDO:MONDO:0008280,MeSH:D010580,MedGen:C0031269,OMIM:175200,Orphanet:ORPHA2869,SNOMED_CT:54411001;CLNDN=Peutz-Jeghers_syndrome;CLNHGVS=NC_000019.10:g.1206394C>T;CLNREVSTAT=criteria_provided,_single_submitter;CLNSIG=Uncertain_significance;CLNVC=single_nucleotide_variant;CLNVCSO=SO:0001483;CLNVI=Illumina_Laboratory_Services,Illumina:814012;GENEINFO=STK11:6794;MC=SO:0001623…
19	1206440	888660	G	A	.	.	ALLELEID=879916;CLNDISDB=MONDO:MONDO:0008280,MeSH:D010580,MedGen:C0031269,OMIM:175200,Orphanet:ORPHA2869,SNOMED_CT:54411001;CLNDN=Peutz-Jeghers_syndrome;CLNHGVS=NC_000019.10:g.1206440G>A;CLNREVSTAT=criteria_provided,_single_submitter;CLNSIG=Uncertain_significance;CLNVC=single_nucleotide_variant;CLNVCSO=SO:0001483;CLNVI=Illumina_Laboratory_Services,Illumina:918233;GENEINFO=STK11:6794;MC=SO:0001623…
19	1206453	328213	G	A	.	.	AF_TGP=0.00020;ALLELEID=332567;CLNDISDB=MONDO:MONDO:0008280,MeSH:D010580,MedGen:C0031269,OMIM:175200,Orphanet:ORPHA2869,SNOMED_CT:54411001;CLNDN=Peutz-Jeghers_syndrome;CLNHGVS=NC_000019.10:g.1206453G>A;CLNREVSTAT=criteria_provided,_conflicting_interpretations;CLNSIG=Conflicting_interpretations_of_pathogenicity;CLNSIGCONF=Uncertain_significance(1)|_Likely_benign(1);CLNVC=single_nucleotide_variant;…
19	1206467	328214	C	T	.	.	ALLELEID=332569;CLNDISDB=MONDO:MONDO:0008280,MeSH:D010580,MedGen:C0031269,OMIM:175200,Orphanet:ORPHA2869,SNOMED_CT:54411001;CLNDN=Peutz-Jeghers_syndrome;CLNHGVS=NC_000019.10:g.1206467C>T;CLNREVSTAT=criteria_provided,_single_submitter;CLNSIG=Uncertain_significance;CLNVC=single_nucleotide_variant;CLNVCSO=SO:0001483;CLNVI=Illumina_Laboratory_Services,Illumina:677802;GENEINFO=STK11:6794;MC=SO:0001623…
19	1206484	328215	C	T	.	.	AF_TGP=0.00899;ALLELEID=342781;CLNDISDB=MONDO:MONDO:0008280,MeSH:D010580,MedGen:C0031269,OMIM:175200,Orphanet:ORPHA2869,SNOMED_CT:54411001|MedGen:CN517202;CLNDN=Peutz-Jeghers_syndrome|not_provided;CLNHGVS=NC_000019.10:g.1206484C>T;CLNREVSTAT=criteria_provided,_multiple_submitters,_no_conflicts;CLNSIG=Benign/Likely_benign;CLNVC=single_nucleotide_variant;CLNVCSO=SO:0001483;CLNVI=Illumina_Laboratory…
19	1206526	890362	C	T	.	.	ALLELEID=879917;CLNDISDB=MONDO:MONDO:0008280,MeSH:D010580,MedGen:C0031269,OMIM:175200,Orphanet:ORPHA2869,SNOMED_CT:54411001;CLNDN=Peutz-Jeghers_syndrome;CLNHGVS=NC_000019.10:g.1206526C>T;CLNREVSTAT=criteria_provided,_single_submitter;CLNSIG=Uncertain_significance;CLNVC=single_nucleotide_variant;CLNVCSO=SO:0001483;CLNVI=Illumina_Laboratory_Services,Illumina:898790;GENEINFO=STK11:6794;MC=SO:0001623…
19	1206527	328216	C	T	.	.	ALLELEID=342782;CLNDISDB=MONDO:MONDO:0008280,MeSH:D010580,MedGen:C0031269,OMIM:175200,Orphanet:ORPHA2869,SNOMED_CT:54411001;CLNDN=Peutz-Jeghers_syndrome;CLNHGVS=NC_000019.10:g.1206527C>T;CLNREVSTAT=criteria_provided,_single_submitter;CLNSIG=Uncertain_significance;CLNVC=single_nucleotide_variant;CLNVCSO=SO:0001483;CLNVI=Illumina_Laboratory_Services,Illumina:629155;GENEINFO=STK11:6794;MC=SO:0001623…
19	1389169	1196085	G	A	.	.	ALLELEID=1188718;CLNDISDB=MedGen:CN517202;CLNDN=not_provided;CLNHGVS=NC_000019.10:g.1389169G>A;CLNREVSTAT=criteria_provided,_single_submitter;CLNSIG=Likely_benign;CLNVC=single_nucleotide_variant;CLNVCSO=SO:0001483;GENEINFO=NDUFS7:374291;MC=SO:0001627|intron_variant;ORIGIN=1;ANN=A|stop_gained|HIGH|ENSG00000280486:ENST00000626781.2:284:584:noncoding|ENSG00000280486:ENST00000626781.2:284:584:noncodi…
19	1389177	1216321	A	G	.	.	ALLELEID=1206301;CLNDISDB=MedGen:CN517202;CLNDN=not_provided;CLNHGVS=NC_000019.10:g.1389177A>G;CLNREVSTAT=criteria_provided,_single_submitter;CLNSIG=Likely_benign;CLNVC=single_nucleotide_variant;CLNVCSO=SO:0001483;GENEINFO=NDUFS7:374291;MC=SO:0001627|intron_variant;ORIGIN=1;ANN=G|missense_variant|MODERATE|ENSG00000280486:ENST00000626781.2:284:584:noncoding|ENSG00000280486:ENST00000626781.2:284:58…
19	1389196	1195126	T	C	.	.	ALLELEID=1185430;CLNDISDB=MedGen:CN517202;CLNDN=not_provided;CLNHGVS=NC_000019.10:g.1389196T>C;CLNREVSTAT=criteria_provided,_single_submitter;CLNSIG=Likely_benign;CLNVC=single_nucleotide_variant;CLNVCSO=SO:0001483;GENEINFO=NDUFS7:374291;MC=SO:0001627|intron_variant;ORIGIN=1;ANN=C|missense_variant|MODERATE|ENSG00000280486:ENST00000626781.2:284:584:noncoding|ENSG00000280486:ENST00000626781.2:284:58…
19	1389204	1254837	C	T	.	.	ALLELEID=1244770;CLNDISDB=MedGen:CN517202;CLNDN=not_provided;CLNHGVS=NC_000019.10:g.1389204C>T;CLNREVSTAT=criteria_provided,_single_submitter;CLNSIG=Benign;CLNVC=single_nucleotide_variant;CLNVCSO=SO:0001483;GENEINFO=NDUFS7:374291;MC=SO:0001627|intron_variant;ORIGIN=1;ANN=T|missense_variant|MODERATE|ENSG00000280486:ENST00000626781.2:284:584:noncoding|ENSG00000280486:ENST00000626781.2:284:584:nonco…
19	1389216	1206809	TACAC	T	.	.	ALLELEID=1199090;CLNDISDB=MedGen:CN517202;CLNDN=not_provided;CLNHGVS=NC_000019.10:g.1389218CA[1];CLNREVSTAT=criteria_provided,_single_submitter;CLNSIG=Likely_benign;CLNVC=Microsatellite;CLNVCSO=SO:0000289;GENEINFO=NDUFS7:374291;MC=SO:0001627|intron_variant;ORIGIN=1;ANN=T|frameshift_variant|HIGH|ENSG00000280486:ENST00000626781.2:284:584:noncoding|ENSG00000280486:ENST00000626781.2:284:584:noncoding…
19	1389253	1191808	G	A	.	.	ALLELEID=1181720;CLNDISDB=MedGen:CN517202;CLNDN=not_provided;CLNHGVS=NC_000019.10:g.1389253G>A;CLNREVSTAT=criteria_provided,_single_submitter;CLNSIG=Likely_benign;CLNVC=single_nucleotide_variant;CLNVCSO=SO:0001483;GENEINFO=NDUFS7:374291;MC=SO:0001627|intron_variant;ORIGIN=1;ANN=A|missense_variant|MODERATE|ENSG00000280486:ENST00000626781.2:284:584:noncoding|ENSG00000280486:ENST00000626781.2:284:58…
19	1389273	1212072	G	A	.	.	ALLELEID=1202067;CLNDISDB=MedGen:CN517202;CLNDN=not_provided;CLNHGVS=NC_000019.10:g.1389273G>A;CLNREVSTAT=criteria_provided,_single_submitter;CLNSIG=Likely_benign;CLNVC=single_nucleotide_variant;CLNVCSO=SO:0001483;GENEINFO=NDUFS7:374291;MC=SO:0001627|intron_variant;ORIGIN=1;ANN=A|missense_variant|MODERATE|ENSG00000280486:ENST00000626781.2:284:584:noncoding|ENSG00000280486:ENST00000626781.2:284:58…
19	35746706	446485	A	G	.	.	ALLELEID=440000;CLNDISDB=MONDO:MONDO:0013397,MedGen:C3151037,OMIM:613736;CLNDN=Acne_inversa,_familial,_2;CLNHGVS=NC_000019.10:g.35746706A>G;CLNREVSTAT=no_assertion_criteria_provided;CLNSIG=Pathogenic;CLNVC=single_nucleotide_variant;CLNVCSO=SO:0001483;CLNVI=OMIM_Allelic_Variant:607632.0005;GENEINFO=PSENEN:55851;MC=SO:0001574|splice_acceptor_variant;ORIGIN=1;RS=1555738903;ANN=G|synonymous_variant|L…
19	40403914	668603	C	T	.	.	AF_ESP=0.16254;AF_EXAC=0.18043;AF_TGP=0.13638;ALLELEID=670260;CLNDISDB=MedGen:CN517202;CLNDN=not_provided;CLNHGVS=NC_000019.10:g.40403914C>T;CLNREVSTAT=criteria_provided,_single_submitter;CLNSIG=Benign;CLNVC=single_nucleotide_variant;CLNVCSO=SO:0001483;GENEINFO=PRX:57716;MC=SO:0001627|intron_variant;ORIGIN=1;RS=2613842;ANN=T|missense_variant|MODERATE|PRX:ENST00000673881.1:363:849:ouORF|PRX:ENST00…
19	41425578	1221358	A	G	.	.	ALLELEID=1211754;CLNDISDB=MedGen:CN517202;CLNDN=not_provided;CLNHGVS=NC_000019.10:g.41425578A>G;CLNREVSTAT=criteria_provided,_single_submitter;CLNSIG=Benign;CLNVC=single_nucleotide_variant;CLNVCSO=SO:0001483;GENEINFO=B3GNT8:374907;MC=SO:0001624|3_prime_UTR_variant;ORIGIN=1;ANN=G|synonymous_variant|LOW|B3GNT8:ENST00000321702.2:1197:1677:odORF|B3GNT8:ENST00000321702.2:1197:1677:odORF|transcript|B3G…
19	44948904	1204770	G	A	.	.	ALLELEID=1195426;CLNDISDB=MedGen:CN517202;CLNDN=not_provided;CLNHGVS=NC_000019.10:g.44948904G>A;CLNREVSTAT=criteria_provided,_single_submitter;CLNSIG=Likely_benign;CLNVC=single_nucleotide_variant;CLNVCSO=SO:0001483;GENEINFO=APOC2:344|APOC4-APOC2:100533990;MC=SO:0001627|intron_variant;ORIGIN=1;ANN=A|synonymous_variant|LOW|APOC2:ENST00000585786.1:396:798:odORF|APOC2:ENST00000585786.1:396:798:odORF|…
19	44949012	1252774	C	CCCT	.	.	ALLELEID=1242719;CLNDISDB=MedGen:CN517202;CLNDN=not_provided;CLNHGVS=NC_000019.10:g.44949013_44949014insCTC;CLNREVSTAT=criteria_provided,_single_submitter;CLNSIG=Benign;CLNVC=Insertion;CLNVCSO=SO:0000667;GENEINFO=APOC2:344|APOC4-APOC2:100533990;MC=SO:0001627|intron_variant;ORIGIN=1;ANN=CCCT|disruptive_inframe_insertion|MODERATE|APOC2:ENST00000585786.1:396:798:odORF|APOC2:ENST00000585786.1:396:798…
19	44949014	1249352	G	T	.	.	ALLELEID=1238443;CLNDISDB=MedGen:CN517202;CLNDN=not_provided;CLNHGVS=NC_000019.10:g.44949014G>T;CLNREVSTAT=criteria_provided,_single_submitter;CLNSIG=Benign;CLNVC=single_nucleotide_variant;CLNVCSO=SO:0001483;GENEINFO=APOC2:344|APOC4-APOC2:100533990;MC=SO:0001627|intron_variant;ORIGIN=1;ANN=T|missense_variant|MODERATE|APOC2:ENST00000585786.1:396:798:odORF|APOC2:ENST00000585786.1:396:798:odORF|tran…
19	44949078	1273786	T	C	.	.	ALLELEID=1264332;CLNDISDB=MedGen:CN169374|MedGen:CN517202;CLNDN=not_specified|not_provided;CLNHGVS=NC_000019.10:g.44949078T>C;CLNREVSTAT=criteria_provided,_single_submitter;CLNSIG=Benign;CLNVC=single_nucleotide_variant;CLNVCSO=SO:0001483;GENEINFO=APOC2:344|APOC4-APOC2:100533990;MC=SO:0001627|intron_variant;ORIGIN=1;ANN=C|synonymous_variant|LOW|APOC2:ENST00000585786.1:396:798:odORF|APOC2:ENST00000…
19	44949098	1254679	A	C	.	.	ALLELEID=1244612;CLNDISDB=MedGen:CN517202;CLNDN=not_provided;CLNHGVS=NC_000019.10:g.44949098A>C;CLNREVSTAT=criteria_provided,_single_submitter;CLNSIG=Likely_benign;CLNVC=single_nucleotide_variant;CLNVCSO=SO:0001483;GENEINFO=APOC2:344|APOC4-APOC2:100533990;MC=SO:0001627|intron_variant;ORIGIN=1;ANN=C|missense_variant|MODERATE|APOC2:ENST00000585786.1:396:798:odORF|APOC2:ENST00000585786.1:396:798:odO…
19	45351724	329502	G	A	.	.	ALLELEID=349074;CLNDISDB=MONDO:MONDO:0010212,MedGen:C0268138,OMIM:278730,SNOMED_CT:68637004;CLNDN=Xeroderma_pigmentosum,_group_D;CLNHGVS=NC_000019.10:g.45351724G>A;CLNREVSTAT=criteria_provided,_single_submitter;CLNSIG=Uncertain_significance;CLNVC=single_nucleotide_variant;CLNVCSO=SO:0001483;CLNVI=Illumina_Laboratory_Services,Illumina:774617;GENEINFO=ERCC2:2068;MC=SO:0001627|intron_variant;ORIGIN=…
19	45351725	785627	C	T	.	.	AF_ESP=0.00131;AF_EXAC=0.00057;AF_TGP=0.00300;ALLELEID=779918;CLNDISDB=MONDO:MONDO:0010212,MedGen:C0268138,OMIM:278730,SNOMED_CT:68637004|MONDO:MONDO:0011125,MedGen:C1866504,OMIM:601675,Orphanet:ORPHA670|MedGen:CN517202;CLNDN=Xeroderma_pigmentosum,_group_D|Trichothiodystrophy_1,_photosensitive|not_provided;CLNHGVS=NC_000019.10:g.45351725C>T;CLNREVSTAT=criteria_provided,_conflicting_interpretation…
19	45351732	1319435	C	T	.	.	ALLELEID=1309688;CLNDISDB=MONDO:MONDO:0010212,MedGen:C0268138,OMIM:278730,SNOMED_CT:68637004;CLNDN=Xeroderma_pigmentosum,_group_D;CLNHGVS=NC_000019.10:g.45351732C>T;CLNREVSTAT=criteria_provided,_single_submitter;CLNSIG=Uncertain_significance;CLNVC=single_nucleotide_variant;CLNVCSO=SO:0001483;GENEINFO=ERCC2:2068;MC=SO:0001627|intron_variant;ORIGIN=1;ANN=T|missense_variant|MODERATE|ERCC2:ENST000003…
19	45351797	1251370	A	AC	.	.	ALLELEID=1241716;CLNDISDB=MedGen:CN517202;CLNDN=not_provided;CLNHGVS=NC_000019.10:g.45351804dup;CLNREVSTAT=criteria_provided,_single_submitter;CLNSIG=Benign;CLNVC=Duplication;CLNVCSO=SO:1000035;GENEINFO=ERCC2:2068;MC=SO:0001627|intron_variant;ORIGIN=1;ANN=AC|frameshift_variant|HIGH|ERCC2:ENST00000391944.8:2576:2819:dORF|ERCC2:ENST00000391944.8:2576:2819:dORF|transcript|ERCC2:ENST00000391944.8:257…
19	45351802	1182968	C	G	.	.	ALLELEID=1173265;CLNDISDB=MedGen:CN517202;CLNDN=not_provided;CLNHGVS=NC_000019.10:g.45351802C>G;CLNREVSTAT=criteria_provided,_single_submitter;CLNSIG=Benign;CLNVC=single_nucleotide_variant;CLNVCSO=SO:0001483;GENEINFO=ERCC2:2068;MC=SO:0001627|intron_variant;ORIGIN=1;ANN=G|missense_variant|MODERATE|ERCC2:ENST00000391944.8:2576:2819:dORF|ERCC2:ENST00000391944.8:2576:2819:dORF|transcript|ERCC2:ENST00…
19	45351803	1203184	C	G	.	.	ALLELEID=1195427;CLNDISDB=MedGen:CN517202;CLNDN=not_provided;CLNHGVS=NC_000019.10:g.45351803C>G;CLNREVSTAT=criteria_provided,_single_submitter;CLNSIG=Likely_benign;CLNVC=single_nucleotide_variant;CLNVCSO=SO:0001483;GENEINFO=ERCC2:2068;MC=SO:0001627|intron_variant;ORIGIN=1;ANN=G|synonymous_variant|LOW|ERCC2:ENST00000391944.8:2576:2819:dORF|ERCC2:ENST00000391944.8:2576:2819:dORF|transcript|ERCC2:EN…
19	45351804	1179824	CG	C	.	.	ALLELEID=1169833;CLNDISDB=MedGen:CN517202;CLNDN=not_provided;CLNHGVS=NC_000019.10:g.45351805del;CLNREVSTAT=criteria_provided,_single_submitter;CLNSIG=Likely_benign;CLNVC=Deletion;CLNVCSO=SO:0000159;GENEINFO=ERCC2:2068;MC=SO:0001627|intron_variant;ORIGIN=1;ANN=C|frameshift_variant|HIGH|ERCC2:ENST00000391944.8:2576:2819:dORF|ERCC2:ENST00000391944.8:2576:2819:dORF|transcript|ERCC2:ENST00000391944.8:…
19	45767919	1174287	G	T	.	.	ALLELEID=1163663;CLNDISDB=MedGen:CN517202;CLNDN=not_provided;CLNHGVS=NC_000019.10:g.45767919G>T;CLNREVSTAT=criteria_provided,_single_submitter;CLNSIG=Benign;CLNVC=single_nucleotide_variant;CLNVCSO=SO:0001483;GENEINFO=SIX5:147912|LOC107075317:107075317|DM1-AS:109729182;MC=SO:0001619|non-coding_transcript_variant,SO:0001627|intron_variant;ORIGIN=1;ANN=T|missense_variant|MODERATE|DM1-AS:ENST00000590…
19	46746070	420683	T	TGGCGGCGGC	.	.	ALLELEID=410637;CLNDISDB=MedGen:CN169374;CLNDN=not_specified;CLNHGVS=NC_000019.10:g.46746071GGC[8];CLNREVSTAT=criteria_provided,_single_submitter;CLNSIG=Likely_benign;CLNVC=Microsatellite;CLNVCSO=SO:0000289;GENEINFO=STRN4:29888|FKRP:79147;MC=SO:0001623|5_prime_UTR_variant,SO:0001627|intron_variant;ORIGIN=1;RS=995093352;ANN=TGGCGGCGGC|disruptive_inframe_insertion|MODERATE|FKRP:ENST00000600629.5:12…
19	46746070	518044	TGGCGGC	T	.	.	ALLELEID=507070;CLNDISDB=MedGen:CN169374;CLNDN=not_specified;CLNHGVS=NC_000019.10:g.46746071GGC[3];CLNREVSTAT=criteria_provided,_single_submitter;CLNSIG=Likely_benign;CLNVC=Microsatellite;CLNVCSO=SO:0000289;GENEINFO=STRN4:29888|FKRP:79147;MC=SO:0001623|5_prime_UTR_variant,SO:0001627|intron_variant;ORIGIN=1;RS=995093352;ANN=T|disruptive_inframe_deletion|MODERATE|FKRP:ENST00000600629.5:12:51:uORF|F…
19	46746071	522865	G	A	.	.	ALLELEID=513477;CLNDISDB=MONDO:MONDO:0011787,MedGen:C1846672,OMIM:607155,Orphanet:ORPHA34515;CLNDN=Limb-girdle_muscular_dystrophy-dystroglycanopathy,_type_C5;CLNHGVS=NC_000019.10:g.46746071G>A;CLNREVSTAT=criteria_provided,_single_submitter;CLNSIG=Pathogenic;CLNVC=single_nucleotide_variant;CLNVCSO=SO:0001483;CLNVI=Undiagnosed_Diseases_Network,NIH:0dc95202-b82e-4dc3-aaf8-33d4788c7e0a_2;GENEINFO=STR…
19	46748033	511352	A	G	.	.	AF_TGP=0.00060;ALLELEID=506892;CLNDISDB=MedGen:CN517202;CLNDN=not_provided;CLNHGVS=NC_000019.10:g.46748033A>G;CLNREVSTAT=criteria_provided,_single_submitter;CLNSIG=Likely_benign;CLNVC=single_nucleotide_variant;CLNVCSO=SO:0001483;GENEINFO=FKRP:79147;MC=SO:0001623|5_prime_UTR_variant;ORIGIN=1;RS=181509391;ANN=G|missense_variant|MODERATE|FKRP:ENST00000593877.1:305:428:uORF|FKRP:ENST00000593877.1:305…
19	46748073	680349	G	T	.	.	ALLELEID=656581;CLNDISDB=MedGen:CN517202;CLNDN=not_provided;CLNHGVS=NC_000019.10:g.46748073G>T;CLNREVSTAT=criteria_provided,_single_submitter;CLNSIG=Likely_benign;CLNVC=single_nucleotide_variant;CLNVCSO=SO:0001483;GENEINFO=FKRP:79147;MC=SO:0001623|5_prime_UTR_variant;ORIGIN=1;RS=1263835324;ANN=T|missense_variant|MODERATE|FKRP:ENST00000593800.5:12:384:ouORF|FKRP:ENST00000593800.5:12:384:ouORF|tran…
19	46748082	509741	C	T	.	.	ALLELEID=507866;CLNDISDB=MedGen:CN169374;CLNDN=not_specified;CLNHGVS=NC_000019.10:g.46748082C>T;CLNREVSTAT=criteria_provided,_single_submitter;CLNSIG=Likely_benign;CLNVC=single_nucleotide_variant;CLNVCSO=SO:0001483;GENEINFO=FKRP:79147;MC=SO:0001623|5_prime_UTR_variant;ORIGIN=1;RS=941872245;ANN=T|synonymous_variant|LOW|FKRP:ENST00000593800.5:12:384:ouORF|FKRP:ENST00000593800.5:12:384:ouORF|transcr…
19	46748084	391158	A	G	.	.	ALLELEID=377576;CLNDISDB=MedGen:CN169374;CLNDN=not_specified;CLNHGVS=NC_000019.10:g.46748084A>G;CLNREVSTAT=criteria_provided,_single_submitter;CLNSIG=Likely_benign;CLNVC=single_nucleotide_variant;CLNVCSO=SO:0001483;GENEINFO=FKRP:79147;MC=SO:0001623|5_prime_UTR_variant;ORIGIN=1;RS=1057523991;ANN=G|stop_lost&splice_region_variant|HIGH|FKRP:ENST00000593877.1:305:428:uORF|FKRP:ENST00000593877.1:305:4…
19	46755417	96104	C	T	.	.	AF_ESP=0.17156;AF_EXAC=0.22864;AF_TGP=0.10383;ALLELEID=101998;CLNDISDB=MONDO:MONDO:0011688,MedGen:C1847759,OMIM:606612,Orphanet:ORPHA52428|MONDO:MONDO:0011787,MedGen:C1846672,OMIM:607155,Orphanet:ORPHA34515|MONDO:MONDO:0013157,MedGen:C3150413,OMIM:613153|MedGen:CN169374;CLNDN=Congenital_muscular_dystrophy-dystroglycanopathy_(with_or_without_mental_retardation)_type_B5|Limb-girdle_muscular_dystrop…
19	46755421	513389	G	A	.	.	AF_EXAC=0.00015;ALLELEID=507867;CLNDISDB=MedGen:CN169374;CLNDN=not_specified;CLNHGVS=NC_000019.10:g.46755421G>A;CLNREVSTAT=criteria_provided,_single_submitter;CLNSIG=Likely_benign;CLNVC=single_nucleotide_variant;CLNVCSO=SO:0001483;GENEINFO=FKRP:79147;MC=SO:0001623|5_prime_UTR_variant;ORIGIN=1;RS=765025603;ANN=A|missense_variant|MODERATE|FKRP:ENST00000593800.5:12:384:ouORF|FKRP:ENST00000593800.5:1…
19	46755449	507383	C	A	.	.	AF_EXAC=0.00001;ALLELEID=506894;CLNDISDB=MedGen:CN169374;CLNDN=not_specified;CLNHGVS=NC_000019.10:g.46755449C>A;CLNREVSTAT=criteria_provided,_single_submitter;CLNSIG=Likely_benign;CLNVC=single_nucleotide_variant;CLNVCSO=SO:0001483;GENEINFO=FKRP:79147;MC=SO:0001623|5_prime_UTR_variant;ORIGIN=1;RS=781231882;ANN=A|synonymous_variant|LOW|FKRP:ENST00000593800.5:12:384:ouORF|FKRP:ENST00000593800.5:12:3…
19	54129191	1505591	G	A	.	.	ALLELEID=1437158;CLNDISDB=MedGen:CN517202;CLNDN=not_provided;CLNHGVS=NC_000019.10:g.54129191G>A;CLNREVSTAT=criteria_provided,_single_submitter;CLNSIG=Uncertain_significance;CLNVC=single_nucleotide_variant;CLNVCSO=SO:0001483;GENEINFO=PRPF31:26121;MC=SO:0001627|intron_variant;ORIGIN=1;ANN=A|missense_variant|MODERATE|PRPF31:ENST00000419967.5:1674:1983:odORF|PRPF31:ENST00000419967.5:1674:1983:odORF|t…
19	54129198	1147822	C	T	.	.	ALLELEID=1149087;CLNDISDB=MedGen:CN517202;CLNDN=not_provided;CLNHGVS=NC_000019.10:g.54129198C>T;CLNREVSTAT=criteria_provided,_single_submitter;CLNSIG=Likely_benign;CLNVC=single_nucleotide_variant;CLNVCSO=SO:0001483;GENEINFO=PRPF31:26121;MC=SO:0001627|intron_variant;ORIGIN=1;ANN=T|missense_variant|MODERATE|PRPF31:ENST00000419967.5:1674:1983:odORF|PRPF31:ENST00000419967.5:1674:1983:odORF|transcript…
19	54129269	1065739	CA	C	.	.	ALLELEID=1054129;CLNDISDB=MONDO:MONDO:0010828,MedGen:C1838601,OMIM:600138;CLNDN=Retinitis_pigmentosa_11;CLNHGVS=NC_000019.10:g.54129270del;CLNREVSTAT=criteria_provided,_single_submitter;CLNSIG=Likely_pathogenic;CLNVC=Deletion;CLNVCSO=SO:0000159;GENEINFO=PRPF31:26121;MC=SO:0001574|splice_acceptor_variant;ORIGIN=1;ANN=C|frameshift_variant|HIGH|PRPF31:ENST00000419967.5:1674:1983:odORF|PRPF31:ENST000…
19	55165848	702151	C	T	.	.	ALLELEID=690231;CLNDISDB=MedGen:CN517202;CLNDN=not_provided;CLNHGVS=NC_000019.10:g.55165848C>T;CLNREVSTAT=criteria_provided,_single_submitter;CLNSIG=Likely_benign;CLNVC=single_nucleotide_variant;CLNVCSO=SO:0001483;GENEINFO=DNAAF3:352909;MC=SO:0001623|5_prime_UTR_variant,SO:0001627|intron_variant;ORIGIN=1;RS=528707553;ANN=T|missense_variant|MODERATE|DNAAF3:ENST00000455045.5:75:504:ouORF|DNAAF3:ENS…
19	55165853	410292	C	G	.	.	AF_ESP=0.00008;AF_EXAC=0.00003;ALLELEID=404135;CLNDISDB=Human_Phenotype_Ontology:HP:0012265,MONDO:MONDO:0016575,MedGen:C0008780,OMIM:PS244400,Orphanet:ORPHA244;CLNDN=Primary_ciliary_dyskinesia;CLNHGVS=NC_000019.10:g.55165853C>G;CLNREVSTAT=criteria_provided,_single_submitter;CLNSIG=Likely_pathogenic;CLNVC=single_nucleotide_variant;CLNVCSO=SO:0001483;GENEINFO=DNAAF3:352909;MC=SO:0001623|5_prime_UTR…
20	408274	1256790	G	C	.	.	ALLELEID=1247573;CLNDISDB=MedGen:CN517202;CLNDN=not_provided;CLNHGVS=NC_000020.11:g.408274G>C;CLNREVSTAT=criteria_provided,_single_submitter;CLNSIG=Benign;CLNVC=single_nucleotide_variant;CLNVCSO=SO:0001483;GENEINFO=RBCK1:10616;ORIGIN=1;ANN=C|missense_variant|MODERATE|RBCK1:ENST00000640614.1:177:642:uORF|RBCK1:ENST00000640614.1:177:642:uORF|transcript|RBCK1:ENST00000640614.1:177:642:uORF|protein_c…
20	408636	1255114	G	A	.	.	ALLELEID=1245046;CLNDISDB=MedGen:CN517202;CLNDN=not_provided;CLNHGVS=NC_000020.11:g.408636G>A;CLNREVSTAT=criteria_provided,_single_submitter;CLNSIG=Benign;CLNVC=single_nucleotide_variant;CLNVCSO=SO:0001483;GENEINFO=RBCK1:10616;MC=SO:0001619|non-coding_transcript_variant,SO:0001623|5_prime_UTR_variant;ORIGIN=1;ANN=A|synonymous_variant|LOW|RBCK1:ENST00000640614.1:177:642:uORF|RBCK1:ENST00000640614.…
20	8132322	897290	C	T	.	.	AF_TGP=0.00080;ALLELEID=886561;CLNDISDB=MONDO:MONDO:0013389,MedGen:C3150988,OMIM:613722|MedGen:CN517202;CLNDN=Early_infantile_epileptic_encephalopathy_12|not_provided;CLNHGVS=NC_000020.11:g.8132322C>T;CLNREVSTAT=criteria_provided,_conflicting_interpretations;CLNSIG=Conflicting_interpretations_of_pathogenicity;CLNSIGCONF=Uncertain_significance(1)|_Likely_benign(1);CLNVC=single_nucleotide_variant;C…
20	8132341	897291	T	G	.	.	ALLELEID=886562;CLNDISDB=MONDO:MONDO:0013389,MedGen:C3150988,OMIM:613722;CLNDN=Early_infantile_epileptic_encephalopathy_12;CLNHGVS=NC_000020.11:g.8132341T>G;CLNREVSTAT=criteria_provided,_single_submitter;CLNSIG=Uncertain_significance;CLNVC=single_nucleotide_variant;CLNVCSO=SO:0001483;CLNVI=Illumina_Laboratory_Services,Illumina:867327;GENEINFO=PLCB1:23236;MC=SO:0001623|5_prime_UTR_variant;ORIGIN=1…
20	8132356	897292	A	G	.	.	ALLELEID=886563;CLNDISDB=MONDO:MONDO:0013389,MedGen:C3150988,OMIM:613722;CLNDN=Early_infantile_epileptic_encephalopathy_12;CLNHGVS=NC_000020.11:g.8132356A>G;CLNREVSTAT=criteria_provided,_single_submitter;CLNSIG=Uncertain_significance;CLNVC=single_nucleotide_variant;CLNVCSO=SO:0001483;CLNVI=Illumina_Laboratory_Services,Illumina:846664;GENEINFO=PLCB1:23236;MC=SO:0001623|5_prime_UTR_variant;ORIGIN=1…
20	8132430	897293	C	G	.	.	ALLELEID=886564;CLNDISDB=MONDO:MONDO:0013389,MedGen:C3150988,OMIM:613722;CLNDN=Early_infantile_epileptic_encephalopathy_12;CLNHGVS=NC_000020.11:g.8132430C>G;CLNREVSTAT=criteria_provided,_single_submitter;CLNSIG=Uncertain_significance;CLNVC=single_nucleotide_variant;CLNVCSO=SO:0001483;CLNVI=Illumina_Laboratory_Services,Illumina:1311494;GENEINFO=PLCB1:23236;MC=SO:0001623|5_prime_UTR_variant;ORIGIN=…
20	8132482	897294	C	A	.	.	AF_TGP=0.02855;ALLELEID=886565;CLNDISDB=MONDO:MONDO:0013389,MedGen:C3150988,OMIM:613722|MedGen:CN517202;CLNDN=Early_infantile_epileptic_encephalopathy_12|not_provided;CLNHGVS=NC_000020.11:g.8132482C>A;CLNREVSTAT=criteria_provided,_multiple_submitters,_no_conflicts;CLNSIG=Benign/Likely_benign;CLNVC=single_nucleotide_variant;CLNVCSO=SO:0001483;CLNVI=Illumina_Laboratory_Services,Illumina:844929;GENE…
20	8132484	897295	G	A	.	.	AF_TGP=0.00020;ALLELEID=886566;CLNDISDB=MONDO:MONDO:0013389,MedGen:C3150988,OMIM:613722;CLNDN=Early_infantile_epileptic_encephalopathy_12;CLNHGVS=NC_000020.11:g.8132484G>A;CLNREVSTAT=criteria_provided,_single_submitter;CLNSIG=Uncertain_significance;CLNVC=single_nucleotide_variant;CLNVCSO=SO:0001483;CLNVI=Illumina_Laboratory_Services,Illumina:1369378;GENEINFO=PLCB1:23236;MC=SO:0001623|5_prime_UTR_…
20	10413820	337699	T	C	.	.	AF_TGP=0.00180;ALLELEID=334765;CLNDISDB=MONDO:MONDO:0009367,MedGen:C0948368,OMIM:236700,Orphanet:ORPHA2473|MONDO:MONDO:0011523,MedGen:C1858054,OMIM:605231;CLNDN=McKusick-Kaufman_syndrome|Bardet-Biedl_syndrome_6;CLNHGVS=NC_000020.11:g.10413820T>C;CLNREVSTAT=criteria_provided,_conflicting_interpretations;CLNSIG=Conflicting_interpretations_of_pathogenicity;CLNSIGCONF=Uncertain_significance(1)|_Likel…
20	10413863	337700	T	C	.	.	AF_TGP=0.00359;ALLELEID=344647;CLNDISDB=MONDO:MONDO:0009367,MedGen:C0948368,OMIM:236700,Orphanet:ORPHA2473|MONDO:MONDO:0011523,MedGen:C1858054,OMIM:605231;CLNDN=McKusick-Kaufman_syndrome|Bardet-Biedl_syndrome_6;CLNHGVS=NC_000020.11:g.10413863T>C;CLNREVSTAT=criteria_provided,_single_submitter;CLNSIG=Likely_benign;CLNVC=single_nucleotide_variant;CLNVCSO=SO:0001483;CLNVI=Illumina_Laboratory_Services…
20	10420587	337703	C	A	.	.	ALLELEID=349617;CLNDISDB=MONDO:MONDO:0009367,MedGen:C0948368,OMIM:236700,Orphanet:ORPHA2473|MONDO:MONDO:0011523,MedGen:C1858054,OMIM:605231;CLNDN=McKusick-Kaufman_syndrome|Bardet-Biedl_syndrome_6;CLNHGVS=NC_000020.11:g.10420587C>A;CLNREVSTAT=criteria_provided,_single_submitter;CLNSIG=Uncertain_significance;CLNVC=single_nucleotide_variant;CLNVCSO=SO:0001483;CLNVI=Illumina_Laboratory_Services,Illum…
20	10420591	337704	A	T	.	.	ALLELEID=350640;CLNDISDB=MONDO:MONDO:0009367,MedGen:C0948368,OMIM:236700,Orphanet:ORPHA2473|MONDO:MONDO:0011523,MedGen:C1858054,OMIM:605231;CLNDN=McKusick-Kaufman_syndrome|Bardet-Biedl_syndrome_6;CLNHGVS=NC_000020.11:g.10420591A>T;CLNREVSTAT=criteria_provided,_single_submitter;CLNSIG=Uncertain_significance;CLNVC=single_nucleotide_variant;CLNVCSO=SO:0001483;CLNVI=Illumina_Laboratory_Services,Illum…
20	10420605	337705	G	T	.	.	AF_EXAC=0.00000;AF_TGP=0.00020;ALLELEID=350642;CLNDISDB=MONDO:MONDO:0009367,MedGen:C0948368,OMIM:236700,Orphanet:ORPHA2473|MONDO:MONDO:0011523,MedGen:C1858054,OMIM:605231;CLNDN=McKusick-Kaufman_syndrome|Bardet-Biedl_syndrome_6;CLNHGVS=NC_000020.11:g.10420605G>T;CLNREVSTAT=criteria_provided,_single_submitter;CLNSIG=Uncertain_significance;CLNVC=single_nucleotide_variant;CLNVCSO=SO:0001483;CLNVI=Ill…
20	10420606	337706	A	C	.	.	AF_EXAC=0.00000;AF_TGP=0.00020;ALLELEID=334781;CLNDISDB=MONDO:MONDO:0009367,MedGen:C0948368,OMIM:236700,Orphanet:ORPHA2473|MONDO:MONDO:0011523,MedGen:C1858054,OMIM:605231;CLNDN=McKusick-Kaufman_syndrome|Bardet-Biedl_syndrome_6;CLNHGVS=NC_000020.11:g.10420606A>C;CLNREVSTAT=criteria_provided,_single_submitter;CLNSIG=Uncertain_significance;CLNVC=single_nucleotide_variant;CLNVCSO=SO:0001483;CLNVI=Ill…
20	10420667	337707	T	C	.	.	AF_TGP=0.00020;ALLELEID=334783;CLNDISDB=MONDO:MONDO:0009367,MedGen:C0948368,OMIM:236700,Orphanet:ORPHA2473|MONDO:MONDO:0011523,MedGen:C1858054,OMIM:605231;CLNDN=McKusick-Kaufman_syndrome|Bardet-Biedl_syndrome_6;CLNHGVS=NC_000020.11:g.10420667T>C;CLNREVSTAT=criteria_provided,_single_submitter;CLNSIG=Uncertain_significance;CLNVC=single_nucleotide_variant;CLNVCSO=SO:0001483;CLNVI=Illumina_Laboratory…
20	10420672	337708	G	A	.	.	ALLELEID=349625;CLNDISDB=MONDO:MONDO:0009367,MedGen:C0948368,OMIM:236700,Orphanet:ORPHA2473|MONDO:MONDO:0011523,MedGen:C1858054,OMIM:605231;CLNDN=McKusick-Kaufman_syndrome|Bardet-Biedl_syndrome_6;CLNHGVS=NC_000020.11:g.10420672G>A;CLNREVSTAT=criteria_provided,_single_submitter;CLNSIG=Uncertain_significance;CLNVC=single_nucleotide_variant;CLNVCSO=SO:0001483;CLNVI=Illumina_Laboratory_Services,Illum…
20	10420728	897557	G	A	.	.	AF_EXAC=0.00000;AF_TGP=0.00779;ALLELEID=885796;CLNDISDB=MONDO:MONDO:0009367,MedGen:C0948368,OMIM:236700,Orphanet:ORPHA2473|MONDO:MONDO:0011523,MedGen:C1858054,OMIM:605231;CLNDN=McKusick-Kaufman_syndrome|Bardet-Biedl_syndrome_6;CLNHGVS=NC_000020.11:g.10420728G>A;CLNREVSTAT=criteria_provided,_single_submitter;CLNSIG=Benign;CLNVC=single_nucleotide_variant;CLNVCSO=SO:0001483;CLNVI=Illumina_Laboratory…
20	10673536	896224	C	A	.	.	ALLELEID=885824;CLNDISDB=MedGen:CN239319;CLNDN=Isolated_Nonsyndromic_Congenital_Heart_Disease;CLNHGVS=NC_000020.11:g.10673536C>A;CLNREVSTAT=criteria_provided,_single_submitter;CLNSIG=Uncertain_significance;CLNVC=single_nucleotide_variant;CLNVCSO=SO:0001483;CLNVI=Illumina_Laboratory_Services,Illumina:1394600;GENEINFO=JAG1:182;MC=SO:0001623|5_prime_UTR_variant;ORIGIN=1;RS=2067513848;ANN=A|synonymou…
20	10673557	337762	G	C	.	.	ALLELEID=349674;CLNDISDB=MedGen:CN239319;CLNDN=Isolated_Nonsyndromic_Congenital_Heart_Disease;CLNHGVS=NC_000020.11:g.10673557G>C;CLNREVSTAT=criteria_provided,_single_submitter;CLNSIG=Uncertain_significance;CLNVC=single_nucleotide_variant;CLNVCSO=SO:0001483;CLNVI=Illumina_Laboratory_Services,Illumina:804634;GENEINFO=JAG1:182;MC=SO:0001623|5_prime_UTR_variant;ORIGIN=1;RS=886056513;ANN=C|synonymous_…
20	10673572	337763	C	A	.	.	AF_TGP=0.00080;ALLELEID=334815;CLNDISDB=MedGen:CN239319|MedGen:CN517202;CLNDN=Isolated_Nonsyndromic_Congenital_Heart_Disease|not_provided;CLNHGVS=NC_000020.11:g.10673572C>A;CLNREVSTAT=criteria_provided,_multiple_submitters,_no_conflicts;CLNSIG=Benign/Likely_benign;CLNVC=single_nucleotide_variant;CLNVCSO=SO:0001483;CLNVI=Illumina_Laboratory_Services,Illumina:723072;GENEINFO=JAG1:182;MC=SO:0001623|…
20	10673590	512320	C	CCGCCGGTGCTGCCGT	.	.	ALLELEID=507654;CLNDISDB=MedGen:CN169374;CLNDN=not_specified;CLNHGVS=NC_000020.11:g.10673596_10673610dup;CLNREVSTAT=criteria_provided,_single_submitter;CLNSIG=Likely_benign;CLNVC=Duplication;CLNVCSO=SO:1000035;GENEINFO=JAG1:182;MC=SO:0001623|5_prime_UTR_variant;ORIGIN=1;RS=1555831023;ANN=CCGCCGGTGCTGCCGT|disruptive_inframe_insertion|MODERATE|JAG1:ENST00000254958.10:336:513:ouORF|JAG1:ENST00000254…
20	10673603	337764	C	G	.	.	ALLELEID=350673;CLNDISDB=MedGen:CN239319;CLNDN=Isolated_Nonsyndromic_Congenital_Heart_Disease;CLNHGVS=NC_000020.11:g.10673603C>G;CLNREVSTAT=criteria_provided,_single_submitter;CLNSIG=Uncertain_significance;CLNVC=single_nucleotide_variant;CLNVCSO=SO:0001483;CLNVI=Illumina_Laboratory_Services,Illumina:444281;GENEINFO=JAG1:182;MC=SO:0001623|5_prime_UTR_variant;ORIGIN=1;RS=886056514;ANN=G|missense_va…
20	10673605	896225	T	C	.	.	ALLELEID=885825;CLNDISDB=MedGen:CN239319;CLNDN=Isolated_Nonsyndromic_Congenital_Heart_Disease;CLNHGVS=NC_000020.11:g.10673605T>C;CLNREVSTAT=criteria_provided,_single_submitter;CLNSIG=Uncertain_significance;CLNVC=single_nucleotide_variant;CLNVCSO=SO:0001483;CLNVI=Illumina_Laboratory_Services,Illumina:490437;GENEINFO=JAG1:182;MC=SO:0001623|5_prime_UTR_variant;ORIGIN=1;RS=1208905634;ANN=C|synonymous…
20	10673635	337765	G	C	.	.	ALLELEID=344702;CLNDISDB=MedGen:CN239319;CLNDN=Isolated_Nonsyndromic_Congenital_Heart_Disease;CLNHGVS=NC_000020.11:g.10673635G>C;CLNREVSTAT=criteria_provided,_single_submitter;CLNSIG=Uncertain_significance;CLNVC=single_nucleotide_variant;CLNVCSO=SO:0001483;CLNVI=Illumina_Laboratory_Services,Illumina:75944;GENEINFO=JAG1:182;MC=SO:0001623|5_prime_UTR_variant;ORIGIN=1;RS=886056515;ANN=C|synonymous_v…
20	10673659	337766	G	A	.	.	ALLELEID=334819;CLNDISDB=MedGen:CN239319;CLNDN=Isolated_Nonsyndromic_Congenital_Heart_Disease;CLNHGVS=NC_000020.11:g.10673659G>A;CLNREVSTAT=criteria_provided,_single_submitter;CLNSIG=Uncertain_significance;CLNVC=single_nucleotide_variant;CLNVCSO=SO:0001483;CLNVI=Illumina_Laboratory_Services,Illumina:263370;GENEINFO=JAG1:182;MC=SO:0001623|5_prime_UTR_variant;ORIGIN=1;RS=886056516;ANN=A|missense_va…
20	34928954	388152	A	G	.	.	AF_ESP=0.00008;AF_EXAC=0.00001;ALLELEID=379692;CLNDISDB=MedGen:CN169374;CLNDN=not_specified;CLNHGVS=NC_000020.11:g.34928954A>G;CLNREVSTAT=criteria_provided,_single_submitter;CLNSIG=Likely_benign;CLNVC=single_nucleotide_variant;CLNVCSO=SO:0001483;GENEINFO=GSS:2937;MC=SO:0001627|intron_variant;ORIGIN=1;RS=374682233;ANN=G|synonymous_variant|LOW|GSS:ENST00000642498.1:1624:1777:dORF|GSS:ENST0000064249…
20	35437958	338324	G	T	.	.	AF_ESP=0.00008;ALLELEID=349927;CLNDISDB=Human_Phenotype_Ontology:HP:0001156,Human_Phenotype_Ontology:HP:0001189,Human_Phenotype_Ontology:HP:0001201,Human_Phenotype_Ontology:HP:0005630,Human_Phenotype_Ontology:HP:0005657,Human_Phenotype_Ontology:HP:0005727,Human_Phenotype_Ontology:HP:0006017,Human_Phenotype_Ontology:HP:0006128,Human_Phenotype_Ontology:HP:0100667,MONDO:MONDO:0021004,MedGen:C0221357…
20	35437967	338325	G	A	.	.	AF_TGP=0.00080;ALLELEID=349929;CLNDISDB=Human_Phenotype_Ontology:HP:0001156,Human_Phenotype_Ontology:HP:0001189,Human_Phenotype_Ontology:HP:0001201,Human_Phenotype_Ontology:HP:0005630,Human_Phenotype_Ontology:HP:0005657,Human_Phenotype_Ontology:HP:0005727,Human_Phenotype_Ontology:HP:0006017,Human_Phenotype_Ontology:HP:0006128,Human_Phenotype_Ontology:HP:0100667,MONDO:MONDO:0021004,MedGen:C0221357…
20	35438025	895743	A	G	.	.	ALLELEID=886055;CLNDISDB=Human_Phenotype_Ontology:HP:0001156,Human_Phenotype_Ontology:HP:0001189,Human_Phenotype_Ontology:HP:0001201,Human_Phenotype_Ontology:HP:0005630,Human_Phenotype_Ontology:HP:0005657,Human_Phenotype_Ontology:HP:0005727,Human_Phenotype_Ontology:HP:0006017,Human_Phenotype_Ontology:HP:0006128,Human_Phenotype_Ontology:HP:0100667,MONDO:MONDO:0021004,MedGen:C0221357,SNOMED_CT:4347…
20	35438062	896024	G	C	.	.	AF_TGP=0.00100;ALLELEID=886056;CLNDISDB=Human_Phenotype_Ontology:HP:0001156,Human_Phenotype_Ontology:HP:0001189,Human_Phenotype_Ontology:HP:0001201,Human_Phenotype_Ontology:HP:0005630,Human_Phenotype_Ontology:HP:0005657,Human_Phenotype_Ontology:HP:0005727,Human_Phenotype_Ontology:HP:0006017,Human_Phenotype_Ontology:HP:0006128,Human_Phenotype_Ontology:HP:0100667,MONDO:MONDO:0021004,MedGen:C0221357…
20	35438063	338326	C	T	.	.	AF_TGP=0.01098;ALLELEID=335335;CLNDISDB=Human_Phenotype_Ontology:HP:0001156,Human_Phenotype_Ontology:HP:0001189,Human_Phenotype_Ontology:HP:0001201,Human_Phenotype_Ontology:HP:0005630,Human_Phenotype_Ontology:HP:0005657,Human_Phenotype_Ontology:HP:0005727,Human_Phenotype_Ontology:HP:0006017,Human_Phenotype_Ontology:HP:0006128,Human_Phenotype_Ontology:HP:0100667,MONDO:MONDO:0021004,MedGen:C0221357…
20	45891004	338513	G	A	.	.	AF_ESP=0.36091;AF_EXAC=0.58237;AF_TGP=0.38419;ALLELEID=351036;CLNDISDB=MONDO:MONDO:0009737,MedGen:C0268233,OMIM:256540,Orphanet:ORPHA351,SNOMED_CT:35691006|MedGen:CN517202;CLNDN=Combined_deficiency_of_sialidase_AND_beta_galactosidase|not_provided;CLNHGVS=NC_000020.11:g.45891004G>A;CLNREVSTAT=criteria_provided,_multiple_submitters,_no_conflicts;CLNSIG=Benign;CLNVC=single_nucleotide_variant;CLNVCSO…
20	45891034	338514	T	C	.	.	AF_EXAC=0.00137;AF_TGP=0.00060;ALLELEID=335561;CLNDISDB=MONDO:MONDO:0009737,MedGen:C0268233,OMIM:256540,Orphanet:ORPHA351,SNOMED_CT:35691006;CLNDN=Combined_deficiency_of_sialidase_AND_beta_galactosidase;CLNHGVS=NC_000020.11:g.45891034T>C;CLNREVSTAT=criteria_provided,_single_submitter;CLNSIG=Uncertain_significance;CLNVC=single_nucleotide_variant;CLNVCSO=SO:0001483;CLNVI=Illumina_Laboratory_Service…
20	45891055	338515	G	A	.	.	AF_TGP=0.00080;ALLELEID=345317;CLNDISDB=MONDO:MONDO:0009737,MedGen:C0268233,OMIM:256540,Orphanet:ORPHA351,SNOMED_CT:35691006;CLNDN=Combined_deficiency_of_sialidase_AND_beta_galactosidase;CLNHGVS=NC_000020.11:g.45891055G>A;CLNREVSTAT=criteria_provided,_single_submitter;CLNSIG=Uncertain_significance;CLNVC=single_nucleotide_variant;CLNVCSO=SO:0001483;CLNVI=Illumina_Laboratory_Services,Illumina:10289…
20	45891082	338516	TC	T	.	.	ALLELEID=335568;CLNDISDB=MONDO:MONDO:0009737,MedGen:C0268233,OMIM:256540,Orphanet:ORPHA351,SNOMED_CT:35691006;CLNDN=Combined_deficiency_of_sialidase_AND_beta_galactosidase;CLNHGVS=NC_000020.11:g.45891088del;CLNREVSTAT=criteria_provided,_single_submitter;CLNSIG=Uncertain_significance;CLNVC=Deletion;CLNVCSO=SO:0000159;CLNVI=Illumina_Laboratory_Services,Illumina:719388;GENEINFO=CTSA:5476|NEURL2:1408…
20	45891088	338517	CT	C	.	.	ALLELEID=335569;CLNDISDB=MONDO:MONDO:0009737,MedGen:C0268233,OMIM:256540,Orphanet:ORPHA351,SNOMED_CT:35691006;CLNDN=Combined_deficiency_of_sialidase_AND_beta_galactosidase;CLNHGVS=NC_000020.11:g.45891089del;CLNREVSTAT=criteria_provided,_single_submitter;CLNSIG=Uncertain_significance;CLNVC=Deletion;CLNVCSO=SO:0000159;CLNVI=Illumina_Laboratory_Services,Illumina:810369;GENEINFO=CTSA:5476|NEURL2:1408…
20	45891092	338518	C	G	.	.	AF_TGP=0.00040;ALLELEID=351040;CLNDISDB=MONDO:MONDO:0009737,MedGen:C0268233,OMIM:256540,Orphanet:ORPHA351,SNOMED_CT:35691006;CLNDN=Combined_deficiency_of_sialidase_AND_beta_galactosidase;CLNHGVS=NC_000020.11:g.45891092C>G;CLNREVSTAT=criteria_provided,_single_submitter;CLNSIG=Uncertain_significance;CLNVC=single_nucleotide_variant;CLNVCSO=SO:0001483;CLNVI=Illumina_Laboratory_Services,Illumina:64573…
20	45891103	338519	G	A	.	.	AF_TGP=0.04034;ALLELEID=350015;CLNDISDB=MONDO:MONDO:0009737,MedGen:C0268233,OMIM:256540,Orphanet:ORPHA351,SNOMED_CT:35691006|MedGen:CN517202;CLNDN=Combined_deficiency_of_sialidase_AND_beta_galactosidase|not_provided;CLNHGVS=NC_000020.11:g.45891103G>A;CLNREVSTAT=criteria_provided,_multiple_submitters,_no_conflicts;CLNSIG=Likely_benign;CLNVC=single_nucleotide_variant;CLNVCSO=SO:0001483;CLNVI=Illumi…
21	34370861	898249	A	C	.	.	AF_EXAC=0.00005;ALLELEID=886692;CLNDISDB=MONDO:MONDO:0012677,MedGen:C1862394,OMIM:611493|MONDO:MONDO:0013370,MedGen:C3150953,OMIM:613693;CLNDN=Atrial_fibrillation,_familial,_4|Long_QT_syndrome_6;CLNHGVS=NC_000021.9:g.34370861A>C;CLNREVSTAT=criteria_provided,_single_submitter;CLNSIG=Uncertain_significance;CLNVC=single_nucleotide_variant;CLNVCSO=SO:0001483;CLNVI=Illumina_Laboratory_Services,Illumin…
21	34370883	1291246	G	A	.	.	ALLELEID=1281062;CLNDISDB=MedGen:CN517202;CLNDN=not_provided;CLNHGVS=NC_000021.9:g.34370883G>A;CLNREVSTAT=criteria_provided,_single_submitter;CLNSIG=Benign;CLNVC=single_nucleotide_variant;CLNVCSO=SO:0001483;GENEINFO=KCNE2:9992;MC=SO:0001624|3_prime_UTR_variant;ORIGIN=1;ANN=A|missense_variant|MODERATE|ENSG00000225555:ENST00000440403.2:274:505:noncoding|ENSG00000225555:ENST00000440403.2:274:505:non…
21	34370911	898250	C	T	.	.	ALLELEID=886693;CLNDISDB=MONDO:MONDO:0012677,MedGen:C1862394,OMIM:611493|MONDO:MONDO:0013370,MedGen:C3150953,OMIM:613693;CLNDN=Atrial_fibrillation,_familial,_4|Long_QT_syndrome_6;CLNHGVS=NC_000021.9:g.34370911C>T;CLNREVSTAT=criteria_provided,_single_submitter;CLNSIG=Uncertain_significance;CLNVC=single_nucleotide_variant;CLNVCSO=SO:0001483;CLNVI=Illumina_Laboratory_Services,Illumina:747351;GENEINF…
21	34370912	339719	G	A	.	.	ALLELEID=351605;CLNDISDB=MONDO:MONDO:0012677,MedGen:C1862394,OMIM:611493|MONDO:MONDO:0013370,MedGen:C3150953,OMIM:613693|MONDO:MONDO:0019171,MedGen:C1141890,OMIM:PS192500,Orphanet:ORPHA101016,Orphanet:ORPHA768,SNOMED_CT:20852007,SNOMED_CT:442917000|MedGen:CN517202;CLNDN=Atrial_fibrillation,_familial,_4|Long_QT_syndrome_6|Congenital_long_QT_syndrome|not_provided;CLNHGVS=NC_000021.9:g.34370912G>A;C…
21	46129184	262301	G	A	.	.	AF_EXAC=0.00003;ALLELEID=257566;CLNDISDB=MedGen:CN169374;CLNDN=not_specified;CLNHGVS=NC_000021.9:g.46129184G>A;CLNREVSTAT=criteria_provided,_single_submitter;CLNSIG=Likely_benign;CLNVC=single_nucleotide_variant;CLNVCSO=SO:0001483;GENEINFO=COL6A2:1292;MC=SO:0001624|3_prime_UTR_variant,SO:0001627|intron_variant;ORIGIN=1;RS=748960649;ANN=A|missense_variant|MODERATE|COL6A2:ENST00000310645.9:2734:3133…
22	41528027	1347432	G	C	.	.	ALLELEID=1465862;CLNDISDB=MedGen:CN517202;CLNDN=not_provided;CLNHGVS=NC_000022.11:g.41528027G>C;CLNREVSTAT=criteria_provided,_single_submitter;CLNSIG=Uncertain_significance;CLNVC=single_nucleotide_variant;CLNVCSO=SO:0001483;GENEINFO=ACO2:50|POLR3H:171568;MC=SO:0001624|3_prime_UTR_variant,SO:0001627|intron_variant;ORIGIN=1;ANN=C|missense_variant|MODERATE|POLR3H:ENST00000355209.9:1574:2276:dORF|POL…
22	41528028	1043532	G	C	.	.	ALLELEID=1035220;CLNDISDB=MedGen:CN517202;CLNDN=not_provided;CLNHGVS=NC_000022.11:g.41528028G>C;CLNREVSTAT=criteria_provided,_single_submitter;CLNSIG=Uncertain_significance;CLNVC=single_nucleotide_variant;CLNVCSO=SO:0001483;GENEINFO=ACO2:50|POLR3H:171568;MC=SO:0001624|3_prime_UTR_variant,SO:0001627|intron_variant;ORIGIN=1;RS=778724079;ANN=C|synonymous_variant|LOW|POLR3H:ENST00000355209.9:1574:227…
22	41528033	515765	C	T	.	.	AF_EXAC=0.00001;ALLELEID=508191;CLNDISDB=MedGen:CN169374;CLNDN=not_specified;CLNHGVS=NC_000022.11:g.41528033C>T;CLNREVSTAT=criteria_provided,_single_submitter;CLNSIG=Likely_benign;CLNVC=single_nucleotide_variant;CLNVCSO=SO:0001483;GENEINFO=ACO2:50|POLR3H:171568;MC=SO:0001624|3_prime_UTR_variant,SO:0001627|intron_variant;ORIGIN=1;RS=758704771;ANN=T|missense_variant|MODERATE|POLR3H:ENST00000355209.…
22	41528228	1267566	A	G	.	.	ALLELEID=1257903;CLNDISDB=MedGen:CN517202;CLNDN=not_provided;CLNHGVS=NC_000022.11:g.41528228A>G;CLNREVSTAT=criteria_provided,_single_submitter;CLNSIG=Benign;CLNVC=single_nucleotide_variant;CLNVCSO=SO:0001483;GENEINFO=ACO2:50|POLR3H:171568;MC=SO:0001624|3_prime_UTR_variant,SO:0001627|intron_variant;ORIGIN=1;ANN=G|synonymous_variant|LOW|POLR3H:ENST00000355209.9:1574:2276:dORF|POLR3H:ENST00000355209…
22	41528401	1205632	C	G	.	.	ALLELEID=1195657;CLNDISDB=MedGen:CN517202;CLNDN=not_provided;CLNHGVS=NC_000022.11:g.41528401C>G;CLNREVSTAT=criteria_provided,_single_submitter;CLNSIG=Likely_benign;CLNVC=single_nucleotide_variant;CLNVCSO=SO:0001483;GENEINFO=ACO2:50|POLR3H:171568;MC=SO:0001624|3_prime_UTR_variant,SO:0001627|intron_variant;ORIGIN=1;ANN=G|missense_variant|MODERATE|POLR3H:ENST00000355209.9:1574:2276:dORF|POLR3H:ENST0…
22	41528450	1300556	T	C	.	.	ALLELEID=1290839;CLNDISDB=MedGen:CN517202;CLNDN=not_provided;CLNHGVS=NC_000022.11:g.41528450T>C;CLNREVSTAT=criteria_provided,_single_submitter;CLNSIG=Likely_benign;CLNVC=single_nucleotide_variant;CLNVCSO=SO:0001483;GENEINFO=ACO2:50|POLR3H:171568;MC=SO:0001624|3_prime_UTR_variant,SO:0001627|intron_variant;ORIGIN=1;ANN=C|missense_variant|MODERATE|POLR3H:ENST00000355209.9:1574:2276:dORF|POLR3H:ENST0…
22	41528471	1386103	CCTT	C	.	.	ALLELEID=1361111;CLNDISDB=MedGen:CN517202;CLNDN=not_provided;CLNHGVS=NC_000022.11:g.41528472_41528474del;CLNREVSTAT=criteria_provided,_single_submitter;CLNSIG=Uncertain_significance;CLNVC=Deletion;CLNVCSO=SO:0000159;GENEINFO=ACO2:50|POLR3H:171568;MC=SO:0001624|3_prime_UTR_variant,SO:0001627|intron_variant;ORIGIN=1;ANN=C|conservative_inframe_deletion|MODERATE|POLR3H:ENST00000355209.9:1574:2276:dOR…
22	41528616	1249075	G	A	.	.	ALLELEID=1238166;CLNDISDB=MedGen:CN517202;CLNDN=not_provided;CLNHGVS=NC_000022.11:g.41528616G>A;CLNREVSTAT=criteria_provided,_single_submitter;CLNSIG=Likely_benign;CLNVC=single_nucleotide_variant;CLNVCSO=SO:0001483;GENEINFO=ACO2:50|POLR3H:171568;MC=SO:0001624|3_prime_UTR_variant;ORIGIN=1;ANN=A|synonymous_variant|LOW|POLR3H:ENST00000355209.9:1574:2276:dORF|POLR3H:ENST00000355209.9:1574:2276:dORF|t…
22	50474842	1193479	GCGAGGGACGCGGGGCGGCC	G	.	.	ALLELEID=1185712;CLNDISDB=MedGen:CN517202;CLNDN=not_provided;CLNHGVS=NC_000022.11:g.50474849_50474867del;CLNREVSTAT=criteria_provided,_single_submitter;CLNSIG=Likely_benign;CLNVC=Deletion;CLNVCSO=SO:0000159;GENEINFO=SBF1:6305;MC=SO:0001623|5_prime_UTR_variant;ORIGIN=1;ANN=G|frameshift_variant|HIGH|SBF1:ENST00000688066.1:97:409:ouORF|SBF1:ENST00000688066.1:97:409:ouORF|transcript|SBF1:ENST00000688…
22	50474909	1238945	G	A	.	.	ALLELEID=1226782;CLNDISDB=MedGen:CN517202;CLNDN=not_provided;CLNHGVS=NC_000022.11:g.50474909G>A;CLNREVSTAT=criteria_provided,_single_submitter;CLNSIG=Benign;CLNVC=single_nucleotide_variant;CLNVCSO=SO:0001483;GENEINFO=SBF1:6305;MC=SO:0001623|5_prime_UTR_variant;ORIGIN=1;ANN=A|synonymous_variant|LOW|SBF1:ENST00000688066.1:97:409:ouORF|SBF1:ENST00000688066.1:97:409:ouORF|transcript|SBF1:ENST00000688…
X	41347618	1377233	CTCTT	C	.	.	ALLELEID=1394848;CLNDISDB=MedGen:CN517202;CLNDN=not_provided;CLNHGVS=NC_000023.11:g.41347620_41347623del;CLNREVSTAT=criteria_provided,_single_submitter;CLNSIG=Uncertain_significance;CLNVC=Deletion;CLNVCSO=SO:0000159;GENEINFO=DDX3X:1654;MC=SO:0001627|intron_variant;ORIGIN=1;ANN=C|frameshift_variant|HIGH|DDX3X:ENST00000646122.1:2107:2269:dORF|DDX3X:ENST00000646122.1:2107:2269:dORF|transcript|DDX3X:…
X	103707365	791489	C	A	.	.	AF_ESP=0.00072;AF_EXAC=0.00748;AF_TGP=0.00689;ALLELEID=717577;CLNDISDB=MedGen:CN517202;CLNDN=not_provided;CLNHGVS=NC_000023.11:g.103707365C>A;CLNREVSTAT=criteria_provided,_single_submitter;CLNSIG=Benign;CLNVC=single_nucleotide_variant;CLNVCSO=SO:0001483;MC=SO:0001619|non-coding_transcript_variant;ORIGIN=1;RS=185557554;ANN=A|synonymous_variant|LOW|ENSG00000288597:ENST00000674236.1:1860:2991:noncod…
X	103707415	789868	T	C	.	.	AF_ESP=0.00979;AF_EXAC=0.00325;AF_TGP=0.01272;ALLELEID=717578;CLNDISDB=MedGen:CN517202;CLNDN=not_provided;CLNHGVS=NC_000023.11:g.103707415T>C;CLNREVSTAT=criteria_provided,_single_submitter;CLNSIG=Benign;CLNVC=single_nucleotide_variant;CLNVCSO=SO:0001483;MC=SO:0001619|non-coding_transcript_variant;ORIGIN=1;RS=61744012;ANN=C|missense_variant|MODERATE|ENSG00000288597:ENST00000674236.1:1860:2991:nonc…
X	103707440	777799	A	G	.	.	AF_ESP=0.01746;AF_EXAC=0.00578;AF_TGP=0.01669;ALLELEID=706037;CLNDISDB=MedGen:CN517202;CLNDN=not_provided;CLNHGVS=NC_000023.11:g.103707440A>G;CLNREVSTAT=criteria_provided,_single_submitter;CLNSIG=Benign;CLNVC=single_nucleotide_variant;CLNVCSO=SO:0001483;MC=SO:0001619|non-coding_transcript_variant;ORIGIN=1;RS=149690029;ANN=G|synonymous_variant|LOW|ENSG00000288597:ENST00000674236.1:1860:2991:noncod…
X	103707507	711050	T	C	.	.	AF_ESP=0.00382;AF_EXAC=0.00693;AF_TGP=0.00212;ALLELEID=729333;CLNDISDB=MedGen:CN517202;CLNDN=not_provided;CLNHGVS=NC_000023.11:g.103707507T>C;CLNREVSTAT=criteria_provided,_single_submitter;CLNSIG=Benign;CLNVC=single_nucleotide_variant;CLNVCSO=SO:0001483;MC=SO:0001619|non-coding_transcript_variant;ORIGIN=1;RS=145491863;ANN=C|missense_variant|MODERATE|ENSG00000288597:ENST00000674236.1:1860:2991:non…
X	103713526	720643	T	C	.	.	AF_ESP=0.00028;AF_EXAC=0.00006;ALLELEID=729334;CLNDISDB=MedGen:CN517202;CLNDN=not_provided;CLNHGVS=NC_000023.11:g.103713526T>C;CLNREVSTAT=criteria_provided,_single_submitter;CLNSIG=Likely_benign;CLNVC=single_nucleotide_variant;CLNVCSO=SO:0001483;GENEINFO=TMEM31:203562;MC=SO:0001619|non-coding_transcript_variant,SO:0001627|intron_variant;ORIGIN=1;RS=371639580;ANN=C|synonymous_variant|LOW|ENSG00000…
X	103719107	745140	C	T	.	.	AF_ESP=0.00009;AF_EXAC=0.00021;ALLELEID=758211;CLNDISDB=MedGen:CN517202;CLNDN=not_provided;CLNHGVS=NC_000023.11:g.103719107C>T;CLNREVSTAT=criteria_provided,_single_submitter;CLNSIG=Benign;CLNVC=single_nucleotide_variant;CLNVCSO=SO:0001483;MC=SO:0001619|non-coding_transcript_variant;ORIGIN=1;RS=201999101;ANN=T|missense_variant|MODERATE|ENSG00000288597:ENST00000674236.1:1860:2991:noncoding|ENSG0000…
X	103719191	774974	G	A	.	.	AF_ESP=0.00899;AF_EXAC=0.00836;AF_TGP=0.00291;ALLELEID=706038;CLNDISDB=MedGen:CN517202;CLNDN=not_provided;CLNHGVS=NC_000023.11:g.103719191G>A;CLNREVSTAT=criteria_provided,_single_submitter;CLNSIG=Benign;CLNVC=single_nucleotide_variant;CLNVCSO=SO:0001483;MC=SO:0001619|non-coding_transcript_variant;ORIGIN=1;RS=41300882;ANN=A|synonymous_variant|LOW|ENSG00000288597:ENST00000674236.1:1860:2991:noncodi…
X	103719233	727058	G	T	.	.	ALLELEID=743071;CLNDISDB=MedGen:CN517202;CLNDN=not_provided;CLNHGVS=NC_000023.11:g.103719233G>T;CLNREVSTAT=criteria_provided,_single_submitter;CLNSIG=Likely_benign;CLNVC=single_nucleotide_variant;CLNVCSO=SO:0001483;MC=SO:0001619|non-coding_transcript_variant;ORIGIN=1;RS=200072403;ANN=T|synonymous_variant|LOW|ENSG00000288597:ENST00000674236.1:1860:2991:noncoding|ENSG00000288597:ENST00000674236.1:1…
X	103719255	714916	G	A	.	.	AF_ESP=0.00161;AF_EXAC=0.00097;AF_TGP=0.00026;ALLELEID=729336;CLNDISDB=MedGen:CN517202;CLNDN=not_provided;CLNHGVS=NC_000023.11:g.103719255G>A;CLNREVSTAT=criteria_provided,_single_submitter;CLNSIG=Benign;CLNVC=single_nucleotide_variant;CLNVCSO=SO:0001483;MC=SO:0001619|non-coding_transcript_variant;ORIGIN=1;RS=185429747;ANN=A|synonymous_variant|LOW|ENSG00000288597:ENST00000674236.1:1860:2991:noncod…
X	103722197	777800	G	A	.	.	AF_ESP=0.01908;AF_EXAC=0.00576;AF_TGP=0.01642;ALLELEID=706039;CLNDISDB=MedGen:CN517202;CLNDN=not_provided;CLNHGVS=NC_000023.11:g.103722197G>A;CLNREVSTAT=criteria_provided,_single_submitter;CLNSIG=Benign;CLNVC=single_nucleotide_variant;CLNVCSO=SO:0001483;MC=SO:0001619|non-coding_transcript_variant;ORIGIN=1;RS=142642074;ANN=A|missense_variant|MODERATE|ENSG00000288597:ENST00000674236.1:1860:2991:non…
X	103722217	624436	G	A	.	.	AF_EXAC=0.00001;ALLELEID=613214;CLNDISDB=MedGen:CN517202;CLNDN=not_provided;CLNHGVS=NC_000023.11:g.103722217G>A;CLNREVSTAT=criteria_provided,_single_submitter;CLNSIG=Uncertain_significance;CLNVC=single_nucleotide_variant;CLNVCSO=SO:0001483;ORIGIN=1;RS=759582026;ANN=A|missense_variant|MODERATE|ENSG00000288597:ENST00000674236.1:1860:2991:noncoding|ENSG00000288597:ENST00000674236.1:1860:2991:noncodi…
X	103724114	780715	C	T	.	.	AF_ESP=0.02521;AF_EXAC=0.00859;AF_TGP=0.03020;ALLELEID=717579;CLNDISDB=MedGen:CN517202;CLNDN=not_provided;CLNHGVS=NC_000023.11:g.103724114C>T;CLNREVSTAT=criteria_provided,_single_submitter;CLNSIG=Benign;CLNVC=single_nucleotide_variant;CLNVCSO=SO:0001483;MC=SO:0001619|non-coding_transcript_variant;ORIGIN=1;RS=61749967;ANN=T|missense_variant|MODERATE|ENSG00000288597:ENST00000674236.1:1860:2991:nonc…
X	103724167	777815	A	C	.	.	AF_ESP=0.03062;AF_EXAC=0.00839;AF_TGP=0.02808;ALLELEID=706040;CLNDISDB=MedGen:CN517202;CLNDN=not_provided;CLNHGVS=NC_000023.11:g.103724167A>C;CLNREVSTAT=criteria_provided,_single_submitter;CLNSIG=Benign;CLNVC=single_nucleotide_variant;CLNVCSO=SO:0001483;MC=SO:0001619|non-coding_transcript_variant;ORIGIN=1;RS=61732248;ANN=C|synonymous_variant|LOW|ENSG00000288597:ENST00000674236.1:1860:2991:noncodi…
X	103724940	785705	G	A	.	.	AF_ESP=0.00823;AF_TGP=0.01086;ALLELEID=717580;CLNDISDB=MedGen:CN517202;CLNDN=not_provided;CLNHGVS=NC_000023.11:g.103724940G>A;CLNREVSTAT=criteria_provided,_single_submitter;CLNSIG=Benign;CLNVC=single_nucleotide_variant;CLNVCSO=SO:0001483;MC=SO:0001619|non-coding_transcript_variant;ORIGIN=1;RS=61730416;ANN=A|stop_gained|HIGH|ENSG00000288597:ENST00000674236.1:1860:2991:noncoding|ENSG00000288597:ENS…
X	137570330	914969	T	C	.	.	ALLELEID=902825;CLNDISDB=MONDO:MONDO:0010607,MedGen:C1844020,OMIM:306955|MONDO:MONDO:0010752,MedGen:C2931228,OMIM:314390;CLNDN=Heterotaxy,_visceral,_1,_X-linked|VACTERL_association,_X-linked,_with_or_without_hydrocephalus;CLNHGVS=NC_000023.11:g.137570330T>C;CLNREVSTAT=criteria_provided,_single_submitter;CLNSIG=Uncertain_significance;CLNVC=single_nucleotide_variant;CLNVCSO=SO:0001483;CLNVI=Illumin…
[truncated: 2 more rows]

## Sheet: OtherORF.GWAS
##fileformat=VCFv4.1
##fileDate=20211107
##source=gwas_catalog_v1.0-associations_e104_r2021-10-22
##reference=gencode/hs.release_28/GRCh38.p12.genome.fa
##SnpEffVersion="5.0e (build 2021-03-09 06:01), by Pablo Cingolani"
[truncated: 449 more rows]

## Sheet: OtherORF.ClinVar
##fileformat=VCFv4.1
##fileDate=20211107
[truncated: 5,910 more rows]
