# Supplementary material for: Widespread stable noncanonical peptides identified by integrated analyses of ribosome profiling and ORF features
Source: Nat Commun. 2024 Mar 2;15:1932. doi: 10.1038/s41467-024-46240-9 (PMC10908861; doi:10.1038/s41467-024-46240-9)
Supplement: Supplementary file 15 — Source Data [file 41467_2024_46240_MOESM15_ESM.xlsx]

## Sheet: Figure 4d
The peptide expression levels for Figure 4d.
		NT					MG-132				NT_mean	NT_sd	MG-132_mean	MG-132_sd	MG132 vs. NT_p value
	uSLC35A4	0.924597	0.931133	0.761156	0.78532	0.987333	0.89	0.9	0.95	0.97	0.877908	0.0989825	0.9275	0.0386221	0.380419
	uMKKS	0.779422	0.765504	0.820746	0.854516	0.825132	0.88	0.9	0.92	0.86	0.809064	0.0361824	0.89	0.0258199	0.00714513
	uINPP5F	0.639621	0.65323	0.648427	0.673643	0.762101	0.78	0.85	0.84	0.75	0.675404	0.0500483	0.805	0.0479583	0.00567906
	uBPGM	0.5714	0.547939	0.55673	0.447525	0.598993	0.74	0.84	0.732	0.798	0.544517	0.0575731	0.7775	0.051	0.000392043
	uCGGBP1	0.104709	0.115442	0.073843	0.128841	0.133717	0.19	0.32	0.27	0.24	0.11131	0.0238424	0.255	0.0544671	0.00105136
	uSCHIP1	0.061227	0.053252	0.059457	0.09219	0.028265	0.171473	0.209967	0.262458	0.187123	0.0588782	0.0228273	0.207755	0.0397466	0.000192272
	uCDH8	0.065615	0.051005	0.049147	0.056589	0.045473	0.1	0.14	0.17	0.19	0.0535658	0.0078406	0.15	0.0391578	0.000942155
	uGTF2H1	0.022682	0.024996	0.013313	0.029873	0.02333	0.139535	0.181453	0.186835	0.199031	0.0228388	0.00602371	0.176714	0.0258536	3.54529e-06
	uRNF13	0.020585	0.011143	0.004417	0.014392	0.009424	0.154	0.195	0.21	0.187	0.0119922	0.00600616	0.1865	0.0236714	8.63313e-07
	uTBPL1	0.250007	0.285433	0.218273	0.256538	0.228667	0.44	0.54	0.578	0.65	0.247784	0.0261504	0.552	0.0874986	0.000139173
	uSLC5A6	0.051034	0.011135	0.065951	0.047473	0.045363	0.260597	0.158039	0.170112	0.206785	0.0441912	0.0201567	0.198883	0.046069	0.000247618
	uPCDH10	0.010207	0.019422	0.020413	0.024661	0.016331	0.08	0.13	0.07	0.1	0.0182068	0.00537392	0.095	0.0264575	0.000355379
	uPCNX1	0.013231	0.019029	0.018324	0.011329	0.012574	0.055	0.068	0.073	0.084	0.0148974	0.00352563	0.07	0.0120277	2.31439e-05
	uCILK1	0.012498	0.011665	0.010207	0.011341	0.012248	0.083509	0.067349	0.091033	0.087486	0.0115918	0.000899684	0.0823442	0.0104586	1.21191e-06
	uIFRD1	0	0	0	0	0	0.127218	0.115553	0.125053	0.165514	0	0	0.133335	0.0220431	2.50865e-06
	uCNIH2	0	0	0	0	0	0.127965	0.092064	0.112152	0.124496	0	0	0.114169	0.0162242	8.9547e-07
	uPTP4A1	0	0	0	0	0	0.011817	0.012954	0.138372	0.102062	0	0	0.0663012	0.0639987	0.0504134
	uPTEN	0	0	0	0	0	0	0	0	0	0	0	0	0	NA
	uLCOR	0	0	0	0	0	0	0	0	0	0	0	0	0	NA
	uMAPKAPK5	0	0	0	0	0	0	0	0	0	0	0	0	0	NA
	uARID1A	0	0	0	0	0	0	0	0	0	0	0	0	0	NA
	uPRR7	0	0	0	0	0	0	0	0	0	0	0	0	0	NA
	uURI1	0	0	0	0	0	0	0	0	0	0	0	0	0	NA
	uTNFRSF21	0	0	0	0	0	0	0	0	0	0	0	0	0	NA
	uZNF689	0	0	0	0	0	0	0	0	0	0	0	0	0	NA
	uZDHHC5	0	0	0	0	0	0	0	0	0	0	0	0	0	NA
	uCSNK1G3	0	0	0	0	0	0	0	0	0	0	0	0	0	NA
	uSLITRK1	0	0	0	0	0	0	0	0	0	0	0	0	0	NA
	uTEK	0	0	0	0	0	0	0	0	0	0	0	0	0	NA

## Sheet: Figure 4k
The peptide expression levels for Figure 4k.
		NT				Baf-A1				Chloroquine				Lactacystin				MG-132				Lactacystin + Baf-A1				MG-132 + Chloroquine
	uGFT2H1	0.024996	0.013313	0.029873	0.02333	0.103142	0.091209	0.072047	0.013762	0.17708	0.155531	0.248511	0.193798	0.110233	0.216142	0.153101	0.143598	0.139535	0.181453	0.186835	0.199031	0.201088	0.226816	0.166332	0.162474	0.26886	0.22863	0.286318	0.306201
	uSCHIP1	0.053252	0.059457	0.09219	0.028265	0.133802	0.118913	0.115548	0.103797	0.142419	0.144095	0.179638	0.146632	0.155531	0.171473	0.167782	0.144947	0.171473	0.209967	0.262458	0.187123	0.19339	0.199031	0.21032	0.206283	0.18456	0.168111	0.259094	0.193928
	uSLC5A6	0.011135	0.065951	0.047473	0.045363	0.092632	0.109358	0.114826	0.101131	0.08234	0.059747	0.063508	0.098775	0.166478	0.120293	0.179497	0.139978	0.260597	0.158039	0.170112	0.206785	0.250864	0.257854	0.279956	0.268598	0.368631	0.412566	0.31577	0.455742
	uMAPKAPK5	0	0	0	0	0	0	0	0	0	0	0	0	0	0	0	0	0	0	0	0	0	0	0	0	0	0	0	0
		NT_mean	sd	Baf-A1_mean	Baf-A1_sd	Baf-A1 vs.NT _p value	Chloroquine_mean	Chloroquine_sd	Chloroquine vs.NT_p value	Lactacystin_mean	Lactacystin _sd	Lactacystin vs.NT_p value	MG-132_mean	MG-132_sd	MG-132 vs.NT_p value	Lactacystin + Baf-A1_mean	Lactacystin + Baf-A1_sd	Lactacystin + Baf-A1_p value	MG-132 + Chloroquine_mean	MG-132 + Chloroquine_sd	MG-132 + Chloroquine_p value
	uGFT2H1	0.022878	0.00695484	0.07004	0.0396447	0.057572	0.19373	0.0397381	0.000148013	0.155768	0.0442481	0.0010223	0.176714	0.0258536	2.60769e-05	0.189177	0.0305151	4.09065e-05	0.272502	0.0329875	5.96183e-06
	uSCHIP1	0.058291	0.0263151	0.118015	0.0123595	0.00629663	0.153196	0.0177129	0.00097839	0.159933	0.0120932	0.000417206	0.207755	0.0397466	0.000764034	0.202256	0.00753329	4.33708e-05	0.201423	0.0399006	0.000973704
	uSLC5A6	0.0424805	0.022852	0.104487	0.00970267	0.00246417	0.0760925	0.0180654	0.0604586	0.151562	0.0265505	0.000792566	0.198883	0.046069	0.000897568	0.264318	0.0127235	2.68373e-06	0.388177	0.0599574	3.7779e-05
	uMAPKAPK5	0	0	0	0	NA	0	0	NA	0	0	NA	0	0	NA	0	0	NA	0	0	NA

## Sheet: Figure 4n
The peptide expression levels for Figure 4n.
		Expression level				mean	sd
	ouPHF19	0.8589	0.7824	0.79	0.8458	0.819275	0.038689
	ouIP6K2	0.5423	0.5501	0.6237	0.473	0.547275	0.0616179
	ouRNF10	0.35834	0.34621	0.46302	0.5149	0.420617	0.0818579
	ouMARS2	0.32287	0.289	0.3264	0.248	0.296567	0.0365051
	ouTFAM	0.1829	0.246	0.1485	0.2131	0.197625	0.0416722
	iPGRMC1	0.8923	0.9224	0.8359	0.8747	0.881325	0.0361244
	dREEP6	0.84	0.89303	0.876	0.89124	0.875067	0.0245954
	dCENPO	0.8747	0.893	0.7925	0.846	0.85155	0.0438624

## Sheet: Figure 5a
Figure 5a. Immunoblotting analysis with uSLC35A4 CO-IP lysis. Antibody targets and molecular weight markers are indicated on the left side of blots
Dotted areas denote blots's images included in the manuscript.

## Sheet: Figure 5b
Figure 5b. Colocalization analysis of uSLC35A4-Flag protein with different Mitochondrial markers.
	Distance (µm)	Fluorescence of uSLC35A4-Flag	Fluorescence of anti-TOMM20			Distance (µm)	Fluorescence of uSLC35A4-Flag	Fluorescence of anti-AIF			Distance (µm)	Fluorescence of uSLC35A4-Flag	Fluorescence of anti-OXCT1
	0	6.498	9.716			0	32.779	22.307			0	52	49
	0.1	7.186	9.471			0.1	21.134	19.464			0.1	43.656	40.041
	0.2	6.435	11.542			0.2	13.283	16.896			0.2	32.066	42.027
	0.3	7.001	9.172			0.3	11.113	14.38			0.3	24.944	32.13
	0.4	7.089	9.358			0.4	10.065	13.605			0.4	21.884	27.448
	0.5	13.324	20.859			0.5	9.766	13.366			0.5	25.91	30.886
	0.6	23.355	29.888			0.6	10.946	14.072			0.6	26	32.939
	0.7	32.507	40.463			0.7	13.097	11.797			0.7	28.53	30.976
	0.8	65.094	66.242			0.8	19.248	16.254			0.8	31.339	35.562
	0.9	121.681	98.879			0.9	29.475	19.524			0.9	38.907	44.451
	1	152.73	143.28			1	41.895	17.072			1	59.105	42.182
	1.1	178.334	172.755			1.1	64.862	21.631			1.1	72.838	49.612
	1.2	193.991	183.035			1.2	102.754	31.314			1.2	83.621	53.954
	1.3	205.764	185.809			1.3	129.317	36.282			1.3	86.553	58.52
	1.4	249.316	170.931			1.4	141.579	35.762			1.4	75.159	53.286
	1.5	254.403	173.659			1.5	147.182	31.724			1.5	61.236	50.052
	1.6	255	182.714			1.6	138.82	28.829			1.6	56.104	49.364
	1.7	251.358	202.343			1.7	122.856	30.703			1.7	53.253	45.195
	1.8	255	227.686			1.8	119.775	27.07			1.8	58.634	41.029
	1.9	240.754	248.991			1.9	100.58	21.323			1.9	57.65	35.54
	2	245.914	252.182			2	61.638	17			2	42.942	35.157
	2.1	239.643	231.833			2.1	42.355	16.919			2.1	33.71	32.363
	2.2	240.621	201.115			2.2	28.87	14.666			2.2	37.95	29.35
	2.3	197.14	162.34			2.3	19.904	10.848			2.3	54.454	29.409
	2.4	151.629	139.336			2.4	17.39	7.458			2.4	63.686	29.089
	2.5	105.404	127.72			2.5	15.048	11			2.5	73.501	33.371
	2.6	71.262	101.765			2.6	14.268	11			2.6	94.575	32.966
	2.7	47.974	71.973			2.7	11.08	11			2.7	130.998	37.825
	2.8	42.298	54.886			2.8	10.1	11			2.8	157.084	46.899
	2.9	45.322	49.054			2.9	9.343	12.525			2.9	146.84	63.394
	3	42.052	51.894			3	9.793	11.035			3	137.217	60.093
	3.1	73.832	59.614			3.1	11.849	11.684			3.1	124.78	58.185
	3.2	126.773	71.617			3.2	16.507	12.952			3.2	116.693	49.75
	3.3	160.891	98.366			3.3	23.672	16.398			3.3	92.713	49.737
	3.4	180.446	143.944			3.4	31.858	17.311			3.4	86.041	47.425
	3.5	195.376	166.058			3.5	40.416	17.323			3.5	71.945	44.235
	3.6	192.04	187.978			3.6	41.822	18.178			3.6	59.785	38.711
	3.7	202.762	193.202			3.7	46.135	24.869			3.7	48.976	31.833
	3.8	217.087	186.954			3.8	48.657	22.689			3.8	44.969	30.321
	3.9	222.101	190.314			3.9	50.445	29.112			3.9	41.421	30.023
	4	220.986	166.149			4	50.004	32.205			4	37.826	26.694
	4.1	215.065	157.843			4.1	52.084	29.316			4.1	33.947	30.53
	4.2	187.881	139.499			4.2	56.946	31.417			4.2	37.965	31.347
	4.3	136.923	131.593			4.3	56.166	42.675			4.3	44	34.754
	4.4	88.684	110.598			4.4	63.02	58.484			4.4	57.2	32.8
	4.5	79.362	90.209			4.5	68.046	73.676			4.5	79.058	38.523
	4.6	85.963	84.274			4.6	71.773	80.877			4.6	80.748	39.831
	4.7	88.122	82.371			4.7	80.162	93.462			4.7	75.683	43.285
	4.8	95.193	92.81			4.8	88.799	107.982			4.8	67.714	35.539
	4.9	98.874	99.277			4.9	92.222	115.398			4.9	58.676	29.149
	5	94.876	104.186			5	103.561	118.195			5	40.486	34.707
	5.1	89.45	101.682			5.1	114.281	122.293			5.1	25.244	31.859
	5.2	77.27	89.746			5.2	113.145	123.884			5.2	16.698	30.711
	5.3	58.944	76.135			5.3	113.239	125.713			5.3	14.12	34.168
	5.4	44.867	64.107			5.4	107.793	119.083			5.4	12.262	38.236
	5.5	29.245	51.139			5.5	105.542	104.867			5.5	11.75	41.5
	5.6	20.7	45.489			5.6	102.313	96.333			5.6	13.714	41.23
	5.7	19.357	35.864			5.7	89.992	92.132			5.7	16.393	45.75
	5.8	25.413	42.55			5.8	75.982	84.694			5.8	17.703	46.401
	5.9	31.278	59.195			5.9	69.101	78.7			5.9	31.029	41.818
	6	42.78	67.993			6	62.465	75.148			6	46.471	40.909
	6.1	58.364	89.017			6.1	57.645	66.14			6.1	59.537	52.673
	6.2	70.998	131.826			6.2	55.009	61.502			6.2	59.043	52.371
	6.3	77.935	160.211			6.3	57.064	55.924			6.3	47.404	47.451
	6.4	86.193	180.124			6.4	61.847	47.265			6.4	35.529	38.329
	6.5	109.34	184.275			6.5	63.719	43.638			6.5	33.83	29.458
	6.6	112.781	177.696			6.6	63.458	43.985			6.6	36.6	29.6
	6.7	111.986	157.756			6.7	69.483	40.525			6.7	55.51	31.605
	6.8	118.806	142.466			6.8	74.616	41.66			6.8	86.557	40.479
	6.9	133.645	128.71			6.9	83.618	42.362			6.9	105.253	53.349
	7	127.907	125.978			7	70.797	41.265			7	93.293	65.242
	7.1	109.002	125.265			7.1	55.528	33.52			7.1	71.564	73.981
	7.2	106.439	108.344			7.2	57.286	34.39			7.2	44.172	87.916
	7.3	86.925	88.903			7.3	58.476	30.379			7.3	25.299	114.968
	7.4	66.808	75.621			7.4	58.294	29.451			7.4	17.095	117.805
	7.5	66.874	67.701			7.5	57.936	27.214			7.5	15	95.252
	7.6	72.423	67.231			7.6	60.405	28.346			7.6	16.071	71.321
	7.7	89.263	86.528			7.7	68.64	31.188			7.7	19.75	53.525
	7.8	101.437	97.982			7.8	59.532	25.002			7.8	38.095	47.494
	7.9	119.132	105.528			7.9	62.227	31.086			7.9	69.042	50.921
	8	193.3	116.44			8	78.81	38.611			8	94.017	52.934
	8.1	254.731	149.859			8.1	84.849	44.698			8.1	98.782	57.092
	8.2	255	153.652			8.2	85.466	58.456			8.2	92.689	61.662
	8.3	255	160.571			8.3	79.554	85.882			8.3	98.598	75.072
	8.4	255	158.537			8.4	81.998	99.045			8.4	105.572	85
	8.5	252.007	147.62			8.5	79.798	107.236			8.5	113.229	90.225
	8.6	235.356	157.056			8.6	83.769	106.509			8.6	114.107	89.114
	8.7	170.542	131.173			8.7	88.278	94.56			8.7	119.883	84.307
	8.8	114.594	111.439			8.8	94.176	80.184			8.8	119.6	74.8
	8.9	77.696	90.894			8.9	94.492	65.736			8.9	114.452	72.664
	9	42.352	73.286			9	103.878	46.162			9	100.543	70.182
	9.1	18.745	53.7			9.1	106.036	35.104			9.1	83.013	74.907
	9.2	15.712	43.359			9.2	106.64	28.403			9.2	72.193	81.38
	9.3	12.964	38.799			9.3	107.76	30.16			9.3	56.313	86.418
	9.4	12.972	36.616			9.4	102.367	27.677			9.4	37.803	83.958
	9.5	15.937	41.663			9.5	100.426	24.416			9.5	32.04	77.438
	9.6	22.343	52.943			9.6	110.466	28.888			9.6	42.329	74.21
	9.7	32.866	67.468			9.7	127.712	32.523			9.7	51.116	71.826
	9.8	47.033	71.938			9.8	157.248	37.081			9.8	61.379	61.021
	9.9	75.434	83.963			9.9	218.19	42.253			9.9	71.375	56
	10	110.361	97.411			10	254.237	47.182			10	67.554	57.537
	10.1	142.875	115.693			10.1	255	53.62			10.1	52.744	63.729
	10.2	135.286	104.028			10.2	248.042	54.067			10.2	38.807	69.269
	10.3	110.727	98.695			10.3	248.084	48.721			10.3	38.656	70.406
	10.4	92.474	95.196			10.4	248.496	45.368			10.4	45.25	76.755
	10.5	81	87			10.5	227.46	41.944			10.5	48.735	81.055
	10.6	57.54	73.709			10.6	189.042	33.179			10.6	41.971	79.411
	10.7	37.054	57.745			10.7	154.734	31.431			10.7	30.527	73.118
	10.8	23.432	43.939			10.8	130.333	30.416			10.8	23.175	70.823
	10.9	14.384	39.157			10.9	118.667	28.362			10.9	20.065	75.293
	11	12.087	38.051			11	104.151	28.736			11	21.5	69.75
	11.1	16.48	36.633			11.1	97.493	33.05			11.1	22.885	61.225
	11.2	25.32	39.317			11.2	95.933	33.344			11.2	19.332	54.091
	11.3	35.837	44.218			11.3	82.135	33.031			11.3	14.554	50.514
	11.4	54.908	56.346			11.4	75.734	37.72			11.4	14.2	58.976
	11.5	84.248	71.372			11.5	79.466	45.423			11.5	13.471	65.018
	11.6	125.82	90.96			11.6	97.177	52.335			11.6	14.46	64.833
	11.7	173.388	109.509			11.7	105.713	56.239			11.7	14.233	63.72
	11.8	207.687	129.532			11.8	109.963	45.662			11.8	14.361	55.047
	11.9	210.068	135.356			11.9	109.059	41.566			11.9	21.952	47.152
	12	182.597	138.56			12	90.91	36.891			12	29.521	45.306
	12.1	135.346	134.998			12.1	72.732	28.044			12.1	39.463	48.1
	12.2	90.35	135.238			12.2	72.48	29.64			12.2	49.506	50.249
	12.3	69.425	136.027			12.3	72.556	36.591			12.3	52.133	52.782
	12.4	74.103	130.105			12.4	80.942	45.297			12.4	57.812	53.922
	12.5	84.336	126.924			12.5	90.542	63.493			12.5	77.804	52.323
	12.6	92.649	135.037			12.6	89.118	97.105			12.6	97.059	51.286
	12.7	91.33	125.286			12.7	94.755	132.943			12.7	104.729	49.936
	12.8	88.001	123.936			12.8	107.131	162.02			12.8	108.547	47.559
	12.9	80.805	122.983			12.9	116.368	171.046			12.9	106.171	47.093
	13	69.579	111.902			13	115.382	182.018			13	98.415	44.816
	13.1	54.952	108.073			13.1	125.367	159.803			13.1	92.627	39.771
	13.2	48.041	103.467			13.2	137.864	135.74			13.2	85	43.6
	13.3	64.81	107.336			13.3	123.338	92.759			13.3	79.34	47.566
	13.4	83.192	115.633			13.4	94.665	72.134			13.4	82.924	45.84
	13.5	97.105	119.194			13.5	76.145	57.88			13.5	91.536	51.638
	13.6	94.334	129.269			13.6	62.347	51.819			13.6	97.314	60.987
	13.7	103.787	132.645			13.7	66.242	54.075			13.7	102.952	65.653
	13.8	136.615	149.678			13.8	72.724	72.578			13.8	109.558	77.444
	13.9	153.172	179.069			13.9	76.849	84.454			13.9	120.098	89.385
	14	167.282	175.763			14	84.59	97.022			14	130.091	93.645
	14.1	183.124	189.035			14.1	96.086	85.943			14.1	128.878	88.145
	14.2	189.158	234.284			14.2	100.714	84.946			14.2	127.757	87.39
	14.3	228.362	242.264			14.3	93.918	78.069			14.3	124.275	83.7
	14.4	241.443	244.823			14.4	102.964	59.51			14.4	120.752	76.448
	14.5	209.487	214.529			14.5	121.194	46.764			14.5	120.087	71.134
	14.6	151.825	199.873			14.6	139.793	37.132			14.6	118.617	67.425
	14.7	110.442	188.532			14.7	153.686	35.709			14.7	110.21	64.938
	14.8	88.427	185.342			14.8	159.146	31.541			14.8	101.359	55.846
	14.9	95.331	181.347			14.9	154.422	28.447			14.9	99.479	52.108
	15	93.336	173.341			15	143.935	30.884			15	91.99	55.572
	15.1	75.582	169.291			15.1	130.419	39.17			15.1	85.432	57.396
	15.2	60.028	126.228			15.2	116.033	48.091			15.2	77.645	73.504
	15.3	48.536	90.79			15.3	92.008	62.961			15.3	64.008	105.668
	15.4	33.942	77.277			15.4	75.872	83.05			15.4	52.8	136.85
	15.5	20.577	47.558			15.5	72.109	101.113			15.5	45.968	155.119
	15.6	13.429	29.158			15.6	68.126	116.875			15.6	42.056	150.498
	15.7	11.166	27.668			15.7	67.224	134.585			15.7	39.661	119.632
	15.8	11.393	22.114			15.8	73.474	140.819			15.8	38.764	93.241
	15.9	14.322	19			15.9	77.675	153.043			15.9	30.439	64.837
	16	11.646	19.974			16	76.239	159.609			16	25.248	52.107
	16.1	11.463	23.742			16.1	73.677	161.112			16.1	21.047	38.481
	16.2	11.653	27.115			16.2	72.343	154.156			16.2	22.205	33.757
	16.3	8.395	28.324			16.3	80.415	146.797			16.3	16.559	35.429
	16.4	7.808	27.461			16.4	83.421	134.025			16.4	13.498	35.36
	16.5	6.157	23.48			16.5	83.178	132.442			16.5	13.062	42.75
	16.6	6.556	18.464			16.6	91.465	116.523			16.6	12.846	57.962
	16.7	6.932	18.32			16.7	103.691	96.498			16.7	14.077	73.863
	16.8	6.999	17.472			16.8	111.111	90.12			16.8	14.608	83.388
	16.9	8.759	18.755			16.9	111.062	71.682			16.9	16.242	103.465
	17	11.198	16.981			17	110.254	57.699			17	12.31	119.614
	17.1	13.565	16.996			17.1	106.774	43.406			17.1	13.565	128.709
	17.2	14.145	16.323			17.2	89.527	40.073			17.2	13.078	149.557
	17.3	13.556	20.266			17.3	74.247	42.601			17.3	11.626	155.086
	17.4	12.05	20.109			17.4	69.216	55.425			17.4	11.181	169.344
	17.5	16.054	25.155			17.5	64.846	74.515			17.5	11.741	169.189
	17.6	22.251	27.93			17.6	78.574	97.086			17.6	11.6	181.6
	17.7	32.619	37.178			17.7	92.922	124.099			17.7	14.317	176.637
	17.8	63.383	52.196			17.8	120.405	153.098			17.8	16.957	161.628
	17.9	98.846	67.731			17.9	129.386	160.735			17.9	23.871	153.099
	18	124.57	86.996			18	123.973	141.106			18	29.744	129.025
	18.1	129.778	102.178			18.1	116.734	114.494			18.1	37.36	88.736
	18.2	119.002	106.246			18.2	107.673	91.116			18.2	44.737	64.176
	18.3	112.232	109.394			18.3	82.56	69.176			18.3	43.003	45.164
	18.4	105.786	95.066			18.4	71.862	54.512			18.4	43.987	40.309
	18.5	89.683	91.293			18.5	79.266	44.21			18.5	44.886	42.818
	18.6	82.809	85.538			18.6	84.081	34.147			18.6	45.679	39.888
	18.7	98.703	95.936			18.7	97.064	31.878			18.7	41.688	35.513
	18.8	131.67	122.308			18.8	111.213	23.386			18.8	34.63	36.225
	18.9	156.141	156.48			18.9	126.547	22			18.9	33.364	32.824
	19	163.95	175.434			19	138.934	18.124			19	32.539	33.366
	19.1	170.114	198.399			19.1	140.067	17.313			19.1	26.22	35.743
	19.2	186.482	204.844			19.2	109.904	17.579			19.2	26.821	32.873
	19.3	206.86	196.523			19.3	75.192	18.572			19.3	23.188	32.845
	19.4	226.275	230.028			19.4	55.366	15.744			19.4	15.804	37.662
	19.5	233.932	215.646			19.5	37.523	15.271			19.5	13.693	31.872
	19.6	223.231	206.931			19.6	25.758	12.873			19.6	11.433	32.393
	19.7	196.623	188.621			19.7	19.485	11.655			19.7	11.955	32.331
	19.8	165.978	155.288			19.8	13.987	11.706			19.8	11.65	30.35
	19.9	127.385	122.515			19.9	10.292	11			19.9	12.495	28.837
	20	79.567	99.169			20	8.138	10.147			20	10.058	27.165
	20.1	65.862	77.593			20.1	7.548	7.993			20.1	9.713	28.373
	20.2	63.893	61.262			20.2	6.827	6.277			20.2	10.874	31.817
	20.3	52.44	46.076			20.3	7.609	6.724			20.3	9.294	36.931
	20.4	41.11	46.399			20.4	9	7.25			20.4	8.993	25.529

## Sheet: Figure 5c
Figure 5c. Overexpression of wild-type but not start codon-mutated uSLC35A4 impairs MCF-7 Cell growth.
		MCF-7				MCF-7 + WT uSLC35A4				MCF-7 + AAA uSLC35A4					Unpaired t test at Day 5	MCF-7 + uSLC35A4 WT vs. MCF-7	MCF-7 + uSLC35A4 AAA vs. MCF-7
	Day1	0.943865	1.05583	0.852907	0.975087	1.0294	1.09934	0.960046	0.911206	0.950473	1.00243	1.13474	0.912357		P value	0.0009	0.2452
	Day2	3.45935	4.04587	4.07891	3.86137	2.22555	2.25851	2.48307	2.456	3.2629	3.96582	3.90005	3.443		P value summary	***	ns
	Day3	6.46249	6.56736	7.2393	6.62305	4.90369	4.82422	4.91121	4.78491	6.11726	5.47487	5.45909	6.2588		Significantly different (P < 0.05)?	Yes	No
	Day4	9.79152	11.293	11.6074	10.888	6.1406	7.07926	5.98367	5.86663	9.49308	9.59845	10.5173	9.13863		One- or two-tailed P value?	Two-tailed	Two-tailed
	Day5	14.6892	18.2836	18.4006	17.1245	8.74388	9.59584	8.8248	12.2956	16.3829	14.413	17.369	14.5467		t, df	t=6.060, df=6	t=1.288, df=6

## Sheet: Figure 5g
Figure 5g.The mitochondrial membrane potential (MMP) measuring of MCF-7 cells by TMRE (tetramethylrhodamine, ethyl ester) staining.
	cell group	Relative mitochondrial membrane potential (TMRE)							Unpaired t test	OE_WT vs. MCF-7	OE_WT+ KO vs. OE_WT	OE_WT+ KO vs. MCF-7	OE_AAA vs. MCF-7	OE_AAA+KO vs. MCF-7
	MCF-7	98.632	103.856	97.5247	97.7832	102.225			P value	0.0003	0.0023	0.2298	0.6838	0.271
	OE_WT	84	85	78	82.0802	85.1077			P value summary	***	**	ns	ns	ns
	OE_WT+ KO	95.2804	90.3853	97.4848	89.673	103.173			Significantly different (P < 0.05)?	Yes	Yes	No	No	No
	OE_AAA	98.632	103.856	97.5247	94.4302	100.204			One- or two-tailed P value?	Two-tailed	Two-tailed	Two-tailed	Two-tailed	Two-tailed
	OE_AAA+ KO	97.5097	99.5294	108.235	111.053	106.307			t, df	t=7.559, df=6	t=4.403, df=8	t=1.337, df=6	t=0.4277, df=6	t=1.212, df=6
	CCCP	62	50	54	57	53

## Sheet: Figure 5i
Figure 5i. Knocking out PMPCA or PMPCB rescues the detection of full-length iPGRMC1 peptide by immunoblotting
Dotted areas denote blots's images included in the manuscript.

## Sheet: Figure 6b
Figure 6b. Western blot analysis of uINPP5F, uBPGM, and ouMRS2 co-IP lysates.

## Sheet: Figure 6c
Figure 6c. Western blot showing the expression of uINPP5F, uBPGM and main ORFs in their native transcript.

[truncated: 16 more sheets: Figure 6d, Figure 6f, Figure 6g, Figure S8d, Figure S9b, Figure S9c, Figure S9e, Figure S9g, Figure S9h, Figure S9i, Figure S9j, Figure S9l, Figure S10c, Figure S10d, Figure S10e, Figure S10g]
